# Supplementary material for: Recent evolution of a TET-controlled and DPPA3/STELLA-driven pathway of passive DNA demethylation in mammals
Source: Nat Commun. 2020 Nov 24;11:5972. doi: 10.1038/s41467-020-19603-1 (PMC7686362; doi:10.1038/s41467-020-19603-1)
Supplement: Supplementary file 9 — Supplementary Data 6 [file 41467_2020_19603_MOESM9_ESM.xlsx]

## Sheet: Sheet1
sampe_id	condition	genotype	# total reads	# mapped reads	% mapped reads	conversion efficiency
Dppa3KO_B8	ESC	Dppa3KO	44251794	34251794	77.402	>99%
Dppa3KO_A6	ESC	Dppa3KO	34855616	26251794	75.3158	>99%
wt_ESC_rep1	ESC	wt	21413439	16602467	77.5329	>99%
wt_ESC_rep2	ESC	wt	26792259	20448606	76.3228	>99%
wt_EpiLC_rep1	EpiLC	wt	24083339	18614907	77.2937	>99%
wt_EpiLC_rep2	EpiLC	wt	26510574	20405431	76.9709	>99%
Tet1CM_ESC_rep1	ESC	Tet1cm	33326629	26012508	78.0532	>99%
Tet1CM_ESC_rep2	ESC	Tet1cm	17835065	13934242	78.1283	>99%
Tet1CM_EpiLC_rep1	EpiLC	Tet1cm	15927547	13258466	83.2424	>99%
Tet1CM_EpiLC_rep2	EpiLC	Tet1cm	37200605	29217583	78.5406	>99%
Tet2CM_ESC_rep1	ESC	Tet2cm	25214912	19659325	77.9671	>99%
Tet2CM_ESC_rep2	ESC	Tet2cm	35263264	27411435	77.7337	>99%
Tet2CM_EpiLC_rep1	EpiLC	Tet2cm	11824880	9400015	79.4935	>99%
Tet2CM_EpiLC_rep2	EpiLC	Tet2cm	32505720	25370786	78.0502	>99%
Tet1Tet2CM_ESC_rep1	ESC	Tet1cm/Tet2cm	33520770	26287962	78.4229	>99%
Tet1Tet2CM_ESC_rep2	ESC	Tet1cm/Tet2cm	24325482	19033109	78.2435	>99%
Tet1Tet2CM_EpiLC_rep1	EpiLC	Tet1cm/Tet2cm	24948700	19734010	79.0983	>99%
Tet1Tet2CM_EpiLC_rep2	EpiLC	Tet1cm/Tet2cm	29134731	22958101	78.7998	>99%
