# Supplementary material for: Recent evolution of a TET-controlled and DPPA3/STELLA-driven pathway of passive DNA demethylation in mammals
Source: Nat Commun. 2020 Nov 24;11:5972. doi: 10.1038/s41467-020-19603-1 (PMC7686362; doi:10.1038/s41467-020-19603-1)
Supplement: Supplementary file 11 — Source Data [file 41467_2020_19603_MOESM11_ESM.zip]

Archive with 13 entries (13 files):
- Figure_3.xlsx
- Supplementary_Figure_3.xlsx
- Supplementary_Figure_2.xlsx
- Supplementary_Figure_7.xlsx
- Figure_5.xlsx
- Figure_6.xlsx
- Supplementary_Figure_8.xlsx
- Figure_7.xlsx
- Supplementary_Figure_1.xlsx
- Supplementary_Figure_4.xlsx
- Supplementary_Figure_5.xlsx
- Figure_4.xlsx
- Supplementary_Figure_6.xlsx
