# Supplementary material for: Recent evolution of a TET-controlled and DPPA3/STELLA-driven pathway of passive DNA demethylation in mammals
Source: Nat Commun. 2020 Nov 24;11:5972. doi: 10.1038/s41467-020-19603-1 (PMC7686362; doi:10.1038/s41467-020-19603-1)
Supplement: Supplementary file 11 — Source Data [file 41467_2020_19603_MOESM11_ESM.zip › Figure_3.xlsx]

## Sheet: Figure_3
Related to Figure 3f
genotype	condition	modification	modification/C [%]
T12CM	ESC	mC	3.3
T12CM	ESC	mC	3.3
T12CM	ESC	mC	3.4
T12CM	ESC	mC	3.7
T12CM	ESC	mC	3.6
T12CM	ESC	mC	3.4
T12CM	ESC	mC	3.3
T12CM	ESC	mC	3.2
T12CM	ESC	mC	3.8
T12CM	ESC	mC	3.8
T12CM	ESC	mC	3.8
T1CM	ESC	mC	4.4
T1CM	ESC	mC	4
T1CM	ESC	mC	4.2
T1CM	ESC	mC	4.2
T1CM	ESC	mC	3.2
T1CM	ESC	mC	3.1
T1CM	ESC	mC	3.4
T1CM	ESC	mC	3.5
T2CM	ESC	mC	3.6
T2CM	ESC	mC	3.4
T2CM	ESC	mC	3.7
T2CM	ESC	mC	3.5
T2CM	ESC	mC	3.5
T2CM	ESC	mC	3.5
T2CM	ESC	mC	3.6
T2CM	ESC	mC	3.3
T2CM	ESC	mC	3.3
T2CM	ESC	mC	3.4
T2CM	ESC	mC	3.4
T2CM	ESC	mC	3.4
wt	ESC	mC	3.2
wt	ESC	mC	3.3
wt	ESC	mC	3.5
wt	ESC	mC	3.1
wt	ESC	mC	3.2
wt	ESC	mC	2.7
wt	ESC	mC	3.1
wt	ESC	mC	3
wt	ESC	mC	3.1
wt	ESC	mC	3.3
wt	ESC	mC	3.4
wt	ESC	mC	3.5
wt	ESC	mC	3.2
wt	ESC	mC	3
wt	ESC	mC	3.1
wt	ESC	mC	3.1
wt	ESC	mC	3.2
wt	ESC	mC	3.2
wt	ESC	mC	3.1
wt	ESC	mC	2.9
wt	ESC	mC	3.2
wt	ESC	mC	2.9
wt	ESC	mC	3
Dppa3KO	ESC	mC	3.9
Dppa3KO	ESC	mC	3.8
Dppa3KO	ESC	mC	3.7
Dppa3KO	ESC	mC	3.9
Dppa3KO	ESC	mC	4.4
Dppa3KO	ESC	mC	3.8
Dppa3KO	ESC	mC	4.1
Dppa3KO	ESC	mC	4
Dppa3KO	ESC	mC	4.2
Dppa3KO	ESC	mC	4
Dppa3KO	ESC	mC	2.6
Dppa3KO	ESC	mC	4
T12CM	ESC	hmC	0.003
T12CM	ESC	hmC	0.003
T12CM	ESC	hmC	0.003
T12CM	ESC	hmC	0.004
T12CM	ESC	hmC	0.004
T12CM	ESC	hmC	0.002
T12CM	ESC	hmC	0.003
T12CM	ESC	hmC	0.003
T12CM	ESC	hmC	0.004
T12CM	ESC	hmC	0.004
T12CM	ESC	hmC	0.004
T1CM	ESC	hmC	0.064
T1CM	ESC	hmC	0.048
T1CM	ESC	hmC	0.041
T1CM	ESC	hmC	0.048
T1CM	ESC	hmC	0.046
T1CM	ESC	hmC	0.036
T1CM	ESC	hmC	0.057
T1CM	ESC	hmC	0.06
T2CM	ESC	hmC	0.036
T2CM	ESC	hmC	0.035
T2CM	ESC	hmC	0.034
T2CM	ESC	hmC	0.028
T2CM	ESC	hmC	0.03
T2CM	ESC	hmC	0.029
T2CM	ESC	hmC	0.03
T2CM	ESC	hmC	0.029
T2CM	ESC	hmC	0.031
T2CM	ESC	hmC	0.027
T2CM	ESC	hmC	0.034
T2CM	ESC	hmC	0.028
wt	ESC	hmC	0.126
wt	ESC	hmC	0.132
wt	ESC	hmC	0.134
wt	ESC	hmC	0.082
wt	ESC	hmC	0.074
wt	ESC	hmC	0.088
wt	ESC	hmC	0.121
wt	ESC	hmC	0.115
wt	ESC	hmC	0.118
wt	ESC	hmC	0.131
wt	ESC	hmC	0.119
wt	ESC	hmC	0.129
wt	ESC	hmC	0.073
wt	ESC	hmC	0.08
wt	ESC	hmC	0.071
wt	ESC	hmC	0.108
wt	ESC	hmC	0.122
wt	ESC	hmC	0.129
wt	ESC	hmC	0.078
wt	ESC	hmC	0.074
wt	ESC	hmC	0.083
wt	ESC	hmC	0.085
wt	ESC	hmC	0.089
Dppa3KO	ESC	hmC	0.144
Dppa3KO	ESC	hmC	0.135
Dppa3KO	ESC	hmC	0.138
Dppa3KO	ESC	hmC	0.121
Dppa3KO	ESC	hmC	0.142
Dppa3KO	ESC	hmC	0.124
Dppa3KO	ESC	hmC	0.134
Dppa3KO	ESC	hmC	0.132
Dppa3KO	ESC	hmC	0.137
Dppa3KO	ESC	hmC	0.096
Dppa3KO	ESC	hmC	0.056
Dppa3KO	ESC	hmC	0.1
