# Supplementary material for: Recent evolution of a TET-controlled and DPPA3/STELLA-driven pathway of passive DNA demethylation in mammals
Source: Nat Commun. 2020 Nov 24;11:5972. doi: 10.1038/s41467-020-19603-1 (PMC7686362; doi:10.1038/s41467-020-19603-1)
Supplement: Supplementary file 11 — Source Data [file 41467_2020_19603_MOESM11_ESM.zip › Supplementary_Figure_3.xlsx]

## Sheet: Supplementary_Figure_3c
Related to Supplementary Figure 3c
Dppa3										Dppa3
Genotype	Sample_ID	Cp	Avg Cp	Cp std err	Avg dCP	dCp std error	AVERAGE OF AVERAGE dCP	STD OF averages		Genotype	Replicate	Samples	Avg dCt	dCt std err	Avg ddCT	ddCT std err min	ddCT std err max	RQ	RQ min	RQ max	STDEV
wtJ1	wtJ1_R1	25.25	25.36	0.0898146	4.79333	0.0909823	4.85667	0.0649786		wtJ1	R1	wtJ1_R1	4.79333	0.0909823	-0.0633333	-0.154316	0.027649	1.04488	1.11289	0.981018	0.0932503
wtJ1	wtJ1_R1	25.47								wtJ1	R2	wtJ1_R2	4.81333	0.038873	-0.0433333	-0.0822063	-0.00446032	1.03049	1.05864	1.0031	0.0392723
wtJ1	wtJ1_R1									wtJ1	R3	wtJ1_R3	4.88667	0.0410961	0.03	-0.0110961	0.0710961	0.97942	1.00772	0.951915	0.0394611
wtJ1	wtJ1_R2	24.95	25	0.0360555	4.81333	0.038873				wtJ1	R4	wtJ1_R4	4.93333	0.0296273	0.0766667	0.0470394	0.106294	0.948246	0.967921	0.928971	0.0275413
wtJ1	wtJ1_R2	24.98								Dppa3KO_A6	R5	Dppa3KO_A6_R1	14.7167	0.0808977	9.86	9.7791	9.9409	0.00107608	0.00113814	0.0010174	8.53785e-05
wtJ1	wtJ1_R2	25.07								Dppa3KO_A6	R6	Dppa3KO_A6_R2	14.0333	0.238351	9.17667	8.93832	9.41502	0.00172802	0.00203844	0.00146486	0.000405582
wtJ1	wtJ1_R3	25.45	25.4533	0.00333333	4.88667	0.0410961				Dppa3KO_A6	R7	Dppa3KO_A6_R3	14.9567	0.048074	10.1	10.0519	10.1481	0.000911165	0.000942039	0.000881303	4.29466e-05
wtJ1	wtJ1_R3	25.46								Dppa3KO_A6	R8	Dppa3KO_A6_R4	14.16	0.33335	9.30333	8.96998	9.63668	0.00158277	0.00199419	0.00125623	0.000521814
wtJ1	wtJ1_R3	25.45								Dppa3KO_B8	R1	Dppa3KO_B8_R1	14.5567	0.264764	9.7	9.43524	9.96476	0.00120229	0.00144448	0.00100071	0.000313793
wtJ1	wtJ1_R4	25.52	25.5433	0.0185592	4.93333	0.0296273				Dppa3KO_B8	R2	Dppa3KO_B8_R2	13.5767	0.246013	8.72	8.47399	8.96601	0.00237147	0.00281239	0.00199968	0.000574671
wtJ1	wtJ1_R4	25.53								Dppa3KO_B8	R3	Dppa3KO_B8_R3	14.5633	0.096148	9.70667	9.61052	9.80281	0.00119675	0.00127922	0.00111959	0.000112877
wtJ1	wtJ1_R4	25.58								Dppa3KO_B8	R4	Dppa3KO_B8_R4	13	0.564791	8.14333	7.57854	8.70812	0.00353682	0.00523156	0.00239108	0.00200853
Dppa3KO_A6	Dppa3KO_A6_R1	35	35	0	14.7167	0.0808977	14.4667	0.44137
Dppa3KO_A6	Dppa3KO_A6_R1	35
Dppa3KO_A6	Dppa3KO_A6_R1	35										Summary STATs
Dppa3KO_A6	Dppa3KO_A6_R2	35	35	0	14.0333	0.238351						Dppa3
Dppa3KO_A6	Dppa3KO_A6_R2	35										Genotype	Avg dCt	dCt std dev	Avg ddCT	ddCT std min	ddCT std max	RQ	RQ min	RQ max	STDEV
Dppa3KO_A6	Dppa3KO_A6_R2	35										wtJ1	4.85667	0.0649786	0	-0.0649786	0.0649786	1	1.04607	0.955959	0.0637174
Dppa3KO_A6	Dppa3KO_A6_R3	35	35	0	14.9567	0.048074						Dppa3KO_A6	14.4667	0.44137	9.61	9.16863	10.0514	0.00127968	0.00173767	0.000942402	0.00056234
Dppa3KO_A6	Dppa3KO_A6_R3	35										Dppa3KO_B8	13.9242	0.771023	9.0675	8.29648	9.83852	0.00186385	0.00318062	0.00109222	0.00147672
Dppa3KO_A6	Dppa3KO_A6_R3	35
Dppa3KO_A6	Dppa3KO_A6_R4	35	34.6667	0.333333	14.16	0.33335
Dppa3KO_A6	Dppa3KO_A6_R4	34
Dppa3KO_A6	Dppa3KO_A6_R4	35
Dppa3KO_B8	Dppa3KO_B8_R1	35	34.8367	0.202155	14.5567	0.264764	13.9242	0.771023
Dppa3KO_B8	Dppa3KO_B8_R1	35
Dppa3KO_B8	Dppa3KO_B8_R1	34.53
Dppa3KO_B8	Dppa3KO_B8_R2	34.38	34.7933	0.206667	13.5767	0.246013
Dppa3KO_B8	Dppa3KO_B8_R2	35
Dppa3KO_B8	Dppa3KO_B8_R2	35
Dppa3KO_B8	Dppa3KO_B8_R3	35	35	0	14.5633	0.096148
Dppa3KO_B8	Dppa3KO_B8_R3	35
Dppa3KO_B8	Dppa3KO_B8_R3	35
Dppa3KO_B8	Dppa3KO_B8_R4	35	34.5467	0.453333	13	0.564791
Dppa3KO_B8	Dppa3KO_B8_R4	35
Dppa3KO_B8	Dppa3KO_B8_R4	33.64
Gapdh
Genotype	Sample_ID	Cp	Avg Cp	Cp std err
SL	Dppa3KO_A6_R1	20.17	20.2833	0.0808977
SL	Dppa3KO_A6_R1	20.44
SL	Dppa3KO_A6_R1	20.24
SL	Dppa3KO_B8_R1	20.59	20.28	0.170978
SL	Dppa3KO_B8_R1	20.25
SL	Dppa3KO_B8_R1	20
	Dppa3KO_A6_R2	20.49	20.9667	0.238351
	Dppa3KO_A6_R2	21.2
	Dppa3KO_A6_R2	21.21
	Dppa3KO_B8_R2	21.46	21.2167	0.133458
	Dppa3KO_B8_R2	21
	Dppa3KO_B8_R2	21.19
Naive48h-1	wtJ1_R1	20.59	20.5667	0.0145297
Naive48h-1	wtJ1_R1	20.57
Naive48h-1	wtJ1_R1	20.54
Naive48h-1	wtJ1_R2	20.19	20.1867	0.0145297
Naive48h-1	wtJ1_R2	20.21
Naive48h-1	wtJ1_R2	20.16
Naive48h-2	wtJ1_R3	20.63	20.5667	0.0409607
Naive48h-2	wtJ1_R3	20.58
Naive48h-2	wtJ1_R3	20.49
Naive48h-2	wtJ1_R4	20.65	20.61	0.023094
Naive48h-2	wtJ1_R4	20.57
Naive48h-2	wtJ1_R4	20.61
Dppa3KO_A6	Dppa3KO_A6_R3	20.11	20.0433	0.048074
Dppa3KO_A6	Dppa3KO_A6_R3	20.07
Dppa3KO_A6	Dppa3KO_A6_R3	19.95
Dppa3KO_B8	Dppa3KO_B8_R3	20.49	20.4367	0.096148
Dppa3KO_B8	Dppa3KO_B8_R3	20.25
Dppa3KO_B8	Dppa3KO_B8_R3	20.57
Dppa3KO_A6	Dppa3KO_A6_R4	20.5	20.5067	0.00333333
Dppa3KO_A6	Dppa3KO_A6_R4	20.51
Dppa3KO_A6	Dppa3KO_A6_R4	20.51
Dppa3KO_B8	Dppa3KO_B8_R4	21.23	21.5467	0.336865
Dppa3KO_B8	Dppa3KO_B8_R4	21.19
Dppa3KO_B8	Dppa3KO_B8_R4	22.22

## Sheet: Supplementary_Figure_3l
Related to Supplementary Figure 3l
Tet1										Tet1							Tet1
Genotype	Sample_ID	Replicates	Cp	dCP	Avg Cp	Cp std err	Avg dCP	STD_of_average_dCP		Genotype	Sample_ID	dCp	Avg ddCT	RQ			Genotype	Avg dCt	STD_of_average_dCP	dCT_STD_MAX	dCT_STD_MIN	RQ	RQ min	RQ max	STDEV
wtJ1	wtJ1_R1	1	27.19	7.72	27.1467	0.0643774	7.62	0.111505		wtJ1	wtJ1_R1	7.72	0.1	0.00474295			wtJ1	7.62	0.111505	7.5085	7.7315	0.00508337	0.00549184	0.00470528	0.000556183
wtJ1	wtJ1_R2	2	27.23	7.71						wtJ1	wtJ1_R2	7.71	0.09	0.00477594			Dppa3KO_A6	7.34	0.070946	7.26905	7.41095	0.0061722	0.00648331	0.00587602	0.000429421
wtJ1	wtJ1_R3	3	27.02	7.43						wtJ1	wtJ1_R3	7.43	-0.19	0.00579892			Dppa3KO_B8	7.67667	0.0781025	7.59856	7.75477	0.00488757	0.00515946	0.00463001	0.000374378
Dppa3KO_A6	Dppa3KO_A6_R1	1	27.22	7.42	27.1567	0.0409607	7.34	0.070946		Dppa3KO_A6	Dppa3KO_A6_R1	7.42	-0.2	0.00583925
Dppa3KO_A6	Dppa3KO_A6_R2	2	27.17	7.31						Dppa3KO_A6	Dppa3KO_A6_R2	7.31	-0.31	0.00630189
Dppa3KO_A6	Dppa3KO_A6_R3	3	27.08	7.29						Dppa3KO_A6	Dppa3KO_A6_R3	7.29	-0.33	0.00638986
Dppa3KO_B8	Dppa3KO_B8_R1	1	27.44	7.6	27.48	0.0450925	7.67667	0.0781025		Dppa3KO_B8	Dppa3KO_B8_R1	7.6	-0.02	0.00515433
Dppa3KO_B8	Dppa3KO_B8_R2	2	27.57	7.78						Dppa3KO_B8	Dppa3KO_B8_R2	7.78	0.16	0.00454974
Dppa3KO_B8	Dppa3KO_B8_R3	3	27.43	7.65						Dppa3KO_B8	Dppa3KO_B8_R3	7.65	0.03	0.00497875
Tet2										Tet2							Tet2
Genotype	Sample_ID	Replicates	Cp	dCP	Avg Cp	Cp std err	Avg dCP	STD_of_average_dCP		Genotype	Sample_ID	dCp	Avg ddCT	RQ			Genotype	Avg dCt	STD_of_average_dCP	dCT_STD_MAX	dCT_STD_MIN	RQ	RQ min	RQ max	STDEV
wtJ1	wtJ1_R1	1	28.63	9.16	28.5933	0.0523874	9.06667	0.0628932		wtJ1	wtJ1_R1	9.16	0.0933333	0.0017481			wtJ1	9.06667	0.0628932	9.00377	9.12956	0.00186493	0.00194802	0.00178537	0.000115012
wtJ1	wtJ1_R2	2	28.49	8.97						wtJ1	wtJ1_R2	8.97	-0.0966667	0.00199416			Dppa3KO_A6	7.55	0.112349	7.43765	7.66235	0.00533609	0.00576825	0.00493632	0.000588262
wtJ1	wtJ1_R3	3	28.66	9.07						wtJ1	wtJ1_R3	9.07	0.00333333	0.00186062			Dppa3KO_B8	7.86	0.0531246	7.80688	7.91312	0.00430432	0.00446577	0.0041487	0.000224201
Dppa3KO_A6	Dppa3KO_A6_R1	1	27.51	7.71	27.3667	0.110202	7.55	0.112349		Dppa3KO_A6	Dppa3KO_A6_R1	7.71	-1.35667	0.00477594
Dppa3KO_A6	Dppa3KO_A6_R2	2	27.15	7.29						Dppa3KO_A6	Dppa3KO_A6_R2	7.29	-1.77667	0.00638986
Dppa3KO_A6	Dppa3KO_A6_R3	3	27.44	7.65						Dppa3KO_A6	Dppa3KO_A6_R3	7.65	-1.41667	0.00497875
Dppa3KO_B8	Dppa3KO_B8_R1	1	27.74	7.9	27.6633	0.0497773	7.86	0.0531246		Dppa3KO_B8	Dppa3KO_B8_R1	7.9	-1.16667	0.00418662
Dppa3KO_B8	Dppa3KO_B8_R2	2	27.68	7.89						Dppa3KO_B8	Dppa3KO_B8_R2	7.89	-1.17667	0.00421574
Dppa3KO_B8	Dppa3KO_B8_R3	3	27.57	7.79						Dppa3KO_B8	Dppa3KO_B8_R3	7.79	-1.27667	0.00451831
Tet3										Tet3							Tet3
Genotype	Sample_ID	Replicates	Cp	dCP	Avg Cp	Cp std err	Avg dCP	STD_of_average_dCP		Genotype	Sample_ID	dCp	Avg ddCT	RQ			Genotype	Avg dCt	STD_of_average_dCP	dCT_STD_MAX	dCT_STD_MIN	RQ	RQ min	RQ max	STDEV
wtJ1	wtJ1_R1	1	29.93	10.46	29.85	0.046188	10.3233	0.0578312		wtJ1	wtJ1_R1	10.46	0.136667	0.000709948			wtJ1	10.3233	0.0578312	10.2655	10.3812	0.000780489	0.000812411	0.000749822	4.42574e-05
wtJ1	wtJ1_R2	2	29.85	10.33						wtJ1	wtJ1_R2	10.33	0.00666667	0.000776891			Dppa3KO_A6	10.34	0.166199	10.1738	10.5062	0.000771525	0.000865727	0.000687573	0.000125974
wtJ1	wtJ1_R3	3	29.77	10.18						wtJ1	wtJ1_R3	10.18	-0.143333	0.000862015			Dppa3KO_B8	10.9233	0.0906765	10.8327	11.014	0.000514931	0.000548334	0.000483563	4.58005e-05
Dppa3KO_A6	Dppa3KO_A6_R1	1	30.05	10.25	30.1567	0.164756	10.34	0.166199		Dppa3KO_A6	Dppa3KO_A6_R1	10.25	-0.0733333	0.000821188
Dppa3KO_A6	Dppa3KO_A6_R2	2	29.94	10.08						Dppa3KO_A6	Dppa3KO_A6_R2	10.08	-0.243333	0.000923884
Dppa3KO_A6	Dppa3KO_A6_R3	3	30.48	10.69						Dppa3KO_A6	Dppa3KO_A6_R3	10.69	0.366667	0.000605326
Dppa3KO_B8	Dppa3KO_B8_R1	1	30.55	10.71	30.7267	0.0887568	10.9233	0.0906765		Dppa3KO_B8	Dppa3KO_B8_R1	10.71	0.386667	0.000596992
Dppa3KO_B8	Dppa3KO_B8_R2	2	30.83	11.04						Dppa3KO_B8	Dppa3KO_B8_R2	11.04	0.716667	0.000474929
Dppa3KO_B8	Dppa3KO_B8_R3	3	30.8	11.02						Dppa3KO_B8	Dppa3KO_B8_R3	11.02	0.696667	0.000481559
Gapdh
Genotype		Replicates	Cp	Avg Cp	Cp std err
wtJ1		1	19.47	19.5267	0.034801
wtJ1		2	19.52
wtJ1		3	19.59
Dppa3KO_A6		1	19.8	19.8167	0.0218581
Dppa3KO_A6		2	19.86
Dppa3KO_A6		3	19.79
Dppa3KO_B8		1	19.84	19.8033	0.0185592
Dppa3KO_B8		2	19.79
Dppa3KO_B8		3	19.78

## Sheet: Supplementary_Figure_3o
Related to Supplementary Figure 3o
Dppa3											Dppa3
Sample_ID	DOX_Induction_days	Replicate	Cp	Avg Cp	Cp std err	Avg dCP	dCp std error	Average of Avg dCP	STD of Averages		Sample_ID	Condition	Avg dCt	dCt std err	Avg ddCT	ddCT std err min	ddCT std err max	RQ	RQmin	RQmax	STDEV
0_DOX_R1	0	R1	26.46	26.2833	0.171691	6.74	0.429211	7.15889	0.197288		0_DOX_R1	0_DOX	6.74	0.429211	-0.418889	-0.8481	0.0103223	1.3369	1.80013	0.992871	0.570818
0_DOX_R1	0	R1	26.45								0_DOX_R2	0_DOX	7.19333	0.119954	0.0344444	-0.0855093	0.154398	0.976408	1.06106	0.898507	0.114944
0_DOX_R1	0	R1	25.94								0_DOX_R3	0_DOX	7.54333	0.062361	0.384444	0.322083	0.446805	0.766074	0.799914	0.733666	0.0468446
0_DOX_R2	0	R2	26.63	26.4167	0.10729	7.19333	0.119954				3_DOX_R1	3_DOX	2.23667	0.198858	-4.92222	-5.12108	-4.72336	30.3205	34.8016	26.4164	5.92917
0_DOX_R2	0	R2	26.33								3_DOX_R2	3_DOX	2.08667	0.187557	-5.07222	-5.25978	-4.88466	33.6427	38.3135	29.5414	6.20281
0_DOX_R2	0	R2	26.29								3_DOX_R3	3_DOX	2.51	0.0879394	-4.64889	-4.73683	-4.56095	25.0874	26.6641	23.6038	2.16395
0_DOX_R3	0	R3	26.46	26.4867	0.0145297	7.54333	0.062361				6_DOX_R1	6_DOX	1.84	0.222236	-5.31889	-5.54113	-5.09665	39.9158	46.5634	34.2173	8.73004
0_DOX_R3	0	R3	26.51								6_DOX_R2	6_DOX	1.66333	0.0659124	-5.49556	-5.56147	-5.42964	45.1156	47.2246	43.1008	2.91599
0_DOX_R3	0	R3	26.49								6_DOX_R3	6_DOX	1.80333	0.0452155	-5.35556	-5.40077	-5.31034	40.9433	42.2468	39.68	1.81502
3_DOX_R1	3	R1	22.28	21.8867	0.198774	2.23667	0.198858	2.27778	0.0610387
3_DOX_R1	3	R1	21.74									SUMMARY STATs
3_DOX_R1	3	R1	21.64									Dppa3
3_DOX_R2	3	R2	21.82	22.1367	0.184782	2.08667	0.187557					Condition	Avg_dCt	STD_of_Avg_dCT	Avg_ddCT	ddCT std err min	ddCT std err max	RQ	RQmin	RQmax	STDEV
3_DOX_R2	3	R2	22.46									0_DOX	7.15889	0.197288	0	-0.197288	0.197288	1	1.14654	0.872188	0.193997
3_DOX_R2	3	R2	22.13									3_DOX	2.27778	0.0610387	-4.88111	-4.94215	-4.82007	29.4687	30.7422	28.2479	1.76375
3_DOX_R3	3	R3	22.09	22.23	0.0702377	2.51	0.0879394					6_DOX	1.76889	0.096783	-5.39	-5.48678	-5.29322	41.9326	44.8421	39.2118	3.98123
3_DOX_R3	3	R3	22.29
3_DOX_R3	3	R3	22.31
6_DOX_R1	6	R1	21.67	21.3567	0.17901	1.84	0.222236	1.76889	0.096783
6_DOX_R1	6	R1	21.35
6_DOX_R1	6	R1	21.05
6_DOX_R2	6	R2	21.1	21.2	0.064291	1.66333	0.0659124
6_DOX_R2	6	R2	21.18
6_DOX_R2	6	R2	21.32
6_DOX_R3	6	R3	21.52	21.5033	0.0272845	1.80333	0.0452155
6_DOX_R3	6	R3	21.45
6_DOX_R3	6	R3	21.54
Gapdh
Sample_ID	DOX_Induction_days	Replicate	Cp	Avg Cp	Cp std err
0_DOX_R1	0	R1	19.14	19.5433	0.393376
0_DOX_R1	0	R1	19.16
0_DOX_R1	0	R1	20.33
0_DOX_R2	0	R2	19.18	19.2233	0.0536449
0_DOX_R2	0	R2	19.16
0_DOX_R2	0	R2	19.33
0_DOX_R3	0	R3	19.05	18.9433	0.0606447
0_DOX_R3	0	R3	18.84
0_DOX_R3	0	R3	18.94
3_DOX_R1	3	R1	19.65	19.65	0.0057735
3_DOX_R1	3	R1	19.66
3_DOX_R1	3	R1	19.64
3_DOX_R2	3	R2	19.99	20.05	0.0321455
3_DOX_R2	3	R2	20.1
3_DOX_R2	3	R2	20.06
3_DOX_R3	3	R3	19.62	19.72	0.052915
3_DOX_R3	3	R3	19.8
3_DOX_R3	3	R3	19.74
6_DOX_R1	6	R1	19.56	19.5167	0.131698
6_DOX_R1	6	R1	19.72
6_DOX_R1	6	R1	19.27
6_DOX_R2	6	R2	19.54	19.5367	0.0145297
6_DOX_R2	6	R2	19.51
6_DOX_R2	6	R2	19.56
6_DOX_R3	6	R3	19.72	19.7	0.0360555
6_DOX_R3	6	R3	19.63
6_DOX_R3	6	R3	19.75
														s
