# Supplementary material for: Recent evolution of a TET-controlled and DPPA3/STELLA-driven pathway of passive DNA demethylation in mammals
Source: Nat Commun. 2020 Nov 24;11:5972. doi: 10.1038/s41467-020-19603-1 (PMC7686362; doi:10.1038/s41467-020-19603-1)
Supplement: Supplementary file 11 — Source Data [file 41467_2020_19603_MOESM11_ESM.zip › Supplementary_Figure_7.xlsx]

## Sheet: Supplementary_Figure_7f
Related to Supplementary Figure 7f: Diffusion coefficient of mScarlet species
	excelSheet	Date	CellType	Species	CF	Filename	Counts	Brightness	Nmob	DIFFUSION COEFFICIENT	wr	wz	y0	Pix.nm.	Pix.us.	Line.ms.	Nimm	wimm	shift_X	shift_Y	Chi2	MOBILE_FRACTION	F_imm	A_mob	A_imm
15	20190321_CCF_WT	"20190321"	U1WT_D3WT	D3WT	ACF2	u1wtgfp_d3wt_round2_mSc_cell02	22.9413	12.9363	1.7734	6.2587	0.18	0.8	-0.0006867	40	11.11	3.33	0.22367	0.22734	0.03448	0.063953	2.0278	0.888001	0.111999	0.170884	1.35488
16	20190321_CCF_WT	"20190321"	U1WT_D3WT	D3WT	ACF2	u1wtgfp_d3wt_round2_mSc_cell01	25.4918	11.3492	2.2461	3.4102	0.18	0.8	-3.75e-05	40	11.11	3.33	0.19464	0.27283	0.027553	0.013294	1.9044	0.920254	0.0797463	0.134921	1.55696
17	20190321_CCF_WT	"20190321"	U1WT_D3WT	D3WT	ACF2	u1wtgfp_d3wt_mSc_cell13	47.6204	12.6941	3.7514	7.7844	0.18	0.8	0.0002128	40	11.11	3.33	0.30629	0.22791	0.02046	0.00017535	1.8709	0.924516	0.0754838	0.080782	0.989408
18	20190321_CCF_WT	"20190321"	U1WT_D3WT	D3WT	ACF2	u1wtgfp_d3wt_mSc_cell12	17.9711	12.4183	1.4471	8.71	0.18	0.8	0.0011188	40	11.11	3.33	0.19646	0.23476	0.032408	0.015836	2.0195	0.880467	0.119533	0.209416	1.54253
19	20190321_CCF_WT	"20190321"	U1WT_D3WT	D3WT	ACF2	u1wtgfp_d3wt_mSc_cell11	21.6578	10.1073	2.1428	6.3738	0.18	0.8	0.00030662	40	11.11	3.33	0.14266	0.26774	0.026869	0.013809	2.0415	0.937579	0.0624207	0.141425	2.12425
20	20190321_CCF_WT	"20190321"	U1WT_D3WT	D3WT	ACF2	u1wtgfp_d3wt_mSc_cell10	65.428	12.8115	5.107	12.3637	0.18	0.8	0.00014395	40	11.11	3.33	1.3612	0.24547	0.012208	0.031428	2.0953	0.789555	0.210445	0.0593393	0.222631
21	20190321_CCF_WT	"20190321"	U1WT_D3WT	D3WT	ACF2	u1wtgfp_d3wt_mSc_cell09	35.8422	13.4994	2.6551	7.6598	0.18	0.8	0.000262	40	11.11	3.33	0.26319	0.24834	0.0063317	0.042206	2.0254	0.909814	0.0901864	0.114137	1.15143
22	20190321_CCF_WT	"20190321"	U1WT_D3WT	D3WT	ACF2	u1wtgfp_d3wt_mSc_cell08	69.077	17.0015	4.063	10.4165	0.18	0.8	-0.00017857	40	11.11	3.33	0.3986	0.29068	0.023632	0.0022053	1.9661	0.91066	0.0893401	0.0745867	0.760275
23	20190321_CCF_WT	"20190321"	U1WT_D3WT	D3WT	ACF2	u1wtgfp_d3wt_mSc_cell07	32.3002	13.4165	2.4075	6.6357	0.18	0.8	-9.48e-05	40	11.11	3.33	0.1831	0.20995	0.024919	0.016899	2.1641	0.929321	0.0706786	0.125876	1.65508
24	20190321_CCF_WT	"20190321"	U1WT_D3WT	D3WT	ACF2	u1wtgfp_d3wt_mSc_cell06	127.198	32.848	3.8723	8.8412	0.18	0.8	-0.00049371	40	11.11	3.33	2.1471	0.22359	0.017528	0.015563	3.2361	0.643303	0.356697	0.0782599	0.141142
25	20190321_CCF_WT	"20190321"	U1WT_D3WT	D3WT	ACF2	u1wtgfp_d3wt_mSc_cell05	20.0619	10.8599	1.8473	6.6367	0.18	0.8	0.00021361	40	11.11	3.33	0.13388	0.26554	0.014322	0.026309	1.8021	0.932424	0.0675759	0.164048	2.26356
26	20190321_CCF_WT	"20190321"	U1WT_D3WT	D3WT	ACF2	u1wtgfp_d3wt_mSc_cell03	20.5099	10.8722	1.8865	6.1133	0.18	0.8	0.00015869	40	11.11	3.33	0.17732	0.26113	0.028039	0.013598	2.1236	0.914082	0.0859183	0.160639	1.70903
27	20190321_CCF_WT	"20190321"	U1WT_D3WT	D3WT	ACF2	u1wtgfp_d3wt_mSc_cell02	15.6865	11.5034	1.3636	6.5859	0.18	0.8	-0.00029293	40	11.11	3.33	0.15228	0.22579	0.0014766	0.050354	1.8461	0.899543	0.100457	0.222239	1.99006
28	20190321_CCF_WT	"20190321"	U1WT_D3WT	D3WT	ACF2	u1wtgfp_d3wt_mSc_cell01	52.9728	12.9474	4.0914	9.0459	0.18	0.8	0.00095283	40	11.11	3.33	0.51779	0.26195	0.0064841	0.039322	1.9991	0.887661	0.112339	0.074069	0.585268
53	20190321_CCF_KRR	"20190321"	U1WT_D3KRR	D3KRR	ACF2	u1wtGFP_d3KRR_cell10	9.1598	10.6512	0.85997	8.9117	0.18	0.8	0.0016366	40	11.11	3.33	0.12493	0.19959	0.020999	0.029866	1.8079	0.873155	0.126845	0.352391	2.42572
54	20190321_CCF_KRR	"20190321"	U1WT_D3KRR	D3KRR	ACF2	u1wtGFP_d3KRR_cell09	14.3147	10.7018	1.3376	4.524	0.18	0.8	-0.00023463	40	11.11	3.33	0.31864	0.215	0.0057346	0.0011826	2.0077	0.807612	0.192388	0.226559	0.95106
55	20190321_CCF_KRR	"20190321"	U1WT_D3KRR	D3KRR	ACF2	u1wtGFP_d3KRR_cell08	17.1592	10.301	1.6658	12.556	0.18	0.8	0.0011966	40	11.11	3.33	0.24053	0.18081	0.023771	0.0035224	2.0554	0.873826	0.126174	0.181922	1.25991
56	20190321_CCF_KRR	"20190321"	U1WT_D3KRR	D3KRR	ACF2	u1wtGFP_d3KRR_cell07	10.3248	10.005	1.032	8.8618	0.18	0.8	0.00070897	40	11.11	3.33	0.20567	0.23369	0.025074	0.0098866	2.1476	0.833825	0.166175	0.293649	1.47346
57	20190321_CCF_KRR	"20190321"	U1WT_D3KRR	D3KRR	ACF2	u1wtGFP_d3KRR_cell06	15.837	10.428	1.5187	4.3293	0.18	0.8	-0.00013236	40	11.11	3.33	0.3052	0.24412	0.0015382	0.051562	1.9585	0.832666	0.167334	0.199543	0.992942
58	20190321_CCF_KRR	"20190321"	U1WT_D3KRR	D3KRR	ACF2	u1wtGFP_d3KRR_cell05	15.1039	9.399	1.607	4.9131	0.18	0.8	-0.00011371	40	11.11	3.33	0.25057	0.23375	0.0089933	0.051092	2.0945	0.865109	0.134891	0.188579	1.20943
59	20190321_CCF_KRR	"20190321"	U1WT_D3KRR	D3KRR	ACF2	u1wtGFP_d3KRR_cell04	32.2015	9.0905	3.5423	9.8794	0.18	0.8	0.00083287	40	11.11	3.33	0.53028	0.24959	0.0043934	0.035648	2.1898	0.869793	0.130207	0.0855506	0.571483
60	20190321_CCF_KRR	"20190321"	U1WT_D3KRR	D3KRR	ACF2	u1wtGFP_d3KRR_cell03	18.3059	11.7216	1.5617	7.9173	0.18	0.8	0.000285	40	11.11	3.33	0.14599	0.25453	0.027432	0.057761	2.1095	0.91451	0.0854898	0.194049	2.0758
61	20190321_CCF_KRR	"20190321"	U1WT_D3KRR	D3KRR	ACF2	u1wtGFP_d3KRR_cell01	4.8925	7.9749	0.61349	8.9506	0.18	0.8	-0.00162	40	11.11	3.33	0.038559	0.2552	0.033256	0.026082	1.9414	0.940865	0.0591351	0.49397	7.85927
62	20190321_CCF_KRR	"20190321"	U1WT_D3KRR	D3KRR	ACF2	u1wtGFP_d3KRR_cell02	10.8079	11.3208	0.95469	8.9991	0.18	0.8	0.0013732	40	11.11	3.33	0.10879	0.25067	0.021265	0.018261	1.8335	0.897704	0.102296	0.317428	2.7856
81	20190321_CCF_u1KO-d3WT	"20190321"	U1KO_D3WT	D3WT	ACF2	cell 08	8.5156	8.931	0.95348	5.2344	0.18	0.8	0.0021554	40	11.11	3.33	0.15787	0.2547	0.024032	0.031827	1.6678	0.857948	0.142052	0.317831	1.91959
82	20190321_CCF_u1KO-d3WT	"20190321"	U1KO_D3WT	D3WT	ACF2	cell 07	5.8216	6.3027	0.92367	8.2914	0.18	0.8	0.0010688	40	11.11	3.33	0.12252	0.23983	0.043329	0.05695	2.0534	0.882889	0.117111	0.328089	2.47344
83	20190321_CCF_u1KO-d3WT	"20190321"	U1KO_D3WT	D3WT	ACF2	cell 06	6.0411	6.7413	0.89612	6.1561	0.18	0.8	0.00065855	40	11.11	3.33	0.070238	0.25855	0.024802	0.029999	2.0791	0.927317	0.0726832	0.338175	4.31456
84	20190321_CCF_u1KO-d3WT	"20190321"	U1KO_D3WT	D3WT	ACF2	cell 05	5.0239	10.4551	0.48052	7.5517	0.18	0.8	0.00097027	40	11.11	3.33	0.05286	0.23085	0.025987	0.04194	1.8655	0.900896	0.0991038	0.630662	5.73299
85	20190321_CCF_u1KO-d3WT	"20190321"	U1KO_D3WT	D3WT	ACF2	cell 04	6.1703	9.8328	0.62752	7.2382	0.18	0.8	-0.0012751	40	11.11	3.33	0.053647	0.19638	0.03065	0.067362	1.958	0.921243	0.0787575	0.482926	5.64889
86	20190321_CCF_u1KO-d3WT	"20190321"	U1KO_D3WT	D3WT	ACF2	cell 03	10.2206	10.6989	0.9553	7.436	0.18	0.8	5.65e-05	40	11.11	3.33	0.042204	0.23222	0.015095	0.049325	2.0597	0.95769	0.0423096	0.317226	7.1805
87	20190321_CCF_u1KO-d3WT	"20190321"	U1KO_D3WT	D3WT	ACF2	cell 02	4.0505	7.877	0.51421	6.9083	0.18	0.8	-0.00011299	40	11.11	3.33	0.02254	0.21926	0.013955	0.013465	1.8939	0.958007	0.0419935	0.589342	13.4448
88	20190321_CCF_u1KO-d3WT	"20190321"	U1KO_D3WT	D3WT	ACF2	cell 01	13.8841	7.3762	1.8823	9.1969	0.18	0.8	0.0029386	40	11.11	3.33	0.266	0.22719	0.025494	0.028204	1.9151	0.876181	0.123819	0.160998	1.13927
103	20190321_TANDEM_construct	"20190321"	tandem_eGFP_mSc	tandem_mSc	ACF2	cell06	10.0211	13.2632	0.75556	33.7875	0.18	0.8	5.07e-05	40	11.11	3.33	0.01433	0.36567	0.016204	0.21483	1.8363	0.981387	0.018613	0.401088	21.1476
104	20190321_TANDEM_construct	"20190321"	tandem_eGFP_mSc	tandem_mSc	ACF2	cell05	15.0283	17.2134	0.87306	30.7343	0.18	0.8	-0.00027964	40	11.11	3.33	0.004145	0.29936	4.29e-07	73.5643	2.2424	0.995275	0.00472524	0.347108	73.1112
105	20190321_TANDEM_construct	"20190321"	tandem_eGFP_mSc	tandem_mSc	ACF2	cell04	7.3287	11.5395	0.63509	27.7131	0.18	0.8	-0.00012251	40	11.11	3.33	0.011834	0.3367	0.011467	0.042589	2.0043	0.981707	0.0182927	0.47717	25.6081
106	20190321_TANDEM_construct	"20190321"	tandem_eGFP_mSc	tandem_mSc	ACF2	cell03	9.358	11.8439	0.79011	32.2263	0.18	0.8	0.00084264	40	11.11	3.33	0.025504	0.26359	0.015119	0.080209	1.7481	0.96873	0.0312697	0.383549	11.8823
107	20190321_TANDEM_construct	"20190321"	tandem_eGFP_mSc	tandem_mSc	ACF2	cell02	20.0737	17.1037	1.1736	34.2114	0.18	0.8	0.00030766	40	11.11	3.33	0.032318	0.24277	0.011882	0.012613	1.8807	0.973201	0.0267995	0.258219	9.377
108	20190321_TANDEM_construct	"20190321"	tandem_eGFP_mSc	tandem_mSc	ACF2	cell01	25.9953	12.5124	2.0776	30.3512	0.18	0.8	3.86e-05	40	11.11	3.33	0.053199	0.28285	0.019604	0.021421	2.0606	0.975033	0.0249667	0.145863	5.69646
131	20190320_CCF_WT_	"20190320"	U1WT_D3WT	D3WT	ACF2	slide2_cell10	36.574	10.6061	3.4484	3.5916	0.18	0.8	-8.62e-05	40	11.11	3.33	0.54345	0.25647	0.022059	0.0015019	1.916	0.86386	0.13614	0.0878801	0.557633
132	20190320_CCF_WT_	"20190320"	U1WT_D3WT	D3WT	ACF2	slide2_cell09	15.8107	12.7075	1.2442	7.0297	0.18	0.8	0.0010256	40	11.11	3.33	0.16316	0.2261	0.0092793	0.027122	1.9729	0.884067	0.115933	0.243567	1.85735
133	20190320_CCF_WT_	"20190320"	U1WT_D3WT	D3WT	ACF2	slide2_cell08	7.4695	12.7481	0.58593	6.788	0.18	0.8	0.0020851	40	11.11	3.33	0.086022	0.21373	0.014418	0.015238	1.9234	0.871982	0.128018	0.517205	3.52289
134	20190320_CCF_WT_	"20190320"	U1WT_D3WT	D3WT	ACF2	slide2_cell07	10.8912	14.4843	0.75193	7.2372	0.18	0.8	0.0010697	40	11.11	3.33	0.088741	0.21282	0.022125	0.019933	2.1122	0.89444	0.10556	0.403024	3.41495
135	20190320_CCF_WT_	"20190320"	U1WT_D3WT	D3WT	ACF2	slide2_cell06	12.6339	14.028	0.90062	5.8125	0.18	0.8	0.00094313	40	11.11	3.33	0.14321	0.20702	0.023544	0.017866	2.1806	0.862803	0.137197	0.336486	2.11609
136	20190320_CCF_WT_	"20190320"	U1WT_D3WT	D3WT	ACF2	slide2_cell05	17.3819	13.6019	1.2779	6.4273	0.18	0.8	4.43e-05	40	11.11	3.33	0.09944	0.21758	0.01608	0.0061607	2.0162	0.927803	0.0721971	0.237144	3.04752
137	20190320_CCF_WT_	"20190320"	U1WT_D3WT	D3WT	ACF2	slide2_cell04	26.3722	13.1401	2.007	6.3478	0.18	0.8	0.00050572	40	11.11	3.33	0.21505	0.22572	0.022503	0.024261	2.2779	0.90322	0.09678	0.150994	1.40919
138	20190320_CCF_WT_	"20190320"	U1WT_D3WT	D3WT	ACF2	slide2_cell03	19.7216	11.0152	1.7904	4.9576	0.18	0.8	-1.39e-05	40	11.11	3.33	0.11969	0.25095	0.019623	0.015751	1.9667	0.937338	0.062662	0.169261	2.53192
139	20190320_CCF_WT_	"20190320"	U1WT_D3WT	D3WT	ACF2	slide2_cell02	17.3493	13.3374	1.3008	7.3719	0.18	0.8	7.51e-05	40	11.11	3.33	0.18221	0.22423	0.0037183	0.059543	1.7436	0.877135	0.122865	0.232969	1.66317
140	20190320_CCF_WT_	"20190320"	U1WT_D3WT	D3WT	ACF2	slide2_cell01	18.6755	13.5389	1.3794	6.4544	0.18	0.8	0.00021111	40	11.11	3.33	0.10512	0.2237	0.012213	0.01975	1.943	0.929189	0.0708108	0.219694	2.88286
141	20190320_CCF_WT_	"20190320"	U1WT_D3WT	D3WT	ACF2	cell06	34.7693	14.0635	2.4723	6.5054	0.18	0.8	0.00039084	40	11.11	3.33	0.22611	0.22372	0.012158	0.0072931	1.9176	0.916206	0.0837938	0.122576	1.34026
142	20190320_CCF_WT_	"20190320"	U1WT_D3WT	D3WT	ACF2	cell05	27.0277	14.8528	1.8197	8.383	0.18	0.8	9.52e-05	40	11.11	3.33	0.076387	0.21172	0.018851	0.00994	1.8305	0.959713	0.0402867	0.166536	3.96724
143	20190320_CCF_WT_	"20190320"	U1WT_D3WT	D3WT	ACF2	cell04	23.8388	11.7821	2.0233	6.4547	0.18	0.8	0.00034178	40	11.11	3.33	0.11429	0.20552	0.030222	0.011705	1.9291	0.946533	0.0534668	0.149778	2.65155
144	20190320_CCF_WT_	"20190320"	U1WT_D3WT	D3WT	ACF2	cell03	50.593	14.7484	3.4304	11.3491	0.18	0.8	-5.89e-05	40	11.11	3.33	0.22277	0.24173	0.059772	4.78e-12	1.7928	0.93902	0.0609799	0.0883412	1.36035
145	20190320_CCF_WT_	"20190320"	U1WT_D3WT	D3WT	ACF2	cell02	18.3417	11.2546	1.6297	8.0689	0.18	0.8	0.0005289	40	11.11	3.33	0.11788	0.22889	0.026235	0.049161	1.9058	0.932547	0.0674533	0.185952	2.5708
146	20190320_CCF_WT_	"20190320"	U1WT_D3WT	D3WT	ACF2	cell01	23.3073	13.9439	1.6715	7.4227	0.18	0.8	2.16e-05	40	11.11	3.33	0.10389	0.25471	0.012622	0.016859	1.9068	0.941483	0.0585167	0.181302	2.91699
178	20190320_CCF_KRR	"20190320"	U1WT_D3KRR	D3KRR	ACF2	slide2_cell10	21.162	10.4186	2.0312	6.3419	0.18	0.8	0.00038815	40	11.11	3.33	0.19993	0.20864	0.02006	0.0052483	1.9981	0.910391	0.0896093	0.149195	1.51576
179	20190320_CCF_KRR	"20190320"	U1WT_D3KRR	D3KRR	ACF2	slide2_cell09	11.1063	10.7141	1.0366	6.0172	0.18	0.8	-0.00068348	40	11.11	3.33	0.076986	0.24409	0.024579	0.035601	1.8537	0.930867	0.0691334	0.292346	3.93637
180	20190320_CCF_KRR	"20190320"	U1WT_D3KRR	D3KRR	ACF2	slide2_cell08	8.2287	11.7523	0.70018	7.0977	0.18	0.8	0.0009221	40	11.11	3.33	0.056078	0.21672	0.018991	0.040832	2.1728	0.925848	0.0741519	0.432811	5.404
181	20190320_CCF_KRR	"20190320"	U1WT_D3KRR	D3KRR	ACF2	slide2_cell07	19.3111	11.2604	1.715	5.9049	0.18	0.8	-0.00024447	40	11.11	3.33	0.11741	0.22131	0.02339	0.006991	1.9048	0.935926	0.0640741	0.176703	2.58109
182	20190320_CCF_KRR	"20190320"	U1WT_D3KRR	D3KRR	ACF2	slide2_cell06	7.5135	7.9409	0.94618	5.6376	0.18	0.8	-0.00091008	40	11.11	3.33	0.082682	0.28667	0.016996	0.034963	2.0052	0.919637	0.0803626	0.320283	3.6652
183	20190320_CCF_KRR	"20190320"	U1WT_D3KRR	D3KRR	ACF2	slide2_cell05	17.8376	13.1281	1.3587	6.18	0.18	0.8	0.0005694	40	11.11	3.33	0.11615	0.21887	0.021182	0.004258	1.9476	0.921246	0.0787538	0.223041	2.60909
184	20190320_CCF_KRR	"20190320"	U1WT_D3KRR	D3KRR	ACF2	slide2_cell03	3.682	10.4976	0.35074	10.1275	0.18	0.8	-0.0041593	40	11.11	3.33	0.036243	0.2371	0.035505	0.055661	2.155	0.906345	0.0936553	0.864018	8.3615
185	20190320_CCF_KRR	"20190320"	U1WT_D3KRR	D3KRR	ACF2	slide2_cell02	7.8262	10.6137	0.73737	7.6764	0.18	0.8	0.0040532	40	11.11	3.33	0.090496	0.2457	0.03731	0.038465	1.5233	0.890688	0.109312	0.410982	3.34872
186	20190320_CCF_KRR	"20190320"	U1WT_D3KRR	D3KRR	ACF2	slide2_cell01_miacor2	7.2163	10.7229	0.67298	7.6313	0.18	0.8	0.0026957	40	11.11	3.33	0.075233	0.23166	0.019165	0.029987	2.0837	0.89945	0.10055	0.450304	4.0281
187	20190320_CCF_KRR	"20190320"	U1WT_D3KRR	D3KRR	ACF2	cell06	8.3039	12.747	0.65143	7.4177	0.18	0.8	-0.0017793	40	11.11	3.33	0.080749	0.24981	0.015213	0.024957	2.028	0.889714	0.110286	0.465201	3.75294
188	20190320_CCF_KRR	"20190320"	U1WT_D3KRR	D3KRR	ACF2	cell05	12.3262	10.2774	1.1994	3.8103	0.18	0.8	-0.000996	40	11.11	3.33	0.21132	0.24072	0.012511	0.012866	2.3617	0.850204	0.149796	0.252664	1.43406
189	20190320_CCF_KRR	"20190320"	U1WT_D3KRR	D3KRR	ACF2	cell04	22.2274	11.4769	1.9367	7.4945	0.18	0.8	-0.00023687	40	11.11	3.33	0.11881	0.23437	0.024938	0.044416	2.055	0.942199	0.0578007	0.156475	2.55068
190	20190320_CCF_KRR	"20190320"	U1WT_D3KRR	D3KRR	ACF2	cell03	20.3204	14.7769	1.3751	7.2162	0.18	0.8	0.0014139	40	11.11	3.33	0.31616	0.22726	0.015007	0.038789	2.008	0.813062	0.186938	0.220381	0.95852
191	20190320_CCF_KRR	"20190320"	U1WT_D3KRR	D3KRR	ACF2	cell02	20.6463	14.4053	1.4332	8.3257	0.18	0.8	0.00037656	40	11.11	3.33	0.22249	0.23366	0.015576	0.030515	2.1924	0.865621	0.134379	0.211447	1.36206
192	20190320_CCF_KRR	"20190320"	U1WT_D3KRR	D3KRR	ACF2	cell01	12.5487	12.9225	0.97107	5.4198	0.18	0.8	0.0022415	40	11.11	3.33	0.11739	0.23152	0.010551	0.0093537	1.8467	0.89215	0.10785	0.312074	2.58153
216	20190320_CCF_U1KO-D3wt_	"20190320"	U1KO_D3WT	D3WT	ACF2	cell08	3.4154	11.1782	0.30555	8.7792	0.18	0.8	-0.00041154	40	11.11	3.33	0.040083	0.22172	0.02541	0.03278	2.0044	0.88403	0.11597	0.991804	7.56046
217	20190320_CCF_U1KO-D3wt_	"20190320"	U1KO_D3WT	D3WT	ACF2	cell07	1.1827	8.4478	0.14001	7.5023	0.18	0.8	0.0094466	40	11.11	3.33	0.012873	0.25449	0.010041	0.0019194	1.9249	0.915798	0.0842016	2.16446	23.5412
218	20190320_CCF_U1KO-D3wt_	"20190320"	U1KO_D3WT	D3WT	ACF2	cell06	3.2827	10.7312	0.3059	8.0516	0.18	0.8	0.00055165	40	11.11	3.33	0.02997	0.23074	0.016921	0.0078995	1.7166	0.910769	0.089231	0.990669	10.1116
219	20190320_CCF_U1KO-D3wt_	"20190320"	U1KO_D3WT	D3WT	ACF2	cell05	5.0149	8.981	0.55839	6.2564	0.18	0.8	-0.00059188	40	11.11	3.33	0.031924	0.21765	0.031065	0.03676	1.9039	0.94592	0.0540797	0.542713	9.49273
220	20190320_CCF_U1KO-D3wt_	"20190320"	U1KO_D3WT	D3WT	ACF2	cell04 _ miacor_2	1.3516	7.8541	0.17209	9.7483	0.18	0.8	3.42e-07	40	11.11	3.33	0.014691	0.21038	0.02354	0.028055	1.7829	0.921346	0.0786536	1.76097	20.628
221	20190320_CCF_U1KO-D3wt_	"20190320"	U1KO_D3WT	D3WT	ACF2	cell03	1.6852	7.1255	0.2365	11.2228	0.18	0.8	-0.0040461	40	11.11	3.33	0.019534	0.21731	0.024759	0.034899	2.0896	0.923705	0.0762946	1.28138	15.5138
222	20190320_CCF_U1KO-D3wt_	"20190320"	U1KO_D3WT	D3WT	ACF2	cell02	1.597	6.8639	0.23267	10.0845	0.18	0.8	0.022976	40	11.11	3.33	0.020273	0.24852	0.017741	0.029041	0.78594	0.919852	0.0801485	1.30247	14.9482
223	20190320_CCF_U1KO-D3wt_	"20190320"	U1KO_D3WT	D3WT	ACF2	cell01	9.2209	9.1324	1.0097	8.9891	0.18	0.8	0.0020682	40	11.11	3.33	0.095129	0.23837	0.004774	0.058078	2.2211	0.913897	0.0861029	0.300134	3.18563
244	20190307_CCD_U1WT_D3wt	"20190307"	U1WT_D3WT	D3WT	ACF2	round3_cell04	11.4754	11.1633	1.028	7.5718	0.17	1	0.0024299	40	11.11	3.33	0.13917	0.2374	0.021482	0.010859	2.0112	0.880763	0.119237	0.294792	2.17752
245	20190307_CCD_U1WT_D3wt	"20190307"	U1WT_D3WT	D3WT	ACF2	round3_cell03	9.8021	12.8214	0.76451	5.8594	0.17	1	0.00085061	40	11.11	3.33	0.13785	0.21343	0.015279	0.0068978	1.7071	0.847234	0.152766	0.396392	2.19837
246	20190307_CCD_U1WT_D3wt	"20190307"	U1WT_D3WT	D3WT	ACF2	round3_cell02	21.8509	15.6795	1.3936	6.3822	0.17	1	0.00038603	40	11.11	3.33	0.19794	0.23701	0.016605	0.013027	2.1992	0.87563	0.12437	0.217455	1.531
247	20190307_CCD_U1WT_D3wt	"20190307"	U1WT_D3WT	D3WT	ACF2	round3_cell01	12.4695	16.4513	0.75796	8.8097	0.17	1	0.0010109	40	11.11	3.33	0.10869	0.2106	0.0054099	0.0019173	1.9088	0.874586	0.125414	0.399818	2.78817
248	20190307_CCD_U1WT_D3wt	"20190307"	U1WT_D3WT	D3WT	ACF2	round2_cell07	7.6884	12.1557	0.63249	6.8438	0.17	1	0.0010079	40	11.11	3.33	0.080406	0.22267	0.0038205	0.0013825	2.1357	0.887212	0.112788	0.479131	3.76894
249	20190307_CCD_U1WT_D3wt	"20190307"	U1WT_D3WT	D3WT	ACF2	round2_cell06	8.8529	12.874	0.68766	8.1403	0.17	1	8.51e-05	40	11.11	3.33	0.075051	0.21872	0.017499	0.0057762	1.9015	0.9016	0.0984003	0.440691	4.03786
250	20190307_CCD_U1WT_D3wt	"20190307"	U1WT_D3WT	D3WT	ACF2	round2_cell05	10.0425	10.8788	0.92312	5.4051	0.17	1	0.00060021	40	11.11	3.33	0.10996	0.23718	0.0037573	0.0019414	1.9403	0.893561	0.106439	0.328284	2.75596
251	20190307_CCD_U1WT_D3wt	"20190307"	U1WT_D3WT	D3WT	ACF2	round2_cell04	14.4366	12.0046	1.2026	5.6973	0.17	1	0.00079533	40	11.11	3.33	0.16166	0.2386	0.016182	0.0081913	1.9067	0.881504	0.118496	0.251992	1.87459
252	20190307_CCD_U1WT_D3wt	"20190307"	U1WT_D3WT	D3WT	ACF2	round2_cell03	12.0726	12.6596	0.95363	6.5759	0.17	1	-6.29e-05	40	11.11	3.33	0.049632	0.24766	0.016063	0.010695	2.0663	0.950529	0.0494706	0.317781	6.10585
253	20190307_CCD_U1WT_D3wt	"20190307"	U1WT_D3WT	D3WT	ACF2	round2_cell02	4.3132	13.402	0.32183	10.8038	0.17	1	0.00071445	40	11.11	3.33	0.026592	0.22892	0.010585	0.0045008	2.269	0.923679	0.0763212	0.941633	11.3961
254	20190307_CCD_U1WT_D3wt	"20190307"	U1WT_D3WT	D3WT	ACF2	round2_cell01	3.1299	13.5718	0.23062	7.6068	0.17	1	-0.0025108	40	11.11	3.33	0.038344	0.23435	0.0074363	0.0039149	1.6424	0.857438	0.142562	1.31405	7.90334
255	20190307_CCD_U1WT_D3wt	"20190307"	U1WT_D3WT	D3WT	ACF2	cell01	6.755	14.6143	0.46222	9.0727	0.17	1	-0.0016009	40	11.11	3.33	0.11222	0.23087	0.00061731	0.00056316	1.9164	0.804645	0.195355	0.655631	2.70046
273	20190307_CCF_U1WT_D3KRR	"20190307"	U1WT_D3KRR	D3KRR	ACF2	u1wtGFP_mSc_D3_KRR_cell_05 (2)	16.4572	13.4123	1.227	9.4174	0.17	1	0.00026621	40	11.11	3.33	0.07766	0.26011	0.0093924	0.0028735	1.9199	0.940475	0.0595251	0.246981	3.90221
274	20190307_CCF_U1WT_D3KRR	"20190307"	U1WT_D3KRR	D3KRR	ACF2	cell_04	8.6191	14.4436	0.59674	7.6347	0.17	1	0.0013433	40	11.11	3.33	0.057656	0.21103	0.0025407	0.0003933	2.0149	0.911894	0.0881057	0.507836	5.2561
275	20190307_CCF_U1WT_D3KRR	"20190307"	U1WT_D3KRR	D3KRR	ACF2	cell_03	7.1498	10.928	0.65426	11.0048	0.17	1	8.25e-05	40	11.11	3.33	0.045174	0.25311	0.0085	0.002296	2.2317	0.935413	0.0645865	0.463189	6.70841
276	20190307_CCF_U1WT_D3KRR	"20190307"	U1WT_D3KRR	D3KRR	ACF2	cell_02	15.807	13.2802	1.1903	9.7209	0.17	1	0.00077315	40	11.11	3.33	0.14475	0.2341	0.011129	0.010239	1.8855	0.891577	0.108423	0.254596	2.09358
277	20190307_CCF_U1WT_D3KRR	"20190307"	U1WT_D3KRR	D3KRR	ACF2	cell_01	13.9361	15.6035	0.89314	8.5345	0.17	1	0.00090563	40	11.11	3.33	0.10233	0.21031	0.0094318	0.0025379	2.245	0.897204	0.102796	0.339304	2.96146
299	20190315_CCF_U1WT_D3WT	"20190315"	U1WT_D3WT	D3WT	ACF2	cell01	15.5229	8.9678	1.731	7.7014	0.18	0.9	9.67e-05	40	11.11	3.33	0.5451	0.2321	0.00014566	0.00016962	1.8234	0.760511	0.239489	0.17507	0.555945
300	20190315_CCF_U1WT_D3WT	"20190315"	U1WT_D3WT	D3WT	ACF2	slide-2_cell08	73.3648	8.5929	8.5378	7.6377	0.18	0.9	0.00096459	40	11.11	3.33	1.4774	0.27653	1.6e-05	1.21e-05	1.8578	0.852484	0.147516	0.0354946	0.205121
301	20190315_CCF_U1WT_D3WT	"20190315"	U1WT_D3WT	D3WT	ACF2	slide-2_cell07	11.0202	12.337	0.89327	8.1244	0.18	0.9	0.00017592	40	11.11	3.33	0.097918	0.22673	7.4e-05	8.17e-05	2.102	0.901211	0.0987885	0.339254	3.09489
302	20190315_CCF_U1WT_D3WT	"20190315"	U1WT_D3WT	D3WT	ACF2	slide-2_cell06	38.2009	14.7444	2.5909	8.9091	0.18	0.9	0.00046902	40	11.11	3.33	0.2507	0.20836	4.92e-05	1.9e-05	1.9618	0.911775	0.0882249	0.116965	1.2088
303	20190315_CCF_U1WT_D3WT	"20190315"	U1WT_D3WT	D3WT	ACF2	slide-2_cell05	16.2151	11.7352	1.3817	8.1717	0.18	0.9	0.00016841	40	11.11	3.33	0.20787	0.22707	0.00011591	0.00030823	1.7196	0.869229	0.130771	0.219328	1.45786
304	20190315_CCF_U1WT_D3WT	"20190315"	U1WT_D3WT	D3WT	ACF2	slide-2_cell04	14.8436	13.5081	1.0989	7.1695	0.18	0.9	-0.0008327	40	11.11	3.33	0.13786	0.21037	0.00016104	0.00013294	2.0098	0.888531	0.111469	0.275772	2.19821
305	20190315_CCF_U1WT_D3WT	"20190315"	U1WT_D3WT	D3WT	ACF2	slide-2_cell03	13.7096	12.2767	1.1167	7.3206	0.18	0.9	0.00043279	40	11.11	3.33	0.12394	0.18292	3.05e-05	1.17e-05	2.1107	0.9001	0.0999001	0.271376	2.4451
306	20190315_CCF_U1WT_D3WT	"20190315"	U1WT_D3WT	D3WT	ACF2	slide-2_cell02	35.6034	19.2757	1.8471	5.8369	0.18	0.9	0.0015318	40	11.11	3.33	0.23839	0.20544	2.58e-05	5.29e-06	2.0033	0.885691	0.114309	0.164066	1.27122
307	20190315_CCF_U1WT_D3WT	"20190315"	U1WT_D3WT	D3WT	ACF2	slide-2_cell01	36.4591	14.8701	2.4518	8.5353	0.18	0.9	-0.00011004	40	11.11	3.33	0.28595	0.23066	0.00021622	2.34e-05	1.7581	0.895553	0.104447	0.123601	1.05979
308	20190315_CCF_U1WT_D3WT	"20190315"	U1WT_D3WT	D3WT	ACF2	round2_cell02	8.1707	9.5375	0.85669	6.5241	0.18	0.9	-0.00019864	40	11.11	3.33	0.1281	0.21505	0.00063656	0.00072859	2.0359	0.869922	0.130078	0.35374	2.3657
309	20190315_CCF_U1WT_D3WT	"20190315"	U1WT_D3WT	D3WT	ACF2	round2_cell0sss	37.583	11.7263	3.205	5.7324	0.18	0.9	9.41e-05	40	11.11	3.33	0.33373	0.2326	1.61e-05	1.56e-05	1.6692	0.905692	0.0943078	0.0945541	0.908057
310	20190315_CCF_U1WT_D3WT	"20190315"	U1WT_D3WT	D3WT	ACF2	round2_cell01	20.0088	10.5069	1.9043	6.2281	0.18	0.9	0.00056622	40	11.11	3.33	0.32899	0.2212	4.63e-05	3.18e-05	2.0652	0.852688	0.147312	0.159138	0.92114
311	20190315_CCF_U1WT_D3WT	"20190315"	U1WT_D3WT	D3WT	ACF2	cell07	4.712	11.2309	0.41956	11.4067	0.18	0.9	0.0036182	40	11.11	3.33	0.061758	0.22525	5.25e-05	5.13e-05	2.2787	0.87169	0.12831	0.722294	4.90699
312	20190315_CCF_U1WT_D3WT	"20190315"	U1WT_D3WT	D3WT	ACF2	cell06	11.7406	9.2749	1.2658	8.3102	0.18	0.9	0.00074451	40	11.11	3.33	0.11581	0.24311	2.48e-05	6e-05	1.8123	0.916178	0.0838225	0.23941	2.61675
313	20190315_CCF_U1WT_D3WT	"20190315"	U1WT_D3WT	D3WT	ACF2	cell04	16.0439	7.5322	2.13	5.8204	0.18	0.9	0.00011368	40	11.11	3.33	0.32074	0.23088	9.44e-05	1.65e-05	1.9623	0.869125	0.130875	0.142275	0.944833
314	20190315_CCF_U1WT_D3WT	"20190315"	U1WT_D3WT	D3WT	ACF2	cell02	6.9003	4.7286	1.4593	4.0832	0.18	0.9	0.0012778	40	11.11	3.33	0.1964	0.20122	1.39e-05	2.67e-05	2.2574	0.881379	0.118621	0.207665	1.543
343	20190315_CCF_U1WT_D3KRR	"20190315"	U1WT_D3KRR	D3KRR	ACF2	slide2_cell03	8.9197	13.2024	0.67561	8.2527	0.18	0.9	0.0012363	40	11.11	3.33	0.07576	0.19763	0.022301	0.026817	2.2399	0.899171	0.100829	0.448551	4.00008
344	20190315_CCF_U1WT_D3KRR	"20190315"	U1WT_D3KRR	D3KRR	ACF2	slide2_cell02	7.5356	9.3839	0.80304	14.8214	0.18	0.9	0.0025239	40	11.11	3.33	0.072338	0.25298	0.020727	0.022259	1.9443	0.917364	0.0826363	0.377373	4.1893
345	20190315_CCF_U1WT_D3KRR	"20190315"	U1WT_D3KRR	D3KRR	ACF2	slide2_cell01	11.0671	9.8044	1.1288	8.708	0.18	0.9	0.00061238	40	11.11	3.33	0.10344	0.20873	0.031377	0.022583	1.9915	0.916055	0.0839447	0.268467	2.92968
346	20190315_CCF_U1WT_D3KRR	"20190315"	U1WT_D3KRR	D3KRR	ACF2	cell02	4.1588	8.3074	0.50061	9.3413	0.18	0.9	0.0028727	40	11.11	3.33	0.044871	0.22179	0.024919	0.032199	2.2205	0.91774	0.0822595	0.605353	6.75371
347	20190315_CCF_U1WT_D3KRR	"20190315"	U1WT_D3KRR	D3KRR	ACF2	cell01	2.3469	9.3187	0.25185	7.9485	0.18	0.9	0.0028428	40	11.11	3.33	0.050532	0.2187	0.016999	0.012857	2.1658	0.832887	0.167113	1.20328	5.99711
348	20190315_CCF_U1WT_D3KRR	"20190315"	U1WT_D3KRR	D3KRR	ACF2	cell11	2.5329	10.4446	0.2425	7.4065	0.18	0.9	0.00082058	40	11.11	3.33	0.011784	0.21582	0.03227	0.018685	2.0488	0.953658	0.0463419	1.24967	25.7167
349	20190315_CCF_U1WT_D3KRR	"20190315"	U1WT_D3KRR	D3KRR	ACF2	cell10	13.3698	13.0713	1.0228	10.6443	0.18	0.9	0.00020492	40	11.11	3.33	0.065166	0.24459	0.017625	0.0077109	1.9353	0.940103	0.0598971	0.29629	4.65037
350	20190315_CCF_U1WT_D3KRR	"20190315"	U1WT_D3KRR	D3KRR	ACF2	cell9	11.8784	9.5676	1.2415	6.8086	0.18	0.9	0.0013415	40	11.11	3.33	0.13452	0.23399	0.029616	0.024252	2.011	0.90224	0.0977602	0.244096	2.25279
351	20190315_CCF_U1WT_D3KRR	"20190315"	U1WT_D3KRR	D3KRR	ACF2	cell8	12.6078	11.6114	1.0858	7.6332	0.18	0.9	-0.0002205	40	11.11	3.33	0.071235	0.25285	0.014865	0.020213	2.1621	0.938433	0.0615668	0.279099	4.25417
352	20190315_CCF_U1WT_D3KRR	"20190315"	U1WT_D3KRR	D3KRR	ACF2	cell7	13.8592	11.2082	1.2365	5.9218	0.18	0.9	-0.00053516	40	11.11	3.33	0.12643	0.26618	0.013082	0.012449	2.1577	0.907237	0.0927634	0.245084	2.39695
353	20190315_CCF_U1WT_D3KRR	"20190315"	U1WT_D3KRR	D3KRR	ACF2	cell6	12.3053	7.396	1.6638	7.0285	0.18	0.9	-0.00041018	40	11.11	3.33	0.075367	0.28838	0.021601	0.0054084	2.076	0.956665	0.0433351	0.182141	4.02093
354	20190315_CCF_U1WT_D3KRR	"20190315"	U1WT_D3KRR	D3KRR	ACF2	cell3	3.8858	13.265	0.29294	14.6717	0.18	0.9	0.0030717	40	11.11	3.33	0.016971	0.21983	0.022763	0.023431	1.8227	0.945239	0.0547609	1.0345	17.8567
373	20190315_CCF_U1KO_D3WT	"20190315"	U1KO_D3WT	D3WT	ACF2	cell08	2.494	7.5857	0.32878	6.076	0.18	0.9	-0.01341	40	11.11	3.33	0.070547	0.24214	0.032812	0.050756	1.9689	0.823335	0.176665	0.921728	4.29566
374	20190315_CCF_U1KO_D3WT	"20190315"	U1KO_D3WT	D3WT	ACF2	cell07	2.1831	8.2873	0.26343	7.2667	0.18	0.9	0.0034504	40	11.11	3.33	0.033262	0.23516	0.046057	0.04808	1.719	0.88789	0.11211	1.15038	9.11087
375	20190315_CCF_U1KO_D3WT	"20190315"	U1KO_D3WT	D3WT	ACF2	cell06	7.4697	12.4887	0.59812	15.6681	0.18	0.9	0.0036153	40	11.11	3.33	0.069969	0.2238	0.021766	0.024682	1.9505	0.89527	0.10473	0.506664	4.33114
376	20190315_CCF_U1KO_D3WT	"20190315"	U1KO_D3WT	D3WT	ACF2	cell05	2.1669	9.4085	0.23031	9.948	0.18	0.9	-0.0015176	40	11.11	3.33	0.015923	0.29491	0.023343	0.02758	1.9872	0.935334	0.0646664	1.31582	19.032
377	20190315_CCF_U1KO_D3WT	"20190315"	U1KO_D3WT	D3WT	ACF2	cell04	5.1494	19.3241	0.26647	5	0.18	0.9	-0.0032886	40	11.11	3.33	0.15146	0.22307	0.0061788	0.0035705	2.6395	0.637595	0.362405	1.13726	2.00083
378	20190315_CCF_U1KO_D3WT	"20190315"	U1KO_D3WT	D3WT	ACF2	cell03	7.7507	10.6432	0.72822	9.6371	0.18	0.9	0.0012575	40	11.11	3.33	0.16583	0.19937	0.01858	0.02528	1.6693	0.814518	0.185482	0.416146	1.82745

## Sheet: Supplementary_Figure_7g
Related to Supplementary Figure 7g Nuclear UHRF1-GFP countrates
	excelSheet	Date	CellType	Species	CF	Filename	U1Counts (kHz)
53	20190321_CCF_KRR	"20190321"	U1WT_D3KRR	D3KRR	ACF2	u1wtGFP_d3KRR_cell10	123.758
54	20190321_CCF_KRR	"20190321"	U1WT_D3KRR	D3KRR	ACF2	u1wtGFP_d3KRR_cell09	125.973
55	20190321_CCF_KRR	"20190321"	U1WT_D3KRR	D3KRR	ACF2	u1wtGFP_d3KRR_cell08	89.83
56	20190321_CCF_KRR	"20190321"	U1WT_D3KRR	D3KRR	ACF2	u1wtGFP_d3KRR_cell07	113.797
57	20190321_CCF_KRR	"20190321"	U1WT_D3KRR	D3KRR	ACF2	u1wtGFP_d3KRR_cell06	100.451
58	20190321_CCF_KRR	"20190321"	U1WT_D3KRR	D3KRR	ACF2	u1wtGFP_d3KRR_cell05	137.738
59	20190321_CCF_KRR	"20190321"	U1WT_D3KRR	D3KRR	ACF2	u1wtGFP_d3KRR_cell04	147.63
60	20190321_CCF_KRR	"20190321"	U1WT_D3KRR	D3KRR	ACF2	u1wtGFP_d3KRR_cell03	124.701
61	20190321_CCF_KRR	"20190321"	U1WT_D3KRR	D3KRR	ACF2	u1wtGFP_d3KRR_cell01	55.1713
62	20190321_CCF_KRR	"20190321"	U1WT_D3KRR	D3KRR	ACF2	u1wtGFP_d3KRR_cell02	52.9211
178	20190320_CCF_KRR	"20190320"	U1WT_D3KRR	D3KRR	ACF2	slide2_cell10	49.7783
179	20190320_CCF_KRR	"20190320"	U1WT_D3KRR	D3KRR	ACF2	slide2_cell09	51.128
180	20190320_CCF_KRR	"20190320"	U1WT_D3KRR	D3KRR	ACF2	slide2_cell08	42.384
181	20190320_CCF_KRR	"20190320"	U1WT_D3KRR	D3KRR	ACF2	slide2_cell07	51.1317
182	20190320_CCF_KRR	"20190320"	U1WT_D3KRR	D3KRR	ACF2	slide2_cell06	37.5565
183	20190320_CCF_KRR	"20190320"	U1WT_D3KRR	D3KRR	ACF2	slide2_cell05	45.259
184	20190320_CCF_KRR	"20190320"	U1WT_D3KRR	D3KRR	ACF2	slide2_cell03	63.7355
185	20190320_CCF_KRR	"20190320"	U1WT_D3KRR	D3KRR	ACF2	slide2_cell02	72.5162
186	20190320_CCF_KRR	"20190320"	U1WT_D3KRR	D3KRR	ACF2	slide2_cell01_miacor2	62.723
187	20190320_CCF_KRR	"20190320"	U1WT_D3KRR	D3KRR	ACF2	cell06	111.744
188	20190320_CCF_KRR	"20190320"	U1WT_D3KRR	D3KRR	ACF2	cell05	61.8768
189	20190320_CCF_KRR	"20190320"	U1WT_D3KRR	D3KRR	ACF2	cell04	78.6691
190	20190320_CCF_KRR	"20190320"	U1WT_D3KRR	D3KRR	ACF2	cell03	83.7638
191	20190320_CCF_KRR	"20190320"	U1WT_D3KRR	D3KRR	ACF2	cell02	84.2636
192	20190320_CCF_KRR	"20190320"	U1WT_D3KRR	D3KRR	ACF2	cell01	82.9464
273	20190307_CCF_U1WT_D3KRR	"20190307"	U1WT_D3KRR	D3KRR	ACF2	u1wtGFP_mSc_D3_KRR_cell_05 (2)	43.0978
274	20190307_CCF_U1WT_D3KRR	"20190307"	U1WT_D3KRR	D3KRR	ACF2	cell_04	19.0027
275	20190307_CCF_U1WT_D3KRR	"20190307"	U1WT_D3KRR	D3KRR	ACF2	cell_03	26.4193
276	20190307_CCF_U1WT_D3KRR	"20190307"	U1WT_D3KRR	D3KRR	ACF2	cell_02	36.4257
277	20190307_CCF_U1WT_D3KRR	"20190307"	U1WT_D3KRR	D3KRR	ACF2	cell_01	37.0275
343	20190315_CCF_U1WT_D3KRR	"20190315"	U1WT_D3KRR	D3KRR	ACF2	slide2_cell03	67.1749
344	20190315_CCF_U1WT_D3KRR	"20190315"	U1WT_D3KRR	D3KRR	ACF2	slide2_cell02	64.1694
345	20190315_CCF_U1WT_D3KRR	"20190315"	U1WT_D3KRR	D3KRR	ACF2	slide2_cell01	110.199
346	20190315_CCF_U1WT_D3KRR	"20190315"	U1WT_D3KRR	D3KRR	ACF2	cell02	36.7025
347	20190315_CCF_U1WT_D3KRR	"20190315"	U1WT_D3KRR	D3KRR	ACF2	cell01	27.3771
348	20190315_CCF_U1WT_D3KRR	"20190315"	U1WT_D3KRR	D3KRR	ACF2	cell11	8.0903
349	20190315_CCF_U1WT_D3KRR	"20190315"	U1WT_D3KRR	D3KRR	ACF2	cell10	13.6122
350	20190315_CCF_U1WT_D3KRR	"20190315"	U1WT_D3KRR	D3KRR	ACF2	cell9	33.0885
351	20190315_CCF_U1WT_D3KRR	"20190315"	U1WT_D3KRR	D3KRR	ACF2	cell8	62.4882
352	20190315_CCF_U1WT_D3KRR	"20190315"	U1WT_D3KRR	D3KRR	ACF2	cell7	15.7799
353	20190315_CCF_U1WT_D3KRR	"20190315"	U1WT_D3KRR	D3KRR	ACF2	cell6	16.4091
354	20190315_CCF_U1WT_D3KRR	"20190315"	U1WT_D3KRR	D3KRR	ACF2	cell3	16.9362
15	20190321_CCF_WT	"20190321"	U1WT_D3WT	D3WT	ACF2	u1wtgfp_d3wt_round2_mSc_cell02	89.1554
16	20190321_CCF_WT	"20190321"	U1WT_D3WT	D3WT	ACF2	u1wtgfp_d3wt_round2_mSc_cell01	62.4519
17	20190321_CCF_WT	"20190321"	U1WT_D3WT	D3WT	ACF2	u1wtgfp_d3wt_mSc_cell13	62.7862
18	20190321_CCF_WT	"20190321"	U1WT_D3WT	D3WT	ACF2	u1wtgfp_d3wt_mSc_cell12	72.8161
19	20190321_CCF_WT	"20190321"	U1WT_D3WT	D3WT	ACF2	u1wtgfp_d3wt_mSc_cell11	25.9574
20	20190321_CCF_WT	"20190321"	U1WT_D3WT	D3WT	ACF2	u1wtgfp_d3wt_mSc_cell10	25.3613
21	20190321_CCF_WT	"20190321"	U1WT_D3WT	D3WT	ACF2	u1wtgfp_d3wt_mSc_cell09	30.7752
22	20190321_CCF_WT	"20190321"	U1WT_D3WT	D3WT	ACF2	u1wtgfp_d3wt_mSc_cell08	13.3113
23	20190321_CCF_WT	"20190321"	U1WT_D3WT	D3WT	ACF2	u1wtgfp_d3wt_mSc_cell07	34.461
24	20190321_CCF_WT	"20190321"	U1WT_D3WT	D3WT	ACF2	u1wtgfp_d3wt_mSc_cell06	40.5873
25	20190321_CCF_WT	"20190321"	U1WT_D3WT	D3WT	ACF2	u1wtgfp_d3wt_mSc_cell05	22.9204
26	20190321_CCF_WT	"20190321"	U1WT_D3WT	D3WT	ACF2	u1wtgfp_d3wt_mSc_cell03	19.2535
27	20190321_CCF_WT	"20190321"	U1WT_D3WT	D3WT	ACF2	u1wtgfp_d3wt_mSc_cell02	11.4449
28	20190321_CCF_WT	"20190321"	U1WT_D3WT	D3WT	ACF2	u1wtgfp_d3wt_mSc_cell01	46.3357
131	20190320_CCF_WT_	"20190320"	U1WT_D3WT	D3WT	ACF2	slide2_cell10	85.4372
132	20190320_CCF_WT_	"20190320"	U1WT_D3WT	D3WT	ACF2	slide2_cell09	8.6227
133	20190320_CCF_WT_	"20190320"	U1WT_D3WT	D3WT	ACF2	slide2_cell08	40.8625
134	20190320_CCF_WT_	"20190320"	U1WT_D3WT	D3WT	ACF2	slide2_cell07	16.3155
135	20190320_CCF_WT_	"20190320"	U1WT_D3WT	D3WT	ACF2	slide2_cell06	29.9622
136	20190320_CCF_WT_	"20190320"	U1WT_D3WT	D3WT	ACF2	slide2_cell05	23.3554
137	20190320_CCF_WT_	"20190320"	U1WT_D3WT	D3WT	ACF2	slide2_cell04	18.9427
138	20190320_CCF_WT_	"20190320"	U1WT_D3WT	D3WT	ACF2	slide2_cell03	26.2278
139	20190320_CCF_WT_	"20190320"	U1WT_D3WT	D3WT	ACF2	slide2_cell02	64.4597
140	20190320_CCF_WT_	"20190320"	U1WT_D3WT	D3WT	ACF2	slide2_cell01	28.0931
141	20190320_CCF_WT_	"20190320"	U1WT_D3WT	D3WT	ACF2	cell06	29.1675
142	20190320_CCF_WT_	"20190320"	U1WT_D3WT	D3WT	ACF2	cell05	62.8239
143	20190320_CCF_WT_	"20190320"	U1WT_D3WT	D3WT	ACF2	cell04	67.7603
144	20190320_CCF_WT_	"20190320"	U1WT_D3WT	D3WT	ACF2	cell03	52.4088
145	20190320_CCF_WT_	"20190320"	U1WT_D3WT	D3WT	ACF2	cell02	47.8481
146	20190320_CCF_WT_	"20190320"	U1WT_D3WT	D3WT	ACF2	cell01	36.8317
244	20190307_CCD_U1WT_D3wt	"20190307"	U1WT_D3WT	D3WT	ACF2	round3_cell04	6.755
245	20190307_CCD_U1WT_D3wt	"20190307"	U1WT_D3WT	D3WT	ACF2	round3_cell03	25.2326
246	20190307_CCD_U1WT_D3wt	"20190307"	U1WT_D3WT	D3WT	ACF2	round3_cell02	40.9391
247	20190307_CCD_U1WT_D3wt	"20190307"	U1WT_D3WT	D3WT	ACF2	round3_cell01	27.4852
248	20190307_CCD_U1WT_D3wt	"20190307"	U1WT_D3WT	D3WT	ACF2	round2_cell07	30.4383
249	20190307_CCD_U1WT_D3wt	"20190307"	U1WT_D3WT	D3WT	ACF2	round2_cell06	28.218
250	20190307_CCD_U1WT_D3wt	"20190307"	U1WT_D3WT	D3WT	ACF2	round2_cell05	31.3836
251	20190307_CCD_U1WT_D3wt	"20190307"	U1WT_D3WT	D3WT	ACF2	round2_cell04	36.4548
252	20190307_CCD_U1WT_D3wt	"20190307"	U1WT_D3WT	D3WT	ACF2	round2_cell03	53.0755
253	20190307_CCD_U1WT_D3wt	"20190307"	U1WT_D3WT	D3WT	ACF2	round2_cell02	21.7995
254	20190307_CCD_U1WT_D3wt	"20190307"	U1WT_D3WT	D3WT	ACF2	round2_cell01	19.3773
255	20190307_CCD_U1WT_D3wt	"20190307"	U1WT_D3WT	D3WT	ACF2	cell01	48.0458
299	20190315_CCF_U1WT_D3WT	"20190315"	U1WT_D3WT	D3WT	ACF2	cell01	17.9352
300	20190315_CCF_U1WT_D3WT	"20190315"	U1WT_D3WT	D3WT	ACF2	slide-2_cell08	23.2874
301	20190315_CCF_U1WT_D3WT	"20190315"	U1WT_D3WT	D3WT	ACF2	slide-2_cell07	16.0228
302	20190315_CCF_U1WT_D3WT	"20190315"	U1WT_D3WT	D3WT	ACF2	slide-2_cell06	19.9495
303	20190315_CCF_U1WT_D3WT	"20190315"	U1WT_D3WT	D3WT	ACF2	slide-2_cell05	22.5401
304	20190315_CCF_U1WT_D3WT	"20190315"	U1WT_D3WT	D3WT	ACF2	slide-2_cell04	22.9359
305	20190315_CCF_U1WT_D3WT	"20190315"	U1WT_D3WT	D3WT	ACF2	slide-2_cell03	49.4535
306	20190315_CCF_U1WT_D3WT	"20190315"	U1WT_D3WT	D3WT	ACF2	slide-2_cell02	62.4353
307	20190315_CCF_U1WT_D3WT	"20190315"	U1WT_D3WT	D3WT	ACF2	slide-2_cell01	52.1916
308	20190315_CCF_U1WT_D3WT	"20190315"	U1WT_D3WT	D3WT	ACF2	round2_cell02	21.2786
309	20190315_CCF_U1WT_D3WT	"20190315"	U1WT_D3WT	D3WT	ACF2	round2_cell0sss	44.0588
310	20190315_CCF_U1WT_D3WT	"20190315"	U1WT_D3WT	D3WT	ACF2	round2_cell01	25.5677
311	20190315_CCF_U1WT_D3WT	"20190315"	U1WT_D3WT	D3WT	ACF2	cell07	10.5471
312	20190315_CCF_U1WT_D3WT	"20190315"	U1WT_D3WT	D3WT	ACF2	cell06	9.6208
313	20190315_CCF_U1WT_D3WT	"20190315"	U1WT_D3WT	D3WT	ACF2	cell04	54.5748
314	20190315_CCF_U1WT_D3WT	"20190315"	U1WT_D3WT	D3WT	ACF2	cell02	38.9942

## Sheet: Supplementary_Figure_7h
Related to Supplementary Figure 7h Diffusion coefficient of eGFP species
	excelSheet	Date	CellType	Species	CF	Filename	Counts	Brightness	Nmob	DIFFUSION_COEFFICIENT	wr	wz	y0	Pix.nm.	Pix.us.	Line.ms.	Nimm	wimm	shift_X	shift_Y	Chi2	MOBILE_FRACTION	F_imm	A_mob	A_imm
29	20190321_CCF_WT	"20190321"	U1WT_D3WT	U1WT	ACF1	u1wtgfp_d3wt_round2_mSc_cell02	89.1554	38.8317	2.2959	12.8882	0.15	0.7	-0.00040348	40	11.11	3.33	3.3128	0.17664	0.00081683	0.00044027	2.1956	0.409346	0.590654	0.131994	0.0914772
30	20190321_CCF_WT	"20190321"	U1WT_D3WT	U1WT	ACF1	u1wtgfp_d3wt_round2_mSc_cell01	62.4519	26.8373	2.3271	4.0049	0.15	0.7	-0.00038166	40	11.11	3.33	1.9235	0.17293	0.0092597	0.0035484	2.0627	0.547476	0.452524	0.130225	0.157549
31	20190321_CCF_WT	"20190321"	U1WT_D3WT	U1WT	ACF1	u1wtgfp_d3wt_mSc_cell13	62.7862	22.4975	2.7908	7.2134	0.15	0.7	-0.00022328	40	11.11	3.33	1.1592	0.17601	0.006584	0.00087064	2.0369	0.706532	0.293468	0.108587	0.261427
32	20190321_CCF_WT	"20190321"	U1WT_D3WT	U1WT	ACF1	u1wtgfp_d3wt_mSc_cell12	72.8161	50.7052	1.4361	16.5117	0.15	0.7	-0.00067947	40	11.11	3.33	2.7204	0.17241	0.0012453	0.00063147	2.6079	0.345507	0.654493	0.21102	0.111398
33	20190321_CCF_WT	"20190321"	U1WT_D3WT	U1WT	ACF1	u1wtgfp_d3wt_mSc_cell11	25.9574	20.7128	1.2532	4.9352	0.15	0.7	-0.00075536	40	11.11	3.33	0.73586	0.1678	0.0027708	0.0138	2.1472	0.630046	0.369954	0.241818	0.411825
34	20190321_CCF_WT	"20190321"	U1WT_D3WT	U1WT	ACF1	u1wtgfp_d3wt_mSc_cell10	25.3613	11.3858	2.2274	6.2961	0.15	0.7	0.00063202	40	11.11	3.33	0.33095	0.21117	0.0076822	0.035756	2.2271	0.870639	0.129361	0.136054	0.915684
35	20190321_CCF_WT	"20190321"	U1WT_D3WT	U1WT	ACF1	u1wtgfp_d3wt_mSc_cell09	30.7752	19.2578	1.5981	6.754	0.15	0.7	-0.00022992	40	11.11	3.33	0.44993	0.1707	0.0064405	0.020268	2.0957	0.780311	0.219689	0.189629	0.67354
36	20190321_CCF_WT	"20190321"	U1WT_D3WT	U1WT	ACF1	u1wtgfp_d3wt_mSc_cell08	13.3113	13.7803	0.96597	7.3458	0.15	0.7	0.00018843	40	11.11	3.33	0.068453	0.21625	0.01162	0.031181	2.6526	0.933825	0.0661751	0.313722	4.42706
37	20190321_CCF_WT	"20190321"	U1WT_D3WT	U1WT	ACF1	u1wtgfp_d3wt_mSc_cell07	34.461	19.0626	1.8078	5.9858	0.15	0.7	0.00031304	40	11.11	3.33	0.59641	0.17584	0.00508	0.01198	2.2026	0.751931	0.248069	0.167632	0.508117
38	20190321_CCF_WT	"20190321"	U1WT_D3WT	U1WT	ACF1	u1wtgfp_d3wt_mSc_cell06	40.5873	17.1748	2.3632	6.0622	0.15	0.7	0.00042724	40	11.11	3.33	0.1858	0.23248	0.003736	0.024234	2.5707	0.927109	0.0728913	0.128235	1.63103
39	20190321_CCF_WT	"20190321"	U1WT_D3WT	U1WT	ACF1	u1wtgfp_d3wt_mSc_cell05	22.9204	22.8571	1.0028	5.2302	0.15	0.7	-0.00089743	40	11.11	3.33	0.64711	0.16619	0.008321	0.0064155	1.9804	0.607791	0.392209	0.3022	0.468306
40	20190321_CCF_WT	"20190321"	U1WT_D3WT	U1WT	ACF1	u1wtgfp_d3wt_mSc_cell03	19.2535	20.3242	0.94732	5.9279	0.15	0.7	-0.00060103	40	11.11	3.33	0.43553	0.16947	0.0058876	0.003715	2.184	0.685049	0.314951	0.319898	0.695809
41	20190321_CCF_WT	"20190321"	U1WT_D3WT	U1WT	ACF1	u1wtgfp_d3wt_mSc_cell02	11.4449	18.9435	0.60416	4.7686	0.15	0.7	-0.0012098	40	11.11	3.33	0.22832	0.17901	0.011535	0.012741	2.3046	0.725735	0.274265	0.501599	1.32729
42	20190321_CCF_WT	"20190321"	U1WT_D3WT	U1WT	ACF1	u1wtgfp_d3wt_mSc_cell01	46.3357	19.7132	2.3505	10.2645	0.15	0.7	0.00022133	40	11.11	3.33	1.9812	0.18662	0.0055177	0.0013103	2.0809	0.542628	0.457372	0.128928	0.152961
89	20190321_CCF_u1KO-d3WT	"20190321"	U1KO_D3WT	eGFP	ACF1	cell 08	84.8928	31.7762	2.6716	46.6941	0.15	0.7	7.33e-05	40	11.11	3.33	0.011996	0.25918	0.025763	137.769	1.77	0.99553	0.00447012	0.113432	25.2622
90	20190321_CCF_u1KO-d3WT	"20190321"	U1KO_D3WT	eGFP	ACF1	cell 07	117.49	31.5351	3.7257	55.4702	0.15	0.7	-0.00012068	40	11.11	3.33	0.013223	0.5259	0.012131	150.701	1.5976	0.996463	0.00353658	0.0813393	22.9181
91	20190321_CCF_u1KO-d3WT	"20190321"	U1KO_D3WT	eGFP	ACF1	cell 06	102.023	21.9219	4.6539	49.4223	0.15	0.7	8.04e-05	40	11.11	3.33	0.014876	0.29039	0.016855	103.934	1.9547	0.996814	0.00318627	0.0651165	20.3715
92	20190321_CCF_u1KO-d3WT	"20190321"	U1KO_D3WT	eGFP	ACF1	cell 05	120.723	34.914	3.4577	51.9533	0.15	0.7	3.38e-05	40	11.11	3.33	0.014202	0.14647	0.015853	128.435	2.3625	0.995909	0.00409055	0.0876437	21.3382
93	20190321_CCF_u1KO-d3WT	"20190321"	U1KO_D3WT	eGFP	ACF1	cell 04	99.2377	31.3009	3.1704	50.3575	0.15	0.7	1.05e-05	40	11.11	3.33	0.0099577	0.32562	0.0015597	124.817	1.8644	0.996869	0.003131	0.095586	30.4333
94	20190321_CCF_u1KO-d3WT	"20190321"	U1KO_D3WT	eGFP	ACF1	cell 03	104.463	33.0337	3.1623	49.4494	0.15	0.7	-5.42e-06	40	11.11	3.33	2.34e-14	0.07845	0.055607	125.08	1.93	1	7.39114e-15	0.0958308	12965600000000
95	20190321_CCF_u1KO-d3WT	"20190321"	U1KO_D3WT	eGFP	ACF1	cell 02	134.653	33.4461	4.026	55.3236	0.15	0.7	0.00016907	40	11.11	3.33	0.073736	0.026142	2.05e-06	115.632	2.2337	0.982014	0.0179855	0.0752722	4.10988
96	20190321_CCF_u1KO-d3WT	"20190321"	U1KO_D3WT	eGFP	ACF1	cell 01	83.3016	43.5223	1.914	57.8229	0.15	0.7	-0.00010051	40	11.11	3.33	0.0045624	0.53714	0.017291	178.51	2.0842	0.997622	0.00237803	0.158331	66.4224
147	20190320_CCF_WT_	"20190320"	U1WT_D3WT	U1WT	ACF1	slide2_cell10	85.4372	18.7448	4.5579	3.2459	0.15	0.7	-0.00057045	40	11.11	3.33	2.4041	0.2	0.006048	0.0017442	3.9739	0.654683	0.345317	0.066488	0.126054
148	20190320_CCF_WT_	"20190320"	U1WT_D3WT	U1WT	ACF1	slide2_cell09	8.6227	18.5272	0.46541	6.33	0.15	0.7	-0.0034359	40	11.11	3.33	0.14628	0.2	0.0059942	0.0056843	3.5386	0.760859	0.239141	0.651137	2.07168
149	20190320_CCF_WT_	"20190320"	U1WT_D3WT	U1WT	ACF1	slide2_cell08	40.8625	28.9526	1.4114	17.6184	0.15	0.7	-0.0020042	40	11.11	3.33	1.6461	0.2	0.010033	0.0031723	9.1819	0.461619	0.538381	0.214713	0.184099
150	20190320_CCF_WT_	"20190320"	U1WT_D3WT	U1WT	ACF1	slide2_cell07	16.3155	22.6887	0.7191	8.8369	0.15	0.7	-0.002589	40	11.11	3.33	0.57053	0.2	8.52e-05	2.87e-05	5.2159	0.557602	0.442398	0.421424	0.531165
151	20190320_CCF_WT_	"20190320"	U1WT_D3WT	U1WT	ACF1	slide2_cell06	29.9622	25.8854	1.1575	21.2242	0.15	0.7	-0.0017223	40	11.11	3.33	1.1915	0.2	0.0062803	0.0058363	8.522	0.492763	0.507237	0.261811	0.25434
152	20190320_CCF_WT_	"20190320"	U1WT_D3WT	U1WT	ACF1	slide2_cell05	23.3554	22.4482	1.0404	6.8682	0.15	0.7	-0.0020475	40	11.11	3.33	0.68225	0.2	0.0014875	0.00045977	5.0651	0.603953	0.396047	0.291278	0.444186
153	20190320_CCF_WT_	"20190320"	U1WT_D3WT	U1WT	ACF1	slide2_cell04	18.9427	20.4049	0.92834	6.3898	0.15	0.7	-0.0021322	40	11.11	3.33	0.41695	0.2	0.0084159	0.0082608	3.6181	0.690067	0.309933	0.326438	0.726816
154	20190320_CCF_WT_	"20190320"	U1WT_D3WT	U1WT	ACF1	slide2_cell03	26.2278	18.8008	1.395	4.2106	0.15	0.7	-0.0023589	40	11.11	3.33	0.42264	0.2	0.016895	0.0040608	2.7652	0.767479	0.232521	0.217237	0.71703
155	20190320_CCF_WT_	"20190320"	U1WT_D3WT	U1WT	ACF1	slide2_cell02	64.4597	27.8772	2.3123	12.7371	0.15	0.7	-0.0011691	40	11.11	3.33	2.0511	0.2	0.0039439	0.0011645	5.5659	0.529931	0.470069	0.131058	0.147748
156	20190320_CCF_WT_	"20190320"	U1WT_D3WT	U1WT	ACF1	slide2_cell01	28.0931	23.2278	1.2095	5.8029	0.15	0.7	-0.0007285	40	11.11	3.33	0.44416	0.2	0.0089265	0.0019508	2.465	0.731408	0.268592	0.250555	0.68229
157	20190320_CCF_WT_	"20190320"	U1WT_D3WT	U1WT	ACF1	cell06	29.1675	21.7582	1.3405	5.6856	0.15	0.7	-0.00034319	40	11.11	3.33	0.3508	0.2	0.013268	0.0023198	2.824	0.792586	0.207414	0.226069	0.86387
158	20190320_CCF_WT_	"20190320"	U1WT_D3WT	U1WT	ACF1	cell05	62.8239	25.141	2.4989	5.3646	0.15	0.7	-0.00042574	40	11.11	3.33	1.0814	0.2	0.0071076	0.00093476	2.6264	0.697958	0.302042	0.121272	0.280235
159	20190320_CCF_WT_	"20190320"	U1WT_D3WT	U1WT	ACF1	cell04	67.7603	23.0637	2.938	5.252	0.15	0.7	-0.00048659	40	11.11	3.33	1.4698	0.2	0.010109	0.0012702	2.4039	0.666546	0.333454	0.103147	0.206182
160	20190320_CCF_WT_	"20190320"	U1WT_D3WT	U1WT	ACF1	cell03	52.4088	24.605	2.13	11.0338	0.15	0.7	-9.99e-05	40	11.11	3.33	1.0901	0.2	0.013109	0.002485	2.3963	0.66147	0.33853	0.142275	0.277998
161	20190320_CCF_WT_	"20190320"	U1WT_D3WT	U1WT	ACF1	cell02	47.8481	21.7229	2.2027	3.8721	0.15	0.7	-0.00065252	40	11.11	3.33	1.4793	0.2	0.0095383	0.0012925	2.2623	0.598235	0.401765	0.137579	0.204858
162	20190320_CCF_WT_	"20190320"	U1WT_D3WT	U1WT	ACF1	cell01	36.8317	23.4213	1.5726	5.6578	0.15	0.7	-0.00087403	40	11.11	3.33	0.7196	0.2	0.0069439	0.00069115	2.9531	0.686066	0.313934	0.192704	0.421131
224	20190320_CCF_U1KO-D3wt_	"20190320"	U1KO_D3WT	eGFP	ACF1	cell08	110.401	30.9317	3.5692	53.1059	0.15	0.7	8.21e-05	40	11.11	3.33	0.018963	0.32421	0.015217	117.8	2.0922	0.994715	0.00528488	0.0849058	15.9809
225	20190320_CCF_U1KO-D3wt_	"20190320"	U1KO_D3WT	eGFP	ACF1	cell07	74.4946	33.9584	2.1937	47.8508	0.15	0.7	-4.45e-05	40	11.11	3.33	0.001877	0.57705	0.011005	129.976	1.9902	0.999145	0.000854901	0.138144	161.452
226	20190320_CCF_U1KO-D3wt_	"20190320"	U1KO_D3WT	eGFP	ACF1	cell06	81.3403	33.0873	2.4584	49.311	0.15	0.7	1.65e-05	40	11.11	3.33	0.0076601	0.34407	0.015667	115.856	2.1031	0.996894	0.00310621	0.12327	39.5616
227	20190320_CCF_U1KO-D3wt_	"20190320"	U1KO_D3WT	eGFP	ACF1	cell05	82.4764	31.6266	2.6078	53.2962	0.15	0.7	-8.01e-05	40	11.11	3.33	0.0056988	0.32816	0.0069553	141.415	2.009	0.997819	0.00218052	0.116207	53.1771
228	20190320_CCF_U1KO-D3wt_	"20190320"	U1KO_D3WT	eGFP	ACF1	cell04 _ miacor_2	121.586	31.5852	3.8495	54.5035	0.15	0.7	2.09e-05	40	11.11	3.33	0.0079467	0.24793	0.010413	124.615	2.1429	0.99794	0.00206009	0.0787234	38.1348
229	20190320_CCF_U1KO-D3wt_	"20190320"	U1KO_D3WT	eGFP	ACF1	cell03	105.333	31.7571	3.3168	52.2213	0.15	0.7	-1.8e-05	40	11.11	3.33	0.007374	0.24449	0.0036033	123.546	1.9334	0.997782	0.00221829	0.0913669	41.0965
230	20190320_CCF_U1KO-D3wt_	"20190320"	U1KO_D3WT	eGFP	ACF1	cell02	130.077	33.4623	3.8873	55.1071	0.15	0.7	4.4e-05	40	11.11	3.33	0.010568	0.30942	0.017651	121.948	1.7977	0.997289	0.00271123	0.0779579	28.6758
231	20190320_CCF_U1KO-D3wt_	"20190320"	U1KO_D3WT	eGFP	ACF1	cell01	104.593	37.6051	2.7814	56.0696	0.15	0.7	-3.07e-05	40	11.11	3.33	0.0090964	0.37536	0.013624	141.63	2.0961	0.99674	0.00325978	0.108954	33.3149
256	20190307_CCD_U1WT_D3wt	"20190307"	U1WT_D3WT	U1WT	ACF1	round3_cell04	25.2326	30.5785	0.82517	7.2075	0.14	0.7	-0.0011979	40	11.11	3.33	0.66844	0.16293	3.95e-06	2.48e-06	2.293	0.552467	0.447533	0.367253	0.453363
257	20190307_CCD_U1WT_D3wt	"20190307"	U1WT_D3WT	U1WT	ACF1	round3_cell03	40.9391	45.3253	0.90323	8.8603	0.14	0.7	-0.0014411	40	11.11	3.33	1.4563	0.1624	3.79e-07	2.29e-07	2.102	0.382801	0.617199	0.335513	0.208093
258	20190307_CCD_U1WT_D3wt	"20190307"	U1WT_D3WT	U1WT	ACF1	round3_cell02	27.4852	26.0916	1.0534	4.3895	0.14	0.7	0.00013144	40	11.11	3.33	0.25882	0.18486	0.00039339	0.00023513	2.6983	0.802762	0.197238	0.287683	1.17087
259	20190307_CCD_U1WT_D3wt	"20190307"	U1WT_D3WT	U1WT	ACF1	round3_cell01	30.4383	32.4276	0.93866	8.3814	0.14	0.7	-0.00013754	40	11.11	3.33	0.6734	0.16632	9.46e-06	4.24e-06	2.3405	0.582274	0.417726	0.322849	0.450023
260	20190307_CCD_U1WT_D3wt	"20190307"	U1WT_D3WT	U1WT	ACF1	round2_cell07	28.218	18.0931	1.5596	1	0.14	0.7	-0.0035144	40	11.11	3.33	8.52e-11	2	6.03e-06	1.11e-05	6.8156	1	5.46332e-11	0.19431	3556624690
261	20190307_CCD_U1WT_D3wt	"20190307"	U1WT_D3WT	U1WT	ACF1	round2_cell06	31.3836	35.494	0.8842	1	0.14	0.7	-0.0039245	40	11.11	3.33	0.29926	0.0032351	0.00012293	0.00082817	10.0208	0.747131	0.252869	0.342734	1.01265
262	20190307_CCD_U1WT_D3wt	"20190307"	U1WT_D3WT	U1WT	ACF1	round2_cell05	36.4548	36.0841	1.0103	6.037	0.14	0.7	-0.0010128	40	11.11	3.33	1.148	0.16149	9.1e-05	2.91e-05	2.3704	0.4681	0.5319	0.299956	0.263977
263	20190307_CCD_U1WT_D3wt	"20190307"	U1WT_D3WT	U1WT	ACF1	round2_cell04	53.0755	37.951	1.3985	6.6266	0.14	0.7	-0.00054156	40	11.11	3.33	1.7957	0.16579	2.27e-05	2.03e-05	2.0493	0.437825	0.562175	0.216693	0.168762
264	20190307_CCD_U1WT_D3wt	"20190307"	U1WT_D3WT	U1WT	ACF1	round2_cell03	21.7995	27.5489	0.7913	6.4394	0.14	0.7	-0.00060261	40	11.11	3.33	0.44488	0.16887	0.00010974	4.24e-05	2.2366	0.640117	0.359883	0.382972	0.681185
265	20190307_CCD_U1WT_D3wt	"20190307"	U1WT_D3WT	U1WT	ACF1	round2_cell02	19.3773	26.1898	0.73988	8.6786	0.14	0.7	-0.00053641	40	11.11	3.33	0.44676	0.16636	2.57e-05	1.16e-05	2.3691	0.623508	0.376492	0.409588	0.678319
266	20190307_CCD_U1WT_D3wt	"20190307"	U1WT_D3WT	U1WT	ACF1	round2_cell01	48.0458	27.4612	1.7496	9.1466	0.14	0.7	-0.00035767	40	11.11	3.33	1.5488	0.1657	6.52e-05	7.19e-05	1.894	0.530439	0.469561	0.173209	0.195665
267	20190307_CCD_U1WT_D3wt	"20190307"	U1WT_D3WT	U1WT	ACF1	cell01	11.1521	18.8245	0.59242	5.1741	0.14	0.7	-0.00059527	40	11.11	3.33	0.29641	0.17024	3.23e-06	3.57e-06	2.04	0.666517	0.333483	0.511539	1.02239
315	20190315_CCF_U1WT_D3WT	"20190315"	U1WT_D3WT	U1WT	ACF1	cell01	17.9352	13.0837	1.3708	3.7023	0.15	0.7	-0.00062032	40	11.11	3.33	0.52806	0.18515	0.022538	0.0065346	2.1655	0.721907	0.278093	0.221072	0.573885
316	20190315_CCF_U1WT_D3WT	"20190315"	U1WT_D3WT	U1WT	ACF1	slide-2_cell08	23.2874	22.2826	1.0451	6.7221	0.15	0.7	-0.00029037	40	11.11	3.33	0.45361	0.16179	0.0088692	0.0025255	2.0555	0.697333	0.302667	0.289968	0.668076
317	20190315_CCF_U1WT_D3WT	"20190315"	U1WT_D3WT	U1WT	ACF1	slide-2_cell07	16.0228	26.1389	0.61299	8.1636	0.15	0.7	-0.0014378	40	11.11	3.33	0.51966	0.16325	0.0052855	0.0027613	2.0966	0.5412	0.4588	0.494373	0.583162
318	20190315_CCF_U1WT_D3WT	"20190315"	U1WT_D3WT	U1WT	ACF1	slide-2_cell06	19.9495	22.2271	0.89753	5.6283	0.15	0.7	-0.00030151	40	11.11	3.33	0.20333	0.17097	0.0078753	0.011771	2.6019	0.815299	0.184701	0.337644	1.49041
319	20190315_CCF_U1WT_D3WT	"20190315"	U1WT_D3WT	U1WT	ACF1	slide-2_cell05	22.5401	21.8549	1.0313	5.1488	0.15	0.7	-0.00052083	40	11.11	3.33	0.35798	0.17264	0.0075264	0.0038888	2.5079	0.742327	0.257673	0.293848	0.846544
320	20190315_CCF_U1WT_D3WT	"20190315"	U1WT_D3WT	U1WT	ACF1	slide-2_cell04	22.9359	21.579	1.0629	5.423	0.15	0.7	-0.0010292	40	11.11	3.33	0.32547	0.17709	0.014195	0.0021648	2.3472	0.765574	0.234426	0.285112	0.931102
321	20190315_CCF_U1WT_D3WT	"20190315"	U1WT_D3WT	U1WT	ACF1	slide-2_cell03	49.4535	28.4522	1.7381	6.3938	0.15	0.7	-0.00010577	40	11.11	3.33	0.82577	0.16671	0.0055974	0.008294	2.6521	0.67792	0.32208	0.174355	0.366986
322	20190315_CCF_U1WT_D3WT	"20190315"	U1WT_D3WT	U1WT	ACF1	slide-2_cell02	62.4353	40.8084	1.53	6.282	0.15	0.7	-0.00015357	40	11.11	3.33	0.99882	0.16585	0.0043423	0.0092141	2.0791	0.605025	0.394975	0.198069	0.303404
323	20190315_CCF_U1WT_D3WT	"20190315"	U1WT_D3WT	U1WT	ACF1	slide-2_cell01	52.1916	27.4575	1.9008	7.4197	0.15	0.7	-0.00012022	40	11.11	3.33	0.96657	0.16969	0.0059172	0.0068039	2.1285	0.662907	0.337093	0.159431	0.313527
324	20190315_CCF_U1WT_D3WT	"20190315"	U1WT_D3WT	U1WT	ACF1	round2_cell02	21.2786	22.7916	0.93362	5.1425	0.15	0.7	-0.00085776	40	11.11	3.33	0.64743	0.17656	0.012052	0.005422	2.2425	0.590506	0.409494	0.324592	0.468075
325	20190315_CCF_U1WT_D3WT	"20190315"	U1WT_D3WT	U1WT	ACF1	round2_cell0sss	44.0588	28.1954	1.5626	7.03	0.15	0.7	-0.00049832	40	11.11	3.33	1.1574	0.17166	0.0061302	0.002681	1.9306	0.574485	0.425515	0.193937	0.261833
326	20190315_CCF_U1WT_D3WT	"20190315"	U1WT_D3WT	U1WT	ACF1	round2_cell01	25.5677	24.0237	1.0643	3.3825	0.15	0.7	-0.0010308	40	11.11	3.33	0.69308	0.17256	0.007348	0.00076453	1.9649	0.605617	0.394383	0.284737	0.437245
327	20190315_CCF_U1WT_D3WT	"20190315"	U1WT_D3WT	U1WT	ACF1	cell07	10.5471	30.2748	0.34838	15.921	0.15	0.7	-0.0028113	40	11.11	3.33	0.44357	0.16386	0.0071187	0.0087813	2.4131	0.439902	0.560098	0.869871	0.683197
328	20190315_CCF_U1WT_D3WT	"20190315"	U1WT_D3WT	U1WT	ACF1	cell06	9.6208	17.2944	0.55629	10.5955	0.15	0.7	-0.00062647	40	11.11	3.33	0.43132	0.17601	0.0095812	0.008813	2.0574	0.563269	0.436731	0.544762	0.702601
329	20190315_CCF_U1WT_D3WT	"20190315"	U1WT_D3WT	U1WT	ACF1	cell04	54.5748	30.2076	1.8067	12.8417	0.15	0.7	-0.00028707	40	11.11	3.33	3.1351	0.17268	0.0049371	0.0047647	2.125	0.365596	0.634404	0.167734	0.0966622
330	20190315_CCF_U1WT_D3WT	"20190315"	U1WT_D3WT	U1WT	ACF1	cell02	38.9942	29.3619	1.3281	2.5403	0.15	0.7	-0.00069325	40	11.11	3.33	2.2656	0.17041	2.11e-06	1.13e-07	2.6032	0.369563	0.630437	0.22818	0.13376
379	20190315_CCF_U1KO_D3WT	"20190315"	U1KO_D3WT	eGFP	ACF1	cell08	57.011	38.8479	1.4675	51.5501	0.15	0.7	-0.00024581	40	11.11	3.33	0.0066582	0.39844	0.0073812	177.377	2.2579	0.995483	0.00451661	0.206505	45.5147
380	20190315_CCF_U1KO_D3WT	"20190315"	U1KO_D3WT	eGFP	ACF1	cell07	84.974	46.0315	1.846	53.7768	0.15	0.7	-9.19e-05	40	11.11	3.33	0.0056142	0.42425	1.42e-06	159.27	2.3066	0.996968	0.00303206	0.164163	53.9784
381	20190315_CCF_U1KO_D3WT	"20190315"	U1KO_D3WT	eGFP	ACF1	cell06	87.9524	40.7959	2.1559	65.7966	0.15	0.7	4.39e-05	40	11.11	3.33	0.018664	0.034667	1.43e-07	137.704	1.8989	0.991417	0.00858287	0.140566	16.2369
382	20190315_CCF_U1KO_D3WT	"20190315"	U1KO_D3WT	eGFP	ACF1	cell05	63.6952	40.736	1.5636	61.7912	0.15	0.7	1.17e-05	40	11.11	3.33	0.0032905	0.29861	0.0032513	134.946	1.9059	0.9979	0.00210002	0.193813	92.0972
383	20190315_CCF_U1KO_D3WT	"20190315"	U1KO_D3WT	eGFP	ACF1	cell04	52.6638	44.1774	1.1921	39.7305	0.15	0.7	-0.00018941	40	11.11	3.33	0.0050399	0.31811	0.0068124	136.064	2.0261	0.99579	0.00420995	0.254212	60.1293
384	20190315_CCF_U1KO_D3WT	"20190315"	U1KO_D3WT	eGFP	ACF1	cell03	60.0998	43.0439	1.3962	50.5545	0.15	0.7	-0.00023476	40	11.11	3.33	0.003559	0.22338	1.72e-08	143.26	1.9474	0.997457	0.00254258	0.21705	85.1491

## Sheet: Supplementary_Figure_7i
Related to Supplementary Figure 7i: Nuclear Dppa3:U1ratio vs UHRF1 mobile fraction
	SAMPLE	DATE	counts_D3	COUNTS_U1	RATIO_D3_/_U1	U1_Mobile
1	D3WT	"20190320"	36.574	85.4372	0.428081	0.654683
2	D3WT	"20190320"	15.8107	8.6227	1.83361	0.760859
3	D3WT	"20190320"	7.4695	40.8625	0.182796	0.461619
4	D3WT	"20190320"	10.8912	16.3155	0.667537	0.557602
5	D3WT	"20190320"	12.6339	29.9622	0.421661	0.492763
6	D3WT	"20190320"	17.3819	23.3554	0.744235	0.603953
7	D3WT	"20190320"	26.3722	18.9427	1.39221	0.690067
8	D3WT	"20190320"	19.7216	26.2278	0.751935	0.767479
9	D3WT	"20190320"	17.3493	64.4597	0.26915	0.529931
10	D3WT	"20190320"	18.6755	28.0931	0.664772	0.731408
11	D3WT	"20190320"	34.7693	29.1675	1.19206	0.792586
12	D3WT	"20190320"	27.0277	62.8239	0.430214	0.697958
13	D3WT	"20190320"	23.8388	67.7603	0.351811	0.666546
14	D3WT	"20190320"	50.593	52.4088	0.965353	0.66147
15	D3WT	"20190320"	18.3417	47.8481	0.383332	0.598235
16	D3WT	"20190320"	23.3073	36.8317	0.632805	0.686066
17	D3WT	"20190321"	22.9413	89.1554	0.257318	0.409346
18	D3WT	"20190321"	25.4918	62.4519	0.408183	0.547476
19	D3WT	"20190321"	47.6204	62.7862	0.758453	0.706532
20	D3WT	"20190321"	17.9711	72.8161	0.246801	0.345507
21	D3WT	"20190321"	21.6578	25.9574	0.834359	0.630046
22	D3WT	"20190321"	65.428	25.3613	2.57984	0.870639
23	D3WT	"20190321"	35.8422	30.7752	1.16465	0.780311
24	D3WT	"20190321"	69.077	13.3113	5.18935	0.933825
25	D3WT	"20190321"	32.3002	34.461	0.937297	0.751931
26	D3WT	"20190321"	127.198	40.5873	3.13393	0.927109
27	D3WT	"20190321"	20.0619	22.9204	0.875286	0.607791
28	D3WT	"20190321"	20.5099	19.2535	1.06526	0.685049
29	D3WT	"20190321"	15.6865	11.4449	1.37061	0.725735
30	D3WT	"20190321"	52.9728	46.3357	1.14324	0.542628
31	D3WT	"20190315"	15.5229	17.9352	0.865499	0.721907
32	D3WT	"20190315"	73.3648	23.2874	3.15041	0.697333
33	D3WT	"20190315"	11.0202	16.0228	0.687782	0.5412
34	D3WT	"20190315"	38.2009	19.9495	1.91488	0.815299
35	D3WT	"20190315"	16.2151	22.5401	0.719389	0.742327
36	D3WT	"20190315"	14.8436	22.9359	0.647178	0.765574
37	D3WT	"20190315"	13.7096	49.4535	0.277222	0.67792
38	D3WT	"20190315"	35.6034	62.4353	0.570245	0.605025
39	D3WT	"20190315"	36.4591	52.1916	0.698563	0.662907
40	D3WT	"20190315"	8.1707	21.2786	0.383987	0.590506
41	D3WT	"20190315"	37.583	44.0588	0.853019	0.574485
42	D3WT	"20190315"	20.0088	25.5677	0.782581	0.605617
43	D3WT	"20190315"	4.712	10.5471	0.446758	0.439902
44	D3WT	"20190315"	11.7406	9.6208	1.22034	0.563269
45	D3WT	"20190315"	16.0439	54.5748	0.29398	0.365596
46	D3WT	"20190315"	6.9003	38.9942	0.176957	0.369563
47	D3WT	"20190307"	11.4754	25.2326	0.454785	0.552467
48	D3WT	"20190307"	9.8021	40.9391	0.239431	0.382801
49	D3WT	"20190307"	21.8509	27.4852	0.795006	0.802762
50	D3WT	"20190307"	12.4695	30.4383	0.409665	0.582274
51	D3WT	"20190307"	8.8529	31.3836	0.282087	0.747131
52	D3WT	"20190307"	10.0425	36.4548	0.275478	0.4681
53	D3WT	"20190307"	14.4366	53.0755	0.272001	0.437825
54	D3WT	"20190307"	12.0726	21.7995	0.553802	0.640117
55	D3WT	"20190307"	4.3132	19.3773	0.22259	0.623508
56	D3WT	"20190307"	3.1299	48.0458	0.0651441	0.530439
57	D3WT	"20190307"	6.755	11.1521	0.605716	0.666517
58	D3WT	"20191025"	23.9291	126.033	0.189863	0.271623
59	D3WT	"20191025"	44.5331	112.589	0.395537	0.361427
60	D3WT	"20191025"	32.9111	65.3873	0.503326	0.523012
61	D3WT	"20191025"	33.2225	63.6277	0.522139	0.520446
62	D3WT	"20191025"	23.7806	62.6456	0.379605	0.449365
63	D3WT	"20191025"	12.3213	25.4033	0.485028	0.489107
64	D3WT	"20191025"	12.1557	25.5071	0.476561	0.504448
65	D3WT	"20191025"	38.9819	57.5014	0.67793	0.711031
66	D3WT	"20191025"	35.2089	24.988	1.40903	0.66417
67	D3WT	"20191025"	29.7858	23.5017	1.26739	0.660727
68	D3WT	"20191025"	9.9655	33.2249	0.299941	0.574436
69	D3WT	"20191025"	16.2801	13.3353	1.22083	0.646677
70	D3WT	"20191025"	12.3842	69.6337	0.177848	0.55965
71	D3WT	"20191025"	12.9791	69.9307	0.185599	0.548577
72	D3WT	"20191025"	20.3638	24.751	0.822747	0.522048
73	D3WT	"20191023"	33.9614	79.1246	0.429214	0.526328
74	D3WT	"20191023"	46.1873	44.4617	1.03881	0.829715
75	D3WT	"20191023"	37.6159	36.1285	1.04117	0.678017
76	D3WT	"20191023"	35.0037	64.5853	0.541976	0.543923
77	D3WT	"20191023"	38.6183	59.0911	0.653538	0.578712
78	D3WT	"20191023"	32.3356	63.2291	0.511404	0.566028
79	D3WT	"20191023"	22.7974	65.9778	0.345531	0.527701
80	D3WT	"20191023"	10.795	14.655	0.736609	0.507716
81	D3WT	"20191023"	35.0744	67.5889	0.518937	0.533918
82	D3WT	"20191023"	41.3883	43.7383	0.946271	0.810121
83	D3WT	"20191023"	35.1545	89.1413	0.394368	0.583205
84	D3WT	"20191023"	31.8291	62.7215	0.507467	0.469532
85	D3WT	"20191023"	33.2783	79.6037	0.41805	0.484201

## Sheet: Supplementary_Figure_7m
Refers to Supplementary Figure 7m
QUANTIFICATION F3H - DPPA3 & UHRF1
sample	slide from	# of nucleus		label	area	mean	median	ratio		sample	slide from	# of nucleus		label	area	mean	median	ratio		sample	slide from	# of nucleus		label	area	mean	median	ratio		sample	slide from	# of nucleus		label	area	mean	median	ratio		sample	slide from	# of nucleus		label	area	mean	median	ratio
Uhrf1FL	20181116	1		20181116_FL_slide1_Image002_ch01.tif:0320-0415	6.093e-08	32.203	32	0.26041		deltaUBL	20181116	1		20181116_deltaUBL_slide7_Image002_ch01.tif:0210-0265	1.55e-07	17.654	17	1.2027		deltaTTD	20181116	1		20181116_deltaTTD_slide8_Image003_ch01.tif:0202-0338	1.642e-07	49.786	50	0.230506		deltaPHD	20181116	1		20181116_deltaPHD_slide9_Image002_ch01.tif:0223-0371	5.509e-08	26.536	26	0.118937		deltaSRA	20181116	1		20181116_deltaSRA_slide10_Image003_ch01.tif:0243-0094	2.971e-07	11.953	12	0.806433
				20181116_FL_slide1_Image002_ch01.tif:0214-0411	8.482e-09	80.784	80							20181116_deltaUBL_slide7_Image002_ch01.tif:0348-0334	4.405e-09	50.855	51							20181116_deltaTTD_slide8_Image003_ch01.tif:0311-0189	5.654e-09	122.079	119							20181116_deltaPHD_slide9_Image002_ch01.tif:0333-0381	3.906e-09	118.442	116							20181116_deltaSRA_slide10_Image003_ch01.tif:0239-0197	7.031e-09	71.183	69
				20181116_FL_slide1_Image002_ch02.tif:0320-0415	6.093e-08	19.187	19							20181116_deltaUBL_slide7_Image002_ch02.tif:0210-0265	1.55e-07	20.599	20							20181116_deltaTTD_slide8_Image003_ch02.tif:0202-0338	1.642e-07	20.235	20							20181116_deltaPHD_slide9_Image002_ch02.tif:0223-0371	5.509e-08	14.598	14							20181116_deltaSRA_slide10_Image003_ch02.tif:0243-0094	2.971e-07	27.427	27
				20181116_FL_slide1_Image002_ch02.tif:0214-0411	8.482e-09	31.838	31							20181116_deltaUBL_slide7_Image002_ch02.tif:0348-0334	4.405e-09	60.53	60							20181116_deltaTTD_slide8_Image003_ch02.tif:0311-0189	5.654e-09	36.899	37							20181116_deltaPHD_slide9_Image002_ch02.tif:0333-0381	3.906e-09	25.529	25							20181116_deltaSRA_slide10_Image003_ch02.tif:0239-0197	7.031e-09	75.192	76
		2		20181116_FL_slide1_Image004_ch01.tif:0241-0255	5.576e-08	22.652	22	0.297248				2		20181116_deltaUBL_slide7_Image005_ch01.tif:0261-0330	3.138e-07	18.51	17	0.870033				2		20181116_deltaTTD_slide8_Image007_ch01.tif:0170-0257	8.431e-08	37.135	37	0.331109				2		20181116_deltaPHD_slide9_Image004_ch01.tif:0313-0261	1.53e-07	34.717	35	0.248611				2		20181116_deltaSRA_slide10_Image005_ch01.tif:0189-0388	1.042e-07	11.523	11	1.09994
				20181116_FL_slide1_Image004_ch01.tif:0295-0335	5.046e-09	118.693	120							20181116_deltaUBL_slide7_Image005_ch01.tif:0333-0421	8.457e-09	58.043	57							20181116_deltaTTD_slide8_Image007_ch01.tif:0289-0231	5.016e-09	88.677	90							20181116_deltaPHD_slide9_Image004_ch01.tif:0226-0204	8.136e-09	104.026	103							20181116_deltaSRA_slide10_Image005_ch01.tif:0237-0159	5.933e-09	29.334	30
				20181116_FL_slide1_Image004_ch02.tif:0241-0255	5.576e-08	18.873	19							20181116_deltaUBL_slide7_Image005_ch02.tif:0261-0330	3.138e-07	20.398	20							20181116_deltaTTD_slide8_Image007_ch02.tif:0170-0257	8.431e-08	14.928	15							20181116_deltaPHD_slide9_Image004_ch02.tif:0313-0261	1.53e-07	26.942	26							20181116_deltaSRA_slide10_Image005_ch02.tif:0189-0388	1.042e-07	17.564	17
				20181116_FL_slide1_Image004_ch02.tif:0295-0335	5.046e-09	47.421	47							20181116_deltaUBL_slide7_Image005_ch02.tif:0333-0421	8.457e-09	54.793	55							20181116_deltaTTD_slide8_Image007_ch02.tif:0289-0231	5.016e-09	31.994	32							20181116_deltaPHD_slide9_Image004_ch02.tif:0226-0204	8.136e-09	44.173	41							20181116_deltaSRA_slide10_Image005_ch02.tif:0237-0159	5.933e-09	37.155	37
		3		20181116_FL_slide1_Image006_ch01.tif:0335-0168	6.698e-08	43.934	44	0.785949				3		20181116_deltaUBL_slide7_Image007_ch01.tif:0156-0289	1.16e-07	51.245	50	0.181516				3		20181116_deltaTTD_slide8_Image009_ch01.tif:0216-0162	7.644e-08	21.615	22	0.663573				3		20181116_deltaPHD_slide9_Image006_ch01.tif:0236-0263	2.373e-07	25.536	25	0.0566496				3		20181116_deltaSRA_slide10_Image008_ch01.tif:0195-0159	1.094e-07	15.04	15	0.295503
				20181116_FL_slide1_Image006_ch01.tif:0177-0225	8.865e-09	102.579	103							20181116_deltaUBL_slide7_Image007_ch01.tif:0327-0396	7.522e-09	151.214	147							20181116_deltaTTD_slide8_Image009_ch01.tif:0296-0308	7.867e-09	72.143	74							20181116_deltaPHD_slide9_Image006_ch01.tif:0128-0291	5.951e-09	99.164	96							20181116_deltaSRA_slide10_Image008_ch01.tif:0309-0300	5.548e-09	111.648	113
				20181116_FL_slide1_Image006_ch02.tif:0335-0168	6.698e-08	46.171	46							20181116_deltaUBL_slide7_Image007_ch02.tif:0156-0289	1.16e-07	19.145	19							20181116_deltaTTD_slide8_Image009_ch02.tif:0216-0162	7.644e-08	20.506	20							20181116_deltaPHD_slide9_Image006_ch02.tif:0236-0263	2.373e-07	13.928	13							20181116_deltaSRA_slide10_Image008_ch02.tif:0195-0159	1.094e-07	15.522	14
				20181116_FL_slide1_Image006_ch02.tif:0177-0225	8.865e-09	92.263	93							20181116_deltaUBL_slide7_Image007_ch02.tif:0327-0396	7.522e-09	37.291	37							20181116_deltaTTD_slide8_Image009_ch02.tif:0296-0308	7.867e-09	54.035	55							20181116_deltaPHD_slide9_Image006_ch02.tif:0128-0291	5.951e-09	18.099	18							20181116_deltaSRA_slide10_Image008_ch02.tif:0309-0300	5.548e-09	44.07	44
		4		20181116_FL_slide1_Image008_ch01.tif:0215-0282	5.223e-08	16.785	16	0.383182				4		20181116_deltaUBL_slide7_Image010_ch01.tif:0122-0213	1.858e-07	23.348	23	0.411278				4		20181116_deltaTTD_slide8_Image011_ch01.tif:0354-0250	1.136e-07	40.909	41	0.675064				4		20181116_deltaPHD_slide9_Image008_ch01.tif:0254-0339	1.871e-07	45.53	45	0.0496432				4		20181116_deltaSRA_slide10_Image010_ch01.tif:0300-0367	1.042e-07	42.381	42	0.0638488
				20181116_FL_slide1_Image008_ch01.tif:0082-0231	4.009e-09	116.941	118							20181116_deltaUBL_slide7_Image010_ch01.tif:0249-0224	6.745e-09	118.471	120							20181116_deltaTTD_slide8_Image011_ch01.tif:0326-0167	9.751e-09	129.348	132							20181116_deltaPHD_slide9_Image008_ch01.tif:0300-0276	7.982e-09	121.633	124							20181116_deltaSRA_slide10_Image010_ch01.tif:0186-0169	4.519e-09	143.213	144
				20181116_FL_slide1_Image008_ch02.tif:0215-0282	5.223e-08	33.383	33							20181116_deltaUBL_slide7_Image010_ch02.tif:0122-0213	1.858e-07	19.101	19							20181116_deltaTTD_slide8_Image011_ch02.tif:0354-0250	1.136e-07	40.729	41							20181116_deltaPHD_slide9_Image008_ch02.tif:0254-0339	1.871e-07	14.16	13							20181116_deltaSRA_slide10_Image010_ch02.tif:0300-0367	1.042e-07	12.722	12
				20181116_FL_slide1_Image008_ch02.tif:0082-0231	4.009e-09	71.761	72							20181116_deltaUBL_slide7_Image010_ch02.tif:0249-0224	6.745e-09	58.223	59							20181116_deltaTTD_slide8_Image011_ch02.tif:0326-0167	9.751e-09	100.431	102							20181116_deltaPHD_slide9_Image008_ch02.tif:0300-0276	7.982e-09	17.938	17							20181116_deltaSRA_slide10_Image010_ch02.tif:0186-0169	4.519e-09	19.16	19
		5		20181116_FL_slide1_Image010_ch01.tif:0306-0247	1.276e-07	17.502	17	0.424663				5		20181116_deltaUBL_slide7_Image012_ch01.tif:0171-0272	9.185e-08	17.501	16	0.500915				5		20181116_deltaTTD_slide8_Image013_ch01.tif:0126-0385	1.197e-07	30.512	31	0.996277				5		20181116_deltaPHD_slide9_Image011_ch01.tif:0211-0324	5.693e-08	36.376	34	0.262829				5		20181116_deltaSRA_slide10_Image012_ch01.tif:0198-0188	1.346e-07	21.546	21	0.490116
				20181116_FL_slide1_Image010_ch01.tif:0364-0337	2.041e-08	72.077	72							20181116_deltaUBL_slide7_Image012_ch01.tif:0276-0242	6.354e-09	125.102	121							20181116_deltaTTD_slide8_Image013_ch01.tif:0316-0192	8.075e-09	81.549	83							20181116_deltaPHD_slide9_Image011_ch01.tif:0323-0256	5.153e-09	108.617	109							20181116_deltaSRA_slide10_Image012_ch01.tif:0324-0368	4.399e-09	61.663	62
				20181116_FL_slide1_Image010_ch02.tif:0306-0247	1.276e-07	36.948	37							20181116_deltaUBL_slide7_Image012_ch02.tif:0171-0272	9.185e-08	31.848	31							20181116_deltaTTD_slide8_Image013_ch02.tif:0126-0385	1.197e-07	30.509	30							20181116_deltaPHD_slide9_Image011_ch02.tif:0211-0324	5.693e-08	26.396	25							20181116_deltaSRA_slide10_Image012_ch02.tif:0198-0188	1.346e-07	22.375	22
				20181116_FL_slide1_Image010_ch02.tif:0364-0337	2.041e-08	60.124	60							20181116_deltaUBL_slide7_Image012_ch02.tif:0276-0242	6.354e-09	85.747	84							20181116_deltaTTD_slide8_Image013_ch02.tif:0316-0192	8.075e-09	81.356	82							20181116_deltaPHD_slide9_Image011_ch02.tif:0323-0256	5.153e-09	45.383	44							20181116_deltaSRA_slide10_Image012_ch02.tif:0324-0368	4.399e-09	42.037	42
		6		20181116_FL_slide1_Image014_ch01.tif:0326-0284	1.507e-07	23.83	23	0.150538				6		20181116_deltaUBL_slide7_Image014_ch01.tif:0132-0193	1.588e-07	27.725	28	0.416755				6		20181116_deltaTTD_slide8_Image015_ch01.tif:0363-0332	12892	37.892	38	0.359529				6		20181116_deltaPHD_slide9_Image013_ch01.tif:0248-0270	1.873e-07	24.401	25	0.192601				6		20181116_deltaSRA_slide10_Image014_ch01.tif:0237-0208	2.927e-07	11.277	11	0.121535
				20181116_FL_slide1_Image014_ch01.tif:0199-0209	4.062e-09	128.953	129							20181116_deltaUBL_slide7_Image014_ch01.tif:0316-0240	6.428e-09	107.321	109							20181116_deltaTTD_slide8_Image015_ch01.tif:0370-0180	716	86.589	88							20181116_deltaPHD_slide9_Image013_ch01.tif:0357-0279	9.236e-09	95.434	93							20181116_deltaSRA_slide10_Image014_ch01.tif:0209-0077	4.713e-09	111.635	115
				20181116_FL_slide1_Image014_ch02.tif:0326-0284	1.507e-07	11.718	12							20181116_deltaUBL_slide7_Image014_ch02.tif:0132-0193	1.588e-07	20.486	20							20181116_deltaTTD_slide8_Image015_ch02.tif:0363-0332	12892	22.144	22							20181116_deltaPHD_slide9_Image013_ch02.tif:0248-0270	1.873e-07	14.363	14							20181116_deltaSRA_slide10_Image014_ch02.tif:0237-0208	2.927e-07	14.066	14
				20181116_FL_slide1_Image014_ch02.tif:0199-0209	4.062e-09	27.543	27							20181116_deltaUBL_slide7_Image014_ch02.tif:0316-0240	6.428e-09	53.658	53							20181116_deltaTTD_slide8_Image015_ch02.tif:0370-0180	716	39.652	39							20181116_deltaPHD_slide9_Image013_ch02.tif:0357-0279	9.236e-09	28.044	27							20181116_deltaSRA_slide10_Image014_ch02.tif:0209-0077	4.713e-09	26.263	26
		7		20181116_FL_slide1_Image016_ch01.tif:0191-0292	1.244e-07	32.251	32	0.456518				7		20181116_deltaUBL_slide7_Image016_ch01.tif:0143-0292	1.518e-07	25.459	25	0.986332				7		20181116_deltaTTD_slide8_Image017_ch01.tif:0299-0312	9.71e-08	39.756	40	0.509437				7		20181116_deltaPHD_slide9_Image004_ch01.tif:0215-0295	1.501e-07	43.295	43	0.106058				7		20181116_deltaSRA_slide10_Image016_ch01.tif:0282-0280	2.42e-07	10.425	10	0.0306493
				20181116_FL_slide1_Image016_ch01.tif:0370-0283	1.001e-08	106.592	105							20181116_deltaUBL_slide7_Image016_ch01.tif:0291-0237	8.081e-09	73.967	73							20181116_deltaTTD_slide8_Image017_ch01.tif:0147-0356	5.371e-09	80.181	83							20181116_deltaPHD_slide9_Image004_ch01.tif:0335-0286	4.12e-09	125.184	130							20181116_deltaSRA_slide10_Image016_ch01.tif:0257-0391	5.559e-09	75.092	77
				20181116_FL_slide1_Image016_ch02.tif:0191-0292	1.244e-07	22.071	22							20181116_deltaUBL_slide7_Image016_ch02.tif:0143-0292	1.518e-07	36.25	36							20181116_deltaTTD_slide8_Image017_ch02.tif:0299-0312	9.71e-08	30.106	30							20181116_deltaPHD_slide9_Image004_ch02.tif:0215-0295	1.501e-07	8.207	8							20181116_deltaSRA_slide10_Image016_ch02.tif:0282-0280	2.42e-07	9.981	9
				20181116_FL_slide1_Image016_ch02.tif:0370-0283	1.001e-08	56.009	55							20181116_deltaUBL_slide7_Image016_ch02.tif:0291-0237	8.081e-09	84.095	83							20181116_deltaTTD_slide8_Image017_ch02.tif:0147-0356	5.371e-09	50.7	50							20181116_deltaPHD_slide9_Image004_ch02.tif:0335-0286	4.12e-09	16.892	16							20181116_deltaSRA_slide10_Image016_ch02.tif:0257-0391	5.559e-09	11.963	11
		8		20181116_FL_slide1_Image018_ch01.tif:0162-0325	4.068e-08	32.488	32	0.555853				8		20181116_deltaUBL_slide7_Image018_ch01.tif:0120-0362	1.043e-07	45.145	45	0.495699				8		20181116_deltaTTD_slide8_Image019_ch01.tif:0217-0284	1.317e-07	15.784	16	1.16595				8		20181116_deltaPHD_slide9_Image006_ch01.tif:0256-0335	2.204e-07	36.337	36	0.144096				8		20181116_deltaSRA_slide10_Image019_ch01.tif:0373-0119	1.176e-07	30.049	30	0.362872
				20181116_FL_slide1_Image018_ch01.tif:0298-0282	4.83e-09	79.585	79							20181116_deltaUBL_slide7_Image018_ch01.tif:0206-0337	6.389e-09	109.892	112							20181116_deltaTTD_slide8_Image019_ch01.tif:0368-0247	6.257e-09	58.302	59							20181116_deltaPHD_slide9_Image006_ch01.tif:0257-0108	6.71e-09	103.008	103							20181116_deltaSRA_slide10_Image019_ch01.tif:0154-0212	5.976e-09	79.069	79
				20181116_FL_slide1_Image018_ch02.tif:0162-0325	4.068e-08	24.951	25							20181116_deltaUBL_slide7_Image018_ch02.tif:0120-0362	1.043e-07	59.376	59							20181116_deltaTTD_slide8_Image019_ch02.tif:0217-0284	1.317e-07	17.661	17							20181116_deltaPHD_slide9_Image006_ch02.tif:0256-0335	2.204e-07	11.263	11							20181116_deltaSRA_slide10_Image019_ch02.tif:0373-0119	1.176e-07	14.571	14
				20181116_FL_slide1_Image018_ch02.tif:0298-0282	4.83e-09	51.13	51							20181116_deltaUBL_slide7_Image018_ch02.tif:0206-0337	6.389e-09	91.471	92							20181116_deltaTTD_slide8_Image019_ch02.tif:0368-0247	6.257e-09	67.235	67							20181116_deltaPHD_slide9_Image006_ch02.tif:0257-0108	6.71e-09	20.87	20							20181116_deltaSRA_slide10_Image019_ch02.tif:0154-0212	5.976e-09	32.359	32
		9		20181116_FL_slide1_Image020_ch01.tif:0376-0349	1.142e-07	39.296	39	0.786003				9		20181116_deltaUBL_slide7_Image020_ch01.tif:0076-0228	1.829e-07	27.589	27	0.321741				9		20181116_deltaTTD_slide8_Image021_ch01.tif:0176-0383	6.89e-08	46.337	46	1.17111				9		20181116_deltaPHD_slide9_Image008_ch01.tif:0297-0236	1.132e-07	20.665	21	0.158064				9		20181116_deltaSRA_slide10_Image021_ch01.tif:0260-0268	1.177e-07	17.542	17	0.131851
				20181116_FL_slide1_Image020_ch01.tif:0228-0172	5.48e-09	105.998	105							20181116_deltaUBL_slide7_Image020_ch01.tif:0412-0318	4.694e-09	78.31	76							20181116_deltaTTD_slide8_Image021_ch01.tif:0328-0198	5.302e-09	64.67	65							20181116_deltaPHD_slide9_Image008_ch01.tif:0117-0261	3.047e-09	78.243	80							20181116_deltaSRA_slide10_Image021_ch01.tif:0164-0327	4.268e-09	106.483	104
				20181116_FL_slide1_Image020_ch02.tif:0376-0349	1.142e-07	49.28	49							20181116_deltaUBL_slide7_Image020_ch02.tif:0076-0228	1.829e-07	14.072	14							20181116_deltaTTD_slide8_Image021_ch02.tif:0176-0383	6.89e-08	63.48	63							20181116_deltaPHD_slide9_Image008_ch02.tif:0297-0236	1.132e-07	9.645	9							20181116_deltaSRA_slide10_Image021_ch02.tif:0260-0268	1.177e-07	20.109	20
				20181116_FL_slide1_Image020_ch02.tif:0228-0172	5.48e-09	101.708	101							20181116_deltaUBL_slide7_Image020_ch02.tif:0412-0318	4.694e-09	30.391	30							20181116_deltaTTD_slide8_Image021_ch02.tif:0328-0198	5.302e-09	84.95	85							20181116_deltaPHD_slide9_Image008_ch02.tif:0117-0261	3.047e-09	18.746	18							20181116_deltaSRA_slide10_Image021_ch02.tif:0164-0327	4.268e-09	31.836	32
		10		20181116_FL_slide1_Image022_ch01-1.tif:0278-0180	1.258e-07	31.26	31	0.466085				10		20181116_deltaUBL_slide7_Image023_ch01.tif:0323-0252	1.424e-07	19.635	20	0.497456			20181130	10		20181130_deltaTTD_Image002_ch01.tif:0201-0100	1.566e-07	25.115	25	1.50794			20181130	10		20181130_deltaPHD_Image002_ch01.tif:0352-0217	1.373e-07	32.323	32	0.151678				10		20181116_deltaSRA_slide10_Image023_ch01.tif:0305-0217	1.235e-07	16.468	16	0.157926
				20181116_FL_slide1_Image022_ch01-1.tif:0363-0240	3.329e-09	124.745	126							20181116_deltaUBL_slide7_Image023_ch01.tif:0089-0176	5.973e-09	101.005	102							20181130_deltaTTD_Image002_ch01.tif:0374-0260	6.101e-09	95.56	96							20181130_deltaPHD_Image002_ch01.tif:0371-0093	1.107e-08	73.977	74							20181116_deltaSRA_slide10_Image023_ch01.tif:0190-0287	4.135e-09	84.576	84
				20181116_FL_slide1_Image022_ch02-1.tif:0278-0180	1.258e-07	26.793	27							20181116_deltaUBL_slide7_Image023_ch02.tif:0323-0252	1.424e-07	20.942	21							20181130_deltaTTD_Image002_ch02.tif:0201-0100	1.566e-07	34.343	34							20181130_deltaPHD_Image002_ch02.tif:0352-0217	1.373e-07	17.65	17							20181116_deltaSRA_slide10_Image023_ch02.tif:0305-0217	1.235e-07	16.348	16
				20181116_FL_slide1_Image022_ch02-1.tif:0363-0240	3.329e-09	70.365	71							20181116_deltaUBL_slide7_Image023_ch02.tif:0089-0176	5.973e-09	61.42	62							20181130_deltaTTD_Image002_ch02.tif:0374-0260	6.101e-09	140.57	144							20181130_deltaPHD_Image002_ch02.tif:0371-0093	1.107e-08	23.968	23							20181116_deltaSRA_slide10_Image023_ch02.tif:0190-0287	4.135e-09	27.104	26
		11		20181116_FL_slide1_Image025_ch01.tif:0287-0268	9.862e-08	21.054	21	1.4787			20181130	11		20181130_deltaUBL_Image002_ch01.tif:0287-0127	2.302e-07	20.027	20	0.776997				11		20181130_deltaTTD_Image004_ch01.tif:0390-0203	1.448e-07	12.973	11	1.64319				11		20181130_deltaPHD_Image004_ch01.tif:0220-0269	8.379e-08	21.083	21	0.245929				11		20181116_slide10_deltaSRA_Image001_ch01.tif:0179-0166	5.348e-09	96.963	100	0.83689
				20181116_FL_slide1_Image025_ch01.tif:0372-0322	3.788e-09	38.518	39							20181130_deltaUBL_Image002_ch01.tif:0179-0295	7.744e-09	83.82	89							20181130_deltaTTD_Image004_ch01.tif:0075-0298	8.107e-09	49.911	49							20181130_deltaPHD_Image004_ch01.tif:0208-0117	5.968e-09	88.875	88							20181116_slide10_deltaSRA_Image001_ch01.tif:0263-0320	1.597e-07	10.169	10
				20181116_FL_slide1_Image025_ch02.tif:0287-0268	9.862e-08	25.585	25							20181130_deltaUBL_Image002_ch02.tif:0287-0127	2.302e-07	20.355	20							20181130_deltaTTD_Image004_ch02.tif:0390-0203	1.448e-07	17.429	17							20181130_deltaPHD_Image004_ch02.tif:0220-0269	8.379e-08	30.486	30							20181116_slide10_deltaSRA_Image001_ch02.tif:0179-0166	5.348e-09	100.463	100
				20181116_FL_slide1_Image025_ch02.tif:0372-0322	3.788e-09	51.409	52							20181130_deltaUBL_Image002_ch02.tif:0179-0295	7.744e-09	69.922	70							20181130_deltaTTD_Image004_ch02.tif:0075-0298	8.107e-09	78.125	78							20181130_deltaPHD_Image004_ch02.tif:0208-0117	5.968e-09	47.158	46							20181116_slide10_deltaSRA_Image001_ch02.tif:0263-0320	1.597e-07	27.826	27
		12		20181116_FL_slide1_Image027_ch01.tif:0305-0234	8.439e-08	28.571	29	0.692347				12		20181130_deltaUBL_Image004_ch01.tif:0303-0393	1.158e-07	66.503	65	0.351042				12		20181130_deltaTTD_Image008_ch01.tif:0242-0195	1.1e-07	30.5	30	0.572679				12		20181130_deltaPHD_Image006_ch01.tif:0318-0227	1.647e-07	32.291	32	0.101416				12		20181116_slide10_deltaSRA_Image003_ch01.tif:0308-0387	3.948e-09	76.492	85	0.522805
				20181116_FL_slide1_Image027_ch01.tif:0244-0195	1.664e-09	48.314	49							20181130_deltaUBL_Image004_ch01.tif:0274-0163	9.899e-09	130.108	125							20181130_deltaTTD_Image008_ch01.tif:0317-0275	6.627e-09	122.92	123							20181130_deltaPHD_Image006_ch01.tif:0303-0171	5.65e-09	144.295	148							20181116_slide10_deltaSRA_Image003_ch01.tif:0241-0246	2.495e-07	7.889	8
				20181116_FL_slide1_Image027_ch02.tif:0305-0234	8.439e-08	32.776	33							20181130_deltaUBL_Image004_ch02.tif:0303-0393	1.158e-07	24.816	24							20181130_deltaTTD_Image008_ch02.tif:0242-0195	1.1e-07	25.69	25							20181130_deltaPHD_Image006_ch02.tif:0318-0227	1.647e-07	23.994	23							20181116_slide10_deltaSRA_Image003_ch02.tif:0308-0387	3.948e-09	60.796	61
				20181116_FL_slide1_Image027_ch02.tif:0244-0195	1.664e-09	46.445	47							20181130_deltaUBL_Image004_ch02.tif:0274-0163	9.899e-09	47.144	46							20181130_deltaTTD_Image008_ch02.tif:0317-0275	6.627e-09	78.617	80							20181130_deltaPHD_Image006_ch02.tif:0303-0171	5.65e-09	35.353	34							20181116_slide10_deltaSRA_Image003_ch02.tif:0241-0246	2.495e-07	24.93	24
		13		20181116_FL_slide1_Image030_ch01.tif:0277-0271	1.733e-07	24.586	24	0.45239				13		20181130_deltaUBL_Image006_ch01.tif:0212-0137	7.958e-08	30.09	30	0.865179				13		20181130_deltaTTD_Image010_ch01.tif:0229-0143	1.355e-07	23.977	24	0.680773				13		20181130_deltaPHD_Image011_ch01.tif:0354-0320	2.194e-07	34.422	33	0.114131				13		20181116_slide10_deltaSRA_Image005_ch01.tif:0232-0245	8.792e-09	93.521	92	0.267004
				20181116_FL_slide1_Image030_ch01.tif:0254-0128	4.163e-09	111.679	111							20181130_deltaUBL_Image006_ch01.tif:0255-0192	5.979e-09	132.196	129							20181130_deltaTTD_Image010_ch01.tif:0196-0319	7.678e-09	91.841	91							20181130_deltaPHD_Image011_ch01.tif:0126-0374	1.071e-08	111.167	109							20181116_slide10_deltaSRA_Image005_ch01.tif:0325-0348	2.03e-07	22.286	22
				20181116_FL_slide1_Image030_ch02.tif:0277-0271	1.733e-07	22.488	22							20181130_deltaUBL_Image006_ch02.tif:0212-0137	7.958e-08	23.997	24							20181130_deltaTTD_Image010_ch02.tif:0229-0143	1.355e-07	22.755	22							20181130_deltaPHD_Image011_ch02.tif:0354-0320	2.194e-07	11.099	11							20181116_slide10_deltaSRA_Image005_ch02.tif:0232-0245	8.792e-09	45.278	44
				20181116_FL_slide1_Image030_ch02.tif:0254-0128	4.163e-09	61.888	62							20181130_deltaUBL_Image006_ch02.tif:0255-0192	5.979e-09	112.337	114							20181130_deltaTTD_Image010_ch02.tif:0196-0319	7.678e-09	68.955	66							20181130_deltaPHD_Image011_ch02.tif:0126-0374	1.071e-08	19.858	20							20181116_slide10_deltaSRA_Image005_ch02.tif:0325-0348	2.03e-07	26.258	25
		14		20181116_FL_slide1_Image032_ch01.tif:0253-0227	1.188e-07	28.114	28	0.651255				14		20181130_deltaUBL_Image008_ch01.tif:0312-0414	1.033e-07	37.989	37	0.57161				14		20181130_deltaTTD_Image012_ch01.tif:0240-0257	1.962e-07	12.552	12	1.17852				14		20181130_deltaPHD_Image013_ch01.tif:0261-0196	8.431e-08	33.073	33	0.165502				14		20181116_slide10_deltaSRA_Image007_ch01.tif:0190-0168	6.864e-09	81.33	83	1.14165
				20181116_FL_slide1_Image032_ch01.tif:0117-0255	3.828e-09	100.591	102							20181130_deltaUBL_Image008_ch01.tif:0225-0295	5.016e-09	115.304	114							20181130_deltaTTD_Image012_ch01.tif:0381-0302	6.41e-09	93.777	99							20181130_deltaPHD_Image013_ch01.tif:0354-0222	7.902e-09	83.894	82							20181116_slide10_deltaSRA_Image007_ch01.tif:0311-0287	1.556e-07	9.63	10
				20181116_FL_slide1_Image032_ch02.tif:0253-0227	1.188e-07	34.892	34							20181130_deltaUBL_Image008_ch02.tif:0312-0414	1.033e-07	27.034	26							20181130_deltaTTD_Image012_ch02.tif:0240-0257	1.962e-07	10.514	10							20181130_deltaPHD_Image013_ch02.tif:0261-0196	8.431e-08	16.24	16							20181116_slide10_deltaSRA_Image007_ch02.tif:0190-0168	6.864e-09	107.595	107
				20181116_FL_slide1_Image032_ch02.tif:0117-0255	3.828e-09	82.093	81							20181130_deltaUBL_Image008_ch02.tif:0225-0295	5.016e-09	71.228	70							20181130_deltaTTD_Image012_ch02.tif:0381-0302	6.41e-09	106.239	108							20181130_deltaPHD_Image013_ch02.tif:0354-0222	7.902e-09	24.651	24							20181116_slide10_deltaSRA_Image007_ch02.tif:0311-0287	1.556e-07	25.739	25
	20181130	15		20181130_slide1_Uhrf1FL_Image002_ch01.tif:0123-0278	1.004e-07	24.507	24	0.57744				15		20181130_deltaUBL_Image010_ch01.tif:0147-0286	1.42e-07	34.847	35	1.02194				15		20181130_deltaTTD.lif_Image003_ch01.tif:0104-0219	7.65e-08	21.523	21	0.81816				15		20181130_deltaPHD.lif_Image003_ch01.tif:0377-0185	1.001e-07	44.794	45	0.141522				15		20181116_slide10_deltaSRA_Image009_ch01.tif:0246-0242	4.652e-09	83.716	83	1.83914
				20181130_slide1_Uhrf1FL_Image002_ch01.tif:0274-0165	9.347e-09	127.69	127							20181130_deltaUBL_Image010_ch01.tif:0308-0293	8.716e-09	108.261	110							20181130_deltaTTD.lif_Image003_ch01.tif:0350-0249	5.571e-09	107.923	111							20181130_deltaPHD.lif_Image003_ch01.tif:0268-0191	5.78e-09	115.313	114							20181116_slide10_deltaSRA_Image009_ch01.tif:0132-0238	1.415e-07	9.69	10
				20181130_slide1_Uhrf1FL_Image002_ch02.tif:0123-0278	1.004e-07	18.873	19							20181130_deltaUBL_Image010_ch02.tif:0147-0286	1.42e-07	20.238	20							20181130_deltaTTD.lif_Image003_ch02.tif:0104-0219	7.65e-08	32.085	32							20181130_deltaPHD.lif_Image003_ch02.tif:0377-0185	1.001e-07	14.301	13							20181116_slide10_deltaSRA_Image009_ch02.tif:0246-0242	4.652e-09	156.721	158
				20181130_slide1_Uhrf1FL_Image002_ch02.tif:0274-0165	9.347e-09	78.455	78							20181130_deltaUBL_Image010_ch02.tif:0308-0293	8.716e-09	95.263	94							20181130_deltaTTD.lif_Image003_ch02.tif:0350-0249	5.571e-09	102.774	103							20181130_deltaPHD.lif_Image003_ch02.tif:0268-0191	5.78e-09	24.281	23							20181116_slide10_deltaSRA_Image009_ch02.tif:0132-0238	1.415e-07	20.577	20
		16		20181130_slide1_Uhrf1FL_Image004_ch01.tif:0169-0246	1.452e-07	48.427	48	0.297862				16		20181130_deltaUBL.lif_Image003_ch01.tif:0176-0302	1.27e-07	43.093	43	0.994029				16		20181130_deltaTTD.lif_Image005_ch01.tif:0283-0256	1.89e-07	10.505	10	0.817887				16		20181130_deltaPHD.lif_Image005_ch01.tif:0352-0245	1.786e-07	25.442	25	0.168857			20181130	16		20181130_deltaSRA_Image002_ch01.tif:0194-0277	3.231e-07	9.468	9	0.0993437
				20181130_slide1_Uhrf1FL_Image004_ch01.tif:0401-0220	5.477e-09	175.449	180							20181130_deltaUBL.lif_Image003_ch01.tif:0265-0277	8.737e-09	109.242	109							20181130_deltaTTD.lif_Image005_ch01.tif:0356-0117	1.058e-08	154.438	154							20181130_deltaPHD.lif_Image005_ch01.tif:0243-0198	7.212e-09	97.112	97							20181130_deltaSRA_Image002_ch01.tif:0274-0209	6.361e-09	163.066	166
				20181130_slide1_Uhrf1FL_Image004_ch02.tif:0169-0246	1.452e-07	18.147	18							20181130_deltaUBL.lif_Image003_ch02.tif:0176-0302	1.27e-07	59.99	60							20181130_deltaTTD.lif_Image005_ch02.tif:0283-0256	1.89e-07	9.087	9							20181130_deltaPHD.lif_Image005_ch02.tif:0352-0245	1.786e-07	14.604	14							20181130_deltaSRA_Image002_ch02.tif:0194-0277	3.231e-07	18.007	18
				20181130_slide1_Uhrf1FL_Image004_ch02.tif:0401-0220	5.477e-09	55.982	57							20181130_deltaUBL.lif_Image003_ch02.tif:0265-0277	8.737e-09	125.744	125							20181130_deltaTTD.lif_Image005_ch02.tif:0356-0117	1.058e-08	126.808	130							20181130_deltaPHD.lif_Image005_ch02.tif:0243-0198	7.212e-09	26.706	26							20181130_deltaSRA_Image002_ch02.tif:0274-0209	6.361e-09	33.266	33
		17		20181130_slide1_Uhrf1FL_Image006_ch01.tif:0177-0326	2.516e-07	25.72	26	0.727842				17		20181130_deltaUBL.lif_Image007_ch01.tif:0324-0412	1.079e-07	39.648	39	0.423386				17		20181130_deltaTTD.lif_Image007_ch01.tif:0265-0217	1.22e-07	22.154	22	0.810452				17		20181130_deltaPHD.lif_Image007_ch01.tif:0209-0308	6.535e-08	22.716	23	0.341263				17		20181130_deltaSRA_Image004_ch01.tif:0269-0297	1.89e-07	13.875	14	0.814732
				20181130_slide1_Uhrf1FL_Image006_ch01.tif:0311-0209	8.727e-09	98.821	101							20181130_deltaUBL.lif_Image007_ch01.tif:0233-0319	5.027e-09	150.601	151							20181130_deltaTTD.lif_Image007_ch01.tif:0159-0166	6.776e-09	86.486	87							20181130_deltaPHD.lif_Image007_ch01.tif:0162-0202	7.065e-09	86.403	87							20181130_deltaSRA_Image004_ch01.tif:0340-0096	7.129e-09	109.542	113
				20181130_slide1_Uhrf1FL_Image006_ch02.tif:0177-0326	2.516e-07	26.761	26							20181130_deltaUBL.lif_Image007_ch02.tif:0324-0412	1.079e-07	18.606	18							20181130_deltaTTD.lif_Image007_ch02.tif:0265-0217	1.22e-07	25.534	25							20181130_deltaPHD.lif_Image007_ch02.tif:0209-0308	6.535e-08	21.205	21							20181130_deltaSRA_Image004_ch02.tif:0269-0297	1.89e-07	18.236	18
				20181130_slide1_Uhrf1FL_Image006_ch02.tif:0311-0209	8.727e-09	79.967	81							20181130_deltaUBL.lif_Image007_ch02.tif:0233-0319	5.027e-09	65.582	64							20181130_deltaTTD.lif_Image007_ch02.tif:0159-0166	6.776e-09	77.672	78							20181130_deltaPHD.lif_Image007_ch02.tif:0162-0202	7.065e-09	42.939	43							20181130_deltaSRA_Image004_ch02.tif:0340-0096	7.129e-09	96.179	96
		18		20181130_slide1_Uhrf1FL_Image008_ch01.tif:0176-0260	1.65e-07	59.107	59	0.584099				18		20181130_deltaUBL.lif_Image009_ch01.tif:0288-0263	2.137e-07	14.527	14	0.326432				18		20181130_deltaTTD.lif_Image009_ch01.tif:0222-0250	1.965e-07	16.509	17	1.345				18		20181130_deltaPHD.lif_Image026_ch01.tif:0375-0369	5.823e-08	33.321	33	0.386442				18		20181130_deltaSRA_Image006_ch01.tif:0211-0292	1.927e-07	10.789	11	0.644183
				20181130_slide1_Uhrf1FL_Image008_ch01.tif:0369-0188	6.422e-09	118.412	120							20181130_deltaUBL.lif_Image009_ch01.tif:0155-0246	5.185e-09	70.168	68							20181130_deltaTTD.lif_Image009_ch01.tif:0377-0281	9.731e-09	80.894	83							20181130_deltaPHD.lif_Image026_ch01.tif:0105-0115	4.831e-09	67.176	66							20181130_deltaSRA_Image006_ch01.tif:0335-0271	5.482e-09	88.815	89
				20181130_slide1_Uhrf1FL_Image008_ch02.tif:0176-0260	1.65e-07	48.311	48							20181130_deltaUBL.lif_Image009_ch02.tif:0288-0263	2.137e-07	10.745	10							20181130_deltaTTD.lif_Image009_ch02.tif:0222-0250	1.965e-07	22.166	22							20181130_deltaPHD.lif_Image026_ch02.tif:0375-0369	5.823e-08	20.691	20							20181130_deltaSRA_Image006_ch02.tif:0211-0292	1.927e-07	23.51	22
				20181130_slide1_Uhrf1FL_Image008_ch02.tif:0369-0188	6.422e-09	82.951	84							20181130_deltaUBL.lif_Image009_ch02.tif:0155-0246	5.185e-09	28.908	28							20181130_deltaTTD.lif_Image009_ch02.tif:0377-0281	9.731e-09	108.764	110							20181130_deltaPHD.lif_Image026_ch02.tif:0105-0115	4.831e-09	33.774	33							20181130_deltaSRA_Image006_ch02.tif:0335-0271	5.482e-09	73.773	73
		19		20181130_slide1_Uhrf1FL_Image010_ch01.tif:0372-0379	1.036e-07	19.864	19	1.74501				19		20181130_deltaUBL.lif_Image011_ch01.tif:0255-0224	1.124e-08	57.414	58	1.25412				19		20181130_deltaTTD.lif_Image011_ch01.tif:0193-0264	1.335e-07	14.266	14	0.563178				19		20181130_deltaPHD.lif_Image010_ch01.tif:0385-0192	1.496e-07	32.233	32	1.35618				19		20181130_deltaSRA_Image008_ch01.tif:0126-0178	8.528e-08	12.559	12	0.288216
				20181130_slide1_Uhrf1FL_Image010_ch01.tif:0331-0282	4.664e-09	46.014	44							20181130_deltaUBL.lif_Image011_ch01.tif:0161-0235	1.164e-07	12.141	12							20181130_deltaTTD.lif_Image011_ch01.tif:0347-0268	9.527e-09	118.654	122							20181130_deltaPHD.lif_Image010_ch01.tif:0392-0344	5.655e-09	88.817	90							20181130_deltaSRA_Image008_ch01.tif:0175-0319	4.848e-09	77.67	80
				20181130_slide1_Uhrf1FL_Image010_ch02.tif:0372-0379	1.036e-07	37.498	37							20181130_deltaUBL.lif_Image011_ch02.tif:0255-0224	1.124e-08	76.088	75							20181130_deltaTTD.lif_Image011_ch02.tif:0193-0264	1.335e-07	11.353	11							20181130_deltaPHD.lif_Image010_ch02.tif:0385-0192	1.496e-07	38.228	37							20181130_deltaSRA_Image008_ch02.tif:0126-0178	8.528e-08	23.777	23
				20181130_slide1_Uhrf1FL_Image010_ch02.tif:0331-0282	4.664e-09	83.13	84							20181130_deltaUBL.lif_Image011_ch02.tif:0161-0235	1.164e-07	19.31	19							20181130_deltaTTD.lif_Image011_ch02.tif:0347-0268	9.527e-09	70.142	69							20181130_deltaPHD.lif_Image010_ch02.tif:0392-0344	5.655e-09	114.966	115							20181130_deltaSRA_Image008_ch02.tif:0175-0319	4.848e-09	42.543	42
		20		20181130_slide1_Uhrf1FL.lif_Image003_ch01.tif:0216-0131	1.648e-07	14.298	14	1.33232				20		20181130_deltaUBL.lif_Image013_ch01.tif:0289-0242	5.125e-09	55.832	56	0.91666				20		20181130_deltaTTD.lif_Image013_ch01.tif:0254-0255	2.176e-07	18.591	19	0.703988				20		20181130_deltaPHD.lif_Image014_ch01.tif:0267-0232	6.473e-08	23.795	23	0.271472				20		20181130_deltaSRA_Image010_ch01.tif:0267-0390	7.866e-08	10.696	11	0.448798
				20181130_slide1_Uhrf1FL.lif_Image003_ch01.tif:0284-0352	6.597e-09	57.2	59							20181130_deltaUBL.lif_Image013_ch01.tif:0180-0296	1.634e-07	16.535	16							20181130_deltaTTD.lif_Image013_ch01.tif:0399-0211	7.014e-09	135.745	139							20181130_deltaPHD.lif_Image014_ch01.tif:0184-0225	5.952e-09	99.696	99							20181130_deltaSRA_Image010_ch01.tif:0222-0313	3.161e-09	95.888	98
				20181130_slide1_Uhrf1FL.lif_Image003_ch02.tif:0216-0131	1.648e-07	20.511	20							20181130_deltaUBL.lif_Image013_ch02.tif:0289-0242	5.125e-09	59.867	59							20181130_deltaTTD.lif_Image013_ch02.tif:0254-0255	2.176e-07	21.002	21							20181130_deltaPHD.lif_Image014_ch02.tif:0267-0232	6.473e-08	16.35	16							20181130_deltaSRA_Image010_ch02.tif:0267-0390	7.866e-08	19.462	19
				20181130_slide1_Uhrf1FL.lif_Image003_ch02.tif:0284-0352	6.597e-09	77.67	79							20181130_deltaUBL.lif_Image013_ch02.tif:0180-0296	1.634e-07	23.845	23							20181130_deltaTTD.lif_Image013_ch02.tif:0399-0211	7.014e-09	103.477	103							20181130_deltaPHD.lif_Image014_ch02.tif:0184-0225	5.952e-09	36.955	36							20181130_deltaSRA_Image010_ch02.tif:0222-0313	3.161e-09	57.696	57
		21		20181130_slide1_Uhrf1FL.lif_Image005_ch01.tif:0307-0321	1.293e-07	35.96	37	0.86695				21		20181130_deltaUBL.lif_Image015_ch01.tif:0277-0373	7.087e-09	77.246	77	0.849108				21		20181130_deltaTTD.lif_Image014_ch01.tif:0231-0292	6.997e-09	46.638	48	2.01539				21		20181130_deltaPHD.lif_Image008_ch01.tif:0341-0304	7.395e-08	23.869	23	0.191084				21		20181130_deltaSRA_Image012_ch01.tif:0147-0299	1.381e-07	11.679	11	1.06776
				20181130_slide1_Uhrf1FL.lif_Image005_ch01.tif:0138-0337	1.283e-08	93.991	92							20181130_deltaUBL.lif_Image015_ch01.tif:0210-0242	1.586e-07	23.572	23							20181130_deltaTTD.lif_Image014_ch01.tif:0148-0212	9.178e-08	11.098	11							20181130_deltaPHD.lif_Image008_ch01.tif:0403-0242	6.293e-09	65.28	65							20181130_deltaSRA_Image012_ch01.tif:0302-0215	5.16e-09	84.845	85
				20181130_slide1_Uhrf1FL.lif_Image005_ch02.tif:0307-0321	1.293e-07	65.117	65							20181130_deltaUBL.lif_Image015_ch02.tif:0277-0373	7.087e-09	79.589	79							20181130_deltaTTD.lif_Image014_ch02.tif:0231-0292	6.997e-09	93.028	93							20181130_deltaPHD.lif_Image008_ch02.tif:0341-0304	7.395e-08	12.22	12							20181130_deltaSRA_Image012_ch02.tif:0147-0299	1.381e-07	19.618	19
				20181130_slide1_Uhrf1FL.lif_Image005_ch02.tif:0138-0337	1.283e-08	115.427	114							20181130_deltaUBL.lif_Image015_ch02.tif:0210-0242	1.586e-07	34.014	33							20181130_deltaTTD.lif_Image014_ch02.tif:0148-0212	9.178e-08	21.401	21							20181130_deltaPHD.lif_Image008_ch02.tif:0403-0242	6.293e-09	20.133	19							20181130_deltaSRA_Image012_ch02.tif:0302-0215	5.16e-09	97.742	97
		22		20181130_slide1_Uhrf1FL.lif_Image007_ch01.tif:0298-0374	9.805e-08	16.92	17	1.00918				22		20181130_deltaUBL.lif_Image017_ch01.tif:0274-0183	7.045e-09	68.955	70	1.2458				22		20181130_deltaTTD.lif_Image016_ch01.tif:0301-0100	4.056e-09	53.047	53	0.486137				22		20181130_deltaPHD.lif_Image012_ch01.tif:0255-0307	1.65e-07	34.301	33	0.045719				22		20181130_deltaSRA_Image014_ch01.tif:0270-0240	1.767e-07	15.352	14	0.880745
				20181130_slide1_Uhrf1FL.lif_Image007_ch01.tif:0158-0273	6.406e-09	73.561	74							20181130_deltaUBL.lif_Image017_ch01.tif:0249-0294	9.347e-08	11.473	11							20181130_deltaTTD.lif_Image016_ch01.tif:0250-0282	2.383e-07	12.653	12							20181130_deltaPHD.lif_Image012_ch01.tif:0282-0355	1.041e-08	172.821	174							20181130_deltaSRA_Image014_ch01.tif:0149-0305	4.864e-09	136.504	138
				20181130_slide1_Uhrf1FL.lif_Image007_ch02.tif:0298-0374	9.805e-08	24.532	24							20181130_deltaUBL.lif_Image017_ch02.tif:0274-0183	7.045e-09	103.151	102							20181130_deltaTTD.lif_Image016_ch02.tif:0301-0100	4.056e-09	47.562	47							20181130_deltaPHD.lif_Image012_ch02.tif:0255-0307	1.65e-07	17.75	17							20181130_deltaSRA_Image014_ch02.tif:0270-0240	1.767e-07	22.346	21
				20181130_slide1_Uhrf1FL.lif_Image007_ch02.tif:0158-0273	6.406e-09	81.693	82							20181130_deltaUBL.lif_Image017_ch02.tif:0249-0294	9.347e-08	31.54	31							20181130_deltaTTD.lif_Image016_ch02.tif:0250-0282	2.383e-07	27.925	27							20181130_deltaPHD.lif_Image012_ch02.tif:0282-0355	1.041e-08	24.083	24							20181130_deltaSRA_Image014_ch02.tif:0149-0305	4.864e-09	129.05	130
		23		20181130_slide1_Uhrf1FL.lif_Image011_ch01.tif:0272-0377	18393	60.424	60	0.540173				23		20181130_deltaUBL.lif_Image022_ch01.tif:0250-0280	4.835e-09	81.013	83	1.20355				23		20181130_deltaTTD.lif_Image019_ch01.tif:0344-0259	5.254e-09	79.797	81	1.44959				23		20181130_deltaPHD.lif_Image019_ch01.tif:0251-0233	7.321e-08	52.776	51	0.237624				23		20181130_deltaSRA_Image016_ch01.tif:0228-0232	2.119e-07	10.77	11	1.06552
				20181130_slide1_Uhrf1FL.lif_Image011_ch01.tif:0307-0224	540	164.039	168							20181130_deltaUBL.lif_Image022_ch01.tif:0195-0237	6.347e-08	17.116	17							20181130_deltaTTD.lif_Image019_ch01.tif:0234-0262	7.303e-08	28.784	28							20181130_deltaPHD.lif_Image019_ch01.tif:0309-0290	4.555e-09	111.802	112							20181130_deltaSRA_Image016_ch01.tif:0327-0277	4.681e-09	129.358	130
				20181130_slide1_Uhrf1FL.lif_Image011_ch02.tif:0272-0377	18393	41.113	41							20181130_deltaUBL.lif_Image022_ch02.tif:0250-0280	4.835e-09	106.146	105							20181130_deltaTTD.lif_Image019_ch02.tif:0344-0259	5.254e-09	121.511	121							20181130_deltaPHD.lif_Image019_ch02.tif:0251-0233	7.321e-08	21.174	21							20181130_deltaSRA_Image016_ch02.tif:0228-0232	2.119e-07	25.843	25
				20181130_slide1_Uhrf1FL.lif_Image011_ch02.tif:0307-0224	540	97.083	99							20181130_deltaUBL.lif_Image022_ch02.tif:0195-0237	6.347e-08	29.243	29							20181130_deltaTTD.lif_Image019_ch02.tif:0234-0262	7.303e-08	47.563	47							20181130_deltaPHD.lif_Image019_ch02.tif:0309-0290	4.555e-09	35.2	35							20181130_deltaSRA_Image016_ch02.tif:0327-0277	4.681e-09	152.201	151
		24		20181130_slide1_Uhrf1FL.lif_Image013_ch01.tif:0236-0199	4.842e-08	30.964	30	0.2845				24		20181130_deltaUBL.lif_Image024_ch01.tif:0296-0189	5.768e-09	61.107	62	0.987052				24		20181130_deltaTTD.lif_Image021_ch01.tif:0384-0181	8.514e-09	63.721	63	1.7922				24		20181130_deltaPHD.lif_Image009_ch01.tif:0207-0224	7.96e-09	125.309	121	0.282193				24		20181130_deltaSRA_Image019_ch01.tif:0219-0255	1.642e-07	13.929	14	2.06392
				20181130_slide1_Uhrf1FL.lif_Image013_ch01.tif:0221-0143	6.505e-09	126.834	125							20181130_deltaUBL.lif_Image024_ch01.tif:0195-0363	1.006e-07	15.23	15							20181130_deltaTTD.lif_Image021_ch01.tif:0259-0258	1.844e-07	12.012	12							20181130_deltaPHD.lif_Image009_ch01.tif:0317-0244	1.935e-07	28.641	27							20181130_deltaSRA_Image019_ch01.tif:0107-0278	4e-09	86.491	88
				20181130_slide1_Uhrf1FL.lif_Image013_ch02.tif:0236-0199	4.842e-08	43.242	43							20181130_deltaUBL.lif_Image024_ch02.tif:0296-0189	5.768e-09	73.596	73							20181130_deltaTTD.lif_Image021_ch02.tif:0384-0181	8.514e-09	109.607	110							20181130_deltaPHD.lif_Image009_ch02.tif:0207-0224	7.96e-09	55.719	55							20181130_deltaSRA_Image019_ch02.tif:0219-0255	1.642e-07	27.622	26
				20181130_slide1_Uhrf1FL.lif_Image013_ch02.tif:0221-0143	6.505e-09	70.517	70							20181130_deltaUBL.lif_Image024_ch02.tif:0195-0363	1.006e-07	28.313	28							20181130_deltaTTD.lif_Image021_ch02.tif:0259-0258	1.844e-07	16.934	17							20181130_deltaPHD.lif_Image009_ch02.tif:0317-0244	1.935e-07	28.44	27							20181130_deltaSRA_Image019_ch02.tif:0107-0278	4e-09	177.384	180
		25		20181130_slide1_Uhrf1FL.lif_Image009_ch01.tif:0186-0302	6.127e-09	84.615	86	1.36061				25		20181130_deltaUBL.lif_Image026_ch01.tif:0235-0068	8.251e-09	71.061	72	0.314659				25		20181130_deltaTTD.lif_Image023_ch01.tif:0242-0349	6.317e-09	69.691	70	1.1609				25		20181130_deltaPHD.lif_Image017_ch01.tif:0330-0202	5.607e-09	107.636	109	0.357568				25		20181130_deltaSRA_Image022_ch01.tif:0240-0272	1.343e-07	11.311	11	1.20366
				20181130_slide1_Uhrf1FL.lif_Image009_ch01.tif:0334-0294	1.127e-07	24.057	24							20181130_deltaUBL.lif_Image026_ch01.tif:0170-0404	1.949e-07	22.027	22							20181130_deltaTTD.lif_Image023_ch01.tif:0208-0189	1.457e-07	14.189	14							20181130_deltaPHD.lif_Image017_ch01.tif:0152-0152	1.372e-07	19.043	19							20181130_deltaSRA_Image022_ch01.tif:0344-0213	6.709e-09	56.318	56
				20181130_slide1_Uhrf1FL.lif_Image009_ch02.tif:0186-0302	6.127e-09	128.756	130							20181130_deltaUBL.lif_Image026_ch02.tif:0235-0068	8.251e-09	46.696	46							20181130_deltaTTD.lif_Image023_ch02.tif:0242-0349	6.317e-09	87.973	88							20181130_deltaPHD.lif_Image017_ch02.tif:0330-0202	5.607e-09	57.031	57							20181130_deltaSRA_Image022_ch02.tif:0240-0272	1.343e-07	32.514	31
				20181130_slide1_Uhrf1FL.lif_Image009_ch02.tif:0334-0294	1.127e-07	46.36	46							20181130_deltaUBL.lif_Image026_ch02.tif:0170-0404	1.949e-07	31.267	31							20181130_deltaTTD.lif_Image023_ch02.tif:0208-0189	1.457e-07	23.541	23							20181130_deltaPHD.lif_Image017_ch02.tif:0152-0152	1.372e-07	25.353	25							20181130_deltaSRA_Image022_ch02.tif:0344-0213	6.709e-09	86.687	85
overview of fluorescence intensity ratios of mScarlet (DPPA3) to eGFP (UHRF1 constructs)
nuclei	FL	deltaUBL	deltaTTD	deltaPHD	deltaSRA	deltaRING	GFPonly
1	0.26041	1.2027	0.230506	0.118937	0.806433	0.348956	0.073883
2	0.297248	0.870033	0.331109	0.248611	1.09994	1.06724	0.0742364
3	0.785949	0.181516	0.663573	0.0566496	0.295503	1.43421	0.151159
4	0.383182	0.411278	0.675064	0.0496432	0.0638488	0.886259	0.024332
5	0.424663	0.500915	0.996277	0.262829	0.490116	0.253632	0.152571
6	0.150538	0.416755	0.359529	0.192601	0.121535	1.19499	0.13427
7	0.456518	0.986332	0.509437	0.106058	0.0306493	0.297544	0.283693
8	0.555853	0.495699	1.16595	0.144096	0.362872	0.540407	0.2223
9	0.786003	0.321741	1.17111	0.158064	0.131851	0.616155	0.0464878
10	0.466085	0.497456	1.50794	0.151678	0.157926	1.99629	0.0873786
11	1.4787	0.776997	1.64319	0.245929	0.83689	0.988427	0.16092
12	0.692347	0.351042	0.572679	0.101416	0.522805	0.620029	0.39726
13	0.45239	0.865179	0.680773	0.114131	0.267004	1.23921	0.471337
14	0.651255	0.57161	1.17852	0.165502	1.14165	0.873954	0.0538914
15	0.57744	1.02194	0.81816	0.141522	1.83914	0.946423	0.0567005
16	0.297862	0.994029	0.817887	0.168857	0.0993437	0.94001	0.034316
17	0.727842	0.423386	0.810452	0.341263	0.814732	0.926772	0.149046
18	0.584099	0.326432	1.345	0.386442	0.644183	1.25676	0.108382
19	1.74501	1.25412	0.563178	1.35618	0.288216	0.896313	0.191624
20	1.33232	0.91666	0.703988	0.271472	0.448798	0.755525	0.309993
21	0.86695	0.849108	2.01539	0.191084	1.06776	1.01852	0.296347
22	1.00918	1.2458	0.486137	0.045719	0.880745	0.94382	0.821389
23	0.540173	1.20355	1.44959	0.237624	1.06552	2.47059	0.383742
24	0.2845	0.987052	1.7922	0.282193	2.06392	1.95349	1.20181
25	1.36061	0.314659	1.1609	0.357568	1.20366	1.20408	0.675515
[truncated: 16 more columns]
