# Supplementary material for: Recent evolution of a TET-controlled and DPPA3/STELLA-driven pathway of passive DNA demethylation in mammals
Source: Nat Commun. 2020 Nov 24;11:5972. doi: 10.1038/s41467-020-19603-1 (PMC7686362; doi:10.1038/s41467-020-19603-1)
Supplement: Supplementary file 11 — Source Data [file 41467_2020_19603_MOESM11_ESM.zip › Figure_5.xlsx]

## Sheet: Figure_5c
Related to Figure 5c
SUMMARY STATISTICS in plotted in FRAP curves							Curve fitting equations
	Mutant	Timepoint	avg	std	sem
1	D3K0C6	-2	0.993581	0.0900817	0.0161792		x <- seq(0,59.75, 0.25)
2	D3K0C6	-1.75	0.981419	0.0880968	0.0158227		y <- seq(0,1)
3	D3K0C6	-1.5	1.02745	0.120586	0.0216578
4	D3K0C6	-1.25	1.00029	0.120991	0.0217306		#D3KO fitting curve equation
5	D3K0C6	-1	0.968	0.0757703	0.0136087
6	D3K0C6	-0.75	1.00481	0.092577	0.0166273		y = 0.42149 * (1 - exp(-0.079323 * x))+(1 - 0.42149) * (1 - exp(-5.50460 * x)) - 0.15654
7	D3K0C6	-0.5	1.01526	0.0907968	0.0163076
8	D3K0C6	-0.25	1.01126	0.11113	0.0199596
9	D3K0C6	0	0.264484	0.105314	0.0189149		#CT fitting curve equation
10	D3K0C6	0.25	0.317968	0.100226	0.018001
11	D3K0C6	0.5	0.356065	0.138358	0.0248499		y = 0.36366 * (1 - exp(-0.21225 * x))+(1 - 0.36366) * (1 - exp(-0.0012425 * x)) + 0.55606
12	D3K0C6	0.75	0.389871	0.136436	0.0245046
13	D3K0C6	1	0.445097	0.170561	0.0306336		#NES fitting curve equation
14	D3K0C6	1.25	0.403226	0.134406	0.0241401
15	D3K0C6	1.5	0.43829	0.155894	0.0279993		y = 0.35227 * (1 - exp(-1.22944 * x))+(1 - 0.35227) * (1 - exp(-0.00054237 * x)) + 0.62018
16	D3K0C6	1.75	0.438774	0.143324	0.0257417
17	D3K0C6	2	0.47471	0.152157	0.0273283
18	D3K0C6	2.25	0.491	0.188051	0.0337749		#NT fitting curve equation
19	D3K0C6	2.5	0.481194	0.174752	0.0313863
20	D3K0C6	2.75	0.505355	0.17438	0.0313195		y = 0.41623 * (1 - exp(-0.078407 * x))+(1 - 0.41623) * (1 - exp(-	5.07156 * x)) - 0.084771
21	D3K0C6	3	0.515387	0.189199	0.0339811
22	D3K0C6	3.25	0.515387	0.18402	0.033051
23	D3K0C6	3.5	0.528194	0.165463	0.0297181		#RE fitting curve equation
24	D3K0C6	3.75	0.517742	0.170515	0.0306254
25	D3K0C6	4	0.550774	0.183807	0.0330126		y = 0.44347 * (1 - exp(-0.078394 * x))+(1 - 0.44347) * (1 - exp(-	3.39917 * x)) - 0.056513
26	D3K0C6	4.25	0.552	0.175807	0.0315759
27	D3K0C6	4.5	0.554935	0.169631	0.0304667
28	D3K0C6	4.75	0.538645	0.163203	0.0293122		#_pSB_WT fitting curve equation
29	D3K0C6	5	0.588452	0.184573	0.0331504
30	D3K0C6	5.25	0.574226	0.182875	0.0328454		y = 0.73902 * (1 - exp(-0.0015803 * x))+(1 - 0.73902) * (1 - exp(-0.51269 * x)) + 0.68338
31	D3K0C6	5.5	0.616032	0.173374	0.0311388
32	D3K0C6	5.75	0.585258	0.177142	0.0318156
33	D3K0C6	6	0.583194	0.170425	0.0306093		#KRR fitting curve equation
34	D3K0C6	6.25	0.613032	0.18623	0.0334479
35	D3K0C6	6.5	0.608548	0.172974	0.0310671		y = 0.62460 * (1 - exp(-0.0080011 * x))+(1 - 0.62460) * (1 - exp(-0.18708 * x)) + 0.29940
36	D3K0C6	6.75	0.601935	0.187844	0.0337378
37	D3K0C6	7	0.619	0.168493	0.0302622
38	D3K0C6	7.25	0.625613	0.19135	0.0343675		#wt fitting curve equation
39	D3K0C6	7.5	0.63471	0.192542	0.0345817
40	D3K0C6	7.75	0.661742	0.207596	0.0372853		y = 0.47231 * (1 - exp(-0.096726 * x))+(1 - 0.47231) * (1 - exp(-5.46764 * x)) - 0.056072
41	D3K0C6	8	0.636903	0.176551	0.0317094
42	D3K0C6	8.25	0.588774	0.160144	0.0287628
43	D3K0C6	8.5	0.63629	0.200103	0.0359396
44	D3K0C6	8.75	0.642161	0.167453	0.0300755
45	D3K0C6	9	0.660194	0.197079	0.0353964
46	D3K0C6	9.25	0.635839	0.159943	0.0287266
47	D3K0C6	9.5	0.64771	0.170348	0.0305954
48	D3K0C6	9.75	0.656258	0.188772	0.0339044
49	D3K0C6	10	0.67771	0.199136	0.0357658
50	D3K0C6	10.25	0.685	0.199794	0.0358841
51	D3K0C6	10.5	0.67429	0.168303	0.030228
52	D3K0C6	10.75	0.706516	0.188461	0.0338486
53	D3K0C6	11	0.685355	0.185098	0.0332447
54	D3K0C6	11.25	0.663935	0.179192	0.0321837
55	D3K0C6	11.5	0.689581	0.183883	0.0330263
56	D3K0C6	11.75	0.705516	0.20534	0.0368802
57	D3K0C6	12	0.660065	0.208559	0.0374583
58	D3K0C6	12.25	0.671129	0.164304	0.0295099
59	D3K0C6	12.5	0.698452	0.18039	0.0323991
60	D3K0C6	12.75	0.683968	0.186202	0.0334428
61	D3K0C6	13	0.724806	0.229049	0.0411383
62	D3K0C6	13.25	0.733839	0.207294	0.037231
63	D3K0C6	13.5	0.71329	0.187721	0.0337157
64	D3K0C6	13.75	0.712355	0.182879	0.0328461
65	D3K0C6	14	0.700097	0.191276	0.0343542
66	D3K0C6	14.25	0.711935	0.174559	0.0313518
67	D3K0C6	14.5	0.74529	0.18009	0.0323451
68	D3K0C6	14.75	0.714935	0.179615	0.0322598
69	D3K0C6	15	0.725161	0.195682	0.0351455
70	D3K0C6	15.25	0.718484	0.195397	0.0350944
71	D3K0C6	15.5	0.717774	0.201724	0.0362308
72	D3K0C6	15.75	0.734516	0.180368	0.032395
73	D3K0C6	16	0.741129	0.202132	0.0363039
74	D3K0C6	16.25	0.73929	0.188894	0.0339264
75	D3K0C6	16.5	0.726677	0.17487	0.0314076
76	D3K0C6	16.75	0.740742	0.187669	0.0337064
77	D3K0C6	17	0.730839	0.175859	0.0315852
78	D3K0C6	17.25	0.721194	0.195621	0.0351347
79	D3K0C6	17.5	0.715226	0.183221	0.0329076
80	D3K0C6	17.75	0.73429	0.186614	0.0335168
81	D3K0C6	18	0.750613	0.189158	0.0339737
82	D3K0C6	18.25	0.761419	0.199095	0.0357585
83	D3K0C6	18.5	0.728355	0.187424	0.0336624
84	D3K0C6	18.75	0.718677	0.192701	0.0346101
85	D3K0C6	19	0.749968	0.16819	0.0302079
86	D3K0C6	19.25	0.756613	0.2065	0.0370885
87	D3K0C6	19.5	0.752194	0.16451	0.0295469
88	D3K0C6	19.75	0.746129	0.183281	0.0329182
89	D3K0C6	20	0.748032	0.191518	0.0343977
90	D3K0C6	20.25	0.767968	0.16823	0.0302149
91	D3K0C6	20.5	0.767355	0.171302	0.0307668
92	D3K0C6	20.75	0.737226	0.198278	0.0356118
93	D3K0C6	21	0.750645	0.197763	0.0355193
94	D3K0C6	21.25	0.759613	0.211408	0.03797
95	D3K0C6	21.5	0.758226	0.193072	0.0346768
96	D3K0C6	21.75	0.728419	0.184716	0.033176
97	D3K0C6	22	0.784484	0.2343	0.0420816
98	D3K0C6	22.25	0.753548	0.178578	0.0320736
99	D3K0C6	22.5	0.775355	0.182528	0.0327829
100	D3K0C6	22.75	0.77029	0.178042	0.0319773
101	D3K0C6	23	0.768161	0.18909	0.0339616
102	D3K0C6	23.25	0.774839	0.185819	0.0333741
103	D3K0C6	23.5	0.769968	0.180303	0.0323834
104	D3K0C6	23.75	0.745355	0.157492	0.0282865
105	D3K0C6	24	0.746742	0.226953	0.0407619
106	D3K0C6	24.25	0.770065	0.18434	0.0331085
107	D3K0C6	24.5	0.769387	0.183044	0.0328757
108	D3K0C6	24.75	0.776097	0.151292	0.0271729
109	D3K0C6	25	0.753774	0.193954	0.0348352
110	D3K0C6	25.25	0.778613	0.187516	0.0336789
111	D3K0C6	25.5	0.761	0.180535	0.032425
112	D3K0C6	25.75	0.775677	0.196628	0.0353155
113	D3K0C6	26	0.783677	0.184591	0.0331535
114	D3K0C6	26.25	0.778	0.194044	0.0348513
115	D3K0C6	26.5	0.777806	0.166376	0.029882
116	D3K0C6	26.75	0.77371	0.181711	0.0326363
117	D3K0C6	27	0.822032	0.176671	0.0317311
118	D3K0C6	27.25	0.812097	0.192334	0.0345442
119	D3K0C6	27.5	0.764194	0.188375	0.0338331
120	D3K0C6	27.75	0.80671	0.169268	0.0304014
121	D3K0C6	28	0.796968	0.156754	0.0281539
122	D3K0C6	28.25	0.806774	0.186866	0.0335621
123	D3K0C6	28.5	0.825419	0.163409	0.0293491
124	D3K0C6	28.75	0.809742	0.17979	0.0322912
125	D3K0C6	29	0.812355	0.190355	0.0341888
126	D3K0C6	29.25	0.803161	0.164373	0.0295223
127	D3K0C6	29.5	0.763097	0.155801	0.0279826
128	D3K0C6	29.75	0.832452	0.175575	0.0315341
129	D3K0C6	30	0.797032	0.168448	0.0302541
130	D3K0C6	30.25	0.784419	0.143349	0.0257463
131	D3K0C6	30.5	0.805387	0.199363	0.0358066
132	D3K0C6	30.75	0.776484	0.167944	0.0301637
133	D3K0C6	31	0.794839	0.161757	0.0290525
134	D3K0C6	31.25	0.814	0.1666	0.0299222
135	D3K0C6	31.5	0.767452	0.163406	0.0293486
136	D3K0C6	31.75	0.828419	0.168658	0.0302919
137	D3K0C6	32	0.842419	0.17444	0.0313304
138	D3K0C6	32.25	0.794935	0.199578	0.0358453
139	D3K0C6	32.5	0.829581	0.184419	0.0331226
140	D3K0C6	32.75	0.833452	0.207835	0.0373283
141	D3K0C6	33	0.837323	0.185548	0.0333255
142	D3K0C6	33.25	0.812677	0.185083	0.0332419
143	D3K0C6	33.5	0.801355	0.162358	0.0291603
144	D3K0C6	33.75	0.831645	0.198051	0.035571
145	D3K0C6	34	0.809323	0.20424	0.0366826
146	D3K0C6	34.25	0.829935	0.189548	0.0340437
147	D3K0C6	34.5	0.809484	0.184903	0.0332096
148	D3K0C6	34.75	0.838774	0.192858	0.0346382
149	D3K0C6	35	0.80529	0.160802	0.0288809
150	D3K0C6	35.25	0.799516	0.199086	0.0357569
151	D3K0C6	35.5	0.841	0.221109	0.0397123
152	D3K0C6	35.75	0.811226	0.204543	0.036737
153	D3K0C6	36	0.810484	0.171694	0.0308371
154	D3K0C6	36.25	0.808065	0.183512	0.0329597
155	D3K0C6	36.5	0.792484	0.178717	0.0320986
156	D3K0C6	36.75	0.80929	0.195674	0.0351441
157	D3K0C6	37	0.79029	0.157554	0.0282975
158	D3K0C6	37.25	0.824742	0.186376	0.0334742
159	D3K0C6	37.5	0.809452	0.183296	0.0329209
160	D3K0C6	37.75	0.818387	0.169873	0.0305101
161	D3K0C6	38	0.823968	0.200558	0.0360214
162	D3K0C6	38.25	0.787581	0.174737	0.0313838
163	D3K0C6	38.5	0.798645	0.182013	0.0326905
164	D3K0C6	38.75	0.779226	0.15631	0.0280741
165	D3K0C6	39	0.808645	0.175353	0.0314943
166	D3K0C6	39.25	0.786774	0.134781	0.0242073
167	D3K0C6	39.5	0.824226	0.168057	0.0301839
168	D3K0C6	39.75	0.807355	0.1547	0.0277849
169	D3K0C6	40	0.828677	0.192745	0.034618
170	D3K0C6	40.25	0.806452	0.190689	0.0342487
171	D3K0C6	40.5	0.805419	0.171572	0.0308153
172	D3K0C6	40.75	0.796129	0.170311	0.0305888
173	D3K0C6	41	0.824323	0.184645	0.0331632
174	D3K0C6	41.25	0.831097	0.193323	0.0347219
175	D3K0C6	41.5	0.805677	0.182132	0.032712
176	D3K0C6	41.75	0.801129	0.179737	0.0322816
177	D3K0C6	42	0.819645	0.182263	0.0327354
178	D3K0C6	42.25	0.793548	0.176287	0.0316621
179	D3K0C6	42.5	0.810129	0.20951	0.0376291
180	D3K0C6	42.75	0.808065	0.184152	0.0330746
181	D3K0C6	43	0.832677	0.213194	0.0382908
182	D3K0C6	43.25	0.820613	0.157058	0.0282085
183	D3K0C6	43.5	0.803774	0.169888	0.0305127
184	D3K0C6	43.75	0.83729	0.201026	0.0361054
185	D3K0C6	44	0.874581	0.210627	0.0378297
186	D3K0C6	44.25	0.783677	0.187312	0.0336422
187	D3K0C6	44.5	0.795161	0.15661	0.028128
188	D3K0C6	44.75	0.834742	0.226271	0.0406395
189	D3K0C6	45	0.787129	0.160327	0.0287956
190	D3K0C6	45.25	0.79771	0.177047	0.0317987
191	D3K0C6	45.5	0.845065	0.210313	0.0377734
192	D3K0C6	45.75	0.811097	0.188112	0.033786
193	D3K0C6	46	0.833387	0.210329	0.0377763
194	D3K0C6	46.25	0.828484	0.162121	0.0291177
195	D3K0C6	46.5	0.849065	0.220634	0.039627
196	D3K0C6	46.75	0.831323	0.166483	0.0299012
197	D3K0C6	47	0.801581	0.188587	0.0338712
198	D3K0C6	47.25	0.802194	0.186966	0.0335801
199	D3K0C6	47.5	0.811645	0.162345	0.0291581
200	D3K0C6	47.75	0.826548	0.214769	0.0385736
201	D3K0C6	48	0.839871	0.208381	0.0374264
202	D3K0C6	48.25	0.806097	0.188422	0.0338415
203	D3K0C6	48.5	0.863903	0.214599	0.0385431
204	D3K0C6	48.75	0.800097	0.183034	0.0328739
205	D3K0C6	49	0.866613	0.224038	0.0402385
206	D3K0C6	49.25	0.839387	0.197461	0.035465
207	D3K0C6	49.5	0.812484	0.17801	0.0319716
208	D3K0C6	49.75	0.828742	0.17837	0.0320362
209	D3K0C6	50	0.809968	0.189679	0.0340674
210	D3K0C6	50.25	0.852645	0.181763	0.0326456
211	D3K0C6	50.5	0.822645	0.177653	0.0319073
212	D3K0C6	50.75	0.827774	0.175375	0.0314982
213	D3K0C6	51	0.826968	0.172104	0.0309107
214	D3K0C6	51.25	0.874129	0.201911	0.0362643
215	D3K0C6	51.5	0.866742	0.188322	0.0338237
216	D3K0C6	51.75	0.861	0.222016	0.0398752
217	D3K0C6	52	0.829484	0.187333	0.0336461
218	D3K0C6	52.25	0.858355	0.201181	0.0361333
219	D3K0C6	52.5	0.856	0.188298	0.0338194
220	D3K0C6	52.75	0.849258	0.196864	0.0353578
221	D3K0C6	53	0.831355	0.177169	0.0318205
222	D3K0C6	53.25	0.831935	0.199962	0.0359142
223	D3K0C6	53.5	0.864645	0.192683	0.0346069
224	D3K0C6	53.75	0.837645	0.216705	0.0389214
225	D3K0C6	54	0.803806	0.175059	0.0314415
226	D3K0C6	54.25	0.838032	0.203019	0.0364633
227	D3K0C6	54.5	0.835968	0.201172	0.0361316
228	D3K0C6	54.75	0.846742	0.174625	0.0313635
229	D3K0C6	55	0.842613	0.186593	0.0335131
230	D3K0C6	55.25	0.865	0.184537	0.0331439
231	D3K0C6	55.5	0.843129	0.183791	0.0330098
232	D3K0C6	55.75	0.871452	0.179417	0.0322242
233	D3K0C6	56	0.841581	0.199065	0.0357531
234	D3K0C6	56.25	0.825968	0.186631	0.0335199
235	D3K0C6	56.5	0.852968	0.208892	0.0375181
236	D3K0C6	56.75	0.835677	0.149175	0.0267926
237	D3K0C6	57	0.853548	0.202885	0.0364393
238	D3K0C6	57.25	0.840903	0.192286	0.0345357
239	D3K0C6	57.5	0.836968	0.183399	0.0329394
240	D3K0C6	57.75	0.844645	0.168745	0.0303075
241	D3K0C6	58	0.862581	0.171653	0.0308298
242	D3K0C6	58.25	0.856065	0.209175	0.0375689
243	D3K0C6	58.5	0.872355	0.187124	0.0336085
244	D3K0C6	58.75	0.841161	0.172935	0.0310601
245	D3K0C6	59	0.840645	0.141079	0.0253385
246	D3K0C6	59.25	0.845226	0.156015	0.0280211
247	D3K0C6	59.5	0.850516	0.132932	0.0238752
248	D3K0C6	59.75	0.834903	0.152837	0.0274503
249	pSB_D3_CT_IDR	-2	0.994231	0.0907887	0.0178051
250	pSB_D3_CT_IDR	-1.75	0.974	0.08947	0.0175465
251	pSB_D3_CT_IDR	-1.5	0.983885	0.100783	0.0197651
252	pSB_D3_CT_IDR	-1.25	1.0015	0.0993439	0.019483
253	pSB_D3_CT_IDR	-1	0.994	0.0898519	0.0176214
254	pSB_D3_CT_IDR	-0.75	1.01581	0.125135	0.024541
255	pSB_D3_CT_IDR	-0.5	1.02835	0.111511	0.0218692
256	pSB_D3_CT_IDR	-0.25	1.01338	0.105673	0.0207243
257	pSB_D3_CT_IDR	0	0.453385	0.116048	0.0227589
258	pSB_D3_CT_IDR	0.25	0.515077	0.160655	0.031507
259	pSB_D3_CT_IDR	0.5	0.602462	0.157622	0.0309122
260	pSB_D3_CT_IDR	0.75	0.600269	0.154492	0.0302984
261	pSB_D3_CT_IDR	1	0.641	0.180835	0.0354647
262	pSB_D3_CT_IDR	1.25	0.659077	0.173556	0.0340372
263	pSB_D3_CT_IDR	1.5	0.688192	0.130384	0.0255705
264	pSB_D3_CT_IDR	1.75	0.698462	0.154021	0.030206
265	pSB_D3_CT_IDR	2	0.727038	0.15711	0.0308118
266	pSB_D3_CT_IDR	2.25	0.740538	0.160614	0.0314989
267	pSB_D3_CT_IDR	2.5	0.725731	0.147814	0.0289888
268	pSB_D3_CT_IDR	2.75	0.750923	0.17003	0.0333456
269	pSB_D3_CT_IDR	3	0.776154	0.17663	0.0346399
270	pSB_D3_CT_IDR	3.25	0.765731	0.145495	0.0285338
271	pSB_D3_CT_IDR	3.5	0.780423	0.150985	0.0296106
272	pSB_D3_CT_IDR	3.75	0.796615	0.197637	0.0387598
273	pSB_D3_CT_IDR	4	0.747846	0.146854	0.0288005
274	pSB_D3_CT_IDR	4.25	0.780769	0.124194	0.0243565
275	pSB_D3_CT_IDR	4.5	0.758462	0.150416	0.0294991
276	pSB_D3_CT_IDR	4.75	0.783077	0.128551	0.0252109
277	pSB_D3_CT_IDR	5	0.793308	0.144706	0.0283792
278	pSB_D3_CT_IDR	5.25	0.768154	0.130854	0.0256626
279	pSB_D3_CT_IDR	5.5	0.834077	0.139848	0.0274265
280	pSB_D3_CT_IDR	5.75	0.850654	0.180708	0.0354398
281	pSB_D3_CT_IDR	6	0.811962	0.152316	0.0298716
282	pSB_D3_CT_IDR	6.25	0.817692	0.155755	0.030546
283	pSB_D3_CT_IDR	6.5	0.819269	0.138241	0.0271114
284	pSB_D3_CT_IDR	6.75	0.862731	0.106254	0.0208382
285	pSB_D3_CT_IDR	7	0.864269	0.156471	0.0306864
286	pSB_D3_CT_IDR	7.25	0.840692	0.160339	0.031445
287	pSB_D3_CT_IDR	7.5	0.867769	0.132278	0.0259418
288	pSB_D3_CT_IDR	7.75	0.857692	0.121885	0.0239036
289	pSB_D3_CT_IDR	8	0.843385	0.142953	0.0280354
290	pSB_D3_CT_IDR	8.25	0.823923	0.116951	0.022936
291	pSB_D3_CT_IDR	8.5	0.8615	0.133747	0.0262299
292	pSB_D3_CT_IDR	8.75	0.911808	0.131063	0.0257036
293	pSB_D3_CT_IDR	9	0.870115	0.133165	0.0261158
294	pSB_D3_CT_IDR	9.25	0.839615	0.161651	0.0317024
295	pSB_D3_CT_IDR	9.5	0.832423	0.140782	0.0276097
296	pSB_D3_CT_IDR	9.75	0.8385	0.164521	0.0322653
297	pSB_D3_CT_IDR	10	0.812962	0.166045	0.032564
298	pSB_D3_CT_IDR	10.25	0.886423	0.147788	0.0289836
299	pSB_D3_CT_IDR	10.5	0.845038	0.131568	0.0258026
300	pSB_D3_CT_IDR	10.75	0.890731	0.144444	0.0283278
301	pSB_D3_CT_IDR	11	0.838423	0.120614	0.0236543
302	pSB_D3_CT_IDR	11.25	0.854231	0.138418	0.0271459
303	pSB_D3_CT_IDR	11.5	0.892308	0.11924	0.0233848
304	pSB_D3_CT_IDR	11.75	0.899154	0.136308	0.0267321
305	pSB_D3_CT_IDR	12	0.868231	0.13367	0.0262149
306	pSB_D3_CT_IDR	12.25	0.869	0.137628	0.0269912
307	pSB_D3_CT_IDR	12.5	0.905346	0.125214	0.0245565
308	pSB_D3_CT_IDR	12.75	0.951923	0.175841	0.0344853
309	pSB_D3_CT_IDR	13	0.863538	0.12656	0.0248204
310	pSB_D3_CT_IDR	13.25	0.873654	0.122667	0.024057
311	pSB_D3_CT_IDR	13.5	0.909654	0.173999	0.034124
312	pSB_D3_CT_IDR	13.75	0.882269	0.154316	0.0302639
313	pSB_D3_CT_IDR	14	0.899154	0.135738	0.0266203
314	pSB_D3_CT_IDR	14.25	0.912923	0.0859064	0.0168476
315	pSB_D3_CT_IDR	14.5	0.930962	0.155538	0.0305036
316	pSB_D3_CT_IDR	14.75	0.907038	0.0997884	0.0195701
317	pSB_D3_CT_IDR	15	0.908	0.142912	0.0280273
318	pSB_D3_CT_IDR	15.25	0.869692	0.110706	0.0217112
319	pSB_D3_CT_IDR	15.5	0.901692	0.131392	0.025768
320	pSB_D3_CT_IDR	15.75	0.907462	0.118883	0.0233149
321	pSB_D3_CT_IDR	16	0.911731	0.136456	0.0267612
322	pSB_D3_CT_IDR	16.25	0.897692	0.0963987	0.0189053
323	pSB_D3_CT_IDR	16.5	0.920923	0.156994	0.0307891
324	pSB_D3_CT_IDR	16.75	0.910154	0.138035	0.0270709
325	pSB_D3_CT_IDR	17	0.919231	0.113546	0.0222682
326	pSB_D3_CT_IDR	17.25	0.868385	0.116309	0.02281
327	pSB_D3_CT_IDR	17.5	0.954577	0.12257	0.0240379
328	pSB_D3_CT_IDR	17.75	0.952846	0.133398	0.0261614
329	pSB_D3_CT_IDR	18	0.918654	0.173625	0.0340506
330	pSB_D3_CT_IDR	18.25	0.953385	0.17411	0.0341457
331	pSB_D3_CT_IDR	18.5	0.956462	0.134824	0.0264411
332	pSB_D3_CT_IDR	18.75	0.973462	0.16738	0.0328259
333	pSB_D3_CT_IDR	19	0.9365	0.152567	0.0299208
334	pSB_D3_CT_IDR	19.25	0.921154	0.155098	0.0304171
335	pSB_D3_CT_IDR	19.5	1.00023	0.16142	0.0316571
336	pSB_D3_CT_IDR	19.75	0.941154	0.175019	0.0343241
337	pSB_D3_CT_IDR	20	0.979538	0.166695	0.0326917
338	pSB_D3_CT_IDR	20.25	0.926192	0.138963	0.0272529
339	pSB_D3_CT_IDR	20.5	0.945038	0.141429	0.0277365
340	pSB_D3_CT_IDR	20.75	0.951192	0.134164	0.0263118
341	pSB_D3_CT_IDR	21	0.931	0.139788	0.0274146
342	pSB_D3_CT_IDR	21.25	0.978654	0.125419	0.0245967
343	pSB_D3_CT_IDR	21.5	0.950308	0.127448	0.0249946
344	pSB_D3_CT_IDR	21.75	0.956192	0.128019	0.0251066
345	pSB_D3_CT_IDR	22	0.953538	0.123922	0.0243032
346	pSB_D3_CT_IDR	22.25	0.973192	0.148261	0.0290764
347	pSB_D3_CT_IDR	22.5	0.918077	0.1454	0.0285153
348	pSB_D3_CT_IDR	22.75	0.917538	0.138133	0.0270901
349	pSB_D3_CT_IDR	23	0.921885	0.150969	0.0296074
350	pSB_D3_CT_IDR	23.25	0.929	0.142403	0.0279275
351	pSB_D3_CT_IDR	23.5	0.934538	0.14874	0.0291703
352	pSB_D3_CT_IDR	23.75	0.946231	0.105991	0.0207865
353	pSB_D3_CT_IDR	24	0.978346	0.162666	0.0319013
354	pSB_D3_CT_IDR	24.25	0.955231	0.148895	0.0292006
355	pSB_D3_CT_IDR	24.5	0.983269	0.137488	0.0269637
356	pSB_D3_CT_IDR	24.75	0.953885	0.105965	0.0207815
357	pSB_D3_CT_IDR	25	0.965077	0.128912	0.0252818
358	pSB_D3_CT_IDR	25.25	0.959577	0.119664	0.023468
359	pSB_D3_CT_IDR	25.5	0.933038	0.153693	0.0301416
360	pSB_D3_CT_IDR	25.75	0.946615	0.151362	0.0296844
361	pSB_D3_CT_IDR	26	0.928577	0.112469	0.0220571
362	pSB_D3_CT_IDR	26.25	0.908115	0.19238	0.0377288
363	pSB_D3_CT_IDR	26.5	0.965077	0.127957	0.0250945
364	pSB_D3_CT_IDR	26.75	0.936115	0.142852	0.0280157
365	pSB_D3_CT_IDR	27	0.935808	0.150646	0.0295441
366	pSB_D3_CT_IDR	27.25	0.942462	0.14095	0.0276425
367	pSB_D3_CT_IDR	27.5	0.966538	0.135571	0.0265876
368	pSB_D3_CT_IDR	27.75	0.954462	0.160302	0.0314377
369	pSB_D3_CT_IDR	28	0.962731	0.122893	0.0241014
370	pSB_D3_CT_IDR	28.25	0.955692	0.143309	0.0281051
371	pSB_D3_CT_IDR	28.5	0.970385	0.123346	0.0241901
372	pSB_D3_CT_IDR	28.75	0.959885	0.139594	0.0273765
373	pSB_D3_CT_IDR	29	0.906615	0.166536	0.0326604
374	pSB_D3_CT_IDR	29.25	0.970231	0.131333	0.0257565
375	pSB_D3_CT_IDR	29.5	0.911808	0.146795	0.0287888
376	pSB_D3_CT_IDR	29.75	0.908577	0.16696	0.0327436
377	pSB_D3_CT_IDR	30	0.945269	0.123914	0.0243016
378	pSB_D3_CT_IDR	30.25	0.914846	0.140112	0.0274781
379	pSB_D3_CT_IDR	30.5	0.925692	0.12804	0.0251108
380	pSB_D3_CT_IDR	30.75	0.914423	0.166699	0.0326924
381	pSB_D3_CT_IDR	31	0.966269	0.155612	0.030518
382	pSB_D3_CT_IDR	31.25	0.967	0.172123	0.0337561
383	pSB_D3_CT_IDR	31.5	0.914692	0.165391	0.0324358
384	pSB_D3_CT_IDR	31.75	0.945538	0.136122	0.0266958
385	pSB_D3_CT_IDR	32	0.965346	0.149251	0.0292706
386	pSB_D3_CT_IDR	32.25	0.952154	0.140844	0.0276217
387	pSB_D3_CT_IDR	32.5	0.953923	0.137093	0.0268862
388	pSB_D3_CT_IDR	32.75	0.930731	0.163368	0.0320391
389	pSB_D3_CT_IDR	33	0.926923	0.133045	0.0260923
390	pSB_D3_CT_IDR	33.25	0.931	0.122069	0.0239396
391	pSB_D3_CT_IDR	33.5	0.953269	0.157644	0.0309165
392	pSB_D3_CT_IDR	33.75	0.974923	0.146764	0.0287828
393	pSB_D3_CT_IDR	34	0.959846	0.146306	0.0286931
394	pSB_D3_CT_IDR	34.25	0.935231	0.144384	0.028316
395	pSB_D3_CT_IDR	34.5	0.943077	0.158988	0.03118
396	pSB_D3_CT_IDR	34.75	0.942077	0.12578	0.0246674
397	pSB_D3_CT_IDR	35	0.954923	0.17906	0.0351166
398	pSB_D3_CT_IDR	35.25	0.897154	0.164708	0.0323019
399	pSB_D3_CT_IDR	35.5	0.920577	0.148617	0.0291461
400	pSB_D3_CT_IDR	35.75	0.906038	0.150346	0.0294852
401	pSB_D3_CT_IDR	36	0.972192	0.116052	0.0227597
402	pSB_D3_CT_IDR	36.25	1.00185	0.141896	0.0278281
403	pSB_D3_CT_IDR	36.5	0.971615	0.168311	0.0330084
404	pSB_D3_CT_IDR	36.75	0.934	0.147305	0.0288889
405	pSB_D3_CT_IDR	37	0.947231	0.147761	0.0289784
406	pSB_D3_CT_IDR	37.25	0.931038	0.127009	0.0249086
407	pSB_D3_CT_IDR	37.5	0.923077	0.153107	0.0300267
408	pSB_D3_CT_IDR	37.75	0.955269	0.162583	0.0318852
409	pSB_D3_CT_IDR	38	0.947808	0.146893	0.028808
410	pSB_D3_CT_IDR	38.25	0.969462	0.134617	0.0264005
411	pSB_D3_CT_IDR	38.5	0.941692	0.110612	0.0216928
412	pSB_D3_CT_IDR	38.75	0.955731	0.139907	0.0274381
413	pSB_D3_CT_IDR	39	0.900231	0.178487	0.0350042
414	pSB_D3_CT_IDR	39.25	0.910038	0.15619	0.0306314
415	pSB_D3_CT_IDR	39.5	0.9385	0.155822	0.0305591
416	pSB_D3_CT_IDR	39.75	0.969385	0.132514	0.025988
417	pSB_D3_CT_IDR	40	0.939654	0.128637	0.0252279
418	pSB_D3_CT_IDR	40.25	0.922962	0.137179	0.0269031
419	pSB_D3_CT_IDR	40.5	0.969308	0.162866	0.0319406
420	pSB_D3_CT_IDR	40.75	0.964308	0.138148	0.0270931
421	pSB_D3_CT_IDR	41	0.943385	0.154781	0.030355
422	pSB_D3_CT_IDR	41.25	0.959385	0.160303	0.031438
423	pSB_D3_CT_IDR	41.5	0.961808	0.150734	0.0295614
424	pSB_D3_CT_IDR	41.75	0.978154	0.13838	0.0271386
425	pSB_D3_CT_IDR	42	0.918654	0.146972	0.0288235
426	pSB_D3_CT_IDR	42.25	0.969077	0.174813	0.0342837
427	pSB_D3_CT_IDR	42.5	0.986385	0.151176	0.0296481
428	pSB_D3_CT_IDR	42.75	0.938462	0.134985	0.0264726
429	pSB_D3_CT_IDR	43	0.973654	0.158004	0.0309871
430	pSB_D3_CT_IDR	43.25	0.974269	0.142984	0.0280415
431	pSB_D3_CT_IDR	43.5	1.00404	0.212924	0.0417577
432	pSB_D3_CT_IDR	43.75	1.00781	0.217721	0.0426987
433	pSB_D3_CT_IDR	44	0.935923	0.171689	0.0336711
434	pSB_D3_CT_IDR	44.25	0.956885	0.204198	0.0400464
435	pSB_D3_CT_IDR	44.5	0.962885	0.116779	0.0229022
436	pSB_D3_CT_IDR	44.75	0.938885	0.153335	0.0300715
437	pSB_D3_CT_IDR	45	0.963423	0.164569	0.0322746
438	pSB_D3_CT_IDR	45.25	0.962192	0.146334	0.0286984
439	pSB_D3_CT_IDR	45.5	0.933769	0.150909	0.0295956
440	pSB_D3_CT_IDR	45.75	0.932731	0.165096	0.0323781
441	pSB_D3_CT_IDR	46	0.918154	0.142187	0.0278851
442	pSB_D3_CT_IDR	46.25	0.958808	0.187449	0.0367617
443	pSB_D3_CT_IDR	46.5	0.978923	0.208491	0.0408884
444	pSB_D3_CT_IDR	46.75	0.967077	0.139048	0.0272695
445	pSB_D3_CT_IDR	47	1.001	0.187958	0.0368617
446	pSB_D3_CT_IDR	47.25	0.944308	0.197619	0.0387563
447	pSB_D3_CT_IDR	47.5	0.948731	0.161845	0.0317405
448	pSB_D3_CT_IDR	47.75	0.953769	0.156252	0.0306435
449	pSB_D3_CT_IDR	48	0.931731	0.150783	0.029571
450	pSB_D3_CT_IDR	48.25	0.951538	0.176142	0.0345444
451	pSB_D3_CT_IDR	48.5	0.944154	0.221511	0.0434419
452	pSB_D3_CT_IDR	48.75	0.949538	0.120585	0.0236487
453	pSB_D3_CT_IDR	49	0.970192	0.183912	0.036068
454	pSB_D3_CT_IDR	49.25	0.926654	0.136312	0.026733
455	pSB_D3_CT_IDR	49.5	0.944885	0.208634	0.0409165
456	pSB_D3_CT_IDR	49.75	0.993923	0.155195	0.0304362
457	pSB_D3_CT_IDR	50	0.961154	0.200542	0.0393294
458	pSB_D3_CT_IDR	50.25	0.955	0.177433	0.0347975
459	pSB_D3_CT_IDR	50.5	0.956538	0.178516	0.0350099
460	pSB_D3_CT_IDR	50.75	0.925423	0.13977	0.0274111
461	pSB_D3_CT_IDR	51	0.939846	0.126134	0.0247369
462	pSB_D3_CT_IDR	51.25	0.956269	0.160435	0.0314639
463	pSB_D3_CT_IDR	51.5	0.901154	0.185453	0.0363703
464	pSB_D3_CT_IDR	51.75	0.930962	0.223271	0.0437871
465	pSB_D3_CT_IDR	52	0.951	0.16785	0.032918
466	pSB_D3_CT_IDR	52.25	0.973	0.165984	0.0325521
467	pSB_D3_CT_IDR	52.5	0.954423	0.17124	0.0335829
468	pSB_D3_CT_IDR	52.75	0.960423	0.127749	0.0250537
469	pSB_D3_CT_IDR	53	0.912769	0.170865	0.0335094
470	pSB_D3_CT_IDR	53.25	0.936115	0.156267	0.0306465
471	pSB_D3_CT_IDR	53.5	0.963731	0.162036	0.0317778
472	pSB_D3_CT_IDR	53.75	0.968385	0.171321	0.0335989
473	pSB_D3_CT_IDR	54	0.984923	0.182786	0.0358473
474	pSB_D3_CT_IDR	54.25	0.965654	0.142059	0.02786
475	pSB_D3_CT_IDR	54.5	0.971423	0.190378	0.0373362
476	pSB_D3_CT_IDR	54.75	0.952423	0.164469	0.032255
477	pSB_D3_CT_IDR	55	1.00715	0.139843	0.0274255
478	pSB_D3_CT_IDR	55.25	0.967577	0.141834	0.0278159
479	pSB_D3_CT_IDR	55.5	0.969115	0.159042	0.0311907
480	pSB_D3_CT_IDR	55.75	0.962654	0.166278	0.0326097
481	pSB_D3_CT_IDR	56	0.949077	0.157637	0.0309152
482	pSB_D3_CT_IDR	56.25	0.9205	0.17044	0.0334261
483	pSB_D3_CT_IDR	56.5	0.980269	0.15593	0.0305805
484	pSB_D3_CT_IDR	56.75	0.968308	0.173558	0.0340375
485	pSB_D3_CT_IDR	57	0.972077	0.182086	0.0357099
486	pSB_D3_CT_IDR	57.25	0.946731	0.162853	0.0319382
487	pSB_D3_CT_IDR	57.5	0.972077	0.149931	0.0294039
488	pSB_D3_CT_IDR	57.75	0.966154	0.151639	0.029739
489	pSB_D3_CT_IDR	58	0.923846	0.128016	0.025106
490	pSB_D3_CT_IDR	58.25	0.948	0.142015	0.0278514
491	pSB_D3_CT_IDR	58.5	0.971846	0.178609	0.0350281
492	pSB_D3_CT_IDR	58.75	0.989962	0.205768	0.0403545
493	pSB_D3_CT_IDR	59	0.9625	0.150155	0.0294479
494	pSB_D3_CT_IDR	59.25	0.988769	0.226928	0.0445042
495	pSB_D3_CT_IDR	59.5	0.966962	0.120275	0.0235879
496	pSB_D3_CT_IDR	59.75	0.992885	0.170755	0.0334878
497	pSB_D3_NES_IDR	-2	0.982708	0.0627684	0.0128125
498	pSB_D3_NES_IDR	-1.75	1.02092	0.0781564	0.0159536
499	pSB_D3_NES_IDR	-1.5	0.996125	0.0654664	0.0133633
500	pSB_D3_NES_IDR	-1.25	1.01129	0.0747584	0.01526
501	pSB_D3_NES_IDR	-1	1.00087	0.0837923	0.017104
502	pSB_D3_NES_IDR	-0.75	0.991083	0.099862	0.0203843
503	pSB_D3_NES_IDR	-0.5	0.976833	0.0770949	0.0157369
504	pSB_D3_NES_IDR	-0.25	1.02021	0.084135	0.017174
505	pSB_D3_NES_IDR	0	0.587792	0.127083	0.0259407
506	pSB_D3_NES_IDR	0.25	0.729833	0.110321	0.0225191
507	pSB_D3_NES_IDR	0.5	0.798125	0.100502	0.020515
508	pSB_D3_NES_IDR	0.75	0.881625	0.1544	0.0315167
509	pSB_D3_NES_IDR	1	0.857375	0.110255	0.0225057
510	pSB_D3_NES_IDR	1.25	0.917667	0.0966368	0.0197259
511	pSB_D3_NES_IDR	1.5	0.917917	0.121528	0.0248067
512	pSB_D3_NES_IDR	1.75	0.942583	0.126086	0.0257371
513	pSB_D3_NES_IDR	2	0.922792	0.11984	0.0244623
514	pSB_D3_NES_IDR	2.25	0.906042	0.139002	0.0283736
515	pSB_D3_NES_IDR	2.5	0.924	0.133474	0.0272453
516	pSB_D3_NES_IDR	2.75	0.922208	0.136372	0.0278369
517	pSB_D3_NES_IDR	3	0.939417	0.144104	0.0294152
518	pSB_D3_NES_IDR	3.25	0.937667	0.107383	0.0219195
519	pSB_D3_NES_IDR	3.5	0.954292	0.105241	0.0214823
520	pSB_D3_NES_IDR	3.75	0.948958	0.125276	0.0255718
521	pSB_D3_NES_IDR	4	0.920167	0.132941	0.0271364
522	pSB_D3_NES_IDR	4.25	0.929833	0.113317	0.0231307
523	pSB_D3_NES_IDR	4.5	0.944292	0.102259	0.0208735
524	pSB_D3_NES_IDR	4.75	0.951333	0.0617806	0.0126109
525	pSB_D3_NES_IDR	5	0.957917	0.0997091	0.020353
526	pSB_D3_NES_IDR	5.25	0.962875	0.105167	0.0214671
527	pSB_D3_NES_IDR	5.5	0.958167	0.103664	0.0211603
528	pSB_D3_NES_IDR	5.75	0.955792	0.0881752	0.0179987
529	pSB_D3_NES_IDR	6	0.967667	0.145148	0.0296283
530	pSB_D3_NES_IDR	6.25	0.98075	0.137479	0.0280628
531	pSB_D3_NES_IDR	6.5	0.982792	0.100217	0.0204567
532	pSB_D3_NES_IDR	6.75	0.964625	0.111699	0.0228006
533	pSB_D3_NES_IDR	7	1.01625	0.108834	0.0222157
534	pSB_D3_NES_IDR	7.25	0.964083	0.137039	0.027973
535	pSB_D3_NES_IDR	7.5	1.00821	0.110365	0.0225281
536	pSB_D3_NES_IDR	7.75	0.990417	0.116156	0.0237102
537	pSB_D3_NES_IDR	8	0.96375	0.124597	0.0254333
538	pSB_D3_NES_IDR	8.25	0.921708	0.112687	0.0230022
539	pSB_D3_NES_IDR	8.5	0.984667	0.142124	0.029011
540	pSB_D3_NES_IDR	8.75	0.964042	0.119948	0.0244842
541	pSB_D3_NES_IDR	9	0.951708	0.12517	0.0255502
542	pSB_D3_NES_IDR	9.25	0.970417	0.10097	0.0206104
543	pSB_D3_NES_IDR	9.5	0.989875	0.108157	0.0220774
544	pSB_D3_NES_IDR	9.75	1.00775	0.103762	0.0211802
545	pSB_D3_NES_IDR	10	0.966625	0.117469	0.0239783
546	pSB_D3_NES_IDR	10.25	0.976917	0.0908266	0.0185399
547	pSB_D3_NES_IDR	10.5	0.99825	0.118683	0.0242261
548	pSB_D3_NES_IDR	10.75	0.992917	0.0947605	0.0193429
549	pSB_D3_NES_IDR	11	0.993875	0.126267	0.0257742
550	pSB_D3_NES_IDR	11.25	0.9925	0.122722	0.0250506
551	pSB_D3_NES_IDR	11.5	0.950083	0.154416	0.03152
552	pSB_D3_NES_IDR	11.75	0.974958	0.114723	0.0234178
553	pSB_D3_NES_IDR	12	1.03033	0.140729	0.0287263
554	pSB_D3_NES_IDR	12.25	0.980083	0.117995	0.0240856
555	pSB_D3_NES_IDR	12.5	0.969083	0.153467	0.0313264
556	pSB_D3_NES_IDR	12.75	0.981	0.111987	0.0228592
557	pSB_D3_NES_IDR	13	0.988417	0.0924276	0.0188667
558	pSB_D3_NES_IDR	13.25	1.00042	0.100031	0.0204188
559	pSB_D3_NES_IDR	13.5	0.984792	0.129481	0.0264302
560	pSB_D3_NES_IDR	13.75	0.967417	0.110277	0.0225102
561	pSB_D3_NES_IDR	14	0.984	0.0937559	0.0191378
562	pSB_D3_NES_IDR	14.25	0.99525	0.105828	0.021602
563	pSB_D3_NES_IDR	14.5	0.992833	0.141181	0.0288185
564	pSB_D3_NES_IDR	14.75	1.02271	0.153549	0.0313431
565	pSB_D3_NES_IDR	15	1.00696	0.139427	0.0284605
566	pSB_D3_NES_IDR	15.25	0.978042	0.101733	0.0207661
567	pSB_D3_NES_IDR	15.5	0.999292	0.128122	0.0261527
568	pSB_D3_NES_IDR	15.75	0.994375	0.118981	0.0242868
569	pSB_D3_NES_IDR	16	0.968708	0.132602	0.0270672
570	pSB_D3_NES_IDR	16.25	0.993417	0.152727	0.0311753
571	pSB_D3_NES_IDR	16.5	0.978125	0.117578	0.0240006
572	pSB_D3_NES_IDR	16.75	0.959583	0.11972	0.0244377
573	pSB_D3_NES_IDR	17	1.00242	0.120842	0.0246667
574	pSB_D3_NES_IDR	17.25	0.969125	0.164586	0.033596
575	pSB_D3_NES_IDR	17.5	0.985042	0.116439	0.023768
576	pSB_D3_NES_IDR	17.75	1.00292	0.145377	0.0296749
577	pSB_D3_NES_IDR	18	0.979875	0.11949	0.0243908
578	pSB_D3_NES_IDR	18.25	0.96975	0.107406	0.0219241
579	pSB_D3_NES_IDR	18.5	0.99	0.134374	0.0274289
580	pSB_D3_NES_IDR	18.75	1.01146	0.107612	0.0219662
581	pSB_D3_NES_IDR	19	0.995208	0.109101	0.0222702
582	pSB_D3_NES_IDR	19.25	0.976	0.100427	0.0204996
583	pSB_D3_NES_IDR	19.5	0.986167	0.115831	0.0236439
584	pSB_D3_NES_IDR	19.75	0.971333	0.0970158	0.0198033
585	pSB_D3_NES_IDR	20	0.95175	0.105249	0.0214839
586	pSB_D3_NES_IDR	20.25	0.986792	0.102743	0.0209723
587	pSB_D3_NES_IDR	20.5	0.992167	0.112551	0.0229744
588	pSB_D3_NES_IDR	20.75	0.9945	0.126937	0.0259109
589	pSB_D3_NES_IDR	21	0.949792	0.0985455	0.0201155
590	pSB_D3_NES_IDR	21.25	0.999667	0.101784	0.0207766
591	pSB_D3_NES_IDR	21.5	0.9985	0.110493	0.0225544
592	pSB_D3_NES_IDR	21.75	1.01233	0.124144	0.0253407
593	pSB_D3_NES_IDR	22	0.968833	0.132259	0.0269972
594	pSB_D3_NES_IDR	22.25	1.00596	0.128479	0.0262256
595	pSB_D3_NES_IDR	22.5	1.02125	0.104494	0.0213298
596	pSB_D3_NES_IDR	22.75	0.972875	0.0896473	0.0182992
597	pSB_D3_NES_IDR	23	0.9915	0.139491	0.0284734
598	pSB_D3_NES_IDR	23.25	0.933083	0.0998938	0.0203907
599	pSB_D3_NES_IDR	23.5	0.985625	0.111296	0.0227182
600	pSB_D3_NES_IDR	23.75	0.979417	0.171686	0.0350454
601	pSB_D3_NES_IDR	24	0.980792	0.11191	0.0228436
602	pSB_D3_NES_IDR	24.25	0.9805	0.112682	0.023001
603	pSB_D3_NES_IDR	24.5	1.00663	0.124679	0.02545
604	pSB_D3_NES_IDR	24.75	0.986	0.113058	0.0230778
605	pSB_D3_NES_IDR	25	0.979458	0.125788	0.0256763
606	pSB_D3_NES_IDR	25.25	0.9885	0.126423	0.025806
607	pSB_D3_NES_IDR	25.5	0.982	0.119408	0.024374
608	pSB_D3_NES_IDR	25.75	0.958542	0.157915	0.0322343
609	pSB_D3_NES_IDR	26	0.979792	0.103863	0.0212009
610	pSB_D3_NES_IDR	26.25	1.03946	0.146337	0.029871
611	pSB_D3_NES_IDR	26.5	0.972083	0.136316	0.0278254
612	pSB_D3_NES_IDR	26.75	0.992625	0.0860772	0.0175704
613	pSB_D3_NES_IDR	27	0.977208	0.120465	0.0245898
614	pSB_D3_NES_IDR	27.25	0.964792	0.127406	0.0260066
615	pSB_D3_NES_IDR	27.5	0.998917	0.117934	0.0240733
616	pSB_D3_NES_IDR	27.75	0.983042	0.106762	0.0217926
617	pSB_D3_NES_IDR	28	0.982833	0.107303	0.0219032
618	pSB_D3_NES_IDR	28.25	0.954	0.107398	0.0219225
619	pSB_D3_NES_IDR	28.5	0.988833	0.127812	0.0260894
620	pSB_D3_NES_IDR	28.75	0.9895	0.109067	0.0222632
621	pSB_D3_NES_IDR	29	0.992458	0.109002	0.0222499
622	pSB_D3_NES_IDR	29.25	0.98975	0.106427	0.0217243
623	pSB_D3_NES_IDR	29.5	1.01933	0.138548	0.0282809
624	pSB_D3_NES_IDR	29.75	0.995542	0.119545	0.0244021
625	pSB_D3_NES_IDR	30	1.01575	0.131339	0.0268094
626	pSB_D3_NES_IDR	30.25	0.977625	0.107098	0.0218613
627	pSB_D3_NES_IDR	30.5	0.963667	0.097014	0.0198029
628	pSB_D3_NES_IDR	30.75	1.00317	0.0957831	0.0195516
629	pSB_D3_NES_IDR	31	0.978083	0.126193	0.0257591
630	pSB_D3_NES_IDR	31.25	0.982125	0.14078	0.0287366
631	pSB_D3_NES_IDR	31.5	0.990125	0.125976	0.0257147
632	pSB_D3_NES_IDR	31.75	1.03354	0.141994	0.0289844
633	pSB_D3_NES_IDR	32	0.983292	0.136685	0.0279007
634	pSB_D3_NES_IDR	32.25	1.00508	0.0985358	0.0201135
635	pSB_D3_NES_IDR	32.5	0.967125	0.117652	0.0240156
636	pSB_D3_NES_IDR	32.75	0.966542	0.0925649	0.0188947
637	pSB_D3_NES_IDR	33	0.941292	0.138259	0.0282219
638	pSB_D3_NES_IDR	33.25	0.9595	0.109615	0.0223751
639	pSB_D3_NES_IDR	33.5	1.02117	0.125067	0.0255292
640	pSB_D3_NES_IDR	33.75	0.969958	0.0771004	0.0157381
641	pSB_D3_NES_IDR	34	0.993833	0.111196	0.0226978
642	pSB_D3_NES_IDR	34.25	0.960208	0.111433	0.0227461
643	pSB_D3_NES_IDR	34.5	0.963167	0.112337	0.0229306
644	pSB_D3_NES_IDR	34.75	0.974583	0.0927558	0.0189337
645	pSB_D3_NES_IDR	35	0.940917	0.109359	0.0223229
646	pSB_D3_NES_IDR	35.25	0.955875	0.11722	0.0239275
647	pSB_D3_NES_IDR	35.5	0.985917	0.123265	0.0251613
648	pSB_D3_NES_IDR	35.75	0.948042	0.0924274	0.0188667
649	pSB_D3_NES_IDR	36	0.983625	0.0991892	0.0202469
650	pSB_D3_NES_IDR	36.25	0.999917	0.108012	0.0220478
651	pSB_D3_NES_IDR	36.5	0.998083	0.125207	0.0255578
652	pSB_D3_NES_IDR	36.75	0.97275	0.105146	0.0214628
653	pSB_D3_NES_IDR	37	0.96	0.0937833	0.0191434
654	pSB_D3_NES_IDR	37.25	1.00017	0.136998	0.0279646
655	pSB_D3_NES_IDR	37.5	0.989125	0.11992	0.0244785
656	pSB_D3_NES_IDR	37.75	0.962792	0.106452	0.0217294
657	pSB_D3_NES_IDR	38	0.971667	0.106135	0.0216647
658	pSB_D3_NES_IDR	38.25	0.99475	0.101694	0.0207583
659	pSB_D3_NES_IDR	38.5	1.01904	0.154805	0.0315995
660	pSB_D3_NES_IDR	38.75	1.00933	0.123273	0.0251629
661	pSB_D3_NES_IDR	39	0.992417	0.110653	0.0225869
662	pSB_D3_NES_IDR	39.25	0.950583	0.109763	0.0224052
663	pSB_D3_NES_IDR	39.5	0.982917	0.128085	0.0261452
664	pSB_D3_NES_IDR	39.75	0.996083	0.104337	0.0212977
665	pSB_D3_NES_IDR	40	0.96775	0.090156	0.018403
666	pSB_D3_NES_IDR	40.25	0.944375	0.125968	0.0257131
667	pSB_D3_NES_IDR	40.5	0.978792	0.102386	0.0208994
668	pSB_D3_NES_IDR	40.75	1.01063	0.113472	0.0231623
669	pSB_D3_NES_IDR	41	0.993833	0.102263	0.0208744
670	pSB_D3_NES_IDR	41.25	0.9725	0.091991	0.0187776
671	pSB_D3_NES_IDR	41.5	0.970625	0.129763	0.0264877
672	pSB_D3_NES_IDR	41.75	0.978333	0.104364	0.0213032
673	pSB_D3_NES_IDR	42	1.00217	0.10572	0.02158
674	pSB_D3_NES_IDR	42.25	0.993958	0.112843	0.0230339
675	pSB_D3_NES_IDR	42.5	1.00508	0.150537	0.0307282
676	pSB_D3_NES_IDR	42.75	1.00346	0.110276	0.0225101
677	pSB_D3_NES_IDR	43	1.00337	0.116325	0.0237448
678	pSB_D3_NES_IDR	43.25	0.997417	0.162711	0.0332132
679	pSB_D3_NES_IDR	43.5	0.987	0.10202	0.0208247
680	pSB_D3_NES_IDR	43.75	0.968542	0.141309	0.0288445
681	pSB_D3_NES_IDR	44	1.00321	0.106367	0.021712
682	pSB_D3_NES_IDR	44.25	0.987417	0.118588	0.0242068
683	pSB_D3_NES_IDR	44.5	0.968083	0.136026	0.0277662
684	pSB_D3_NES_IDR	44.75	0.984083	0.120909	0.0246805
685	pSB_D3_NES_IDR	45	0.972417	0.114424	0.0233567
686	pSB_D3_NES_IDR	45.25	0.97175	0.101443	0.0207069
687	pSB_D3_NES_IDR	45.5	0.984042	0.10663	0.0217658
688	pSB_D3_NES_IDR	45.75	0.973208	0.103498	0.0211263
689	pSB_D3_NES_IDR	46	1.023	0.125662	0.0256507
690	pSB_D3_NES_IDR	46.25	1.00629	0.0886441	0.0180944
691	pSB_D3_NES_IDR	46.5	1.02137	0.10525	0.0214841
692	pSB_D3_NES_IDR	46.75	0.96075	0.124534	0.0254205
693	pSB_D3_NES_IDR	47	0.977167	0.131279	0.0267971
694	pSB_D3_NES_IDR	47.25	0.996125	0.127643	0.026055
695	pSB_D3_NES_IDR	47.5	0.967167	0.111613	0.0227828
696	pSB_D3_NES_IDR	47.75	1.04183	0.146335	0.0298705
697	pSB_D3_NES_IDR	48	1.007	0.0925236	0.0188863
698	pSB_D3_NES_IDR	48.25	1.01121	0.125897	0.0256986
699	pSB_D3_NES_IDR	48.5	1.01192	0.152287	0.0310855
700	pSB_D3_NES_IDR	48.75	0.97575	0.127521	0.0260301
701	pSB_D3_NES_IDR	49	0.994208	0.12765	0.0260565
702	pSB_D3_NES_IDR	49.25	0.987	0.108831	0.022215
703	pSB_D3_NES_IDR	49.5	1.01608	0.139053	0.0283841
704	pSB_D3_NES_IDR	49.75	1.00762	0.134986	0.027554
705	pSB_D3_NES_IDR	50	0.984167	0.106977	0.0218366
706	pSB_D3_NES_IDR	50.25	1.01033	0.162206	0.0331101
707	pSB_D3_NES_IDR	50.5	0.94725	0.125534	0.0256245
708	pSB_D3_NES_IDR	50.75	0.979458	0.139262	0.0284267
709	pSB_D3_NES_IDR	51	0.995833	0.121367	0.024774
710	pSB_D3_NES_IDR	51.25	1.02383	0.159154	0.0324872
711	pSB_D3_NES_IDR	51.5	0.993208	0.13715	0.0279957
712	pSB_D3_NES_IDR	51.75	0.9705	0.102856	0.0209954
713	pSB_D3_NES_IDR	52	0.972417	0.14243	0.0290735
714	pSB_D3_NES_IDR	52.25	0.97625	0.138783	0.028329
715	pSB_D3_NES_IDR	52.5	0.986083	0.120189	0.0245335
716	pSB_D3_NES_IDR	52.75	0.992667	0.102283	0.0208785
717	pSB_D3_NES_IDR	53	0.999792	0.0836494	0.0170749
718	pSB_D3_NES_IDR	53.25	0.951625	0.105041	0.0214413
719	pSB_D3_NES_IDR	53.5	0.967917	0.117357	0.0239553
720	pSB_D3_NES_IDR	53.75	0.947083	0.090917	0.0185584
721	pSB_D3_NES_IDR	54	1.00046	0.111069	0.0226719
722	pSB_D3_NES_IDR	54.25	0.952875	0.161751	0.0330174
723	pSB_D3_NES_IDR	54.5	0.989833	0.129647	0.026464
724	pSB_D3_NES_IDR	54.75	0.963167	0.117423	0.0239688
725	pSB_D3_NES_IDR	55	0.959	0.142939	0.0291774
726	pSB_D3_NES_IDR	55.25	1.01638	0.0924525	0.0188718
727	pSB_D3_NES_IDR	55.5	1.03179	0.130178	0.0265726
728	pSB_D3_NES_IDR	55.75	0.969542	0.13375	0.0273016
729	pSB_D3_NES_IDR	56	0.994917	0.116114	0.0237017
730	pSB_D3_NES_IDR	56.25	0.99075	0.128411	0.0262117
731	pSB_D3_NES_IDR	56.5	0.957792	0.110234	0.0225014
732	pSB_D3_NES_IDR	56.75	0.992	0.107491	0.0219415
733	pSB_D3_NES_IDR	57	1.00208	0.147726	0.0301544
734	pSB_D3_NES_IDR	57.25	0.9965	0.117191	0.0239216
735	pSB_D3_NES_IDR	57.5	1.01683	0.124116	0.0253351
736	pSB_D3_NES_IDR	57.75	0.990208	0.132285	0.0270025
737	pSB_D3_NES_IDR	58	1.01554	0.115476	0.0235714
738	pSB_D3_NES_IDR	58.25	0.985292	0.133047	0.0271581
739	pSB_D3_NES_IDR	58.5	0.954917	0.104922	0.0214171
740	pSB_D3_NES_IDR	58.75	0.998333	0.11382	0.0232335
741	pSB_D3_NES_IDR	59	0.996333	0.115619	0.0236006
742	pSB_D3_NES_IDR	59.25	0.997167	0.0921118	0.0188022
743	pSB_D3_NES_IDR	59.5	0.993708	0.129893	0.0265142
744	pSB_D3_NES_IDR	59.75	1.0105	0.107562	0.0219561
745	pSB_D3_NT_IDR	-2	0.97495	0.113693	0.0254226
746	pSB_D3_NT_IDR	-1.75	0.9745	0.126659	0.0283218
747	pSB_D3_NT_IDR	-1.5	1.0403	0.119889	0.0268081
748	pSB_D3_NT_IDR	-1.25	0.9509	0.140925	0.0315118
749	pSB_D3_NT_IDR	-1	1.00935	0.123437	0.0276014
750	pSB_D3_NT_IDR	-0.75	1.0036	0.103458	0.023134
751	pSB_D3_NT_IDR	-0.5	1.0237	0.146725	0.0328086
752	pSB_D3_NT_IDR	-0.25	1.0266	0.136014	0.0304136
753	pSB_D3_NT_IDR	0	0.30835	0.140423	0.0313995
754	pSB_D3_NT_IDR	0.25	0.40585	0.180066	0.0402641
755	pSB_D3_NT_IDR	0.5	0.41095	0.211959	0.0473955
756	pSB_D3_NT_IDR	0.75	0.39735	0.123479	0.0276108
757	pSB_D3_NT_IDR	1	0.49985	0.189447	0.0423617
758	pSB_D3_NT_IDR	1.25	0.4906	0.206945	0.0462744
759	pSB_D3_NT_IDR	1.5	0.56245	0.188893	0.0422377
760	pSB_D3_NT_IDR	1.75	0.50745	0.181985	0.0406931
761	pSB_D3_NT_IDR	2	0.57725	0.231383	0.0517388
762	pSB_D3_NT_IDR	2.25	0.5355	0.200243	0.0447756
763	pSB_D3_NT_IDR	2.5	0.54575	0.161245	0.0360554
764	pSB_D3_NT_IDR	2.75	0.56775	0.231687	0.0518069
765	pSB_D3_NT_IDR	3	0.5699	0.196506	0.0439401
766	pSB_D3_NT_IDR	3.25	0.63075	0.21467	0.0480016
767	pSB_D3_NT_IDR	3.5	0.6134	0.211393	0.0472689
768	pSB_D3_NT_IDR	3.75	0.64745	0.194735	0.0435441
769	pSB_D3_NT_IDR	4	0.65485	0.243163	0.054373
770	pSB_D3_NT_IDR	4.25	0.6022	0.188667	0.0421872
771	pSB_D3_NT_IDR	4.5	0.62545	0.251674	0.056276
772	pSB_D3_NT_IDR	4.75	0.6519	0.176973	0.0395724
773	pSB_D3_NT_IDR	5	0.7016	0.232328	0.05195
774	pSB_D3_NT_IDR	5.25	0.64715	0.19102	0.0427133
775	pSB_D3_NT_IDR	5.5	0.6951	0.225324	0.0503839
776	pSB_D3_NT_IDR	5.75	0.6509	0.259325	0.0579868
777	pSB_D3_NT_IDR	6	0.6643	0.237329	0.0530685
778	pSB_D3_NT_IDR	6.25	0.70235	0.252341	0.0564251
779	pSB_D3_NT_IDR	6.5	0.68855	0.233595	0.0522334
780	pSB_D3_NT_IDR	6.75	0.6929	0.229924	0.0514127
781	pSB_D3_NT_IDR	7	0.6383	0.174396	0.0389962
782	pSB_D3_NT_IDR	7.25	0.69825	0.190505	0.0425983
783	pSB_D3_NT_IDR	7.5	0.6807	0.148675	0.0332448
784	pSB_D3_NT_IDR	7.75	0.6529	0.164208	0.036718
785	pSB_D3_NT_IDR	8	0.66535	0.206006	0.0460643
786	pSB_D3_NT_IDR	8.25	0.6944	0.215604	0.0482105
787	pSB_D3_NT_IDR	8.5	0.71025	0.212635	0.0475466
788	pSB_D3_NT_IDR	8.75	0.73005	0.238946	0.0534299
789	pSB_D3_NT_IDR	9	0.7239	0.238175	0.0532575
790	pSB_D3_NT_IDR	9.25	0.71325	0.199177	0.0445374
791	pSB_D3_NT_IDR	9.5	0.70435	0.196944	0.0440379
792	pSB_D3_NT_IDR	9.75	0.75015	0.221519	0.0495333
793	pSB_D3_NT_IDR	10	0.71455	0.166192	0.0371618
794	pSB_D3_NT_IDR	10.25	0.7499	0.237553	0.0531184
795	pSB_D3_NT_IDR	10.5	0.79165	0.200482	0.0448292
796	pSB_D3_NT_IDR	10.75	0.7403	0.219518	0.0490858
797	pSB_D3_NT_IDR	11	0.7288	0.296135	0.0662177
798	pSB_D3_NT_IDR	11.25	0.7695	0.299978	0.0670772
799	pSB_D3_NT_IDR	11.5	0.7365	0.185437	0.041465
800	pSB_D3_NT_IDR	11.75	0.7715	0.251301	0.0561925
801	pSB_D3_NT_IDR	12	0.7704	0.22671	0.0506939
802	pSB_D3_NT_IDR	12.25	0.7776	0.279008	0.062388
803	pSB_D3_NT_IDR	12.5	0.8074	0.248177	0.0554941
804	pSB_D3_NT_IDR	12.75	0.73115	0.259186	0.0579557
805	pSB_D3_NT_IDR	13	0.7835	0.279396	0.0624748
806	pSB_D3_NT_IDR	13.25	0.75905	0.20238	0.0452535
807	pSB_D3_NT_IDR	13.5	0.76875	0.238834	0.053405
808	pSB_D3_NT_IDR	13.75	0.73	0.269194	0.0601937
809	pSB_D3_NT_IDR	14	0.81545	0.259879	0.0581106
810	pSB_D3_NT_IDR	14.25	0.83965	0.228345	0.0510595
811	pSB_D3_NT_IDR	14.5	0.7619	0.215396	0.0481641
812	pSB_D3_NT_IDR	14.75	0.752	0.222382	0.0497262
813	pSB_D3_NT_IDR	15	0.72855	0.186775	0.0417642
814	pSB_D3_NT_IDR	15.25	0.83915	0.309398	0.0691834
815	pSB_D3_NT_IDR	15.5	0.7787	0.233975	0.0523185
816	pSB_D3_NT_IDR	15.75	0.79885	0.317567	0.0710102
817	pSB_D3_NT_IDR	16	0.85545	0.293449	0.0656173
818	pSB_D3_NT_IDR	16.25	0.81795	0.206039	0.0460718
819	pSB_D3_NT_IDR	16.5	0.7522	0.208939	0.0467201
820	pSB_D3_NT_IDR	16.75	0.77395	0.237693	0.0531498
821	pSB_D3_NT_IDR	17	0.8233	0.25452	0.0569125
822	pSB_D3_NT_IDR	17.25	0.8247	0.264532	0.0591511
823	pSB_D3_NT_IDR	17.5	0.75675	0.198704	0.0444315
824	pSB_D3_NT_IDR	17.75	0.75615	0.227896	0.0509591
825	pSB_D3_NT_IDR	18	0.78745	0.190808	0.0426659
826	pSB_D3_NT_IDR	18.25	0.80585	0.193077	0.0431732
827	pSB_D3_NT_IDR	18.5	0.8161	0.274909	0.0614715
828	pSB_D3_NT_IDR	18.75	0.83095	0.202764	0.0453395
829	pSB_D3_NT_IDR	19	0.8321	0.225378	0.0503961
830	pSB_D3_NT_IDR	19.25	0.8094	0.206605	0.0461983
831	pSB_D3_NT_IDR	19.5	0.8945	0.255061	0.0570334
832	pSB_D3_NT_IDR	19.75	0.8187	0.244934	0.0547689
833	pSB_D3_NT_IDR	20	0.8413	0.267393	0.059791
834	pSB_D3_NT_IDR	20.25	0.8588	0.282	0.0630572
835	pSB_D3_NT_IDR	20.5	0.8144	0.240784	0.0538409
836	pSB_D3_NT_IDR	20.75	0.87935	0.338881	0.075776
837	pSB_D3_NT_IDR	21	0.8035	0.218639	0.0488893
838	pSB_D3_NT_IDR	21.25	0.8155	0.200514	0.0448363
839	pSB_D3_NT_IDR	21.5	0.83135	0.200699	0.0448777
840	pSB_D3_NT_IDR	21.75	0.828	0.213808	0.0478088
841	pSB_D3_NT_IDR	22	0.8632	0.297868	0.0666053
842	pSB_D3_NT_IDR	22.25	0.85435	0.266798	0.0596579
843	pSB_D3_NT_IDR	22.5	0.7724	0.282577	0.0631861
844	pSB_D3_NT_IDR	22.75	0.85555	0.205913	0.0460435
845	pSB_D3_NT_IDR	23	0.87045	0.285018	0.0637319
846	pSB_D3_NT_IDR	23.25	0.9039	0.298929	0.0668425
847	pSB_D3_NT_IDR	23.5	0.81475	0.224077	0.0501051
848	pSB_D3_NT_IDR	23.75	0.81515	0.154412	0.0345276
849	pSB_D3_NT_IDR	24	0.83715	0.212742	0.0475706
850	pSB_D3_NT_IDR	24.25	0.87325	0.230924	0.0516362
851	pSB_D3_NT_IDR	24.5	0.85545	0.17083	0.0381987
852	pSB_D3_NT_IDR	24.75	0.8802	0.258221	0.0577399
853	pSB_D3_NT_IDR	25	0.82565	0.240674	0.0538163
854	pSB_D3_NT_IDR	25.25	0.892	0.292577	0.0654222
855	pSB_D3_NT_IDR	25.5	0.89465	0.262973	0.0588026
856	pSB_D3_NT_IDR	25.75	0.83055	0.226842	0.0507234
857	pSB_D3_NT_IDR	26	0.8538	0.307482	0.068755
858	pSB_D3_NT_IDR	26.25	0.8756	0.212197	0.0474488
859	pSB_D3_NT_IDR	26.5	0.87515	0.254214	0.0568441
860	pSB_D3_NT_IDR	26.75	0.9076	0.280034	0.0626174
861	pSB_D3_NT_IDR	27	0.86785	0.256986	0.0574639
862	pSB_D3_NT_IDR	27.25	0.865	0.251461	0.0562285
863	pSB_D3_NT_IDR	27.5	0.88325	0.230774	0.0516026
864	pSB_D3_NT_IDR	27.75	0.88035	0.248686	0.0556079
865	pSB_D3_NT_IDR	28	0.8233	0.194332	0.0434539
866	pSB_D3_NT_IDR	28.25	0.8598	0.278456	0.0622646
867	pSB_D3_NT_IDR	28.5	0.843	0.19086	0.0426776
868	pSB_D3_NT_IDR	28.75	0.9158	0.262496	0.0586958
869	pSB_D3_NT_IDR	29	0.8722	0.175638	0.0392738
870	pSB_D3_NT_IDR	29.25	0.88875	0.201468	0.0450496
871	pSB_D3_NT_IDR	29.5	0.8773	0.152547	0.0341105
872	pSB_D3_NT_IDR	29.75	0.8661	0.218588	0.0488778
873	pSB_D3_NT_IDR	30	0.79935	0.210465	0.0470614
874	pSB_D3_NT_IDR	30.25	0.8258	0.20158	0.0450747
875	pSB_D3_NT_IDR	30.5	0.8629	0.234219	0.0523729
876	pSB_D3_NT_IDR	30.75	0.92855	0.200929	0.044929
877	pSB_D3_NT_IDR	31	0.9226	0.251047	0.0561359
878	pSB_D3_NT_IDR	31.25	0.87095	0.23886	0.0534108
879	pSB_D3_NT_IDR	31.5	0.89735	0.261631	0.0585025
880	pSB_D3_NT_IDR	31.75	0.86065	0.23719	0.0530372
881	pSB_D3_NT_IDR	32	0.8841	0.225264	0.0503707
882	pSB_D3_NT_IDR	32.25	0.8774	0.219366	0.0490517
883	pSB_D3_NT_IDR	32.5	0.9056	0.243474	0.0544425
884	pSB_D3_NT_IDR	32.75	0.88225	0.199144	0.0445301
885	pSB_D3_NT_IDR	33	0.86005	0.192587	0.0430637
886	pSB_D3_NT_IDR	33.25	0.84015	0.128336	0.0286968
887	pSB_D3_NT_IDR	33.5	0.87885	0.21518	0.0481158
888	pSB_D3_NT_IDR	33.75	0.85245	0.165383	0.0369807
889	pSB_D3_NT_IDR	34	0.8756	0.245094	0.0548047
890	pSB_D3_NT_IDR	34.25	0.893	0.16597	0.037112
891	pSB_D3_NT_IDR	34.5	0.88135	0.216021	0.0483037
892	pSB_D3_NT_IDR	34.75	0.85645	0.209505	0.0468467
893	pSB_D3_NT_IDR	35	0.8606	0.165928	0.0371026
894	pSB_D3_NT_IDR	35.25	0.81555	0.202029	0.045175
895	pSB_D3_NT_IDR	35.5	0.84765	0.198625	0.044414
896	pSB_D3_NT_IDR	35.75	0.82855	0.194683	0.0435324
897	pSB_D3_NT_IDR	36	0.8439	0.20227	0.0452289
898	pSB_D3_NT_IDR	36.25	0.8624	0.21873	0.0489094
899	pSB_D3_NT_IDR	36.5	0.80355	0.183002	0.0409206
900	pSB_D3_NT_IDR	36.75	0.82235	0.142185	0.0317936
901	pSB_D3_NT_IDR	37	0.9109	0.20954	0.0468545
902	pSB_D3_NT_IDR	37.25	0.83915	0.168185	0.0376074
903	pSB_D3_NT_IDR	37.5	0.9129	0.202072	0.0451846
904	pSB_D3_NT_IDR	37.75	0.92815	0.231915	0.0518578
905	pSB_D3_NT_IDR	38	0.9524	0.262464	0.0586888
906	pSB_D3_NT_IDR	38.25	0.82075	0.204994	0.0458382
907	pSB_D3_NT_IDR	38.5	0.86705	0.203038	0.0454007
908	pSB_D3_NT_IDR	38.75	0.90545	0.208757	0.0466796
909	pSB_D3_NT_IDR	39	0.92965	0.187851	0.0420047
910	pSB_D3_NT_IDR	39.25	0.89395	0.23143	0.0517493
911	pSB_D3_NT_IDR	39.5	0.85495	0.159611	0.03569
912	pSB_D3_NT_IDR	39.75	0.8507	0.180126	0.0402774
913	pSB_D3_NT_IDR	40	0.82395	0.207703	0.0464438
914	pSB_D3_NT_IDR	40.25	0.88285	0.226803	0.0507147
915	pSB_D3_NT_IDR	40.5	0.9641	0.244613	0.0546972
916	pSB_D3_NT_IDR	40.75	0.8553	0.186225	0.0416413
917	pSB_D3_NT_IDR	41	0.8936	0.206902	0.0462647
918	pSB_D3_NT_IDR	41.25	0.8589	0.236668	0.0529205
919	pSB_D3_NT_IDR	41.5	0.84395	0.193854	0.043347
920	pSB_D3_NT_IDR	41.75	0.80495	0.205722	0.0460009
921	pSB_D3_NT_IDR	42	0.89145	0.198229	0.0443254
922	pSB_D3_NT_IDR	42.25	0.92135	0.20943	0.0468299
923	pSB_D3_NT_IDR	42.5	0.88785	0.203527	0.0455101
924	pSB_D3_NT_IDR	42.75	0.9284	0.30187	0.0675001
925	pSB_D3_NT_IDR	43	0.8635	0.206594	0.0461958
926	pSB_D3_NT_IDR	43.25	0.837	0.187204	0.0418602
927	pSB_D3_NT_IDR	43.5	0.89215	0.238844	0.0534072
928	pSB_D3_NT_IDR	43.75	0.9354	0.229314	0.0512763
929	pSB_D3_NT_IDR	44	0.93775	0.226169	0.0505728
930	pSB_D3_NT_IDR	44.25	0.88075	0.181883	0.0406702
931	pSB_D3_NT_IDR	44.5	0.9792	0.229576	0.0513347
932	pSB_D3_NT_IDR	44.75	0.9408	0.2	0.0447213
933	pSB_D3_NT_IDR	45	0.94695	0.239019	0.0534463
934	pSB_D3_NT_IDR	45.25	0.92485	0.245436	0.0548812
935	pSB_D3_NT_IDR	45.5	0.9668	0.189222	0.0423114
936	pSB_D3_NT_IDR	45.75	0.9802	0.216729	0.0484622
937	pSB_D3_NT_IDR	46	0.93025	0.25353	0.056691
938	pSB_D3_NT_IDR	46.25	0.91355	0.160367	0.035859
939	pSB_D3_NT_IDR	46.5	0.9388	0.258914	0.0578949
940	pSB_D3_NT_IDR	46.75	0.90555	0.194546	0.0435018
941	pSB_D3_NT_IDR	47	0.87045	0.204707	0.045774
942	pSB_D3_NT_IDR	47.25	0.9805	0.272531	0.0609399
943	pSB_D3_NT_IDR	47.5	0.89495	0.272916	0.0610258
944	pSB_D3_NT_IDR	47.75	0.85725	0.191925	0.0429157
945	pSB_D3_NT_IDR	48	0.8739	0.180311	0.0403187
946	pSB_D3_NT_IDR	48.25	0.8779	0.231583	0.0517835
947	pSB_D3_NT_IDR	48.5	0.9437	0.219412	0.0490621
948	pSB_D3_NT_IDR	48.75	0.91015	0.231245	0.0517079
949	pSB_D3_NT_IDR	49	0.8809	0.18769	0.0419687
950	pSB_D3_NT_IDR	49.25	0.88585	0.250666	0.0560506
951	pSB_D3_NT_IDR	49.5	0.9147	0.23609	0.0527914
952	pSB_D3_NT_IDR	49.75	0.8752	0.233907	0.0523032
953	pSB_D3_NT_IDR	50	0.9241	0.232803	0.0520564
954	pSB_D3_NT_IDR	50.25	0.86525	0.227205	0.0508046
955	pSB_D3_NT_IDR	50.5	0.87805	0.158622	0.0354689
956	pSB_D3_NT_IDR	50.75	0.87325	0.217319	0.048594
957	pSB_D3_NT_IDR	51	0.92685	0.201778	0.045119
958	pSB_D3_NT_IDR	51.25	0.90645	0.157341	0.0351825
959	pSB_D3_NT_IDR	51.5	0.9353	0.212643	0.0475485
960	pSB_D3_NT_IDR	51.75	0.95275	0.183819	0.0411031
961	pSB_D3_NT_IDR	52	0.8618	0.19559	0.0437353
962	pSB_D3_NT_IDR	52.25	0.9515	0.266173	0.0595182
963	pSB_D3_NT_IDR	52.5	0.8936	0.203108	0.0454163
964	pSB_D3_NT_IDR	52.75	0.93135	0.243637	0.0544789
965	pSB_D3_NT_IDR	53	0.9711	0.282671	0.0632072
966	pSB_D3_NT_IDR	53.25	0.90805	0.197631	0.0441917
967	pSB_D3_NT_IDR	53.5	0.90355	0.241607	0.0540249
968	pSB_D3_NT_IDR	53.75	0.86095	0.233135	0.0521306
969	pSB_D3_NT_IDR	54	0.90055	0.189004	0.0422627
970	pSB_D3_NT_IDR	54.25	0.91665	0.20327	0.0454526
971	pSB_D3_NT_IDR	54.5	0.8911	0.23971	0.0536009
972	pSB_D3_NT_IDR	54.75	0.8781	0.193181	0.0431965
973	pSB_D3_NT_IDR	55	0.94325	0.246656	0.0551539
974	pSB_D3_NT_IDR	55.25	0.9163	0.267287	0.0597672
975	pSB_D3_NT_IDR	55.5	0.8963	0.22082	0.0493768
976	pSB_D3_NT_IDR	55.75	0.8995	0.250957	0.0561157
977	pSB_D3_NT_IDR	56	0.9256	0.193038	0.0431645
978	pSB_D3_NT_IDR	56.25	0.92665	0.242579	0.0542423
979	pSB_D3_NT_IDR	56.5	0.92725	0.26063	0.0582786
980	pSB_D3_NT_IDR	56.75	0.87785	0.185785	0.0415428
981	pSB_D3_NT_IDR	57	0.94015	0.219964	0.0491855
982	pSB_D3_NT_IDR	57.25	0.92525	0.212042	0.0474141
983	pSB_D3_NT_IDR	57.5	0.91885	0.206669	0.0462125
984	pSB_D3_NT_IDR	57.75	0.865	0.232525	0.0519941
985	pSB_D3_NT_IDR	58	0.854	0.197366	0.0441324
986	pSB_D3_NT_IDR	58.25	0.94565	0.188895	0.0422382
987	pSB_D3_NT_IDR	58.5	0.8521	0.193087	0.0431756
988	pSB_D3_NT_IDR	58.75	0.9265	0.205597	0.045973
989	pSB_D3_NT_IDR	59	0.9375	0.218416	0.0488393
990	pSB_D3_NT_IDR	59.25	0.91655	0.189839	0.0424492
991	pSB_D3_NT_IDR	59.5	0.96835	0.279123	0.0624137
992	pSB_D3_NT_IDR	59.75	0.9233	0.158092	0.0353505
993	pSB_D3_RE_IDR	-2	1.00466	0.0898732	0.0158875
994	pSB_D3_RE_IDR	-1.75	1.02547	0.0909129	0.0160713
995	pSB_D3_RE_IDR	-1.5	0.998219	0.115591	0.0204338
996	pSB_D3_RE_IDR	-1.25	0.996375	0.118994	0.0210354
997	pSB_D3_RE_IDR	-1	0.985406	0.0919691	0.016258
998	pSB_D3_RE_IDR	-0.75	1.00678	0.105647	0.0186759
999	pSB_D3_RE_IDR	-0.5	0.990313	0.12403	0.0219256
1000	pSB_D3_RE_IDR	-0.25	0.994906	0.11833	0.020918
1001	pSB_D3_RE_IDR	0	0.306906	0.118713	0.0209857
1002	pSB_D3_RE_IDR	0.25	0.359219	0.113727	0.0201043
1003	pSB_D3_RE_IDR	0.5	0.378688	0.152733	0.0269996
1004	pSB_D3_RE_IDR	0.75	0.432125	0.176646	0.031227
1005	pSB_D3_RE_IDR	1	0.462219	0.139332	0.0246306
1006	pSB_D3_RE_IDR	1.25	0.484906	0.153153	0.0270739
1007	pSB_D3_RE_IDR	1.5	0.518094	0.14236	0.025166
1008	pSB_D3_RE_IDR	1.75	0.524344	0.18757	0.033158
1009	pSB_D3_RE_IDR	2	0.503781	0.17919	0.0316767
1010	pSB_D3_RE_IDR	2.25	0.543625	0.173481	0.0306673
1011	pSB_D3_RE_IDR	2.5	0.570312	0.184787	0.032666
1012	pSB_D3_RE_IDR	2.75	0.562875	0.195858	0.0346231
1013	pSB_D3_RE_IDR	3	0.593656	0.182748	0.0323055
1014	pSB_D3_RE_IDR	3.25	0.565875	0.152002	0.0268704
1015	pSB_D3_RE_IDR	3.5	0.610844	0.183467	0.0324327
1016	pSB_D3_RE_IDR	3.75	0.638375	0.178366	0.031531
1017	pSB_D3_RE_IDR	4	0.607094	0.167354	0.0295844
1018	pSB_D3_RE_IDR	4.25	0.644594	0.172351	0.0304676
1019	pSB_D3_RE_IDR	4.5	0.655844	0.196794	0.0347886
1020	pSB_D3_RE_IDR	4.75	0.713562	0.208341	0.0368298
1021	pSB_D3_RE_IDR	5	0.641875	0.189617	0.0335199
1022	pSB_D3_RE_IDR	5.25	0.676063	0.190812	0.0337311
1023	pSB_D3_RE_IDR	5.5	0.700031	0.23344	0.0412668
1024	pSB_D3_RE_IDR	5.75	0.676594	0.215083	0.0380217
1025	pSB_D3_RE_IDR	6	0.685781	0.20819	0.0368031
1026	pSB_D3_RE_IDR	6.25	0.7035	0.20735	0.0366547
1027	pSB_D3_RE_IDR	6.5	0.696125	0.16487	0.0291451
1028	pSB_D3_RE_IDR	6.75	0.740281	0.212204	0.0375127
1029	pSB_D3_RE_IDR	7	0.685875	0.198763	0.0351367
1030	pSB_D3_RE_IDR	7.25	0.708625	0.175293	0.0309877
1031	pSB_D3_RE_IDR	7.5	0.668656	0.18325	0.0323943
1032	pSB_D3_RE_IDR	7.75	0.704469	0.157125	0.0277761
1033	pSB_D3_RE_IDR	8	0.7085	0.15869	0.0280527
1034	pSB_D3_RE_IDR	8.25	0.73375	0.183124	0.032372
1035	pSB_D3_RE_IDR	8.5	0.737437	0.174639	0.0308722
1036	pSB_D3_RE_IDR	8.75	0.737219	0.172824	0.0305512
1037	pSB_D3_RE_IDR	9	0.750531	0.157832	0.027901
1038	pSB_D3_RE_IDR	9.25	0.713469	0.145662	0.0257496
1039	pSB_D3_RE_IDR	9.5	0.720719	0.15802	0.0279343
1040	pSB_D3_RE_IDR	9.75	0.734844	0.182834	0.0323208
1041	pSB_D3_RE_IDR	10	0.756219	0.163522	0.0289069
1042	pSB_D3_RE_IDR	10.25	0.729344	0.161214	0.0284988
1043	pSB_D3_RE_IDR	10.5	0.737406	0.158908	0.0280912
1044	pSB_D3_RE_IDR	10.75	0.774844	0.164635	0.0291036
1045	pSB_D3_RE_IDR	11	0.768406	0.158152	0.0279576
1046	pSB_D3_RE_IDR	11.25	0.748781	0.152856	0.0270214
1047	pSB_D3_RE_IDR	11.5	0.771	0.171152	0.0302557
1048	pSB_D3_RE_IDR	11.75	0.764906	0.162037	0.0286444
1049	pSB_D3_RE_IDR	12	0.753313	0.17553	0.0310297
1050	pSB_D3_RE_IDR	12.25	0.779125	0.179868	0.0317965
1051	pSB_D3_RE_IDR	12.5	0.819844	0.182785	0.0323121
1052	pSB_D3_RE_IDR	12.75	0.782469	0.157563	0.0278535
1053	pSB_D3_RE_IDR	13	0.799	0.142031	0.0251078
1054	pSB_D3_RE_IDR	13.25	0.831906	0.174422	0.0308338
1055	pSB_D3_RE_IDR	13.5	0.835313	0.183405	0.0324218
1056	pSB_D3_RE_IDR	13.75	0.821469	0.206406	0.0364877
1057	pSB_D3_RE_IDR	14	0.814469	0.185631	0.0328152
1058	pSB_D3_RE_IDR	14.25	0.802375	0.192619	0.0340505
1059	pSB_D3_RE_IDR	14.5	0.847781	0.215556	0.0381053
1060	pSB_D3_RE_IDR	14.75	0.835594	0.17002	0.0300556
1061	pSB_D3_RE_IDR	15	0.824375	0.185994	0.0328795
1062	pSB_D3_RE_IDR	15.25	0.834219	0.193094	0.0341346
1063	pSB_D3_RE_IDR	15.5	0.810688	0.155471	0.0274836
1064	pSB_D3_RE_IDR	15.75	0.818375	0.184537	0.0326218
1065	pSB_D3_RE_IDR	16	0.819312	0.182325	0.0322308
1066	pSB_D3_RE_IDR	16.25	0.813594	0.198441	0.0350798
1067	pSB_D3_RE_IDR	16.5	0.855625	0.189195	0.0334453
1068	pSB_D3_RE_IDR	16.75	0.853781	0.164767	0.029127
1069	pSB_D3_RE_IDR	17	0.819937	0.180939	0.0319857
1070	pSB_D3_RE_IDR	17.25	0.806813	0.164301	0.0290446
1071	pSB_D3_RE_IDR	17.5	0.80825	0.145646	0.0257468
1072	pSB_D3_RE_IDR	17.75	0.810094	0.201012	0.0355343
1073	pSB_D3_RE_IDR	18	0.817594	0.160415	0.0283577
1074	pSB_D3_RE_IDR	18.25	0.841656	0.165074	0.0291812
1075	pSB_D3_RE_IDR	18.5	0.902563	0.196729	0.0347772
1076	pSB_D3_RE_IDR	18.75	0.888531	0.205181	0.0362713
1077	pSB_D3_RE_IDR	19	0.832344	0.187564	0.0331569
1078	pSB_D3_RE_IDR	19.25	0.848656	0.174467	0.0308417
1079	pSB_D3_RE_IDR	19.5	0.848344	0.1564	0.0276479
1080	pSB_D3_RE_IDR	19.75	0.816094	0.154691	0.0273458
1081	pSB_D3_RE_IDR	20	0.832187	0.207847	0.0367424
1082	pSB_D3_RE_IDR	20.25	0.869812	0.165595	0.0292733
1083	pSB_D3_RE_IDR	20.5	0.869062	0.200658	0.0354716
1084	pSB_D3_RE_IDR	20.75	0.847063	0.172981	0.0305791
1085	pSB_D3_RE_IDR	21	0.881031	0.172629	0.0305168
1086	pSB_D3_RE_IDR	21.25	0.859625	0.180567	0.03192
1087	pSB_D3_RE_IDR	21.5	0.838406	0.178506	0.0315558
1088	pSB_D3_RE_IDR	21.75	0.828313	0.171422	0.0303034
1089	pSB_D3_RE_IDR	22	0.854062	0.142383	0.02517
1090	pSB_D3_RE_IDR	22.25	0.880125	0.168778	0.029836
1091	pSB_D3_RE_IDR	22.5	0.820187	0.163678	0.0289344
1092	pSB_D3_RE_IDR	22.75	0.832844	0.144711	0.0255815
1093	pSB_D3_RE_IDR	23	0.864875	0.199455	0.0352589
1094	pSB_D3_RE_IDR	23.25	0.852313	0.177751	0.0314222
1095	pSB_D3_RE_IDR	23.5	0.905	0.234729	0.0414946
1096	pSB_D3_RE_IDR	23.75	0.857062	0.194909	0.0344554
1097	pSB_D3_RE_IDR	24	0.891469	0.200683	0.0354761
1098	pSB_D3_RE_IDR	24.25	0.858375	0.163598	0.0289203
1099	pSB_D3_RE_IDR	24.5	0.881188	0.205295	0.0362913
1100	pSB_D3_RE_IDR	24.75	0.856531	0.188759	0.0333682
1101	pSB_D3_RE_IDR	25	0.882062	0.198318	0.035058
1102	pSB_D3_RE_IDR	25.25	0.866656	0.222884	0.0394007
1103	pSB_D3_RE_IDR	25.5	0.886188	0.182713	0.0322993
1104	pSB_D3_RE_IDR	25.75	0.91475	0.198135	0.0350257
1105	pSB_D3_RE_IDR	26	0.874875	0.174248	0.0308029
1106	pSB_D3_RE_IDR	26.25	0.909094	0.218444	0.0386157
1107	pSB_D3_RE_IDR	26.5	0.874406	0.158929	0.0280949
1108	pSB_D3_RE_IDR	26.75	0.912937	0.202395	0.0357788
1109	pSB_D3_RE_IDR	27	0.872188	0.216782	0.0383219
1110	pSB_D3_RE_IDR	27.25	0.912281	0.203498	0.0359737
1111	pSB_D3_RE_IDR	27.5	0.911531	0.205735	0.0363692
1112	pSB_D3_RE_IDR	27.75	0.878188	0.181423	0.0320713
1113	pSB_D3_RE_IDR	28	0.880375	0.177747	0.0314215
1114	pSB_D3_RE_IDR	28.25	0.867844	0.161777	0.0285984
1115	pSB_D3_RE_IDR	28.5	0.928625	0.217846	0.0385102
1116	pSB_D3_RE_IDR	28.75	0.837594	0.179431	0.0317192
1117	pSB_D3_RE_IDR	29	0.898844	0.218641	0.0386507
1118	pSB_D3_RE_IDR	29.25	0.896375	0.209229	0.0369868
1119	pSB_D3_RE_IDR	29.5	0.879031	0.194497	0.0343826
1120	pSB_D3_RE_IDR	29.75	0.899687	0.182342	0.0322338
1121	pSB_D3_RE_IDR	30	0.864844	0.178127	0.0314888
1122	pSB_D3_RE_IDR	30.25	0.876812	0.21837	0.0386027
1123	pSB_D3_RE_IDR	30.5	0.903656	0.196205	0.0346844
1124	pSB_D3_RE_IDR	30.75	0.876188	0.164023	0.0289955
1125	pSB_D3_RE_IDR	31	0.875281	0.215046	0.0380152
1126	pSB_D3_RE_IDR	31.25	0.890594	0.185415	0.032777
1127	pSB_D3_RE_IDR	31.5	0.882687	0.162649	0.0287526
1128	pSB_D3_RE_IDR	31.75	0.8965	0.229923	0.0406451
1129	pSB_D3_RE_IDR	32	0.854938	0.18488	0.0326825
1130	pSB_D3_RE_IDR	32.25	0.852844	0.188586	0.0333377
1131	pSB_D3_RE_IDR	32.5	0.865719	0.181935	0.0321619
1132	pSB_D3_RE_IDR	32.75	0.882406	0.210863	0.0372756
1133	pSB_D3_RE_IDR	33	0.877469	0.204777	0.0361998
1134	pSB_D3_RE_IDR	33.25	0.926438	0.221872	0.0392218
1135	pSB_D3_RE_IDR	33.5	0.886469	0.163943	0.0289814
1136	pSB_D3_RE_IDR	33.75	0.919562	0.189313	0.0334661
1137	pSB_D3_RE_IDR	34	0.893969	0.233854	0.04134
1138	pSB_D3_RE_IDR	34.25	0.906062	0.211018	0.0373031
1139	pSB_D3_RE_IDR	34.5	0.893875	0.169393	0.0299448
1140	pSB_D3_RE_IDR	34.75	0.860187	0.141554	0.0250235
1141	pSB_D3_RE_IDR	35	0.864344	0.155774	0.0275372
1142	pSB_D3_RE_IDR	35.25	0.873969	0.20261	0.0358166
1143	pSB_D3_RE_IDR	35.5	0.877938	0.151972	0.0268652
1144	pSB_D3_RE_IDR	35.75	0.902781	0.190277	0.0336365
1145	pSB_D3_RE_IDR	36	0.9475	0.189215	0.0334487
1146	pSB_D3_RE_IDR	36.25	0.918156	0.203749	0.036018
1147	pSB_D3_RE_IDR	36.5	0.890375	0.203859	0.0360374
1148	pSB_D3_RE_IDR	36.75	0.926781	0.219493	0.0388013
1149	pSB_D3_RE_IDR	37	0.880906	0.176128	0.0311353
1150	pSB_D3_RE_IDR	37.25	0.861437	0.157324	0.0278112
1151	pSB_D3_RE_IDR	37.5	0.922719	0.245335	0.0433695
1152	pSB_D3_RE_IDR	37.75	0.883188	0.260087	0.0459772
1153	pSB_D3_RE_IDR	38	0.886813	0.197362	0.0348891
1154	pSB_D3_RE_IDR	38.25	0.933063	0.231595	0.0409406
1155	pSB_D3_RE_IDR	38.5	0.887969	0.222537	0.0393394
1156	pSB_D3_RE_IDR	38.75	0.917344	0.220886	0.0390475
1157	pSB_D3_RE_IDR	39	0.894406	0.178284	0.0315164
1158	pSB_D3_RE_IDR	39.25	0.925094	0.206524	0.0365086
1159	pSB_D3_RE_IDR	39.5	0.926312	0.225377	0.0398414
1160	pSB_D3_RE_IDR	39.75	0.908875	0.23375	0.0413216
1161	pSB_D3_RE_IDR	40	0.923094	0.251633	0.0444829
1162	pSB_D3_RE_IDR	40.25	0.907406	0.197066	0.0348367
1163	pSB_D3_RE_IDR	40.5	0.906687	0.226348	0.040013
1164	pSB_D3_RE_IDR	40.75	0.946375	0.22559	0.0398791
1165	pSB_D3_RE_IDR	41	0.939375	0.259974	0.0459573
1166	pSB_D3_RE_IDR	41.25	0.923281	0.236672	0.0418381
1167	pSB_D3_RE_IDR	41.5	0.956406	0.229125	0.0405039
1168	pSB_D3_RE_IDR	41.75	0.936594	0.203421	0.0359601
1169	pSB_D3_RE_IDR	42	0.929188	0.263506	0.0465817
1170	pSB_D3_RE_IDR	42.25	0.939281	0.228182	0.0403372
1171	pSB_D3_RE_IDR	42.5	0.902875	0.186714	0.0330067
1172	pSB_D3_RE_IDR	42.75	0.915531	0.239307	0.0423039
1173	pSB_D3_RE_IDR	43	0.871531	0.187649	0.0331719
1174	pSB_D3_RE_IDR	43.25	0.878031	0.23407	0.0413781
1175	pSB_D3_RE_IDR	43.5	0.902219	0.214598	0.0379359
1176	pSB_D3_RE_IDR	43.75	0.937688	0.228826	0.0404511
1177	pSB_D3_RE_IDR	44	0.949063	0.233449	0.0412683
1178	pSB_D3_RE_IDR	44.25	0.948063	0.257975	0.0456039
1179	pSB_D3_RE_IDR	44.5	0.936625	0.230862	0.040811
1180	pSB_D3_RE_IDR	44.75	0.893719	0.21439	0.0378991
1181	pSB_D3_RE_IDR	45	0.945594	0.232297	0.0410648
1182	pSB_D3_RE_IDR	45.25	0.920687	0.206235	0.0364576
1183	pSB_D3_RE_IDR	45.5	0.935281	0.224565	0.0396978
1184	pSB_D3_RE_IDR	45.75	0.9255	0.205323	0.0362964
1185	pSB_D3_RE_IDR	46	0.946187	0.21948	0.0387989
1186	pSB_D3_RE_IDR	46.25	0.896344	0.234355	0.0414284
1187	pSB_D3_RE_IDR	46.5	0.929719	0.22412	0.0396192
1188	pSB_D3_RE_IDR	46.75	0.948344	0.212722	0.0376043
1189	pSB_D3_RE_IDR	47	0.978594	0.244209	0.0431704
1190	pSB_D3_RE_IDR	47.25	0.959531	0.258522	0.0457006
1191	pSB_D3_RE_IDR	47.5	0.930125	0.247051	0.0436729
1192	pSB_D3_RE_IDR	47.75	0.890312	0.198296	0.035054
1193	pSB_D3_RE_IDR	48	0.899281	0.239068	0.0422616
1194	pSB_D3_RE_IDR	48.25	0.932906	0.243811	0.0431
1195	pSB_D3_RE_IDR	48.5	0.909156	0.162019	0.0286411
1196	pSB_D3_RE_IDR	48.75	0.911656	0.219575	0.0388157
1197	pSB_D3_RE_IDR	49	0.934094	0.255194	0.0451124
1198	pSB_D3_RE_IDR	49.25	0.93475	0.233375	0.0412553
1199	pSB_D3_RE_IDR	49.5	0.898844	0.234345	0.0414267
1200	pSB_D3_RE_IDR	49.75	0.916531	0.241574	0.0427046
1201	pSB_D3_RE_IDR	50	0.943719	0.225508	0.0398646
1202	pSB_D3_RE_IDR	50.25	0.903219	0.250816	0.0443384
1203	pSB_D3_RE_IDR	50.5	0.926	0.248894	0.0439987
1204	pSB_D3_RE_IDR	50.75	0.941937	0.206036	0.0364223
1205	pSB_D3_RE_IDR	51	0.911	0.19048	0.0336725
1206	pSB_D3_RE_IDR	51.25	0.906906	0.212807	0.0376193
1207	pSB_D3_RE_IDR	51.5	0.919125	0.207829	0.0367393
1208	pSB_D3_RE_IDR	51.75	0.923469	0.183451	0.0324299
1209	pSB_D3_RE_IDR	52	0.939156	0.282766	0.0499865
1210	pSB_D3_RE_IDR	52.25	0.959125	0.210531	0.0372169
1211	pSB_D3_RE_IDR	52.5	0.983031	0.21959	0.0388184
1212	pSB_D3_RE_IDR	52.75	0.947094	0.223485	0.039507
1213	pSB_D3_RE_IDR	53	0.926875	0.198158	0.0350298
1214	pSB_D3_RE_IDR	53.25	0.915719	0.205235	0.0362807
1215	pSB_D3_RE_IDR	53.5	0.951031	0.223652	0.0395365
1216	pSB_D3_RE_IDR	53.75	0.955094	0.230069	0.0406709
1217	pSB_D3_RE_IDR	54	0.941156	0.221985	0.0392419
1218	pSB_D3_RE_IDR	54.25	0.94	0.242675	0.0428993
1219	pSB_D3_RE_IDR	54.5	0.924031	0.193557	0.0342163
1220	pSB_D3_RE_IDR	54.75	0.91875	0.195189	0.0345048
1221	pSB_D3_RE_IDR	55	0.953906	0.218486	0.0386233
1222	pSB_D3_RE_IDR	55.25	0.935844	0.203093	0.035902
1223	pSB_D3_RE_IDR	55.5	0.943438	0.196978	0.0348211
1224	pSB_D3_RE_IDR	55.75	0.976437	0.23517	0.0415727
1225	pSB_D3_RE_IDR	56	0.93325	0.230389	0.0407275
1226	pSB_D3_RE_IDR	56.25	0.961	0.238453	0.0421529
1227	pSB_D3_RE_IDR	56.5	0.966156	0.218506	0.0386267
1228	pSB_D3_RE_IDR	56.75	0.959219	0.250018	0.0441973
1229	pSB_D3_RE_IDR	57	0.956313	0.270117	0.0477504
1230	pSB_D3_RE_IDR	57.25	0.957438	0.217062	0.0383715
1231	pSB_D3_RE_IDR	57.5	1.03816	0.263272	0.0465404
1232	pSB_D3_RE_IDR	57.75	0.939813	0.246448	0.0435663
1233	pSB_D3_RE_IDR	58	0.94475	0.239498	0.0423377
1234	pSB_D3_RE_IDR	58.25	0.970187	0.2371	0.0419138
1235	pSB_D3_RE_IDR	58.5	0.965313	0.248801	0.0439823
1236	pSB_D3_RE_IDR	58.75	0.95275	0.222061	0.0392551
1237	pSB_D3_RE_IDR	59	0.976625	0.26277	0.0464516
1238	pSB_D3_RE_IDR	59.25	0.971781	0.307575	0.0543721
1239	pSB_D3_RE_IDR	59.5	0.986688	0.254678	0.0450211
1240	pSB_D3_RE_IDR	59.75	0.944312	0.273356	0.0483229
1241	pSB_D3_wt_IDR	-2	0.98731	0.219728	0.0339048
1242	pSB_D3_wt_IDR	-1.75	0.985071	0.199104	0.0307223
1243	pSB_D3_wt_IDR	-1.5	1.01617	0.174719	0.0269597
1244	pSB_D3_wt_IDR	-1.25	0.998405	0.129238	0.0199419
1245	pSB_D3_wt_IDR	-1	0.956095	0.273397	0.0421861
1246	pSB_D3_wt_IDR	-0.75	1.07864	0.172927	0.0266832
1247	pSB_D3_wt_IDR	-0.5	0.979	0.216825	0.0334568
1248	pSB_D3_wt_IDR	-0.25	0.984119	0.184721	0.028503
1249	pSB_D3_wt_IDR	0	0.5885	0.258194	0.0398402
1250	pSB_D3_wt_IDR	0.25	0.738976	0.241539	0.0372702
1251	pSB_D3_wt_IDR	0.5	0.743095	0.209743	0.0323641
1252	pSB_D3_wt_IDR	0.75	0.799357	0.25718	0.0396838
1253	pSB_D3_wt_IDR	1	0.825476	0.254393	0.0392537
1254	pSB_D3_wt_IDR	1.25	0.863286	0.240885	0.0371694
1255	pSB_D3_wt_IDR	1.5	0.850214	0.261218	0.0403068
1256	pSB_D3_wt_IDR	1.75	0.841619	0.269769	0.0416262
1257	pSB_D3_wt_IDR	2	0.893905	0.203342	0.0313764
1258	pSB_D3_wt_IDR	2.25	0.877476	0.179228	0.0276556
1259	pSB_D3_wt_IDR	2.5	0.884905	0.197127	0.0304173
1260	pSB_D3_wt_IDR	2.75	0.88869	0.184795	0.0285145
1261	pSB_D3_wt_IDR	3	0.880048	0.222617	0.0343505
1262	pSB_D3_wt_IDR	3.25	0.887071	0.243221	0.0375298
1263	pSB_D3_wt_IDR	3.5	0.870262	0.184539	0.028475
1264	pSB_D3_wt_IDR	3.75	0.902048	0.305206	0.0470943
1265	pSB_D3_wt_IDR	4	0.90481	0.216355	0.0333843
1266	pSB_D3_wt_IDR	4.25	0.87869	0.200369	0.0309176
1267	pSB_D3_wt_IDR	4.5	0.8945	0.281121	0.0433779
1268	pSB_D3_wt_IDR	4.75	0.920952	0.21771	0.0335934
1269	pSB_D3_wt_IDR	5	0.887	0.231915	0.0357853
1270	pSB_D3_wt_IDR	5.25	0.902214	0.238093	0.0367386
1271	pSB_D3_wt_IDR	5.5	0.87819	0.190971	0.0294675
1272	pSB_D3_wt_IDR	5.75	0.921667	0.224887	0.0347008
1273	pSB_D3_wt_IDR	6	0.909619	0.241753	0.0373034
1274	pSB_D3_wt_IDR	6.25	0.912333	0.246593	0.0380501
1275	pSB_D3_wt_IDR	6.5	0.895762	0.230021	0.035493
1276	pSB_D3_wt_IDR	6.75	0.995167	0.217285	0.0335278
1277	pSB_D3_wt_IDR	7	0.962095	0.283496	0.0437444
1278	pSB_D3_wt_IDR	7.25	0.963619	0.19995	0.030853
1279	pSB_D3_wt_IDR	7.5	0.926119	0.1972	0.0304286
1280	pSB_D3_wt_IDR	7.75	0.937929	0.18678	0.0288209
1281	pSB_D3_wt_IDR	8	0.976071	0.244118	0.0376683
1282	pSB_D3_wt_IDR	8.25	0.942881	0.255665	0.03945
1283	pSB_D3_wt_IDR	8.5	0.919238	0.270638	0.0417603
1284	pSB_D3_wt_IDR	8.75	0.945286	0.234898	0.0362455
1285	pSB_D3_wt_IDR	9	0.988976	0.277248	0.0427803
1286	pSB_D3_wt_IDR	9.25	0.949643	0.257699	0.0397638
1287	pSB_D3_wt_IDR	9.5	0.929643	0.211841	0.0326878
1288	pSB_D3_wt_IDR	9.75	0.976667	0.207933	0.0320848
1289	pSB_D3_wt_IDR	10	0.93319	0.231781	0.0357645
1290	pSB_D3_wt_IDR	10.25	0.965452	0.207831	0.032069
1291	pSB_D3_wt_IDR	10.5	0.952143	0.196254	0.0302827
1292	pSB_D3_wt_IDR	10.75	0.935714	0.27943	0.0431169
1293	pSB_D3_wt_IDR	11	0.968167	0.270494	0.0417381
1294	pSB_D3_wt_IDR	11.25	0.965238	0.272217	0.042004
1295	pSB_D3_wt_IDR	11.5	0.915905	0.253634	0.0391366
1296	pSB_D3_wt_IDR	11.75	0.919143	0.191143	0.0294941
1297	pSB_D3_wt_IDR	12	0.938071	0.199904	0.0308458
1298	pSB_D3_wt_IDR	12.25	0.953548	0.186696	0.0288078
1299	pSB_D3_wt_IDR	12.5	0.962286	0.219921	0.0339346
1300	pSB_D3_wt_IDR	12.75	0.955333	0.224669	0.0346672
1301	pSB_D3_wt_IDR	13	0.93331	0.241429	0.0372533
1302	pSB_D3_wt_IDR	13.25	0.958905	0.186726	0.0288125
1303	pSB_D3_wt_IDR	13.5	0.955905	0.187982	0.0290062
1304	pSB_D3_wt_IDR	13.75	1.02826	0.204983	0.0316295
1305	pSB_D3_wt_IDR	14	0.978476	0.167362	0.0258245
1306	pSB_D3_wt_IDR	14.25	0.950071	0.201908	0.031155
1307	pSB_D3_wt_IDR	14.5	1.00245	0.242323	0.0373913
1308	pSB_D3_wt_IDR	14.75	0.998048	0.256048	0.0395091
1309	pSB_D3_wt_IDR	15	1.01429	0.193229	0.029816
1310	pSB_D3_wt_IDR	15.25	0.940214	0.222552	0.0343406
1311	pSB_D3_wt_IDR	15.5	1.00602	0.247677	0.0382173
1312	pSB_D3_wt_IDR	15.75	0.943143	0.225341	0.0347709
1313	pSB_D3_wt_IDR	16	0.916024	0.237048	0.0365774
1314	pSB_D3_wt_IDR	16.25	1.00683	0.184655	0.0284929
1315	pSB_D3_wt_IDR	16.5	0.986976	0.174365	0.0269051
1316	pSB_D3_wt_IDR	16.75	0.952762	0.196813	0.0303689
1317	pSB_D3_wt_IDR	17	0.960976	0.250883	0.0387121
1318	pSB_D3_wt_IDR	17.25	0.953071	0.171449	0.0264552
1319	pSB_D3_wt_IDR	17.5	0.973929	0.268843	0.0414834
1320	pSB_D3_wt_IDR	17.75	0.987452	0.27557	0.0425214
1321	pSB_D3_wt_IDR	18	0.962262	0.255702	0.0394556
1322	pSB_D3_wt_IDR	18.25	1.01171	0.201017	0.0310176
1323	pSB_D3_wt_IDR	18.5	0.990048	0.230657	0.0355912
1324	pSB_D3_wt_IDR	18.75	0.940952	0.216079	0.0333418
1325	pSB_D3_wt_IDR	19	0.960738	0.199283	0.0307501
1326	pSB_D3_wt_IDR	19.25	0.989643	0.225864	0.0348516
1327	pSB_D3_wt_IDR	19.5	0.922333	0.262436	0.0404948
1328	pSB_D3_wt_IDR	19.75	0.922119	0.176139	0.0271789
1329	pSB_D3_wt_IDR	20	0.957048	0.188855	0.0291409
1330	pSB_D3_wt_IDR	20.25	0.964857	0.222008	0.0342565
1331	pSB_D3_wt_IDR	20.5	0.963286	0.336368	0.0519027
1332	pSB_D3_wt_IDR	20.75	0.936214	0.308323	0.0475753
1333	pSB_D3_wt_IDR	21	0.937286	0.232607	0.035892
1334	pSB_D3_wt_IDR	21.25	1.01812	0.208654	0.0321959
1335	pSB_D3_wt_IDR	21.5	1.03352	0.343977	0.0530769
1336	pSB_D3_wt_IDR	21.75	0.974429	0.204361	0.0315336
1337	pSB_D3_wt_IDR	22	0.962857	0.19674	0.0303576
1338	pSB_D3_wt_IDR	22.25	0.94781	0.182993	0.0282365
1339	pSB_D3_wt_IDR	22.5	1.01812	0.231004	0.0356446
1340	pSB_D3_wt_IDR	22.75	0.992452	0.246136	0.0379797
1341	pSB_D3_wt_IDR	23	0.989548	0.225615	0.0348131
1342	pSB_D3_wt_IDR	23.25	0.919476	0.223085	0.0344227
1343	pSB_D3_wt_IDR	23.5	0.985214	0.286576	0.0442197
1344	pSB_D3_wt_IDR	23.75	0.955786	0.166599	0.0257068
1345	pSB_D3_wt_IDR	24	0.962524	0.170207	0.0262636
1346	pSB_D3_wt_IDR	24.25	0.963905	0.215236	0.0332117
1347	pSB_D3_wt_IDR	24.5	0.947619	0.274303	0.0423258
1348	pSB_D3_wt_IDR	24.75	1.0006	0.261709	0.0403825
1349	pSB_D3_wt_IDR	25	1.01833	0.199238	0.030743
1350	pSB_D3_wt_IDR	25.25	1.01502	0.283284	0.0437116
1351	pSB_D3_wt_IDR	25.5	1.02045	0.225899	0.034857
1352	pSB_D3_wt_IDR	25.75	1.03426	0.229977	0.0354862
1353	pSB_D3_wt_IDR	26	0.9615	0.221981	0.0342524
1354	pSB_D3_wt_IDR	26.25	0.950881	0.230233	0.0355258
1355	pSB_D3_wt_IDR	26.5	0.996333	0.248857	0.0383995
1356	pSB_D3_wt_IDR	26.75	0.987881	0.243805	0.0376199
1357	pSB_D3_wt_IDR	27	0.99169	0.196239	0.0302803
1358	pSB_D3_wt_IDR	27.25	0.957	0.213364	0.0329228
1359	pSB_D3_wt_IDR	27.5	0.982048	0.195102	0.030105
1360	pSB_D3_wt_IDR	27.75	1.01779	0.330579	0.0510095
1361	pSB_D3_wt_IDR	28	0.983095	0.248915	0.0384085
1362	pSB_D3_wt_IDR	28.25	1.00714	0.238917	0.0368657
1363	pSB_D3_wt_IDR	28.5	0.957619	0.262481	0.0405017
1364	pSB_D3_wt_IDR	28.75	0.98631	0.204236	0.0315143
1365	pSB_D3_wt_IDR	29	1.00529	0.292778	0.0451766
1366	pSB_D3_wt_IDR	29.25	0.986738	0.202137	0.0311904
1367	pSB_D3_wt_IDR	29.5	0.948405	0.180197	0.027805
1368	pSB_D3_wt_IDR	29.75	1.00212	0.230326	0.0355401
1369	pSB_D3_wt_IDR	30	0.974762	0.20781	0.0320657
1370	pSB_D3_wt_IDR	30.25	1.01426	0.185425	0.0286117
1371	pSB_D3_wt_IDR	30.5	0.97	0.195976	0.0302397
1372	pSB_D3_wt_IDR	30.75	0.979643	0.186408	0.0287634
1373	pSB_D3_wt_IDR	31	0.976071	0.196921	0.0303856
1374	pSB_D3_wt_IDR	31.25	0.945524	0.271527	0.0418975
1375	pSB_D3_wt_IDR	31.5	0.960929	0.233237	0.0359892
1376	pSB_D3_wt_IDR	31.75	1.00224	0.209109	0.0322662
1377	pSB_D3_wt_IDR	32	1.01624	0.291128	0.044922
1378	pSB_D3_wt_IDR	32.25	0.989714	0.183413	0.0283012
1379	pSB_D3_wt_IDR	32.5	0.974381	0.305867	0.0471963
1380	pSB_D3_wt_IDR	32.75	0.958167	0.247822	0.0382397
1381	pSB_D3_wt_IDR	33	0.991476	0.288588	0.0445302
1382	pSB_D3_wt_IDR	33.25	0.96919	0.192426	0.029692
1383	pSB_D3_wt_IDR	33.5	0.985333	0.2526	0.0389771
1384	pSB_D3_wt_IDR	33.75	0.97069	0.297757	0.0459449
1385	pSB_D3_wt_IDR	34	0.978357	0.213091	0.0328807
1386	pSB_D3_wt_IDR	34.25	0.956595	0.290354	0.0448027
1387	pSB_D3_wt_IDR	34.5	0.948786	0.195677	0.0301937
1388	pSB_D3_wt_IDR	34.75	0.982167	0.231532	0.0357261
1389	pSB_D3_wt_IDR	35	1.02138	0.256991	0.0396545
1390	pSB_D3_wt_IDR	35.25	0.933048	0.21893	0.0337816
1391	pSB_D3_wt_IDR	35.5	0.942929	0.202183	0.0311976
1392	pSB_D3_wt_IDR	35.75	1.01271	0.214135	0.0330417
1393	pSB_D3_wt_IDR	36	0.941857	0.212028	0.0327167
1394	pSB_D3_wt_IDR	36.25	1.01317	0.19975	0.0308222
1395	pSB_D3_wt_IDR	36.5	1.00724	0.197573	0.0304862
1396	pSB_D3_wt_IDR	36.75	0.969286	0.226656	0.0349738
1397	pSB_D3_wt_IDR	37	1.00155	0.175808	0.0271277
1398	pSB_D3_wt_IDR	37.25	0.956143	0.268071	0.0413642
1399	pSB_D3_wt_IDR	37.5	1.04102	0.158772	0.0244991
1400	pSB_D3_wt_IDR	37.75	0.975381	0.237315	0.0366184
1401	pSB_D3_wt_IDR	38	1.03031	0.210789	0.0325254
1402	pSB_D3_wt_IDR	38.25	0.910429	0.284493	0.0438982
1403	pSB_D3_wt_IDR	38.5	1.07802	0.212997	0.0328661
1404	pSB_D3_wt_IDR	38.75	1.00112	0.203551	0.0314086
1405	pSB_D3_wt_IDR	39	1.00069	0.243615	0.0375906
1406	pSB_D3_wt_IDR	39.25	0.93531	0.248645	0.0383667
1407	pSB_D3_wt_IDR	39.5	0.959714	0.22142	0.0341659
1408	pSB_D3_wt_IDR	39.75	0.99719	0.199864	0.0308397
1409	pSB_D3_wt_IDR	40	1.02717	0.184051	0.0283997
1410	pSB_D3_wt_IDR	40.25	0.985976	0.183443	0.0283059
1411	pSB_D3_wt_IDR	40.5	0.980881	0.285104	0.0439925
1412	pSB_D3_wt_IDR	40.75	0.9925	0.255492	0.0394232
1413	pSB_D3_wt_IDR	41	0.980143	0.198559	0.0306383
1414	pSB_D3_wt_IDR	41.25	0.982595	0.220627	0.0340435
1415	pSB_D3_wt_IDR	41.5	0.955571	0.217757	0.0336006
1416	pSB_D3_wt_IDR	41.75	0.991786	0.216304	0.0333765
1417	pSB_D3_wt_IDR	42	0.959905	0.243918	0.0376374
1418	pSB_D3_wt_IDR	42.25	0.982524	0.222028	0.0342597
1419	pSB_D3_wt_IDR	42.5	1.02695	0.341002	0.0526177
1420	pSB_D3_wt_IDR	42.75	0.998452	0.202713	0.0312793
1421	pSB_D3_wt_IDR	43	0.890167	0.285422	0.0440415
1422	pSB_D3_wt_IDR	43.25	0.968571	0.19594	0.0302341
1423	pSB_D3_wt_IDR	43.5	1.01029	0.232492	0.0358743
1424	pSB_D3_wt_IDR	43.75	1.00552	0.211991	0.0327109
1425	pSB_D3_wt_IDR	44	1.04731	0.252881	0.0390204
1426	pSB_D3_wt_IDR	44.25	0.990952	0.191126	0.0294914
1427	pSB_D3_wt_IDR	44.5	1.00683	0.334172	0.0515639
1428	pSB_D3_wt_IDR	44.75	0.999167	0.244669	0.0377533
1429	pSB_D3_wt_IDR	45	0.951452	0.173387	0.0267542
1430	pSB_D3_wt_IDR	45.25	1.02562	0.255755	0.0394638
1431	pSB_D3_wt_IDR	45.5	1.01369	0.227986	0.035179
1432	pSB_D3_wt_IDR	45.75	0.96969	0.215919	0.033317
1433	pSB_D3_wt_IDR	46	0.977381	0.17625	0.027196
1434	pSB_D3_wt_IDR	46.25	0.961167	0.161575	0.0249316
1435	pSB_D3_wt_IDR	46.5	1.03152	0.238596	0.0368161
1436	pSB_D3_wt_IDR	46.75	1.04264	0.205362	0.0316881
1437	pSB_D3_wt_IDR	47	1.00581	0.193667	0.0298835
1438	pSB_D3_wt_IDR	47.25	0.985024	0.23862	0.0368199
1439	pSB_D3_wt_IDR	47.5	1.00721	0.273245	0.0421626
1440	pSB_D3_wt_IDR	47.75	1.05507	0.234791	0.036229
1441	pSB_D3_wt_IDR	48	1.01462	0.277605	0.0428354
1442	pSB_D3_wt_IDR	48.25	1.01795	0.276923	0.0427301
1443	pSB_D3_wt_IDR	48.5	1.03143	0.223475	0.034483
1444	pSB_D3_wt_IDR	48.75	0.969738	0.178682	0.0275713
1445	pSB_D3_wt_IDR	49	1.0599	0.211072	0.0325691
1446	pSB_D3_wt_IDR	49.25	1.00212	0.213924	0.0330092
1447	pSB_D3_wt_IDR	49.5	1.0221	0.219166	0.0338181
1448	pSB_D3_wt_IDR	49.75	0.968952	0.239847	0.0370091
1449	pSB_D3_wt_IDR	50	1.01486	0.215787	0.0332966
1450	pSB_D3_wt_IDR	50.25	0.996024	0.223455	0.0344799
1451	pSB_D3_wt_IDR	50.5	1.01602	0.325695	0.0502558
1452	pSB_D3_wt_IDR	50.75	0.977381	0.216927	0.0334726
1453	pSB_D3_wt_IDR	51	0.952405	0.165485	0.0255349
1454	pSB_D3_wt_IDR	51.25	0.985048	0.177964	0.0274604
1455	pSB_D3_wt_IDR	51.5	1.03721	0.166672	0.0257181
1456	pSB_D3_wt_IDR	51.75	0.952286	0.216944	0.0334753
1457	pSB_D3_wt_IDR	52	0.920881	0.264002	0.0407364
1458	pSB_D3_wt_IDR	52.25	0.965476	0.266286	0.0410888
1459	pSB_D3_wt_IDR	52.5	0.933976	0.182364	0.0281393
1460	pSB_D3_wt_IDR	52.75	1.00795	0.214268	0.0330622
1461	pSB_D3_wt_IDR	53	0.985905	0.251975	0.0388807
1462	pSB_D3_wt_IDR	53.25	0.988476	0.289004	0.0445942
1463	pSB_D3_wt_IDR	53.5	1.04031	0.20015	0.0308838
1464	pSB_D3_wt_IDR	53.75	1.05436	0.230911	0.0356304
1465	pSB_D3_wt_IDR	54	1.03445	0.339663	0.0524111
1466	pSB_D3_wt_IDR	54.25	0.974548	0.224555	0.0346496
1467	pSB_D3_wt_IDR	54.5	1.04705	0.249412	0.0384852
1468	pSB_D3_wt_IDR	54.75	1.0544	0.234015	0.0361093
1469	pSB_D3_wt_IDR	55	0.957167	0.231852	0.0357755
1470	pSB_D3_wt_IDR	55.25	1.01252	0.274758	0.0423961
1471	pSB_D3_wt_IDR	55.5	1.03774	0.277094	0.0427565
1472	pSB_D3_wt_IDR	55.75	0.994381	0.316104	0.048776
1473	pSB_D3_wt_IDR	56	1.0351	0.215804	0.0332993
1474	pSB_D3_wt_IDR	56.25	0.995333	0.311615	0.0480832
1475	pSB_D3_wt_IDR	56.5	0.959833	0.22256	0.0343418
1476	pSB_D3_wt_IDR	56.75	1.01117	0.207087	0.0319542
1477	pSB_D3_wt_IDR	57	0.978024	0.199444	0.0307748
1478	pSB_D3_wt_IDR	57.25	0.99031	0.253882	0.0391748
1479	pSB_D3_wt_IDR	57.5	1.00226	0.207362	0.0319967
1480	pSB_D3_wt_IDR	57.75	0.967976	0.233751	0.0360686
1481	pSB_D3_wt_IDR	58	0.988738	0.312571	0.0482307
1482	pSB_D3_wt_IDR	58.25	0.993619	0.328681	0.0507166
1483	pSB_D3_wt_IDR	58.5	1.06226	0.257252	0.0396948
1484	pSB_D3_wt_IDR	58.75	0.945024	0.12934	0.0199576
1485	pSB_D3_wt_IDR	59	1.00776	0.260901	0.0402579
1486	pSB_D3_wt_IDR	59.25	1.05364	0.272158	0.041995
1487	pSB_D3_wt_IDR	59.5	1.08048	0.232481	0.0358726
1488	pSB_D3_wt_IDR	59.75	1.00621	0.241902	0.0373263
1489	pSB_D3KRR_IDR	-2	0.981	0.0664572	0.0130333
1490	pSB_D3KRR_IDR	-1.75	1.01077	0.0836944	0.0164138
1491	pSB_D3KRR_IDR	-1.5	1.01238	0.0610915	0.011981
1492	pSB_D3KRR_IDR	-1.25	0.978077	0.0811522	0.0159152
1493	pSB_D3KRR_IDR	-1	1.00546	0.0907728	0.017802
1494	pSB_D3KRR_IDR	-0.75	0.989577	0.0897473	0.0176009
1495	pSB_D3KRR_IDR	-0.5	1.00558	0.0789522	0.0154838
1496	pSB_D3KRR_IDR	-0.25	1.02054	0.0634831	0.0124501
1497	pSB_D3KRR_IDR	0	0.280077	0.133316	0.0261454
1498	pSB_D3KRR_IDR	0.25	0.284346	0.11198	0.0219612
1499	pSB_D3KRR_IDR	0.5	0.332808	0.113625	0.0222837
1500	pSB_D3KRR_IDR	0.75	0.355692	0.140109	0.0274777
1501	pSB_D3KRR_IDR	1	0.368923	0.158913	0.0311654
1502	pSB_D3KRR_IDR	1.25	0.386654	0.157984	0.0309832
1503	pSB_D3KRR_IDR	1.5	0.391692	0.142869	0.028019
1504	pSB_D3KRR_IDR	1.75	0.444346	0.200234	0.0392692
1505	pSB_D3KRR_IDR	2	0.439	0.167338	0.0328176
1506	pSB_D3KRR_IDR	2.25	0.464846	0.194056	0.0380576
1507	pSB_D3KRR_IDR	2.5	0.441769	0.176224	0.0345603
1508	pSB_D3KRR_IDR	2.75	0.465654	0.190493	0.0373588
1509	pSB_D3KRR_IDR	3	0.493154	0.18898	0.0370619
1510	pSB_D3KRR_IDR	3.25	0.488808	0.1783	0.0349675
1511	pSB_D3KRR_IDR	3.5	0.510385	0.204921	0.0401883
1512	pSB_D3KRR_IDR	3.75	0.5125	0.197621	0.0387566
1513	pSB_D3KRR_IDR	4	0.535808	0.204513	0.0401084
1514	pSB_D3KRR_IDR	4.25	0.4955	0.190331	0.0373269
1515	pSB_D3KRR_IDR	4.5	0.557654	0.208911	0.0409709
1516	pSB_D3KRR_IDR	4.75	0.564692	0.212212	0.0416182
1517	pSB_D3KRR_IDR	5	0.574346	0.208114	0.0408145
1518	pSB_D3KRR_IDR	5.25	0.580731	0.232403	0.045578
1519	pSB_D3KRR_IDR	5.5	0.574962	0.224864	0.0440994
1520	pSB_D3KRR_IDR	5.75	0.589192	0.220121	0.0431692
1521	pSB_D3KRR_IDR	6	0.561538	0.176851	0.0346833
1522	pSB_D3KRR_IDR	6.25	0.557538	0.191966	0.0376476
1523	pSB_D3KRR_IDR	6.5	0.558192	0.173504	0.0340269
1524	pSB_D3KRR_IDR	6.75	0.592423	0.209539	0.041094
1525	pSB_D3KRR_IDR	7	0.594615	0.191664	0.0375883
1526	pSB_D3KRR_IDR	7.25	0.620538	0.204722	0.0401494
1527	pSB_D3KRR_IDR	7.5	0.591692	0.198431	0.0389154
1528	pSB_D3KRR_IDR	7.75	0.617692	0.197674	0.038767
1529	pSB_D3KRR_IDR	8	0.648885	0.207155	0.0406265
1530	pSB_D3KRR_IDR	8.25	0.635269	0.209104	0.0410086
1531	pSB_D3KRR_IDR	8.5	0.626269	0.204845	0.0401733
1532	pSB_D3KRR_IDR	8.75	0.643077	0.221791	0.0434967
1533	pSB_D3KRR_IDR	9	0.653154	0.210404	0.0412637
1534	pSB_D3KRR_IDR	9.25	0.639423	0.209312	0.0410495
1535	pSB_D3KRR_IDR	9.5	0.632885	0.195134	0.0382689
1536	pSB_D3KRR_IDR	9.75	0.628769	0.205758	0.0403525
1537	pSB_D3KRR_IDR	10	0.6645	0.196001	0.038439
1538	pSB_D3KRR_IDR	10.25	0.663769	0.209435	0.0410735
1539	pSB_D3KRR_IDR	10.5	0.694231	0.234454	0.0459802
1540	pSB_D3KRR_IDR	10.75	0.679269	0.222934	0.0437209
1541	pSB_D3KRR_IDR	11	0.672808	0.208374	0.0408654
1542	pSB_D3KRR_IDR	11.25	0.688346	0.228376	0.0447881
1543	pSB_D3KRR_IDR	11.5	0.671346	0.211766	0.0415307
1544	pSB_D3KRR_IDR	11.75	0.698577	0.221376	0.0434154
1545	pSB_D3KRR_IDR	12	0.690885	0.198397	0.0389088
1546	pSB_D3KRR_IDR	12.25	0.705462	0.218856	0.0429211
1547	pSB_D3KRR_IDR	12.5	0.7315	0.228315	0.0447762
1548	pSB_D3KRR_IDR	12.75	0.696385	0.217781	0.0427103
1549	pSB_D3KRR_IDR	13	0.675308	0.19511	0.0382642
1550	pSB_D3KRR_IDR	13.25	0.656654	0.199219	0.03907
1551	pSB_D3KRR_IDR	13.5	0.723769	0.212405	0.0416561
1552	pSB_D3KRR_IDR	13.75	0.695885	0.207092	0.0406141
1553	pSB_D3KRR_IDR	14	0.729038	0.193997	0.0380459
1554	pSB_D3KRR_IDR	14.25	0.716923	0.218296	0.0428114
1555	pSB_D3KRR_IDR	14.5	0.729154	0.211658	0.0415096
1556	pSB_D3KRR_IDR	14.75	0.706231	0.190576	0.037375
1557	pSB_D3KRR_IDR	15	0.773	0.225994	0.044321
1558	pSB_D3KRR_IDR	15.25	0.710192	0.187576	0.0367866
1559	pSB_D3KRR_IDR	15.5	0.723538	0.200975	0.0394145
1560	pSB_D3KRR_IDR	15.75	0.726808	0.209084	0.0410047
1561	pSB_D3KRR_IDR	16	0.738423	0.176809	0.0346751
1562	pSB_D3KRR_IDR	16.25	0.711077	0.169826	0.0333056
1563	pSB_D3KRR_IDR	16.5	0.741462	0.201331	0.0394842
1564	pSB_D3KRR_IDR	16.75	0.724654	0.208171	0.0408257
1565	pSB_D3KRR_IDR	17	0.737115	0.203712	0.0399513
1566	pSB_D3KRR_IDR	17.25	0.748308	0.218317	0.0428156
1567	pSB_D3KRR_IDR	17.5	0.735462	0.23254	0.0456049
1568	pSB_D3KRR_IDR	17.75	0.737462	0.198842	0.0389961
1569	pSB_D3KRR_IDR	18	0.738538	0.185948	0.0364674
1570	pSB_D3KRR_IDR	18.25	0.727308	0.164101	0.0321828
1571	pSB_D3KRR_IDR	18.5	0.756192	0.201875	0.0395909
1572	pSB_D3KRR_IDR	18.75	0.709538	0.16066	0.0315081
1573	pSB_D3KRR_IDR	19	0.756462	0.197511	0.0387351
1574	pSB_D3KRR_IDR	19.25	0.756423	0.208798	0.0409487
1575	pSB_D3KRR_IDR	19.5	0.766385	0.213346	0.0418406
1576	pSB_D3KRR_IDR	19.75	0.767	0.204506	0.0401069
1577	pSB_D3KRR_IDR	20	0.770077	0.200592	0.0393393
1578	pSB_D3KRR_IDR	20.25	0.755654	0.214038	0.0419762
1579	pSB_D3KRR_IDR	20.5	0.766962	0.200625	0.0393459
1580	pSB_D3KRR_IDR	20.75	0.732077	0.175579	0.0344339
1581	pSB_D3KRR_IDR	21	0.761462	0.19476	0.0381957
1582	pSB_D3KRR_IDR	21.25	0.805654	0.224484	0.044025
1583	pSB_D3KRR_IDR	21.5	0.774846	0.198981	0.0390234
1584	pSB_D3KRR_IDR	21.75	0.773192	0.188605	0.0369886
1585	pSB_D3KRR_IDR	22	0.813346	0.20857	0.040904
1586	pSB_D3KRR_IDR	22.25	0.766231	0.171859	0.0337043
1587	pSB_D3KRR_IDR	22.5	0.768538	0.180433	0.0353858
1588	pSB_D3KRR_IDR	22.75	0.787538	0.20613	0.0404254
1589	pSB_D3KRR_IDR	23	0.798923	0.195537	0.038348
1590	pSB_D3KRR_IDR	23.25	0.750154	0.160453	0.0314675
1591	pSB_D3KRR_IDR	23.5	0.780577	0.17215	0.0337613
1592	pSB_D3KRR_IDR	23.75	0.794308	0.198622	0.0389531
1593	pSB_D3KRR_IDR	24	0.737577	0.153234	0.0300516
1594	pSB_D3KRR_IDR	24.25	0.781962	0.174678	0.0342572
1595	pSB_D3KRR_IDR	24.5	0.771038	0.17128	0.0335908
1596	pSB_D3KRR_IDR	24.75	0.809038	0.203432	0.0398963
1597	pSB_D3KRR_IDR	25	0.795308	0.176653	0.0346444
1598	pSB_D3KRR_IDR	25.25	0.804154	0.20317	0.039845
1599	pSB_D3KRR_IDR	25.5	0.837538	0.204818	0.0401681
1600	pSB_D3KRR_IDR	25.75	0.815077	0.202567	0.0397267
1601	pSB_D3KRR_IDR	26	0.798038	0.188063	0.0368822
1602	pSB_D3KRR_IDR	26.25	0.799346	0.2009	0.0393998
1603	pSB_D3KRR_IDR	26.5	0.829615	0.202518	0.0397171
1604	pSB_D3KRR_IDR	26.75	0.777038	0.178433	0.0349936
1605	pSB_D3KRR_IDR	27	0.753	0.159427	0.0312662
1606	pSB_D3KRR_IDR	27.25	0.785423	0.156605	0.0307128
1607	pSB_D3KRR_IDR	27.5	0.794115	0.201188	0.0394562
1608	pSB_D3KRR_IDR	27.75	0.793	0.19346	0.0379406
1609	pSB_D3KRR_IDR	28	0.790615	0.194277	0.0381008
1610	pSB_D3KRR_IDR	28.25	0.798769	0.188576	0.0369828
1611	pSB_D3KRR_IDR	28.5	0.778885	0.17301	0.03393
1612	pSB_D3KRR_IDR	28.75	0.8055	0.18369	0.0360246
1613	pSB_D3KRR_IDR	29	0.784154	0.183719	0.0360302
1614	pSB_D3KRR_IDR	29.25	0.818423	0.220151	0.0431752
1615	pSB_D3KRR_IDR	29.5	0.795	0.196028	0.0384443
1616	pSB_D3KRR_IDR	29.75	0.781885	0.200209	0.0392642
1617	pSB_D3KRR_IDR	30	0.816423	0.186209	0.0365185
1618	pSB_D3KRR_IDR	30.25	0.828962	0.19662	0.0385604
1619	pSB_D3KRR_IDR	30.5	0.795962	0.195087	0.0382596
1620	pSB_D3KRR_IDR	30.75	0.821462	0.177626	0.0348353
1621	pSB_D3KRR_IDR	31	0.819269	0.20994	0.0411727
1622	pSB_D3KRR_IDR	31.25	0.8275	0.198551	0.038939
1623	pSB_D3KRR_IDR	31.5	0.779077	0.194845	0.0382122
1624	pSB_D3KRR_IDR	31.75	0.811269	0.189395	0.0371434
1625	pSB_D3KRR_IDR	32	0.875885	0.258806	0.0507561
1626	pSB_D3KRR_IDR	32.25	0.821346	0.196875	0.0386104
1627	pSB_D3KRR_IDR	32.5	0.8445	0.195484	0.0383376
1628	pSB_D3KRR_IDR	32.75	0.812962	0.21859	0.042869
1629	pSB_D3KRR_IDR	33	0.833731	0.200314	0.0392847
1630	pSB_D3KRR_IDR	33.25	0.813538	0.195255	0.0382926
1631	pSB_D3KRR_IDR	33.5	0.813423	0.212129	0.041602
1632	pSB_D3KRR_IDR	33.75	0.831885	0.197161	0.0386665
1633	pSB_D3KRR_IDR	34	0.837308	0.198902	0.0390078
1634	pSB_D3KRR_IDR	34.25	0.8055	0.166991	0.0327496
1635	pSB_D3KRR_IDR	34.5	0.833154	0.194158	0.0380774
1636	pSB_D3KRR_IDR	34.75	0.821846	0.191814	0.0376179
1637	pSB_D3KRR_IDR	35	0.861923	0.192724	0.0377963
1638	pSB_D3KRR_IDR	35.25	0.810154	0.192398	0.0377324
1639	pSB_D3KRR_IDR	35.5	0.831962	0.19424	0.0380937
1640	pSB_D3KRR_IDR	35.75	0.821308	0.187327	0.0367378
1641	pSB_D3KRR_IDR	36	0.839231	0.21076	0.0413334
1642	pSB_D3KRR_IDR	36.25	0.7665	0.187516	0.0367749
1643	pSB_D3KRR_IDR	36.5	0.812462	0.176409	0.0345967
1644	pSB_D3KRR_IDR	36.75	0.839038	0.187667	0.0368045
1645	pSB_D3KRR_IDR	37	0.851077	0.187109	0.0366951
1646	pSB_D3KRR_IDR	37.25	0.823538	0.203271	0.0398648
1647	pSB_D3KRR_IDR	37.5	0.858115	0.193704	0.0379886
1648	pSB_D3KRR_IDR	37.75	0.824385	0.163378	0.0320411
1649	pSB_D3KRR_IDR	38	0.836346	0.174719	0.0342653
1650	pSB_D3KRR_IDR	38.25	0.793038	0.211858	0.0415488
1651	pSB_D3KRR_IDR	38.5	0.825231	0.192903	0.0378314
1652	pSB_D3KRR_IDR	38.75	0.809077	0.171671	0.0336675
1653	pSB_D3KRR_IDR	39	0.832808	0.233194	0.0457331
1654	pSB_D3KRR_IDR	39.25	0.811538	0.182703	0.0358311
1655	pSB_D3KRR_IDR	39.5	0.812654	0.231256	0.0453531
1656	pSB_D3KRR_IDR	39.75	0.864654	0.205889	0.0403782
1657	pSB_D3KRR_IDR	40	0.828154	0.218278	0.0428078
1658	pSB_D3KRR_IDR	40.25	0.828423	0.155923	0.0305791
1659	pSB_D3KRR_IDR	40.5	0.8385	0.185168	0.0363145
1660	pSB_D3KRR_IDR	40.75	0.859731	0.1996	0.0391448
1661	pSB_D3KRR_IDR	41	0.830269	0.193236	0.0378967
1662	pSB_D3KRR_IDR	41.25	0.847577	0.207838	0.0407603
1663	pSB_D3KRR_IDR	41.5	0.855731	0.214885	0.0421425
1664	pSB_D3KRR_IDR	41.75	0.867	0.229134	0.0449369
1665	pSB_D3KRR_IDR	42	0.864423	0.224657	0.0440589
1666	pSB_D3KRR_IDR	42.25	0.862077	0.239029	0.0468775
1667	pSB_D3KRR_IDR	42.5	0.848192	0.198275	0.0388849
1668	pSB_D3KRR_IDR	42.75	0.836654	0.20913	0.0410138
1669	pSB_D3KRR_IDR	43	0.879154	0.221626	0.0434645
1670	pSB_D3KRR_IDR	43.25	0.850654	0.228697	0.0448512
1671	pSB_D3KRR_IDR	43.5	0.875615	0.207054	0.0406066
1672	pSB_D3KRR_IDR	43.75	0.863462	0.210471	0.0412767
1673	pSB_D3KRR_IDR	44	0.875385	0.222077	0.043553
1674	pSB_D3KRR_IDR	44.25	0.888423	0.258543	0.0507044
1675	pSB_D3KRR_IDR	44.5	0.863385	0.206086	0.0404168
1676	pSB_D3KRR_IDR	44.75	0.910692	0.220617	0.0432665
1677	pSB_D3KRR_IDR	45	0.896615	0.207768	0.0407467
1678	pSB_D3KRR_IDR	45.25	0.852038	0.21368	0.0419061
1679	pSB_D3KRR_IDR	45.5	0.852154	0.213129	0.0417981
1680	pSB_D3KRR_IDR	45.75	0.867846	0.226045	0.044331
1681	pSB_D3KRR_IDR	46	0.854385	0.177796	0.0348687
1682	pSB_D3KRR_IDR	46.25	0.822462	0.207233	0.0406418
1683	pSB_D3KRR_IDR	46.5	0.865308	0.217714	0.0426972
1684	pSB_D3KRR_IDR	46.75	0.909	0.215454	0.0422541
1685	pSB_D3KRR_IDR	47	0.8635	0.191751	0.0376055
1686	pSB_D3KRR_IDR	47.25	0.844385	0.214199	0.0420079
1687	pSB_D3KRR_IDR	47.5	0.856577	0.202959	0.0398034
1688	pSB_D3KRR_IDR	47.75	0.855923	0.192481	0.0377486
1689	pSB_D3KRR_IDR	48	0.878731	0.189113	0.0370882
1690	pSB_D3KRR_IDR	48.25	0.867731	0.187179	0.0367087
1691	pSB_D3KRR_IDR	48.5	0.899769	0.198599	0.0389484
1692	pSB_D3KRR_IDR	48.75	0.910731	0.242262	0.0475116
1693	pSB_D3KRR_IDR	49	0.896885	0.1955	0.0383407
1694	pSB_D3KRR_IDR	49.25	0.883962	0.195192	0.0382802
1695	pSB_D3KRR_IDR	49.5	0.878385	0.21146	0.0414707
1696	pSB_D3KRR_IDR	49.75	0.874769	0.164137	0.0321899
1697	pSB_D3KRR_IDR	50	0.896115	0.195093	0.0382609
1698	pSB_D3KRR_IDR	50.25	0.907038	0.199878	0.0391993
1699	pSB_D3KRR_IDR	50.5	0.881769	0.203773	0.0399632
1700	pSB_D3KRR_IDR	50.75	0.864077	0.191359	0.0375285
1701	pSB_D3KRR_IDR	51	0.901769	0.206435	0.0404852
1702	pSB_D3KRR_IDR	51.25	0.866231	0.187489	0.0367696
1703	pSB_D3KRR_IDR	51.5	0.869962	0.199462	0.0391178
1704	pSB_D3KRR_IDR	51.75	0.8875	0.18829	0.0369267
1705	pSB_D3KRR_IDR	52	0.890923	0.191028	0.0374636
1706	pSB_D3KRR_IDR	52.25	0.866154	0.181892	0.035672
1707	pSB_D3KRR_IDR	52.5	0.869077	0.183791	0.0360444
1708	pSB_D3KRR_IDR	52.75	0.892346	0.216019	0.0423649
1709	pSB_D3KRR_IDR	53	0.885077	0.203423	0.0398944
1710	pSB_D3KRR_IDR	53.25	0.899615	0.214326	0.0420328
1711	pSB_D3KRR_IDR	53.5	0.889077	0.202429	0.0396996
1712	pSB_D3KRR_IDR	53.75	0.893077	0.229504	0.0450095
1713	pSB_D3KRR_IDR	54	0.903269	0.21223	0.0416218
1714	pSB_D3KRR_IDR	54.25	0.910462	0.227188	0.0445552
1715	pSB_D3KRR_IDR	54.5	0.873423	0.204905	0.0401852
1716	pSB_D3KRR_IDR	54.75	0.884115	0.207728	0.0407388
1717	pSB_D3KRR_IDR	55	0.896615	0.227676	0.044651
1718	pSB_D3KRR_IDR	55.25	0.897115	0.195708	0.0383814
1719	pSB_D3KRR_IDR	55.5	0.920577	0.197937	0.0388187
1720	pSB_D3KRR_IDR	55.75	0.925885	0.224338	0.0439963
1721	pSB_D3KRR_IDR	56	0.933462	0.216584	0.0424756
1722	pSB_D3KRR_IDR	56.25	0.887692	0.190577	0.0373751
1723	pSB_D3KRR_IDR	56.5	0.911192	0.192355	0.0377239
1724	pSB_D3KRR_IDR	56.75	0.917923	0.216651	0.0424887
1725	pSB_D3KRR_IDR	57	0.909577	0.236669	0.0464147
1726	pSB_D3KRR_IDR	57.25	0.898115	0.190484	0.037357
1727	pSB_D3KRR_IDR	57.5	0.921462	0.222082	0.0435538
1728	pSB_D3KRR_IDR	57.75	0.900962	0.209679	0.0411213
1729	pSB_D3KRR_IDR	58	0.912115	0.196701	0.0385763
1730	pSB_D3KRR_IDR	58.25	0.913577	0.230477	0.0452003
1731	pSB_D3KRR_IDR	58.5	0.874731	0.204033	0.0400142
1732	pSB_D3KRR_IDR	58.75	0.889692	0.223613	0.0438541
1733	pSB_D3KRR_IDR	59	0.931077	0.25361	0.049737
1734	pSB_D3KRR_IDR	59.25	0.888038	0.221747	0.0434882
1735	pSB_D3KRR_IDR	59.5	0.899462	0.202143	0.0396434
1736	pSB_D3KRR_IDR	59.75	0.890846	0.203822	0.0399728
1737	wt	-2	1.01345	0.0941096	0.0174757
1738	wt	-1.75	1.0019	0.0666169	0.0123704
1739	wt	-1.5	1.00848	0.0989984	0.0183835
1740	wt	-1.25	0.985207	0.0933983	0.0173436
1741	wt	-1	1.03797	0.129158	0.023984
1742	wt	-0.75	1.00214	0.0633097	0.0117563
1743	wt	-0.5	0.962828	0.117659	0.0218487
1744	wt	-0.25	0.987586	0.095176	0.0176737
1745	wt	0	0.319966	0.0945752	0.0175622
1746	wt	0.25	0.393793	0.0950697	0.017654
1747	wt	0.5	0.401172	0.110726	0.0205613
1748	wt	0.75	0.439828	0.111159	0.0206417
1749	wt	1	0.459448	0.101697	0.0188847
1750	wt	1.25	0.481448	0.117615	0.0218405
1751	wt	1.5	0.504966	0.0982331	0.0182414
1752	wt	1.75	0.542483	0.122606	0.0227673
1753	wt	2	0.559724	0.117106	0.021746
1754	wt	2.25	0.57069	0.137997	0.0256253
1755	wt	2.5	0.585241	0.107498	0.0199619
1756	wt	2.75	0.586966	0.0984166	0.0182755
1757	wt	3	0.615517	0.142407	0.0264443
1758	wt	3.25	0.594759	0.148541	0.0275833
1759	wt	3.5	0.613345	0.146962	0.0272901
1760	wt	3.75	0.616828	0.105676	0.0196236
1761	wt	4	0.626897	0.136559	0.0253583
1762	wt	4.25	0.678345	0.150242	0.0278993
1763	wt	4.5	0.637379	0.12671	0.0235294
1764	wt	4.75	0.656138	0.110739	0.0205637
1765	wt	5	0.658172	0.133679	0.0248235
1766	wt	5.25	0.681655	0.121874	0.0226315
1767	wt	5.5	0.693345	0.151309	0.0280973
1768	wt	5.75	0.685724	0.116017	0.0215439
1769	wt	6	0.697966	0.112025	0.0208026
1770	wt	6.25	0.684966	0.156855	0.0291273
1771	wt	6.5	0.723759	0.150339	0.0279172
1772	wt	6.75	0.734276	0.124649	0.0231467
1773	wt	7	0.712034	0.131776	0.0244701
1774	wt	7.25	0.714793	0.126799	0.0235461
1775	wt	7.5	0.739414	0.122446	0.0227377
1776	wt	7.75	0.710069	0.118719	0.0220456
1777	wt	8	0.754276	0.123775	0.0229844
1778	wt	8.25	0.741207	0.140962	0.0261759
1779	wt	8.5	0.761103	0.107252	0.0199162
1780	wt	8.75	0.758897	0.142918	0.0265392
1781	wt	9	0.759069	0.126601	0.0235092
1782	wt	9.25	0.769966	0.139651	0.0259326
1783	wt	9.5	0.742	0.122071	0.0226681
1784	wt	9.75	0.769724	0.121382	0.02254
1785	wt	10	0.751931	0.119376	0.0221676
1786	wt	10.25	0.76769	0.115104	0.0213742
1787	wt	10.5	0.77531	0.164546	0.0305554
1788	wt	10.75	0.769379	0.169123	0.0314054
1789	wt	11	0.778138	0.135364	0.0251364
1790	wt	11.25	0.793172	0.138692	0.0257545
1791	wt	11.5	0.792966	0.151792	0.028187
1792	wt	11.75	0.799138	0.13933	0.025873
1793	wt	12	0.821621	0.17942	0.0333175
1794	wt	12.25	0.826069	0.14231	0.0264262
1795	wt	12.5	0.79569	0.125332	0.0232735
1796	wt	12.75	0.803103	0.124343	0.0230899
1797	wt	13	0.816931	0.144182	0.0267739
1798	wt	13.25	0.809586	0.127122	0.023606
1799	wt	13.5	0.837138	0.13523	0.0251117
1800	wt	13.75	0.801414	0.143441	0.0266362
1801	wt	14	0.809034	0.110815	0.0205778
1802	wt	14.25	0.795414	0.152618	0.0283404
1803	wt	14.5	0.809069	0.149505	0.0277623
1804	wt	14.75	0.818138	0.146788	0.0272579
1805	wt	15	0.838483	0.165146	0.0306668
1806	wt	15.25	0.79131	0.10891	0.0202241
1807	wt	15.5	0.819655	0.13448	0.0249724
1808	wt	15.75	0.857103	0.149632	0.027786
1809	wt	16	0.856793	0.140181	0.0260309
1810	wt	16.25	0.867	0.170313	0.0316264
1811	wt	16.5	0.847379	0.156408	0.0290442
1812	wt	16.75	0.869552	0.177126	0.0328915
1813	wt	17	0.844897	0.145822	0.0270784
1814	wt	17.25	0.832931	0.154431	0.028677
1815	wt	17.5	0.858414	0.131596	0.0244368
1816	wt	17.75	0.849586	0.160576	0.0298182
1817	wt	18	0.877	0.163896	0.0304347
1818	wt	18.25	0.868793	0.137826	0.0255937
1819	wt	18.5	0.83631	0.147191	0.0273326
1820	wt	18.75	0.855138	0.139007	0.025813
1821	wt	19	0.842966	0.159661	0.0296484
1822	wt	19.25	0.849966	0.183544	0.0340832
1823	wt	19.5	0.844966	0.146309	0.0271689
1824	wt	19.75	0.87569	0.164654	0.0305754
1825	wt	20	0.899414	0.175917	0.0326671
1826	wt	20.25	0.854	0.156501	0.0290616
1827	wt	20.5	0.850828	0.192653	0.0357747
1828	wt	20.75	0.882966	0.173433	0.0322058
1829	wt	21	0.863655	0.176232	0.0327255
1830	wt	21.25	0.914207	0.170457	0.0316532
1831	wt	21.5	0.902483	0.179304	0.0332959
1832	wt	21.75	0.903414	0.146786	0.0272575
1833	wt	22	0.875586	0.154321	0.0286568
1834	wt	22.25	0.872414	0.15662	0.0290836
1835	wt	22.5	0.872414	0.155054	0.0287929
1836	wt	22.75	0.924448	0.160063	0.029723
1837	wt	23	0.890897	0.174035	0.0323174
1838	wt	23.25	0.926034	0.158322	0.0293996
1839	wt	23.5	0.914552	0.18612	0.0345616
1840	wt	23.75	0.905	0.171295	0.0318086
1841	wt	24	0.890207	0.165321	0.0306994
1842	wt	24.25	0.892345	0.154726	0.0287319
1843	wt	24.5	0.901103	0.13585	0.0252267
1844	wt	24.75	0.886	0.145369	0.0269943
1845	wt	25	0.881828	0.137863	0.0256006
1846	wt	25.25	0.91431	0.16559	0.0307492
1847	wt	25.5	0.926276	0.143094	0.0265718
1848	wt	25.75	0.922862	0.148488	0.0275735
1849	wt	26	0.906103	0.128017	0.0237722
1850	wt	26.25	0.881621	0.187458	0.0348102
1851	wt	26.5	0.892448	0.157375	0.0292239
1852	wt	26.75	0.907931	0.157916	0.0293242
1853	wt	27	0.948414	0.146467	0.0271983
1854	wt	27.25	0.917276	0.156855	0.0291273
1855	wt	27.5	0.917069	0.134308	0.0249404
1856	wt	27.75	0.892345	0.144866	0.0269009
1857	wt	28	0.895414	0.164257	0.0305017
1858	wt	28.25	0.895379	0.141619	0.026298
1859	wt	28.5	0.916172	0.162963	0.0302615
1860	wt	28.75	0.885	0.14655	0.0272137
1861	wt	29	0.871862	0.150897	0.0280208
1862	wt	29.25	0.88931	0.135004	0.0250697
1863	wt	29.5	0.839103	0.164994	0.0306387
1864	wt	29.75	0.907345	0.128252	0.0238157
1865	wt	30	0.905069	0.154248	0.0286432
1866	wt	30.25	0.895414	0.138641	0.0257451
1867	wt	30.5	0.897586	0.122736	0.0227914
1868	wt	30.75	0.904172	0.132353	0.0245773
1869	wt	31	0.917	0.11773	0.0218619
1870	wt	31.25	0.929379	0.143978	0.026736
1871	wt	31.5	0.90631	0.158565	0.0294447
1872	wt	31.75	0.86569	0.14271	0.0265005
1873	wt	32	0.922207	0.150155	0.0278831
1874	wt	32.25	0.891655	0.158126	0.0293633
1875	wt	32.5	0.911862	0.152883	0.0283897
1876	wt	32.75	0.950034	0.157014	0.0291568
1877	wt	33	0.901552	0.185476	0.034442
1878	wt	33.25	0.938931	0.147944	0.0274726
1879	wt	33.5	0.912759	0.161102	0.0299159
1880	wt	33.75	0.922897	0.147969	0.0274771
1881	wt	34	0.93	0.179099	0.0332578
1882	wt	34.25	0.928138	0.162726	0.0302175
1883	wt	34.5	0.926276	0.14795	0.0274736
1884	wt	34.75	0.930793	0.1435	0.0266472
1885	wt	35	0.899621	0.152828	0.0283794
1886	wt	35.25	0.912103	0.127168	0.0236145
1887	wt	35.5	0.94631	0.15677	0.0291115
1888	wt	35.75	0.930517	0.13727	0.0254904
1889	wt	36	0.943793	0.178328	0.0331147
1890	wt	36.25	0.924034	0.13111	0.0243465
1891	wt	36.5	0.945621	0.175738	0.0326337
1892	wt	36.75	0.959483	0.135024	0.0250733
1893	wt	37	0.897552	0.162726	0.0302175
1894	wt	37.25	0.905345	0.146212	0.0271509
1895	wt	37.5	0.919793	0.169261	0.031431
1896	wt	37.75	0.913414	0.165144	0.0306665
1897	wt	38	0.916897	0.156485	0.0290586
1898	wt	38.25	0.958103	0.164989	0.0306377
1899	wt	38.5	0.931621	0.162866	0.0302435
1900	wt	38.75	0.925793	0.158662	0.0294628
1901	wt	39	0.952655	0.162671	0.0302073
1902	wt	39.25	0.919966	0.155554	0.0288857
1903	wt	39.5	0.936448	0.138322	0.0256857
1904	wt	39.75	0.91731	0.15076	0.0279955
1905	wt	40	0.934345	0.177561	0.0329722
1906	wt	40.25	0.95069	0.156228	0.0290109
1907	wt	40.5	0.913759	0.177016	0.0328711
1908	wt	40.75	0.923586	0.175497	0.032589
1909	wt	41	0.936931	0.135243	0.0251141
1910	wt	41.25	0.924966	0.169853	0.0315409
1911	wt	41.5	0.943793	0.142081	0.0263837
1912	wt	41.75	0.916483	0.14941	0.0277448
1913	wt	42	0.928724	0.157047	0.0291629
1914	wt	42.25	0.90369	0.157705	0.029285
1915	wt	42.5	0.908517	0.183039	0.0339896
1916	wt	42.75	0.907897	0.147682	0.0274238
1917	wt	43	0.912069	0.124104	0.0230456
1918	wt	43.25	0.923517	0.15703	0.0291597
1919	wt	43.5	0.902241	0.150355	0.0279203
1920	wt	43.75	0.927966	0.174933	0.0324842
1921	wt	44	0.965655	0.164157	0.0304833
1922	wt	44.25	0.934793	0.146588	0.0272207
1923	wt	44.5	0.930138	0.166653	0.0309467
1924	wt	44.75	0.958448	0.192353	0.0357191
1925	wt	45	0.98269	0.162895	0.0302489
1926	wt	45.25	0.933	0.185484	0.0344435
1927	wt	45.5	0.931862	0.182778	0.033941
1928	wt	45.75	0.890897	0.152131	0.02825
1929	wt	46	0.937966	0.138247	0.0256718
1930	wt	46.25	0.921621	0.184031	0.0341738
1931	wt	46.5	0.934897	0.153612	0.0285251
1932	wt	46.75	0.935207	0.157919	0.0293249
1933	wt	47	0.920621	0.135461	0.0251545
1934	wt	47.25	0.953793	0.171754	0.031894
1935	wt	47.5	0.936793	0.194395	0.0360983
1936	wt	47.75	0.942931	0.170644	0.0316878
1937	wt	48	0.935448	0.159663	0.0296487
1938	wt	48.25	0.944862	0.151667	0.0281638
1939	wt	48.5	0.970276	0.18074	0.0335626
1940	wt	48.75	0.972828	0.169824	0.0315355
1941	wt	49	0.952793	0.156995	0.0291532
1942	wt	49.25	0.967586	0.138373	0.0256952
1943	wt	49.5	0.93869	0.139372	0.0258807
1944	wt	49.75	0.90469	0.159209	0.0295645
1945	wt	50	0.940793	0.201769	0.0374676
1946	wt	50.25	0.921828	0.162078	0.0300972
1947	wt	50.5	0.961138	0.174752	0.0324506
1948	wt	50.75	0.938379	0.152778	0.0283701
1949	wt	51	0.940793	0.164887	0.0306188
1950	wt	51.25	0.915759	0.136397	0.0253283
1951	wt	51.5	0.918724	0.168214	0.0312365
1952	wt	51.75	0.959586	0.190352	0.0353476
1953	wt	52	0.938966	0.160541	0.0298117
1954	wt	52.25	0.917655	0.164293	0.0305085
1955	wt	52.5	0.93369	0.135527	0.0251667
1956	wt	52.75	0.928172	0.136956	0.0254322
1957	wt	53	0.936345	0.150699	0.0279841
1958	wt	53.25	0.979034	0.162232	0.0301257
1959	wt	53.5	0.962379	0.140199	0.0260343
1960	wt	53.75	0.937586	0.151233	0.0280833
1961	wt	54	0.968448	0.15764	0.0292729
1962	wt	54.25	0.961621	0.139575	0.0259185
1963	wt	54.5	0.959207	0.181854	0.0337694
1964	wt	54.75	0.925828	0.174038	0.032318
1965	wt	55	0.934138	0.139925	0.0259835
1966	wt	55.25	0.961414	0.19809	0.0367845
1967	wt	55.5	0.931724	0.152812	0.0283764
1968	wt	55.75	0.944241	0.145016	0.0269287
1969	wt	56	0.961655	0.144887	0.0269049
1970	wt	56.25	0.959517	0.154968	0.0287768
1971	wt	56.5	0.942862	0.16745	0.0310947
1972	wt	56.75	0.923759	0.163984	0.0304511
1973	wt	57	0.954552	0.17816	0.0330835
1974	wt	57.25	0.938655	0.154466	0.0286835
1975	wt	57.5	0.960103	0.173044	0.0321335
1976	wt	57.75	0.941034	0.183346	0.0340465
1977	wt	58	0.952241	0.21752	0.0403924
1978	wt	58.25	0.944724	0.155729	0.0289181
1979	wt	58.5	0.941966	0.183977	0.0341637
1980	wt	58.75	0.925897	0.171575	0.0318607
1981	wt	59	0.932414	0.179847	0.0333968
1982	wt	59.25	0.969276	0.194085	0.0360408
1983	wt	59.5	0.97	0.17865	0.0331744
1984	wt	59.75	0.925103	0.123786	0.0229865
