# Supplementary material for: Recent evolution of a TET-controlled and DPPA3/STELLA-driven pathway of passive DNA demethylation in mammals
Source: Nat Commun. 2020 Nov 24;11:5972. doi: 10.1038/s41467-020-19603-1 (PMC7686362; doi:10.1038/s41467-020-19603-1)
Supplement: Supplementary file 11 — Source Data [file 41467_2020_19603_MOESM11_ESM.zip › Figure_6.xlsx]

## Sheet: Figure_6f
Related to Figure 6f: RICS mScarlet mobile fraction quantification
	excelSheet	Date	CellType	Species	CF	Filename	Counts	Brightness	Nmob	D	wr	wz	y0	Pix.nm.	Pix.us.	Line.ms.	Nimm	wimm	shift_X	shift_Y	Chi2	MOBILE_FRACTION
15	20190321_CCF_WT	"20190321"	U1WT_D3WT	D3WT	ACF2	u1wtgfp_d3wt_round2_mSc_cell02	22.9413	12.9363	1.7734	6.2587	0.18	0.8	-0.0006867	40	11.11	3.33	0.22367	0.22734	0.03448	0.063953	2.0278	0.888001
16	20190321_CCF_WT	"20190321"	U1WT_D3WT	D3WT	ACF2	u1wtgfp_d3wt_round2_mSc_cell01	25.4918	11.3492	2.2461	3.4102	0.18	0.8	-3.7524e-05	40	11.11	3.33	0.19464	0.27283	0.027553	0.013294	1.9044	0.920254
17	20190321_CCF_WT	"20190321"	U1WT_D3WT	D3WT	ACF2	u1wtgfp_d3wt_mSc_cell13	47.6204	12.6941	3.7514	7.7844	0.18	0.8	0.0002128	40	11.11	3.33	0.30629	0.22791	0.02046	0.00017535	1.8709	0.924516
18	20190321_CCF_WT	"20190321"	U1WT_D3WT	D3WT	ACF2	u1wtgfp_d3wt_mSc_cell12	17.9711	12.4183	1.4471	8.71	0.18	0.8	0.0011188	40	11.11	3.33	0.19646	0.23476	0.032408	0.015836	2.0195	0.880467
19	20190321_CCF_WT	"20190321"	U1WT_D3WT	D3WT	ACF2	u1wtgfp_d3wt_mSc_cell11	21.6578	10.1073	2.1428	6.3738	0.18	0.8	0.00030662	40	11.11	3.33	0.14266	0.26774	0.026869	0.013809	2.0415	0.937579
20	20190321_CCF_WT	"20190321"	U1WT_D3WT	D3WT	ACF2	u1wtgfp_d3wt_mSc_cell10	65.428	12.8115	5.107	12.3637	0.18	0.8	0.00014395	40	11.11	3.33	1.3612	0.24547	0.012208	0.031428	2.0953	0.789555
21	20190321_CCF_WT	"20190321"	U1WT_D3WT	D3WT	ACF2	u1wtgfp_d3wt_mSc_cell09	35.8422	13.4994	2.6551	7.6598	0.18	0.8	0.000262	40	11.11	3.33	0.26319	0.24834	0.0063317	0.042206	2.0254	0.909814
22	20190321_CCF_WT	"20190321"	U1WT_D3WT	D3WT	ACF2	u1wtgfp_d3wt_mSc_cell08	69.077	17.0015	4.063	10.4165	0.18	0.8	-0.00017857	40	11.11	3.33	0.3986	0.29068	0.023632	0.0022053	1.9661	0.91066
23	20190321_CCF_WT	"20190321"	U1WT_D3WT	D3WT	ACF2	u1wtgfp_d3wt_mSc_cell07	32.3002	13.4165	2.4075	6.6357	0.18	0.8	-9.4763e-05	40	11.11	3.33	0.1831	0.20995	0.024919	0.016899	2.1641	0.929321
24	20190321_CCF_WT	"20190321"	U1WT_D3WT	D3WT	ACF2	u1wtgfp_d3wt_mSc_cell06	127.198	32.848	3.8723	8.8412	0.18	0.8	-0.00049371	40	11.11	3.33	2.1471	0.22359	0.017528	0.015563	3.2361	0.643303
25	20190321_CCF_WT	"20190321"	U1WT_D3WT	D3WT	ACF2	u1wtgfp_d3wt_mSc_cell05	20.0619	10.8599	1.8473	6.6367	0.18	0.8	0.00021361	40	11.11	3.33	0.13388	0.26554	0.014322	0.026309	1.8021	0.932424
26	20190321_CCF_WT	"20190321"	U1WT_D3WT	D3WT	ACF2	u1wtgfp_d3wt_mSc_cell03	20.5099	10.8722	1.8865	6.1133	0.18	0.8	0.00015869	40	11.11	3.33	0.17732	0.26113	0.028039	0.013598	2.1236	0.914082
27	20190321_CCF_WT	"20190321"	U1WT_D3WT	D3WT	ACF2	u1wtgfp_d3wt_mSc_cell02	15.6865	11.5034	1.3636	6.5859	0.18	0.8	-0.00029293	40	11.11	3.33	0.15228	0.22579	0.0014766	0.050354	1.8461	0.899543
28	20190321_CCF_WT	"20190321"	U1WT_D3WT	D3WT	ACF2	u1wtgfp_d3wt_mSc_cell01	52.9728	12.9474	4.0914	9.0459	0.18	0.8	0.00095283	40	11.11	3.33	0.51779	0.26195	0.0064841	0.039322	1.9991	0.887661
53	20190321_CCF_KRR	"20190321"	U1WT_D3KRR	D3KRR	ACF2	u1wtGFP_d3KRR_cell10	9.1598	10.6512	0.85997	8.9117	0.18	0.8	0.0016366	40	11.11	3.33	0.12493	0.19959	0.020999	0.029866	1.8079	0.873155
54	20190321_CCF_KRR	"20190321"	U1WT_D3KRR	D3KRR	ACF2	u1wtGFP_d3KRR_cell09	14.3147	10.7018	1.3376	4.524	0.18	0.8	-0.00023463	40	11.11	3.33	0.31864	0.215	0.0057346	0.0011826	2.0077	0.807612
55	20190321_CCF_KRR	"20190321"	U1WT_D3KRR	D3KRR	ACF2	u1wtGFP_d3KRR_cell08	17.1592	10.301	1.6658	12.556	0.18	0.8	0.0011966	40	11.11	3.33	0.24053	0.18081	0.023771	0.0035224	2.0554	0.873826
56	20190321_CCF_KRR	"20190321"	U1WT_D3KRR	D3KRR	ACF2	u1wtGFP_d3KRR_cell07	10.3248	10.005	1.032	8.8618	0.18	0.8	0.00070897	40	11.11	3.33	0.20567	0.23369	0.025074	0.0098866	2.1476	0.833825
57	20190321_CCF_KRR	"20190321"	U1WT_D3KRR	D3KRR	ACF2	u1wtGFP_d3KRR_cell06	15.837	10.428	1.5187	4.3293	0.18	0.8	-0.00013236	40	11.11	3.33	0.3052	0.24412	0.0015382	0.051562	1.9585	0.832666
58	20190321_CCF_KRR	"20190321"	U1WT_D3KRR	D3KRR	ACF2	u1wtGFP_d3KRR_cell05	15.1039	9.399	1.607	4.9131	0.18	0.8	-0.00011371	40	11.11	3.33	0.25057	0.23375	0.0089933	0.051092	2.0945	0.865109
59	20190321_CCF_KRR	"20190321"	U1WT_D3KRR	D3KRR	ACF2	u1wtGFP_d3KRR_cell04	32.2015	9.0905	3.5423	9.8794	0.18	0.8	0.00083287	40	11.11	3.33	0.53028	0.24959	0.0043934	0.035648	2.1898	0.869793
60	20190321_CCF_KRR	"20190321"	U1WT_D3KRR	D3KRR	ACF2	u1wtGFP_d3KRR_cell03	18.3059	11.7216	1.5617	7.9173	0.18	0.8	0.000285	40	11.11	3.33	0.14599	0.25453	0.027432	0.057761	2.1095	0.91451
61	20190321_CCF_KRR	"20190321"	U1WT_D3KRR	D3KRR	ACF2	u1wtGFP_d3KRR_cell01	4.8925	7.9749	0.61349	8.9506	0.18	0.8	-0.00162	40	11.11	3.33	0.038559	0.2552	0.033256	0.026082	1.9414	0.940865
62	20190321_CCF_KRR	"20190321"	U1WT_D3KRR	D3KRR	ACF2	u1wtGFP_d3KRR_cell02	10.8079	11.3208	0.95469	8.9991	0.18	0.8	0.0013732	40	11.11	3.33	0.10879	0.25067	0.021265	0.018261	1.8335	0.897704
81	20190321_CCF_u1KO-d3WT	"20190321"	U1KO_D3WT	D3WT	ACF2	cell 08	8.5156	8.931	0.95348	5.2344	0.18	0.8	0.0021554	40	11.11	3.33	0.15787	0.2547	0.024032	0.031827	1.6678	0.857948
82	20190321_CCF_u1KO-d3WT	"20190321"	U1KO_D3WT	D3WT	ACF2	cell 07	5.8216	6.3027	0.92367	8.2914	0.18	0.8	0.0010688	40	11.11	3.33	0.12252	0.23983	0.043329	0.05695	2.0534	0.882889
83	20190321_CCF_u1KO-d3WT	"20190321"	U1KO_D3WT	D3WT	ACF2	cell 06	6.0411	6.7413	0.89612	6.1561	0.18	0.8	0.00065855	40	11.11	3.33	0.070238	0.25855	0.024802	0.029999	2.0791	0.927317
84	20190321_CCF_u1KO-d3WT	"20190321"	U1KO_D3WT	D3WT	ACF2	cell 05	5.0239	10.4551	0.48052	7.5517	0.18	0.8	0.00097027	40	11.11	3.33	0.05286	0.23085	0.025987	0.04194	1.8655	0.900896
85	20190321_CCF_u1KO-d3WT	"20190321"	U1KO_D3WT	D3WT	ACF2	cell 04	6.1703	9.8328	0.62752	7.2382	0.18	0.8	-0.0012751	40	11.11	3.33	0.053647	0.19638	0.03065	0.067362	1.958	0.921243
86	20190321_CCF_u1KO-d3WT	"20190321"	U1KO_D3WT	D3WT	ACF2	cell 03	10.2206	10.6989	0.9553	7.436	0.18	0.8	5.6538e-05	40	11.11	3.33	0.042204	0.23222	0.015095	0.049325	2.0597	0.95769
87	20190321_CCF_u1KO-d3WT	"20190321"	U1KO_D3WT	D3WT	ACF2	cell 02	4.0505	7.877	0.51421	6.9083	0.18	0.8	-0.00011299	40	11.11	3.33	0.02254	0.21926	0.013955	0.013465	1.8939	0.958007
88	20190321_CCF_u1KO-d3WT	"20190321"	U1KO_D3WT	D3WT	ACF2	cell 01	13.8841	7.3762	1.8823	9.1969	0.18	0.8	0.0029386	40	11.11	3.33	0.266	0.22719	0.025494	0.028204	1.9151	0.876181
103	20190321_TANDEM_construct	"20190321"	tandem_eGFP_mSc	tandem_mSc	ACF2	cell06	10.0211	13.2632	0.75556	33.7875	0.18	0.8	5.0708e-05	40	11.11	3.33	0.01433	0.36567	0.016204	0.21483	1.8363	0.981387
104	20190321_TANDEM_construct	"20190321"	tandem_eGFP_mSc	tandem_mSc	ACF2	cell05	15.0283	17.2134	0.87306	30.7343	0.18	0.8	-0.00027964	40	11.11	3.33	0.004145	0.29936	4.2859e-07	73.5643	2.2424	0.995275
105	20190321_TANDEM_construct	"20190321"	tandem_eGFP_mSc	tandem_mSc	ACF2	cell04	7.3287	11.5395	0.63509	27.7131	0.18	0.8	-0.00012251	40	11.11	3.33	0.011834	0.3367	0.011467	0.042589	2.0043	0.981707
106	20190321_TANDEM_construct	"20190321"	tandem_eGFP_mSc	tandem_mSc	ACF2	cell03	9.358	11.8439	0.79011	32.2263	0.18	0.8	0.00084264	40	11.11	3.33	0.025504	0.26359	0.015119	0.080209	1.7481	0.96873
107	20190321_TANDEM_construct	"20190321"	tandem_eGFP_mSc	tandem_mSc	ACF2	cell02	20.0737	17.1037	1.1736	34.2114	0.18	0.8	0.00030766	40	11.11	3.33	0.032318	0.24277	0.011882	0.012613	1.8807	0.973201
108	20190321_TANDEM_construct	"20190321"	tandem_eGFP_mSc	tandem_mSc	ACF2	cell01	25.9953	12.5124	2.0776	30.3512	0.18	0.8	3.8576e-05	40	11.11	3.33	0.053199	0.28285	0.019604	0.021421	2.0606	0.975033
131	20190320_CCF_WT_	"20190320"	U1WT_D3WT	D3WT	ACF2	slide2_cell10	36.574	10.6061	3.4484	3.5916	0.18	0.8	-8.6207e-05	40	11.11	3.33	0.54345	0.25647	0.022059	0.0015019	1.916	0.86386
132	20190320_CCF_WT_	"20190320"	U1WT_D3WT	D3WT	ACF2	slide2_cell09	15.8107	12.7075	1.2442	7.0297	0.18	0.8	0.0010256	40	11.11	3.33	0.16316	0.2261	0.0092793	0.027122	1.9729	0.884067
133	20190320_CCF_WT_	"20190320"	U1WT_D3WT	D3WT	ACF2	slide2_cell08	7.4695	12.7481	0.58593	6.788	0.18	0.8	0.0020851	40	11.11	3.33	0.086022	0.21373	0.014418	0.015238	1.9234	0.871982
134	20190320_CCF_WT_	"20190320"	U1WT_D3WT	D3WT	ACF2	slide2_cell07	10.8912	14.4843	0.75193	7.2372	0.18	0.8	0.0010697	40	11.11	3.33	0.088741	0.21282	0.022125	0.019933	2.1122	0.89444
135	20190320_CCF_WT_	"20190320"	U1WT_D3WT	D3WT	ACF2	slide2_cell06	12.6339	14.028	0.90062	5.8125	0.18	0.8	0.00094313	40	11.11	3.33	0.14321	0.20702	0.023544	0.017866	2.1806	0.862803
136	20190320_CCF_WT_	"20190320"	U1WT_D3WT	D3WT	ACF2	slide2_cell05	17.3819	13.6019	1.2779	6.4273	0.18	0.8	4.4287e-05	40	11.11	3.33	0.09944	0.21758	0.01608	0.0061607	2.0162	0.927803
137	20190320_CCF_WT_	"20190320"	U1WT_D3WT	D3WT	ACF2	slide2_cell04	26.3722	13.1401	2.007	6.3478	0.18	0.8	0.00050572	40	11.11	3.33	0.21505	0.22572	0.022503	0.024261	2.2779	0.90322
138	20190320_CCF_WT_	"20190320"	U1WT_D3WT	D3WT	ACF2	slide2_cell03	19.7216	11.0152	1.7904	4.9576	0.18	0.8	-1.3879e-05	40	11.11	3.33	0.11969	0.25095	0.019623	0.015751	1.9667	0.937338
139	20190320_CCF_WT_	"20190320"	U1WT_D3WT	D3WT	ACF2	slide2_cell02	17.3493	13.3374	1.3008	7.3719	0.18	0.8	7.5061e-05	40	11.11	3.33	0.18221	0.22423	0.0037183	0.059543	1.7436	0.877135
140	20190320_CCF_WT_	"20190320"	U1WT_D3WT	D3WT	ACF2	slide2_cell01	18.6755	13.5389	1.3794	6.4544	0.18	0.8	0.00021111	40	11.11	3.33	0.10512	0.2237	0.012213	0.01975	1.943	0.929189
141	20190320_CCF_WT_	"20190320"	U1WT_D3WT	D3WT	ACF2	cell06	34.7693	14.0635	2.4723	6.5054	0.18	0.8	0.00039084	40	11.11	3.33	0.22611	0.22372	0.012158	0.0072931	1.9176	0.916206
142	20190320_CCF_WT_	"20190320"	U1WT_D3WT	D3WT	ACF2	cell05	27.0277	14.8528	1.8197	8.383	0.18	0.8	9.5196e-05	40	11.11	3.33	0.076387	0.21172	0.018851	0.00994	1.8305	0.959713
143	20190320_CCF_WT_	"20190320"	U1WT_D3WT	D3WT	ACF2	cell04	23.8388	11.7821	2.0233	6.4547	0.18	0.8	0.00034178	40	11.11	3.33	0.11429	0.20552	0.030222	0.011705	1.9291	0.946533
144	20190320_CCF_WT_	"20190320"	U1WT_D3WT	D3WT	ACF2	cell03	50.593	14.7484	3.4304	11.3491	0.18	0.8	-5.8857e-05	40	11.11	3.33	0.22277	0.24173	0.059772	4.7828e-12	1.7928	0.93902
145	20190320_CCF_WT_	"20190320"	U1WT_D3WT	D3WT	ACF2	cell02	18.3417	11.2546	1.6297	8.0689	0.18	0.8	0.0005289	40	11.11	3.33	0.11788	0.22889	0.026235	0.049161	1.9058	0.932547
146	20190320_CCF_WT_	"20190320"	U1WT_D3WT	D3WT	ACF2	cell01	23.3073	13.9439	1.6715	7.4227	0.18	0.8	2.1563e-05	40	11.11	3.33	0.10389	0.25471	0.012622	0.016859	1.9068	0.941483
178	20190320_CCF_KRR	"20190320"	U1WT_D3KRR	D3KRR	ACF2	slide2_cell10	21.162	10.4186	2.0312	6.3419	0.18	0.8	0.00038815	40	11.11	3.33	0.19993	0.20864	0.02006	0.0052483	1.9981	0.910391
179	20190320_CCF_KRR	"20190320"	U1WT_D3KRR	D3KRR	ACF2	slide2_cell09	11.1063	10.7141	1.0366	6.0172	0.18	0.8	-0.00068348	40	11.11	3.33	0.076986	0.24409	0.024579	0.035601	1.8537	0.930867
180	20190320_CCF_KRR	"20190320"	U1WT_D3KRR	D3KRR	ACF2	slide2_cell08	8.2287	11.7523	0.70018	7.0977	0.18	0.8	0.0009221	40	11.11	3.33	0.056078	0.21672	0.018991	0.040832	2.1728	0.925848
181	20190320_CCF_KRR	"20190320"	U1WT_D3KRR	D3KRR	ACF2	slide2_cell07	19.3111	11.2604	1.715	5.9049	0.18	0.8	-0.00024447	40	11.11	3.33	0.11741	0.22131	0.02339	0.006991	1.9048	0.935926
182	20190320_CCF_KRR	"20190320"	U1WT_D3KRR	D3KRR	ACF2	slide2_cell06	7.5135	7.9409	0.94618	5.6376	0.18	0.8	-0.00091008	40	11.11	3.33	0.082682	0.28667	0.016996	0.034963	2.0052	0.919637
183	20190320_CCF_KRR	"20190320"	U1WT_D3KRR	D3KRR	ACF2	slide2_cell05	17.8376	13.1281	1.3587	6.18	0.18	0.8	0.0005694	40	11.11	3.33	0.11615	0.21887	0.021182	0.004258	1.9476	0.921246
184	20190320_CCF_KRR	"20190320"	U1WT_D3KRR	D3KRR	ACF2	slide2_cell03	3.682	10.4976	0.35074	10.1275	0.18	0.8	-0.0041593	40	11.11	3.33	0.036243	0.2371	0.035505	0.055661	2.155	0.906345
185	20190320_CCF_KRR	"20190320"	U1WT_D3KRR	D3KRR	ACF2	slide2_cell02	7.8262	10.6137	0.73737	7.6764	0.18	0.8	0.0040532	40	11.11	3.33	0.090496	0.2457	0.03731	0.038465	1.5233	0.890688
186	20190320_CCF_KRR	"20190320"	U1WT_D3KRR	D3KRR	ACF2	slide2_cell01_miacor2	7.2163	10.7229	0.67298	7.6313	0.18	0.8	0.0026957	40	11.11	3.33	0.075233	0.23166	0.019165	0.029987	2.0837	0.89945
187	20190320_CCF_KRR	"20190320"	U1WT_D3KRR	D3KRR	ACF2	cell06	8.3039	12.747	0.65143	7.4177	0.18	0.8	-0.0017793	40	11.11	3.33	0.080749	0.24981	0.015213	0.024957	2.028	0.889714
188	20190320_CCF_KRR	"20190320"	U1WT_D3KRR	D3KRR	ACF2	cell05	12.3262	10.2774	1.1994	3.8103	0.18	0.8	-0.000996	40	11.11	3.33	0.21132	0.24072	0.012511	0.012866	2.3617	0.850204
189	20190320_CCF_KRR	"20190320"	U1WT_D3KRR	D3KRR	ACF2	cell04	22.2274	11.4769	1.9367	7.4945	0.18	0.8	-0.00023687	40	11.11	3.33	0.11881	0.23437	0.024938	0.044416	2.055	0.942199
190	20190320_CCF_KRR	"20190320"	U1WT_D3KRR	D3KRR	ACF2	cell03	20.3204	14.7769	1.3751	7.2162	0.18	0.8	0.0014139	40	11.11	3.33	0.31616	0.22726	0.015007	0.038789	2.008	0.813062
191	20190320_CCF_KRR	"20190320"	U1WT_D3KRR	D3KRR	ACF2	cell02	20.6463	14.4053	1.4332	8.3257	0.18	0.8	0.00037656	40	11.11	3.33	0.22249	0.23366	0.015576	0.030515	2.1924	0.865621
192	20190320_CCF_KRR	"20190320"	U1WT_D3KRR	D3KRR	ACF2	cell01	12.5487	12.9225	0.97107	5.4198	0.18	0.8	0.0022415	40	11.11	3.33	0.11739	0.23152	0.010551	0.0093537	1.8467	0.89215
216	20190320_CCF_U1KO-D3wt_	"20190320"	U1KO_D3WT	D3WT	ACF2	cell08	3.4154	11.1782	0.30555	8.7792	0.18	0.8	-0.00041154	40	11.11	3.33	0.040083	0.22172	0.02541	0.03278	2.0044	0.88403
217	20190320_CCF_U1KO-D3wt_	"20190320"	U1KO_D3WT	D3WT	ACF2	cell07	1.1827	8.4478	0.14001	7.5023	0.18	0.8	0.0094466	40	11.11	3.33	0.012873	0.25449	0.010041	0.0019194	1.9249	0.915798
218	20190320_CCF_U1KO-D3wt_	"20190320"	U1KO_D3WT	D3WT	ACF2	cell06	3.2827	10.7312	0.3059	8.0516	0.18	0.8	0.00055165	40	11.11	3.33	0.02997	0.23074	0.016921	0.0078995	1.7166	0.910769
219	20190320_CCF_U1KO-D3wt_	"20190320"	U1KO_D3WT	D3WT	ACF2	cell05	5.0149	8.981	0.55839	6.2564	0.18	0.8	-0.00059188	40	11.11	3.33	0.031924	0.21765	0.031065	0.03676	1.9039	0.94592
220	20190320_CCF_U1KO-D3wt_	"20190320"	U1KO_D3WT	D3WT	ACF2	cell04 _ miacor_2	1.3516	7.8541	0.17209	9.7483	0.18	0.8	3.4209e-07	40	11.11	3.33	0.014691	0.21038	0.02354	0.028055	1.7829	0.921346
221	20190320_CCF_U1KO-D3wt_	"20190320"	U1KO_D3WT	D3WT	ACF2	cell03	1.6852	7.1255	0.2365	11.2228	0.18	0.8	-0.0040461	40	11.11	3.33	0.019534	0.21731	0.024759	0.034899	2.0896	0.923705
222	20190320_CCF_U1KO-D3wt_	"20190320"	U1KO_D3WT	D3WT	ACF2	cell02	1.597	6.8639	0.23267	10.0845	0.18	0.8	0.022976	40	11.11	3.33	0.020273	0.24852	0.017741	0.029041	0.78594	0.919852
223	20190320_CCF_U1KO-D3wt_	"20190320"	U1KO_D3WT	D3WT	ACF2	cell01	9.2209	9.1324	1.0097	8.9891	0.18	0.8	0.0020682	40	11.11	3.33	0.095129	0.23837	0.004774	0.058078	2.2211	0.913897
244	20190307_CCD_U1WT_D3wt	"20190307"	U1WT_D3WT	D3WT	ACF2	round3_cell04	11.4754	11.1633	1.028	7.5718	0.17	1	0.0024299	40	11.11	3.33	0.13917	0.2374	0.021482	0.010859	2.0112	0.880763
245	20190307_CCD_U1WT_D3wt	"20190307"	U1WT_D3WT	D3WT	ACF2	round3_cell03	9.8021	12.8214	0.76451	5.8594	0.17	1	0.00085061	40	11.11	3.33	0.13785	0.21343	0.015279	0.0068978	1.7071	0.847234
246	20190307_CCD_U1WT_D3wt	"20190307"	U1WT_D3WT	D3WT	ACF2	round3_cell02	21.8509	15.6795	1.3936	6.3822	0.17	1	0.00038603	40	11.11	3.33	0.19794	0.23701	0.016605	0.013027	2.1992	0.87563
247	20190307_CCD_U1WT_D3wt	"20190307"	U1WT_D3WT	D3WT	ACF2	round3_cell01	12.4695	16.4513	0.75796	8.8097	0.17	1	0.0010109	40	11.11	3.33	0.10869	0.2106	0.0054099	0.0019173	1.9088	0.874586
248	20190307_CCD_U1WT_D3wt	"20190307"	U1WT_D3WT	D3WT	ACF2	round2_cell07	7.6884	12.1557	0.63249	6.8438	0.17	1	0.0010079	40	11.11	3.33	0.080406	0.22267	0.0038205	0.0013825	2.1357	0.887212
249	20190307_CCD_U1WT_D3wt	"20190307"	U1WT_D3WT	D3WT	ACF2	round2_cell06	8.8529	12.874	0.68766	8.1403	0.17	1	8.5073e-05	40	11.11	3.33	0.075051	0.21872	0.017499	0.0057762	1.9015	0.9016
250	20190307_CCD_U1WT_D3wt	"20190307"	U1WT_D3WT	D3WT	ACF2	round2_cell05	10.0425	10.8788	0.92312	5.4051	0.17	1	0.00060021	40	11.11	3.33	0.10996	0.23718	0.0037573	0.0019414	1.9403	0.893561
251	20190307_CCD_U1WT_D3wt	"20190307"	U1WT_D3WT	D3WT	ACF2	round2_cell04	14.4366	12.0046	1.2026	5.6973	0.17	1	0.00079533	40	11.11	3.33	0.16166	0.2386	0.016182	0.0081913	1.9067	0.881504
252	20190307_CCD_U1WT_D3wt	"20190307"	U1WT_D3WT	D3WT	ACF2	round2_cell03	12.0726	12.6596	0.95363	6.5759	0.17	1	-6.2869e-05	40	11.11	3.33	0.049632	0.24766	0.016063	0.010695	2.0663	0.950529
253	20190307_CCD_U1WT_D3wt	"20190307"	U1WT_D3WT	D3WT	ACF2	round2_cell02	4.3132	13.402	0.32183	10.8038	0.17	1	0.00071445	40	11.11	3.33	0.026592	0.22892	0.010585	0.0045008	2.269	0.923679
254	20190307_CCD_U1WT_D3wt	"20190307"	U1WT_D3WT	D3WT	ACF2	round2_cell01	3.1299	13.5718	0.23062	7.6068	0.17	1	-0.0025108	40	11.11	3.33	0.038344	0.23435	0.0074363	0.0039149	1.6424	0.857438
255	20190307_CCD_U1WT_D3wt	"20190307"	U1WT_D3WT	D3WT	ACF2	cell01	6.755	14.6143	0.46222	9.0727	0.17	1	-0.0016009	40	11.11	3.33	0.11222	0.23087	0.00061731	0.00056316	1.9164	0.804645
273	20190307_CCF_U1WT_D3KRR	"20190307"	U1WT_D3KRR	D3KRR	ACF2	u1wtGFP_mSc_D3_KRR_cell_05 (2)	16.4572	13.4123	1.227	9.4174	0.17	1	0.00026621	40	11.11	3.33	0.07766	0.26011	0.0093924	0.0028735	1.9199	0.940475
274	20190307_CCF_U1WT_D3KRR	"20190307"	U1WT_D3KRR	D3KRR	ACF2	cell_04	8.6191	14.4436	0.59674	7.6347	0.17	1	0.0013433	40	11.11	3.33	0.057656	0.21103	0.0025407	0.0003933	2.0149	0.911894
275	20190307_CCF_U1WT_D3KRR	"20190307"	U1WT_D3KRR	D3KRR	ACF2	cell_03	7.1498	10.928	0.65426	11.0048	0.17	1	8.2504e-05	40	11.11	3.33	0.045174	0.25311	0.0085	0.002296	2.2317	0.935413
276	20190307_CCF_U1WT_D3KRR	"20190307"	U1WT_D3KRR	D3KRR	ACF2	cell_02	15.807	13.2802	1.1903	9.7209	0.17	1	0.00077315	40	11.11	3.33	0.14475	0.2341	0.011129	0.010239	1.8855	0.891577
277	20190307_CCF_U1WT_D3KRR	"20190307"	U1WT_D3KRR	D3KRR	ACF2	cell_01	13.9361	15.6035	0.89314	8.5345	0.17	1	0.00090563	40	11.11	3.33	0.10233	0.21031	0.0094318	0.0025379	2.245	0.897204
299	20190315_CCF_U1WT_D3WT	"20190315"	U1WT_D3WT	D3WT	ACF2	cell01	15.5229	8.9678	1.731	7.7014	0.18	0.9	9.6668e-05	40	11.11	3.33	0.5451	0.2321	0.00014566	0.00016962	1.8234	0.760511
300	20190315_CCF_U1WT_D3WT	"20190315"	U1WT_D3WT	D3WT	ACF2	slide-2_cell08	73.3648	8.5929	8.5378	7.6377	0.18	0.9	0.00096459	40	11.11	3.33	1.4774	0.27653	1.5987e-05	1.2086e-05	1.8578	0.852484
301	20190315_CCF_U1WT_D3WT	"20190315"	U1WT_D3WT	D3WT	ACF2	slide-2_cell07	11.0202	12.337	0.89327	8.1244	0.18	0.9	0.00017592	40	11.11	3.33	0.097918	0.22673	7.3978e-05	8.1651e-05	2.102	0.901211
302	20190315_CCF_U1WT_D3WT	"20190315"	U1WT_D3WT	D3WT	ACF2	slide-2_cell06	38.2009	14.7444	2.5909	8.9091	0.18	0.9	0.00046902	40	11.11	3.33	0.2507	0.20836	4.918e-05	1.9003e-05	1.9618	0.911775
303	20190315_CCF_U1WT_D3WT	"20190315"	U1WT_D3WT	D3WT	ACF2	slide-2_cell05	16.2151	11.7352	1.3817	8.1717	0.18	0.9	0.00016841	40	11.11	3.33	0.20787	0.22707	0.00011591	0.00030823	1.7196	0.869229
304	20190315_CCF_U1WT_D3WT	"20190315"	U1WT_D3WT	D3WT	ACF2	slide-2_cell04	14.8436	13.5081	1.0989	7.1695	0.18	0.9	-0.0008327	40	11.11	3.33	0.13786	0.21037	0.00016104	0.00013294	2.0098	0.888531
305	20190315_CCF_U1WT_D3WT	"20190315"	U1WT_D3WT	D3WT	ACF2	slide-2_cell03	13.7096	12.2767	1.1167	7.3206	0.18	0.9	0.00043279	40	11.11	3.33	0.12394	0.18292	3.0472e-05	1.1738e-05	2.1107	0.9001
306	20190315_CCF_U1WT_D3WT	"20190315"	U1WT_D3WT	D3WT	ACF2	slide-2_cell02	35.6034	19.2757	1.8471	5.8369	0.18	0.9	0.0015318	40	11.11	3.33	0.23839	0.20544	2.5849e-05	5.2857e-06	2.0033	0.885691
307	20190315_CCF_U1WT_D3WT	"20190315"	U1WT_D3WT	D3WT	ACF2	slide-2_cell01	36.4591	14.8701	2.4518	8.5353	0.18	0.9	-0.00011004	40	11.11	3.33	0.28595	0.23066	0.00021622	2.3353e-05	1.7581	0.895553
308	20190315_CCF_U1WT_D3WT	"20190315"	U1WT_D3WT	D3WT	ACF2	round2_cell02	8.1707	9.5375	0.85669	6.5241	0.18	0.9	-0.00019864	40	11.11	3.33	0.1281	0.21505	0.00063656	0.00072859	2.0359	0.869922
309	20190315_CCF_U1WT_D3WT	"20190315"	U1WT_D3WT	D3WT	ACF2	round2_cell0sss	37.583	11.7263	3.205	5.7324	0.18	0.9	9.4126e-05	40	11.11	3.33	0.33373	0.2326	1.6145e-05	1.5641e-05	1.6692	0.905692
310	20190315_CCF_U1WT_D3WT	"20190315"	U1WT_D3WT	D3WT	ACF2	round2_cell01	20.0088	10.5069	1.9043	6.2281	0.18	0.9	0.00056622	40	11.11	3.33	0.32899	0.2212	4.6339e-05	3.1821e-05	2.0652	0.852688
311	20190315_CCF_U1WT_D3WT	"20190315"	U1WT_D3WT	D3WT	ACF2	cell07	4.712	11.2309	0.41956	11.4067	0.18	0.9	0.0036182	40	11.11	3.33	0.061758	0.22525	5.2453e-05	5.1257e-05	2.2787	0.87169
312	20190315_CCF_U1WT_D3WT	"20190315"	U1WT_D3WT	D3WT	ACF2	cell06	11.7406	9.2749	1.2658	8.3102	0.18	0.9	0.00074451	40	11.11	3.33	0.11581	0.24311	2.4765e-05	6.0047e-05	1.8123	0.916178
313	20190315_CCF_U1WT_D3WT	"20190315"	U1WT_D3WT	D3WT	ACF2	cell04	16.0439	7.5322	2.13	5.8204	0.18	0.9	0.00011368	40	11.11	3.33	0.32074	0.23088	9.4435e-05	1.6494e-05	1.9623	0.869125
314	20190315_CCF_U1WT_D3WT	"20190315"	U1WT_D3WT	D3WT	ACF2	cell02	6.9003	4.7286	1.4593	4.0832	0.18	0.9	0.0012778	40	11.11	3.33	0.1964	0.20122	1.3869e-05	2.6707e-05	2.2574	0.881379
343	20190315_CCF_U1WT_D3KRR	"20190315"	U1WT_D3KRR	D3KRR	ACF2	slide2_cell03	8.9197	13.2024	0.67561	8.2527	0.18	0.9	0.0012363	40	11.11	3.33	0.07576	0.19763	0.022301	0.026817	2.2399	0.899171
344	20190315_CCF_U1WT_D3KRR	"20190315"	U1WT_D3KRR	D3KRR	ACF2	slide2_cell02	7.5356	9.3839	0.80304	14.8214	0.18	0.9	0.0025239	40	11.11	3.33	0.072338	0.25298	0.020727	0.022259	1.9443	0.917364
345	20190315_CCF_U1WT_D3KRR	"20190315"	U1WT_D3KRR	D3KRR	ACF2	slide2_cell01	11.0671	9.8044	1.1288	8.708	0.18	0.9	0.00061238	40	11.11	3.33	0.10344	0.20873	0.031377	0.022583	1.9915	0.916055
346	20190315_CCF_U1WT_D3KRR	"20190315"	U1WT_D3KRR	D3KRR	ACF2	cell02	4.1588	8.3074	0.50061	9.3413	0.18	0.9	0.0028727	40	11.11	3.33	0.044871	0.22179	0.024919	0.032199	2.2205	0.91774
347	20190315_CCF_U1WT_D3KRR	"20190315"	U1WT_D3KRR	D3KRR	ACF2	cell01	2.3469	9.3187	0.25185	7.9485	0.18	0.9	0.0028428	40	11.11	3.33	0.050532	0.2187	0.016999	0.012857	2.1658	0.832887
348	20190315_CCF_U1WT_D3KRR	"20190315"	U1WT_D3KRR	D3KRR	ACF2	cell11	2.5329	10.4446	0.2425	7.4065	0.18	0.9	0.00082058	40	11.11	3.33	0.011784	0.21582	0.03227	0.018685	2.0488	0.953658
349	20190315_CCF_U1WT_D3KRR	"20190315"	U1WT_D3KRR	D3KRR	ACF2	cell10	13.3698	13.0713	1.0228	10.6443	0.18	0.9	0.00020492	40	11.11	3.33	0.065166	0.24459	0.017625	0.0077109	1.9353	0.940103
350	20190315_CCF_U1WT_D3KRR	"20190315"	U1WT_D3KRR	D3KRR	ACF2	cell9	11.8784	9.5676	1.2415	6.8086	0.18	0.9	0.0013415	40	11.11	3.33	0.13452	0.23399	0.029616	0.024252	2.011	0.90224
351	20190315_CCF_U1WT_D3KRR	"20190315"	U1WT_D3KRR	D3KRR	ACF2	cell8	12.6078	11.6114	1.0858	7.6332	0.18	0.9	-0.0002205	40	11.11	3.33	0.071235	0.25285	0.014865	0.020213	2.1621	0.938433
352	20190315_CCF_U1WT_D3KRR	"20190315"	U1WT_D3KRR	D3KRR	ACF2	cell7	13.8592	11.2082	1.2365	5.9218	0.18	0.9	-0.00053516	40	11.11	3.33	0.12643	0.26618	0.013082	0.012449	2.1577	0.907237
353	20190315_CCF_U1WT_D3KRR	"20190315"	U1WT_D3KRR	D3KRR	ACF2	cell6	12.3053	7.396	1.6638	7.0285	0.18	0.9	-0.00041018	40	11.11	3.33	0.075367	0.28838	0.021601	0.0054084	2.076	0.956665
354	20190315_CCF_U1WT_D3KRR	"20190315"	U1WT_D3KRR	D3KRR	ACF2	cell3	3.8858	13.265	0.29294	14.6717	0.18	0.9	0.0030717	40	11.11	3.33	0.016971	0.21983	0.022763	0.023431	1.8227	0.945239
373	20190315_CCF_U1KO_D3WT	"20190315"	U1KO_D3WT	D3WT	ACF2	cell08	2.494	7.5857	0.32878	6.076	0.18	0.9	-0.01341	40	11.11	3.33	0.070547	0.24214	0.032812	0.050756	1.9689	0.823335
374	20190315_CCF_U1KO_D3WT	"20190315"	U1KO_D3WT	D3WT	ACF2	cell07	2.1831	8.2873	0.26343	7.2667	0.18	0.9	0.0034504	40	11.11	3.33	0.033262	0.23516	0.046057	0.04808	1.719	0.88789
375	20190315_CCF_U1KO_D3WT	"20190315"	U1KO_D3WT	D3WT	ACF2	cell06	7.4697	12.4887	0.59812	15.6681	0.18	0.9	0.0036153	40	11.11	3.33	0.069969	0.2238	0.021766	0.024682	1.9505	0.89527
376	20190315_CCF_U1KO_D3WT	"20190315"	U1KO_D3WT	D3WT	ACF2	cell05	2.1669	9.4085	0.23031	9.948	0.18	0.9	-0.0015176	40	11.11	3.33	0.015923	0.29491	0.023343	0.02758	1.9872	0.935334
377	20190315_CCF_U1KO_D3WT	"20190315"	U1KO_D3WT	D3WT	ACF2	cell04	5.1494	19.3241	0.26647	5	0.18	0.9	-0.0032886	40	11.11	3.33	0.15146	0.22307	0.0061788	0.0035705	2.6395	0.637595
378	20190315_CCF_U1KO_D3WT	"20190315"	U1KO_D3WT	D3WT	ACF2	cell03	7.7507	10.6432	0.72822	9.6371	0.18	0.9	0.0012575	40	11.11	3.33	0.16583	0.19937	0.01858	0.02528	1.6693	0.814518
442	20191025_allData	"20191025"	U1WT_D3KRR	D3KRR	ACF2	U1wtGFP_D3KRR_mSc_cell13__0001_0BB_ACF2_1.miacor	11.567	9.4062	1.2297	11.6719	0.19	1	0.00055404	40	11	3.33	0.12356	0.19972	3.82e-06	-2.36e-05	1.9982	0.908695
443	20191025_allData	"20191025"	U1WT_D3KRR	D3KRR	ACF2	U1wtGFP_D3KRR_mSc_cell12__0001_0BB_ACF2_1.miacor	6.877	6.0606	1.1347	12.5826	0.19	1	0.0015245	40	11	3.33	0.10168	0.22462	-3.9e-06	0.00016174	2.0631	0.91776
444	20191025_allData	"20191025"	U1WT_D3KRR	D3KRR	ACF2	U1wtGFP_D3KRR_mSc_cell11__0001_0BB_ACF2_1.miacor	11.0409	9.8759	1.118	9.7831	0.19	1	0.0016254	40	11	3.33	0.14797	0.20763	1.31e-06	8.6e-06	2.216	0.883117
445	20191025_allData	"20191025"	U1WT_D3KRR	D3KRR	ACF2	U1wtGFP_D3KRR_mSc_cell10__0001_0BB_ACF2_1.miacor	17.6094	10.7445	1.6389	10.4292	0.19	1	0.00071031	40	11	3.33	0.20066	0.20371	-2.09e-06	2.9e-06	1.8936	0.89092
446	20191025_allData	"20191025"	U1WT_D3KRR	D3KRR	ACF2	U1wtGFP_D3KRR_mSc_cell09__0001_0BB_ACF2_1.miacor	6.5866	8.8611	0.74332	13.3457	0.19	1	0.00061369	40	11	3.33	0.057194	0.22355	1.46e-06	4.31e-06	1.8781	0.928553
447	20191025_allData	"20191025"	U1WT_D3KRR	D3KRR	ACF2	U1wtGFP_D3KRR_mSc_cell08__0001_0BB_ACF2_1.miacor	20.8228	12.4567	1.6716	10.1271	0.19	1	1.86e-06	40	11	3.33	0.17336	0.2029	-1.85e-06	-5.68e-06	2.1044	0.906036
448	20191025_allData	"20191025"	U1WT_D3KRR	D3KRR	ACF2	U1wtGFP_D3KRR_mSc_cell07__0001_0BB_ACF2_1.miacor	11.165	10.8528	1.0288	12.1873	0.19	1	0.0016286	40	11	3.33	0.075462	0.21245	1.32e-06	-3.3e-05	1.983	0.931663
449	20191025_allData	"20191025"	U1WT_D3KRR	D3KRR	ACF2	U1wtGFP_D3KRR_mSc_cell06__0001_0BB_ACF2_1.miacor	4.6558	8.6778	0.53652	15.9799	0.19	1	0.0042088	40	11	3.33	0.10906	0.2	-1.06e-06	-1.29e-05	1.8413	0.831067
450	20191025_allData	"20191025"	U1WT_D3KRR	D3KRR	ACF2	U1wtGFP_D3KRR_mSc_cell05__0001_0BB_ACF2_1.miacor	23.0183	13.9318	1.6522	10.4916	0.19	1	0.00039288	40	11	3.33	0.25941	0.19593	3.79e-06	-2.82e-05	1.9463	0.864298
451	20191025_allData	"20191025"	U1WT_D3KRR	D3KRR	ACF2	U1wtGFP_D3KRR_mSc_cell04__0001_0BB_ACF2_1.miacor	11.6562	8.7307	1.3351	10.8435	0.19	1	0.00019249	40	11	3.33	0.073414	0.27497	-4.16e-06	-2.95e-05	1.9939	0.947878
452	20191025_allData	"20191025"	U1WT_D3KRR	D3KRR	ACF2	U1wtGFP_D3KRR_mSc_cell03__0001_0BB_ACF2_1.miacor	12.7049	9.388	1.3533	9.9429	0.19	1	0.0010114	40	11	3.33	0.18502	0.2414	5.17e-06	-6.74e-06	2.2087	0.879726
453	20191025_allData	"20191025"	U1WT_D3KRR	D3KRR	ACF2	U1wtGFP_D3KRR_mSc_cell02__0001_0BB_ACF2_1.miacor	18.0347	9.8452	1.8318	14.0946	0.19	1	0.0012731	40	11	3.33	0.18883	0.29146	1.18e-05	5.99e-05	1.9037	0.906549
454	20191025_allData	"20191025"	U1WT_D3KRR	D3KRR	ACF2	U1wtGFP_D3KRR_mSc_cell01__0001_0BB_ACF2_1.miacor	14.2597	7.3991	1.9272	11.9609	0.19	1	0.00087143	40	11	3.33	0.20473	0.22404	8.93e-06	-3.89e-05	2.0962	0.90397
455	20191025_allData	"20191025"	U1WT_D3WT	D3WT	ACF2	U1wtGFP_D3wt_mSc_cell15_0001_0BB_ACF2_1.miacor	23.9291	11.7412	2.038	4.5736	0.19	1	-0.00012502	40	11	3.33	0.31111	0.19184	-7.53e-06	-6.66e-06	1.8331	0.867563
456	20191025_allData	"20191025"	U1WT_D3WT	D3WT	ACF2	U1wtGFP_D3wt_mSc_cell12_0001_0BB_ACF2_1.miacor	44.5331	10.4921	4.2445	5.7125	0.19	1	0.00080362	40	11	3.33	0.74673	0.22532	5.83e-07	1.88e-05	1.8711	0.850392
457	20191025_allData	"20191025"	U1WT_D3WT	D3WT	ACF2	U1wtGFP_D3wt_mSc_cell11_0001_0BB_ACF2_2.miacor	32.9111	8.0016	4.1131	8.7163	0.19	1	0.00081038	40	11	3.33	0.68249	0.23248	-1.62e-05	-1.51e-05	2.1473	0.857684
458	20191025_allData	"20191025"	U1WT_D3WT	D3WT	ACF2	U1wtGFP_D3wt_mSc_cell11_0001_0BB_ACF2_1.miacor	33.2225	7.9886	4.1587	7.6852	0.19	1	0.00077801	40	11	3.33	0.70358	0.22744	8.24e-06	3.96e-05	1.9989	0.855298
459	20191025_allData	"20191025"	U1WT_D3WT	D3WT	ACF2	U1wtGFP_D3wt_mSc_cell10_0001_0BB_ACF2_1.miacor	23.7806	14.6246	1.6261	8.011	0.19	1	0.0014448	40	11	3.33	0.28034	0.18732	-1.82e-06	1.39e-05	1.7838	0.852951
460	20191025_allData	"20191025"	U1WT_D3WT	D3WT	ACF2	U1wtGFP_D3wt_mSc_cell09_0001_0BB_ACF2_2.miacor	12.3213	12.0114	1.0258	6.3184	0.19	1	-0.0018067	40	11	3.33	0.1484	0.22897	-1.26e-06	-5.36e-06	2.0387	0.873616
461	20191025_allData	"20191025"	U1WT_D3WT	D3WT	ACF2	U1wtGFP_D3wt_mSc_cell09_0001_0BB_ACF2_1.miacor	12.1557	12.4398	0.97716	6.9924	0.19	1	-0.0011459	40	11	3.33	0.13335	0.22191	6.73e-07	1.49e-05	1.8939	0.87992
462	20191025_allData	"20191025"	U1WT_D3WT	D3WT	ACF2	U1wtGFP_D3wt_mSc_cell080001_0BB_ACF2_1.miacor	38.9819	13.9472	2.795	9.373	0.19	1	0.00051098	40	11	3.33	0.27112	0.17317	-5.1e-06	-1.31e-05	2.0901	0.911576
463	20191025_allData	"20191025"	U1WT_D3WT	D3WT	ACF2	U1wtGFP_D3wt_mSc_cell070001_0BB_ACF2_1.miacor	35.2089	14.1744	2.484	6.8956	0.19	1	-6.33e-05	40	11	3.33	0.16592	0.21895	-5.22e-06	-2.94e-05	1.7837	0.937387
464	20191025_allData	"20191025"	U1WT_D3WT	D3WT	ACF2	U1wtGFP_D3wt_mSc_cell060001_0BB_ACF2_1.miacor	29.7858	15.4394	1.9292	6.7105	0.19	1	0.00036875	40	11	3.33	0.48025	0.20014	-5.57e-07	1.23e-05	2.0256	0.800681
465	20191025_allData	"20191025"	U1WT_D3WT	D3WT	ACF2	U1wtGFP_D3wt_mSc_cell050001_0BB_ACF2_1.miacor	9.9655	14.0189	0.71086	9.8502	0.19	1	0.0011956	40	11	3.33	0.1032	0.21707	-4.88e-06	-2.9e-06	2.0446	0.873228
466	20191025_allData	"20191025"	U1WT_D3WT	D3WT	ACF2	U1wtGFP_D3wt_mSc_cell030001_0BB_ACF2_1.miacor	16.2801	12.2106	1.3333	6.9104	0.19	1	-0.00055716	40	11	3.33	0.1438	0.24218	-3.51e-06	-2.64e-05	2.442	0.902647
467	20191025_allData	"20191025"	U1WT_D3WT	D3WT	ACF2	U1wtGFP_D3wt_mSc_cell020001_0BB_ACF2_2.miacor	12.3842	15.3714	0.80566	8.9205	0.19	1	-0.00031366	40	11	3.33	0.12841	0.18468	1.01e-05	-1.42e-05	1.634	0.862526
468	20191025_allData	"20191025"	U1WT_D3WT	D3WT	ACF2	U1wtGFP_D3wt_mSc_cell020001_0BB_ACF2_1.miacor	12.9791	15.0467	0.86258	8.8559	0.19	1	1.09e-05	40	11	3.33	0.13964	0.18784	-2.77e-06	-1.71e-05	1.6934	0.860669
469	20191025_allData	"20191025"	U1WT_D3WT	D3WT	ACF2	U1wtGFP_D3wt_mSc_cell010001_0BB_ACF2_1.miacor	20.3638	12.7631	1.5955	6.6295	0.19	1	0.00049432	40	11	3.33	0.15924	0.27481	6.29e-06	4.37e-05	1.9976	0.909252
470	20191025_allData	"20191025"	tandem_eGFP_mSc	tandem_mSc	ACF2	tandem_eGFP-mSc_cell15_0001_0BB_ACF2_1.miacor	17.3433	14.0242	1.2367	30.0162	0.19	1	-0.01495	40	11	3.33	0.078109	2.2146	-3.81e-06	0.0041237	1.7873	0.940593
471	20191025_allData	"20191025"	tandem_eGFP_mSc	tandem_mSc	ACF2	tandem_eGFP-mSc_cell14_0001_0BB_ACF2_1.miacor	37.284	13.842	2.6935	31.0372	0.19	1	0.00032237	40	11	3.33	0.10636	0.080405	3.52e-06	-6.2e-05	1.9671	0.962012
472	20191025_allData	"20191025"	tandem_eGFP_mSc	tandem_mSc	ACF2	tandem_eGFP-mSc_cell13_0001_0BB_ACF2_1.miacor	28.3971	13.9759	2.0319	34.43	0.19	1	-0.00053047	40	11	3.33	0.020685	0.6052	3.98e-06	0.0010619	1.8513	0.989922
473	20191025_allData	"20191025"	tandem_eGFP_mSc	tandem_mSc	ACF2	tandem_eGFP-mSc_cell12_0001_0BB_ACF2_1.miacor	19.6443	12.3073	1.5961	32.8929	0.19	1	-0.0017395	40	11	3.33	0.023725	0.84451	-4.92e-06	-0.045479	1.7376	0.985353
474	20191025_allData	"20191025"	tandem_eGFP_mSc	tandem_mSc	ACF2	tandem_eGFP-mSc_cell11_0001_0BB_ACF2_1.miacor	16.7806	14.9416	1.1231	28.7661	0.19	1	-0.00012643	40	11	3.33	0.025028	0.082309	8.39e-07	-9.87e-05	1.6921	0.978201
475	20191025_allData	"20191025"	tandem_eGFP_mSc	tandem_mSc	ACF2	tandem_eGFP-mSc_cell10_0001_0BB_ACF2_1.miacor	33.7015	14.7167	2.29	40.6365	0.19	1	9.18e-05	40	11	3.33	0.048846	0.15988	-1.56e-05	-0.0013706	2.0965	0.979115
476	20191025_allData	"20191025"	tandem_eGFP_mSc	tandem_mSc	ACF2	tandem_eGFP-mSc_cell09_0001_0BB_ACF2_1.miacor	33.5423	10.438	3.2135	24.535	0.19	1	0.00045383	40	11	3.33	0.11658	0.27537	2.57e-06	-0.00011548	2.1639	0.964992
477	20191025_allData	"20191025"	tandem_eGFP_mSc	tandem_mSc	ACF2	tandem_eGFP-mSc_cell08_0001_0BB_ACF2_1.miacor	30.9557	13.0222	2.3771	36.3313	0.19	1	0.00039612	40	11	3.33	2.34e-14	0.2	-3.8e-07	0.00017589	2.0537	1
478	20191025_allData	"20191025"	tandem_eGFP_mSc	tandem_mSc	ACF2	tandem_eGFP-mSc_cell07_0001_0BB_ACF2_1.miacor	22.3366	15.9078	1.4041	30.0839	0.19	1	-0.00025543	40	11	3.33	0.018942	0.32633	-4.46e-06	-0.00011584	1.8019	0.986689
479	20191025_allData	"20191025"	tandem_eGFP_mSc	tandem_mSc	ACF2	tandem_eGFP-mSc_cell06_0001_0BB_ACF2_1.miacor	75.4556	14.3757	5.2488	37.6415	0.19	1	9.68e-05	40	11	3.33	0.11503	0.28293	-1.33e-06	-0.00018947	1.8731	0.978555
480	20191025_allData	"20191025"	tandem_eGFP_mSc	tandem_mSc	ACF2	tandem_eGFP-mSc_cell05_0001_0BB_ACF2_1.miacor	55.7943	13.8299	4.0343	30.587	0.19	1	-7.77e-05	40	11	3.33	0.083139	0.21445	8.87e-07	5.9e-06	1.7094	0.979808
481	20191025_allData	"20191025"	tandem_eGFP_mSc	tandem_mSc	ACF2	tandem_eGFP-mSc_cell04_0001_0BB_ACF2_1.miacor	30.9076	9.6559	3.2009	25.8591	0.19	1	2.53e-05	40	11	3.33	0.087023	0.28765	8.37e-06	-0.00045888	2.119	0.973533
482	20191025_allData	"20191025"	tandem_eGFP_mSc	tandem_mSc	ACF2	tandem_eGFP-mSc_cell03_0001_0BB_ACF2_1.miacor	33.9768	12.9776	2.6181	6.284	0.19	1	-0.0002083	40	11	3.33	0.24895	0.19826	1.26e-05	3.46e-05	1.7412	0.913169
483	20191025_allData	"20191025"	tandem_eGFP_mSc	tandem_mSc	ACF2	tandem_eGFP-mSc_cell02_0001_0BB_ACF2_1.miacor	68.7669	11.3004	6.0854	24.1731	0.19	1	0.00027814	40	11	3.33	0.077845	0.16235	3.19e-07	-0.00059993	1.9008	0.987369
484	20191025_allData	"20191025"	tandem_eGFP_mSc	tandem_mSc	ACF2	tandem_eGFP-mSc_cell01_0001_0BB_ACF2_1.miacor	75.346	12.2351	6.1582	35.9689	0.19	1	0.00031494	40	11	3.33	0.10099	0.20106	-8.24e-06	-0.00096656	1.9404	0.983865
572	20191023_U1wt_D3KRR	"20191023"	U1WT_D3KRR	D3KRR	ACF2	U1G_WT_D3KRR_ROUND2_cell02_0001_0BB_	24.4131	4.5914	5.3172	8.1891	0.19	1	0.00053783	40	11	3.33	0.79986	0.2	4.9e-06	-4.43e-05	1.9448	0.869241
573	20191023_U1wt_D3KRR	"20191023"	U1WT_D3KRR	D3KRR	ACF2	U1G_WT_D3KRR_ROUND2_cell03_0001_0BB_	11.5716	3.7977	3.047	9.937	0.19	1	0.00096857	40	11	3.33	0.30259	0.2	3.63e-05	0.0111	1.8859	0.909664
574	20191023_U1wt_D3KRR	"20191023"	U1WT_D3KRR	D3KRR	ACF2	U1G_WT_D3KRR_ROUND2_cell04_0001_0BB_	13.619	8.0709	1.6874	8.3209	0.19	1	0.0011027	40	11	3.33	0.30627	0.2	1.28e-05	-4.39e-06	2.0381	0.846379
575	20191023_U1wt_D3KRR	"20191023"	U1WT_D3KRR	D3KRR	ACF2	U1G_WT_D3KRR_ROUND2_cell05_0001_0BB_	9.9851	8.4952	1.1754	6.9025	0.19	1	0.0024453	40	11	3.33	0.24132	0.2	-4.19e-05	-0.00089327	2.4257	0.829663
576	20191023_U1wt_D3KRR	"20191023"	U1WT_D3KRR	D3KRR	ACF2	U1G_WT_D3KRR_ROUND2_cell06_0001_0BB_	11.4771	9.6712	1.1867	11.7717	0.19	1	0.00083519	40	11	3.33	0.10317	0.2	1.05e-05	0.00014446	1.9058	0.920015
577	20191023_U1wt_D3KRR	"20191023"	U1WT_D3KRR	D3KRR	ACF2	U1G_WT_D3KRR_ROUND2_cell07_0001_0BB_	12.5079	7.853	1.5927	11.0902	0.19	1	0.00021276	40	11	3.33	0.16768	0.2	3.46e-06	4.44e-05	2.105	0.904748
578	20191023_U1wt_D3KRR	"20191023"	U1WT_D3KRR	D3KRR	ACF2	U1GWT_D3KRRmSc_cell120001_0BB_	14.8353	7.5379	1.9681	14.5382	0.19	1	0.0014657	40	11	3.33	0.37337	0.2	9.02e-06	1.26e-05	2.0851	0.84054
579	20191023_U1wt_D3KRR	"20191023"	U1WT_D3KRR	D3KRR	ACF2	U1GWT_D3KRRmSc_cell110001_0BB_	6.6395	8.336	0.79648	11.525	0.19	1	-0.00024335	40	11	3.33	0.10946	0.2	-3.54e-06	1.75e-05	1.923	0.879175
580	20191023_U1wt_D3KRR	"20191023"	U1WT_D3KRR	D3KRR	ACF2	U1GWT_D3KRRmSc_cell100001_0BB_	8.2537	5.8865	1.4021	11.3656	0.19	1	-0.00028902	40	11	3.33	0.12431	0.2	2.18e-05	-0.0018018	2.1317	0.918561
581	20191023_U1wt_D3KRR	"20191023"	U1WT_D3KRR	D3KRR	ACF2	U1GWT_D3KRRmSc_cell090001_0BB_	11.177	8.7104	1.2832	12.4876	0.19	1	-6.48e-06	40	11	3.33	0.11117	0.2	0.00014093	-0.052623	2.1608	0.920272
582	20191023_U1wt_D3KRR	"20191023"	U1WT_D3KRR	D3KRR	ACF2	U1GWT_D3KRRmSc_cell080001_0BB_	6.7678	9.5569	0.70816	12.2264	0.19	1	8.81e-05	40	11	3.33	0.06994	0.2	-0.00059174	-0.0028396	2.0001	0.910114
583	20191023_U1wt_D3KRR	"20191023"	U1WT_D3KRR	D3KRR	ACF2	U1GWT_D3KRRmSc_cell050001_0BB_	10.8486	10.1585	1.0679	12.4647	0.19	1	0.00081606	40	11	3.33	0.095018	0.2	-4.41e-05	-0.0017079	1.9145	0.918293
584	20191023_U1wt_D3KRR	"20191023"	U1WT_D3KRR	D3KRR	ACF2	U1GWT_D3KRRmSc_cell040001_0BB_	10.8282	0.50814	21.3096	6.6421	0.19	1	6.93e-05	40	11	3.33	2.55e-05	0.2	0.77934	42.5309	2.0732	0.999999
585	20191023_U1wt_D3KRR	"20191023"	U1WT_D3KRR	D3KRR	ACF2	U1GWT_D3KRRmSc_cell030001_0BB_	21.6909	0.56962	38.0795	13.6171	0.19	1	0.00054923	40	11	3.33	0.00060283	0.2	0.26426	-1.2596	1.7228	0.999984
586	20191023_U1wt_D3KRR	"20191023"	U1WT_D3KRR	D3KRR	ACF2	U1GWT_D3KRRmSc_cell020001_0BB_	12.8272	0.66289	19.3505	5.0693	0.19	1	-0.00039198	40	11	3.33	0.39213	0.2	-0.27283	120	2.101	0.980138
587	20191023_U1wt_D3KRR	"20191023"	U1WT_D3KRR	D3KRR	ACF2	U1GWT_D3KRRmSc_cell010001_0BB_	6.8838	9.9135	0.69439	9.091	0.19	1	0.002508	40	11	3.33	0.11206	0.2	-2.77e-06	-2.33e-05	1.7637	0.861045
617	20191023_u1wt_D3wt	"20191023"	U1WT_D3WT	D3WT	ACF2	U1G_WT_D3wt_cell10_0001_0BB_ACF2_2.miacor	33.9614	8.4852	4.0024	11.0452	0.19	1	0.0005351	40	11	3.33	0.77361	0.2	-7.9e-06	-3.96e-05	2.1444	0.838022
618	20191023_u1wt_D3wt	"20191023"	U1WT_D3WT	D3WT	ACF2	U1G_WT_D3wt_cell09_0001_0BB_ACF2_2.miacor	46.1873	15.6737	2.9468	10.0868	0.19	1	0.00046589	40	11	3.33	0.31244	0.2	7.42e-05	0.00077611	2.0841	0.904137
619	20191023_u1wt_D3wt	"20191023"	U1WT_D3WT	D3WT	ACF2	U1G_WT_D3wt_cell08_0001_0BB_ACF2_2.miacor	37.6159	6.3738	5.9016	9.4055	0.19	1	0.0012354	40	11	3.33	1.9735	0.2	0.00011797	-0.0010121	2.0106	0.7494
620	20191023_u1wt_D3wt	"20191023"	U1WT_D3WT	D3WT	ACF2	U1G_WT_D3wt_cell07_0001_0BB_ACF2_2.miacor	35.0037	6.8307	5.1245	5.2951	0.19	1	0.00033277	40	11	3.33	0.2912	0.2	-0.00052636	-0.044658	1.9563	0.94623
621	20191023_u1wt_D3wt	"20191023"	U1WT_D3WT	D3WT	ACF2	U1G_WT_D3wt_cell06_0001_0BB_ACF2_1.miacor	38.6183	5.6808	6.798	4.8297	0.19	1	0.00031031	40	11	3.33	1.0464	0.2	6.71e-06	-3.97e-05	1.8372	0.866605
622	20191023_u1wt_D3wt	"20191023"	U1WT_D3WT	D3WT	ACF2	U1G_WT_D3wt_cell05_0001_0BB_ACF2_1.miacor	32.3356	5.9345	5.4487	6.5476	0.19	1	0.00031928	40	11	3.33	0.60907	0.2	-1.44e-05	-0.00039807	1.8106	0.899456
623	20191023_u1wt_D3wt	"20191023"	U1WT_D3WT	D3WT	ACF2	U1G_WT_D3wt_cell02_0001_0BB_ACF2_1.miacor	22.7974	12.2993	1.8536	5.8029	0.19	1	-0.00039488	40	11	3.33	0.32954	0.2	2.61e-07	9.75e-06	2.1787	0.849052
624	20191023_u1wt_D3wt	"20191023"	U1WT_D3WT	D3WT	ACF2	U1G_WT_D3wt_cell12_0001_0BB_ACF2_2.miacor	10.795	1.8609	5.8009	2.457	0.19	1	-0.00034189	40	11	3.33	1.55e-05	0.2	3.22e-05	0.00036433	2.0419	0.999997
625	20191023_u1wt_D3wt	"20191023"	U1WT_D3WT	D3WT	ACF2	U1G_WT_D3wt_cell07_0001_0BB_ACF2_1.miacor	35.0744	6.7612	5.1876	4.969	0.19	1	0.00033331	40	11	3.33	0.34544	0.2	-0.00025452	-0.015047	2.0322	0.937568
626	20191023_u1wt_D3wt	"20191023"	U1WT_D3WT	D3WT	ACF2	U1G_WT_D3wt_cell09_0001_0BB_ACF2_1.miacor	41.3883	14.7483	2.8063	4.8827	0.19	1	-0.00016771	40	11	3.33	0.76619	0.2	-5.13e-07	-1.54e-06	2.4127	0.785531
627	20191023_u1wt_D3wt	"20191023"	U1WT_D3WT	D3WT	ACF2	U1G_WT_D3wt_cell14_0001_0BB_ACF2_2.miacor	35.1545	3.2948	10.6696	3.7023	0.19	1	0.0004862	40	11	3.33	0.40799	0.2	0.0027113	-0.0014027	1.7818	0.96317
628	20191023_u1wt_D3wt	"20191023"	U1WT_D3WT	D3WT	ACF2	U1G_WT_D3wt_cell04_0001_0BB_ACF2_1.miacor	31.8291	6.051	5.2601	5.6505	0.19	1	0.0003185	40	11	3.33	1.6528	0.2	7.87e-06	-2.08e-05	2.0061	0.760911
629	20191023_u1wt_D3wt	"20191023"	U1WT_D3WT	D3WT	ACF2	U1G_WT_D3wt_cell01_0001_0BB_ACF2_1.miacor	33.2783	15.1528	2.1962	7.4246	0.19	1	0.00029311	40	11	3.33	0.37874	0.2	-4.18e-06	-6.4e-06	1.9398	0.852913
661	20191023_TANDEM	"20191023"	tandem_eGFP_mSc	GR	ACF2	tandem_eGFP-mScarlet_cell010001_0BB_CCF_1.miacor	113.984	6.1663	18.4849	9.4082	0.17	1	3.19e-05	40	11	3.33	0	0.2	-43.6815	-40.4423	1.9381	1
662	20191023_TANDEM	"20191023"	tandem_eGFP_mSc	tandem_mSc	ACF2	tandem_eGFP-mScarlet__cell19_0001_0BB_ACF2_1.miacor	31.2489	7.7937	4.0095	35.2281	0.19	1	0.00024567	40	11	3.33	0.10045	0.2	-0.00026601	-0.0058617	2.0938	0.975559
663	20191023_TANDEM	"20191023"	tandem_eGFP_mSc	tandem_mSc	ACF2	tandem_eGFP-mScarlet__cell18_0001_0BB_ACF2_1.miacor	56.6347	9.0884	6.2315	36.4827	0.19	1	0.00029499	40	11	3.33	0.24866	0.2	0.005051	0.16391	2.2125	0.961627
664	20191023_TANDEM	"20191023"	tandem_eGFP_mSc	tandem_mSc	ACF2	tandem_eGFP-mScarlet__cell17_0001_0BB_ACF2_1.miacor	7.3194	15.2377	0.48035	25.3852	0.19	1	-0.0020238	40	11	3.33	0.013167	0.2	-0.00011054	-0.00070709	1.7107	0.97332
665	20191023_TANDEM	"20191023"	tandem_eGFP_mSc	tandem_mSc	ACF2	tandem_eGFP-mScarlet__cell16_0001_0BB_ACF2_1.miacor	13.9485	15.3731	0.90733	30.7691	0.19	1	0.0024932	40	11	3.33	0.02677	0.2	0.00014623	0.012121	2.0498	0.971341
666	20191023_TANDEM	"20191023"	tandem_eGFP_mSc	tandem_mSc	ACF2	tandem_eGFP-mScarlet__cell15_0001_0BB_ACF2_1.miacor	59.012	11.1575	5.289	33.6731	0.19	1	0.00040428	40	11	3.33	0.3815	0.2	-1.1e-06	4.03e-05	2.06	0.932722
667	20191023_TANDEM	"20191023"	tandem_eGFP_mSc	tandem_mSc	ACF2	tandem_eGFP-mScarlet__cell14_0001_0BB_ACF2_1.miacor	18.6727	14.4048	1.2963	34.72	0.19	1	0.0002271	40	11	3.33	0.017079	0.2	0.00011583	0.022917	2.0447	0.986996
668	20191023_TANDEM	"20191023"	tandem_eGFP_mSc	tandem_mSc	ACF2	tandem_eGFP-mScarlet__cell13_0001_0BB_ACF2_1.miacor	8.2274	15.1911	0.54159	36.6698	0.19	1	0.00061798	40	11	3.33	0.0063841	0.2	-0.0015471	-0.80743	2.0054	0.98835
669	20191023_TANDEM	"20191023"	tandem_eGFP_mSc	tandem_mSc	ACF2	tandem_eGFP-mScarlet_cell120001_0BB_ACF2_1.miacor	27.0903	16.4889	1.6429	30.7178	0.19	1	0.00054197	40	11	3.33	0.042065	0.2	0.00023927	-0.56949	1.9225	0.975035
670	20191023_TANDEM	"20191023"	tandem_eGFP_mSc	tandem_mSc	ACF2	tandem_eGFP-mScarlet_cell110001_0BB_ACF2_3.miacor	23.5651	13.4038	1.7581	22.5665	0.19	1	0.0012298	40	11	3.33	0.071655	0.2	0.00029377	0.0068342	1.9482	0.960839
671	20191023_TANDEM	"20191023"	tandem_eGFP_mSc	tandem_mSc	ACF2	tandem_eGFP-mScarlet_cell110001_0BB_ACF2_2.miacor	23.5651	13.4038	1.7581	22.5665	0.19	1	0.0012298	40	11	3.33	0.071655	0.2	0.00029377	0.0068342	1.9482	0.960839
672	20191023_TANDEM	"20191023"	tandem_eGFP_mSc	tandem_mSc	ACF2	tandem_eGFP-mScarlet_cell090001_0BB_ACF2_1.miacor	32.3254	5.847	5.5285	22.9214	0.19	1	0.00032005	40	11	3.33	0.35654	0.2	-0.0076744	0.30651	2.1084	0.939416
673	20191023_TANDEM	"20191023"	tandem_eGFP_mSc	tandem_mSc	ACF2	tandem_eGFP-mScarlet_cell080001_0BB_ACF2_1.miacor	37.1705	12.3286	3.015	42.307	0.19	1	0.00044161	40	11	3.33	0.02122	0.2	0.036681	119.999	2.0346	0.993011
674	20191023_TANDEM	"20191023"	tandem_eGFP_mSc	tandem_mSc	ACF2	tandem_eGFP-mScarlet_cell070001_0BB_ACF2_1.miacor	20.448	8.4713	2.4138	36.2069	0.19	1	0.00071626	40	11	3.33	0.10804	0.2	0.00041027	-0.014172	2.0145	0.957158
675	20191023_TANDEM	"20191023"	tandem_eGFP_mSc	tandem_mSc	ACF2	tandem_eGFP-mScarlet_cell060001_0BB_ACF2_1.miacor	15.3086	8.8344	1.7328	23.9992	0.19	1	0.00097359	40	11	3.33	0.033251	0.2	0.0047901	-1.2072	1.9432	0.981172
676	20191023_TANDEM	"20191023"	tandem_eGFP_mSc	tandem_mSc	ACF2	tandem_eGFP-mScarlet_cell050001_0BB_ACF2_1.miacor	21.1762	8.0798	2.6209	27.5837	0.19	1	0.00073563	40	11	3.33	0.11455	0.2	0.00044828	0.088397	1.8668	0.958124
677	20191023_TANDEM	"20191023"	tandem_eGFP_mSc	tandem_mSc	ACF2	tandem_eGFP-mScarlet_cell040001_0BB_ACF2_1.miacor	12.8124	16.2321	0.78932	38.2529	0.19	1	0.00014918	40	11	3.33	0.019029	0.2	0.00041162	-0.053028	2.2309	0.976459
678	20191023_TANDEM	"20191023"	tandem_eGFP_mSc	tandem_mSc	ACF2	tandem_eGFP-mScarlet_cell030001_0BB_ACF2_1.miacor	25.9749	16.4201	1.5819	28.2492	0.19	1	0.00036396	40	11	3.33	0.08937	0.2	-4.77e-07	-2.6e-05	1.9557	0.946526
679	20191023_TANDEM	"20191023"	tandem_eGFP_mSc	tandem_mSc	ACF2	tandem_eGFP-mScarlet_cell020001_0BB_ACF2_1.miacor	12.2016	16.417	0.74323	33.2088	0.19	1	0.00065179	40	11	3.33	0.018438	0.2	0.00010409	-0.0036852	2.103	0.975793
680	20191023_TANDEM	"20191023"	tandem_eGFP_mSc	tandem_mSc	ACF2	tandem_eGFP-mScarlet_cell010001_0BB_ACF2_1.miacor	22.5488	17.6959	1.2742	26.6249	0.19	1	0.00027971	40	11	3.33	0.048104	0.2	1.06e-06	-0.00029467	2.027	0.963621

## Sheet: Figure_6g
Related to Figure 6g: RICS eGFP mobile fraction quantification
	excelSheet	Date	CellType	Species	CF	Filename	Counts	Brightness	Nmob	D	wr	wz	y0	Pix.nm.	Pix.us.	Line.ms.	Nimm	wimm	shift_X	shift_Y	Chi2	MOBILE_FRACTION
15	20190321_CCF_WT	"20190321"	U1WT_D3WT	D3WT	ACF2	u1wtgfp_d3wt_round2_mSc_cell02	22.9413	12.9363	1.7734	6.2587	0.18	0.8	-0.0006867	40	11.11	3.33	0.22367	0.22734	0.03448	0.063953	2.0278	0.888001
16	20190321_CCF_WT	"20190321"	U1WT_D3WT	D3WT	ACF2	u1wtgfp_d3wt_round2_mSc_cell01	25.4918	11.3492	2.2461	3.4102	0.18	0.8	-3.7524e-05	40	11.11	3.33	0.19464	0.27283	0.027553	0.013294	1.9044	0.920254
17	20190321_CCF_WT	"20190321"	U1WT_D3WT	D3WT	ACF2	u1wtgfp_d3wt_mSc_cell13	47.6204	12.6941	3.7514	7.7844	0.18	0.8	0.0002128	40	11.11	3.33	0.30629	0.22791	0.02046	0.00017535	1.8709	0.924516
18	20190321_CCF_WT	"20190321"	U1WT_D3WT	D3WT	ACF2	u1wtgfp_d3wt_mSc_cell12	17.9711	12.4183	1.4471	8.71	0.18	0.8	0.0011188	40	11.11	3.33	0.19646	0.23476	0.032408	0.015836	2.0195	0.880467
19	20190321_CCF_WT	"20190321"	U1WT_D3WT	D3WT	ACF2	u1wtgfp_d3wt_mSc_cell11	21.6578	10.1073	2.1428	6.3738	0.18	0.8	0.00030662	40	11.11	3.33	0.14266	0.26774	0.026869	0.013809	2.0415	0.937579
20	20190321_CCF_WT	"20190321"	U1WT_D3WT	D3WT	ACF2	u1wtgfp_d3wt_mSc_cell10	65.428	12.8115	5.107	12.3637	0.18	0.8	0.00014395	40	11.11	3.33	1.3612	0.24547	0.012208	0.031428	2.0953	0.789555
21	20190321_CCF_WT	"20190321"	U1WT_D3WT	D3WT	ACF2	u1wtgfp_d3wt_mSc_cell09	35.8422	13.4994	2.6551	7.6598	0.18	0.8	0.000262	40	11.11	3.33	0.26319	0.24834	0.0063317	0.042206	2.0254	0.909814
22	20190321_CCF_WT	"20190321"	U1WT_D3WT	D3WT	ACF2	u1wtgfp_d3wt_mSc_cell08	69.077	17.0015	4.063	10.4165	0.18	0.8	-0.00017857	40	11.11	3.33	0.3986	0.29068	0.023632	0.0022053	1.9661	0.91066
23	20190321_CCF_WT	"20190321"	U1WT_D3WT	D3WT	ACF2	u1wtgfp_d3wt_mSc_cell07	32.3002	13.4165	2.4075	6.6357	0.18	0.8	-9.4763e-05	40	11.11	3.33	0.1831	0.20995	0.024919	0.016899	2.1641	0.929321
24	20190321_CCF_WT	"20190321"	U1WT_D3WT	D3WT	ACF2	u1wtgfp_d3wt_mSc_cell06	127.198	32.848	3.8723	8.8412	0.18	0.8	-0.00049371	40	11.11	3.33	2.1471	0.22359	0.017528	0.015563	3.2361	0.643303
25	20190321_CCF_WT	"20190321"	U1WT_D3WT	D3WT	ACF2	u1wtgfp_d3wt_mSc_cell05	20.0619	10.8599	1.8473	6.6367	0.18	0.8	0.00021361	40	11.11	3.33	0.13388	0.26554	0.014322	0.026309	1.8021	0.932424
26	20190321_CCF_WT	"20190321"	U1WT_D3WT	D3WT	ACF2	u1wtgfp_d3wt_mSc_cell03	20.5099	10.8722	1.8865	6.1133	0.18	0.8	0.00015869	40	11.11	3.33	0.17732	0.26113	0.028039	0.013598	2.1236	0.914082
27	20190321_CCF_WT	"20190321"	U1WT_D3WT	D3WT	ACF2	u1wtgfp_d3wt_mSc_cell02	15.6865	11.5034	1.3636	6.5859	0.18	0.8	-0.00029293	40	11.11	3.33	0.15228	0.22579	0.0014766	0.050354	1.8461	0.899543
28	20190321_CCF_WT	"20190321"	U1WT_D3WT	D3WT	ACF2	u1wtgfp_d3wt_mSc_cell01	52.9728	12.9474	4.0914	9.0459	0.18	0.8	0.00095283	40	11.11	3.33	0.51779	0.26195	0.0064841	0.039322	1.9991	0.887661
53	20190321_CCF_KRR	"20190321"	U1WT_D3KRR	D3KRR	ACF2	u1wtGFP_d3KRR_cell10	9.1598	10.6512	0.85997	8.9117	0.18	0.8	0.0016366	40	11.11	3.33	0.12493	0.19959	0.020999	0.029866	1.8079	0.873155
54	20190321_CCF_KRR	"20190321"	U1WT_D3KRR	D3KRR	ACF2	u1wtGFP_d3KRR_cell09	14.3147	10.7018	1.3376	4.524	0.18	0.8	-0.00023463	40	11.11	3.33	0.31864	0.215	0.0057346	0.0011826	2.0077	0.807612
55	20190321_CCF_KRR	"20190321"	U1WT_D3KRR	D3KRR	ACF2	u1wtGFP_d3KRR_cell08	17.1592	10.301	1.6658	12.556	0.18	0.8	0.0011966	40	11.11	3.33	0.24053	0.18081	0.023771	0.0035224	2.0554	0.873826
56	20190321_CCF_KRR	"20190321"	U1WT_D3KRR	D3KRR	ACF2	u1wtGFP_d3KRR_cell07	10.3248	10.005	1.032	8.8618	0.18	0.8	0.00070897	40	11.11	3.33	0.20567	0.23369	0.025074	0.0098866	2.1476	0.833825
57	20190321_CCF_KRR	"20190321"	U1WT_D3KRR	D3KRR	ACF2	u1wtGFP_d3KRR_cell06	15.837	10.428	1.5187	4.3293	0.18	0.8	-0.00013236	40	11.11	3.33	0.3052	0.24412	0.0015382	0.051562	1.9585	0.832666
58	20190321_CCF_KRR	"20190321"	U1WT_D3KRR	D3KRR	ACF2	u1wtGFP_d3KRR_cell05	15.1039	9.399	1.607	4.9131	0.18	0.8	-0.00011371	40	11.11	3.33	0.25057	0.23375	0.0089933	0.051092	2.0945	0.865109
59	20190321_CCF_KRR	"20190321"	U1WT_D3KRR	D3KRR	ACF2	u1wtGFP_d3KRR_cell04	32.2015	9.0905	3.5423	9.8794	0.18	0.8	0.00083287	40	11.11	3.33	0.53028	0.24959	0.0043934	0.035648	2.1898	0.869793
60	20190321_CCF_KRR	"20190321"	U1WT_D3KRR	D3KRR	ACF2	u1wtGFP_d3KRR_cell03	18.3059	11.7216	1.5617	7.9173	0.18	0.8	0.000285	40	11.11	3.33	0.14599	0.25453	0.027432	0.057761	2.1095	0.91451
61	20190321_CCF_KRR	"20190321"	U1WT_D3KRR	D3KRR	ACF2	u1wtGFP_d3KRR_cell01	4.8925	7.9749	0.61349	8.9506	0.18	0.8	-0.00162	40	11.11	3.33	0.038559	0.2552	0.033256	0.026082	1.9414	0.940865
62	20190321_CCF_KRR	"20190321"	U1WT_D3KRR	D3KRR	ACF2	u1wtGFP_d3KRR_cell02	10.8079	11.3208	0.95469	8.9991	0.18	0.8	0.0013732	40	11.11	3.33	0.10879	0.25067	0.021265	0.018261	1.8335	0.897704
81	20190321_CCF_u1KO-d3WT	"20190321"	U1KO_D3WT	D3WT	ACF2	cell 08	8.5156	8.931	0.95348	5.2344	0.18	0.8	0.0021554	40	11.11	3.33	0.15787	0.2547	0.024032	0.031827	1.6678	0.857948
82	20190321_CCF_u1KO-d3WT	"20190321"	U1KO_D3WT	D3WT	ACF2	cell 07	5.8216	6.3027	0.92367	8.2914	0.18	0.8	0.0010688	40	11.11	3.33	0.12252	0.23983	0.043329	0.05695	2.0534	0.882889
83	20190321_CCF_u1KO-d3WT	"20190321"	U1KO_D3WT	D3WT	ACF2	cell 06	6.0411	6.7413	0.89612	6.1561	0.18	0.8	0.00065855	40	11.11	3.33	0.070238	0.25855	0.024802	0.029999	2.0791	0.927317
84	20190321_CCF_u1KO-d3WT	"20190321"	U1KO_D3WT	D3WT	ACF2	cell 05	5.0239	10.4551	0.48052	7.5517	0.18	0.8	0.00097027	40	11.11	3.33	0.05286	0.23085	0.025987	0.04194	1.8655	0.900896
85	20190321_CCF_u1KO-d3WT	"20190321"	U1KO_D3WT	D3WT	ACF2	cell 04	6.1703	9.8328	0.62752	7.2382	0.18	0.8	-0.0012751	40	11.11	3.33	0.053647	0.19638	0.03065	0.067362	1.958	0.921243
86	20190321_CCF_u1KO-d3WT	"20190321"	U1KO_D3WT	D3WT	ACF2	cell 03	10.2206	10.6989	0.9553	7.436	0.18	0.8	5.6538e-05	40	11.11	3.33	0.042204	0.23222	0.015095	0.049325	2.0597	0.95769
87	20190321_CCF_u1KO-d3WT	"20190321"	U1KO_D3WT	D3WT	ACF2	cell 02	4.0505	7.877	0.51421	6.9083	0.18	0.8	-0.00011299	40	11.11	3.33	0.02254	0.21926	0.013955	0.013465	1.8939	0.958007
88	20190321_CCF_u1KO-d3WT	"20190321"	U1KO_D3WT	D3WT	ACF2	cell 01	13.8841	7.3762	1.8823	9.1969	0.18	0.8	0.0029386	40	11.11	3.33	0.266	0.22719	0.025494	0.028204	1.9151	0.876181
103	20190321_TANDEM_construct	"20190321"	tandem_eGFP_mSc	tandem_mSc	ACF2	cell06	10.0211	13.2632	0.75556	33.7875	0.18	0.8	5.0708e-05	40	11.11	3.33	0.01433	0.36567	0.016204	0.21483	1.8363	0.981387
104	20190321_TANDEM_construct	"20190321"	tandem_eGFP_mSc	tandem_mSc	ACF2	cell05	15.0283	17.2134	0.87306	30.7343	0.18	0.8	-0.00027964	40	11.11	3.33	0.004145	0.29936	4.2859e-07	73.5643	2.2424	0.995275
105	20190321_TANDEM_construct	"20190321"	tandem_eGFP_mSc	tandem_mSc	ACF2	cell04	7.3287	11.5395	0.63509	27.7131	0.18	0.8	-0.00012251	40	11.11	3.33	0.011834	0.3367	0.011467	0.042589	2.0043	0.981707
106	20190321_TANDEM_construct	"20190321"	tandem_eGFP_mSc	tandem_mSc	ACF2	cell03	9.358	11.8439	0.79011	32.2263	0.18	0.8	0.00084264	40	11.11	3.33	0.025504	0.26359	0.015119	0.080209	1.7481	0.96873
107	20190321_TANDEM_construct	"20190321"	tandem_eGFP_mSc	tandem_mSc	ACF2	cell02	20.0737	17.1037	1.1736	34.2114	0.18	0.8	0.00030766	40	11.11	3.33	0.032318	0.24277	0.011882	0.012613	1.8807	0.973201
108	20190321_TANDEM_construct	"20190321"	tandem_eGFP_mSc	tandem_mSc	ACF2	cell01	25.9953	12.5124	2.0776	30.3512	0.18	0.8	3.8576e-05	40	11.11	3.33	0.053199	0.28285	0.019604	0.021421	2.0606	0.975033
131	20190320_CCF_WT_	"20190320"	U1WT_D3WT	D3WT	ACF2	slide2_cell10	36.574	10.6061	3.4484	3.5916	0.18	0.8	-8.6207e-05	40	11.11	3.33	0.54345	0.25647	0.022059	0.0015019	1.916	0.86386
132	20190320_CCF_WT_	"20190320"	U1WT_D3WT	D3WT	ACF2	slide2_cell09	15.8107	12.7075	1.2442	7.0297	0.18	0.8	0.0010256	40	11.11	3.33	0.16316	0.2261	0.0092793	0.027122	1.9729	0.884067
133	20190320_CCF_WT_	"20190320"	U1WT_D3WT	D3WT	ACF2	slide2_cell08	7.4695	12.7481	0.58593	6.788	0.18	0.8	0.0020851	40	11.11	3.33	0.086022	0.21373	0.014418	0.015238	1.9234	0.871982
134	20190320_CCF_WT_	"20190320"	U1WT_D3WT	D3WT	ACF2	slide2_cell07	10.8912	14.4843	0.75193	7.2372	0.18	0.8	0.0010697	40	11.11	3.33	0.088741	0.21282	0.022125	0.019933	2.1122	0.89444
135	20190320_CCF_WT_	"20190320"	U1WT_D3WT	D3WT	ACF2	slide2_cell06	12.6339	14.028	0.90062	5.8125	0.18	0.8	0.00094313	40	11.11	3.33	0.14321	0.20702	0.023544	0.017866	2.1806	0.862803
136	20190320_CCF_WT_	"20190320"	U1WT_D3WT	D3WT	ACF2	slide2_cell05	17.3819	13.6019	1.2779	6.4273	0.18	0.8	4.4287e-05	40	11.11	3.33	0.09944	0.21758	0.01608	0.0061607	2.0162	0.927803
137	20190320_CCF_WT_	"20190320"	U1WT_D3WT	D3WT	ACF2	slide2_cell04	26.3722	13.1401	2.007	6.3478	0.18	0.8	0.00050572	40	11.11	3.33	0.21505	0.22572	0.022503	0.024261	2.2779	0.90322
138	20190320_CCF_WT_	"20190320"	U1WT_D3WT	D3WT	ACF2	slide2_cell03	19.7216	11.0152	1.7904	4.9576	0.18	0.8	-1.3879e-05	40	11.11	3.33	0.11969	0.25095	0.019623	0.015751	1.9667	0.937338
139	20190320_CCF_WT_	"20190320"	U1WT_D3WT	D3WT	ACF2	slide2_cell02	17.3493	13.3374	1.3008	7.3719	0.18	0.8	7.5061e-05	40	11.11	3.33	0.18221	0.22423	0.0037183	0.059543	1.7436	0.877135
140	20190320_CCF_WT_	"20190320"	U1WT_D3WT	D3WT	ACF2	slide2_cell01	18.6755	13.5389	1.3794	6.4544	0.18	0.8	0.00021111	40	11.11	3.33	0.10512	0.2237	0.012213	0.01975	1.943	0.929189
141	20190320_CCF_WT_	"20190320"	U1WT_D3WT	D3WT	ACF2	cell06	34.7693	14.0635	2.4723	6.5054	0.18	0.8	0.00039084	40	11.11	3.33	0.22611	0.22372	0.012158	0.0072931	1.9176	0.916206
142	20190320_CCF_WT_	"20190320"	U1WT_D3WT	D3WT	ACF2	cell05	27.0277	14.8528	1.8197	8.383	0.18	0.8	9.5196e-05	40	11.11	3.33	0.076387	0.21172	0.018851	0.00994	1.8305	0.959713
143	20190320_CCF_WT_	"20190320"	U1WT_D3WT	D3WT	ACF2	cell04	23.8388	11.7821	2.0233	6.4547	0.18	0.8	0.00034178	40	11.11	3.33	0.11429	0.20552	0.030222	0.011705	1.9291	0.946533
144	20190320_CCF_WT_	"20190320"	U1WT_D3WT	D3WT	ACF2	cell03	50.593	14.7484	3.4304	11.3491	0.18	0.8	-5.8857e-05	40	11.11	3.33	0.22277	0.24173	0.059772	4.7828e-12	1.7928	0.93902
145	20190320_CCF_WT_	"20190320"	U1WT_D3WT	D3WT	ACF2	cell02	18.3417	11.2546	1.6297	8.0689	0.18	0.8	0.0005289	40	11.11	3.33	0.11788	0.22889	0.026235	0.049161	1.9058	0.932547
146	20190320_CCF_WT_	"20190320"	U1WT_D3WT	D3WT	ACF2	cell01	23.3073	13.9439	1.6715	7.4227	0.18	0.8	2.1563e-05	40	11.11	3.33	0.10389	0.25471	0.012622	0.016859	1.9068	0.941483
178	20190320_CCF_KRR	"20190320"	U1WT_D3KRR	D3KRR	ACF2	slide2_cell10	21.162	10.4186	2.0312	6.3419	0.18	0.8	0.00038815	40	11.11	3.33	0.19993	0.20864	0.02006	0.0052483	1.9981	0.910391
179	20190320_CCF_KRR	"20190320"	U1WT_D3KRR	D3KRR	ACF2	slide2_cell09	11.1063	10.7141	1.0366	6.0172	0.18	0.8	-0.00068348	40	11.11	3.33	0.076986	0.24409	0.024579	0.035601	1.8537	0.930867
180	20190320_CCF_KRR	"20190320"	U1WT_D3KRR	D3KRR	ACF2	slide2_cell08	8.2287	11.7523	0.70018	7.0977	0.18	0.8	0.0009221	40	11.11	3.33	0.056078	0.21672	0.018991	0.040832	2.1728	0.925848
181	20190320_CCF_KRR	"20190320"	U1WT_D3KRR	D3KRR	ACF2	slide2_cell07	19.3111	11.2604	1.715	5.9049	0.18	0.8	-0.00024447	40	11.11	3.33	0.11741	0.22131	0.02339	0.006991	1.9048	0.935926
182	20190320_CCF_KRR	"20190320"	U1WT_D3KRR	D3KRR	ACF2	slide2_cell06	7.5135	7.9409	0.94618	5.6376	0.18	0.8	-0.00091008	40	11.11	3.33	0.082682	0.28667	0.016996	0.034963	2.0052	0.919637
183	20190320_CCF_KRR	"20190320"	U1WT_D3KRR	D3KRR	ACF2	slide2_cell05	17.8376	13.1281	1.3587	6.18	0.18	0.8	0.0005694	40	11.11	3.33	0.11615	0.21887	0.021182	0.004258	1.9476	0.921246
184	20190320_CCF_KRR	"20190320"	U1WT_D3KRR	D3KRR	ACF2	slide2_cell03	3.682	10.4976	0.35074	10.1275	0.18	0.8	-0.0041593	40	11.11	3.33	0.036243	0.2371	0.035505	0.055661	2.155	0.906345
185	20190320_CCF_KRR	"20190320"	U1WT_D3KRR	D3KRR	ACF2	slide2_cell02	7.8262	10.6137	0.73737	7.6764	0.18	0.8	0.0040532	40	11.11	3.33	0.090496	0.2457	0.03731	0.038465	1.5233	0.890688
186	20190320_CCF_KRR	"20190320"	U1WT_D3KRR	D3KRR	ACF2	slide2_cell01_miacor2	7.2163	10.7229	0.67298	7.6313	0.18	0.8	0.0026957	40	11.11	3.33	0.075233	0.23166	0.019165	0.029987	2.0837	0.89945
187	20190320_CCF_KRR	"20190320"	U1WT_D3KRR	D3KRR	ACF2	cell06	8.3039	12.747	0.65143	7.4177	0.18	0.8	-0.0017793	40	11.11	3.33	0.080749	0.24981	0.015213	0.024957	2.028	0.889714
188	20190320_CCF_KRR	"20190320"	U1WT_D3KRR	D3KRR	ACF2	cell05	12.3262	10.2774	1.1994	3.8103	0.18	0.8	-0.000996	40	11.11	3.33	0.21132	0.24072	0.012511	0.012866	2.3617	0.850204
189	20190320_CCF_KRR	"20190320"	U1WT_D3KRR	D3KRR	ACF2	cell04	22.2274	11.4769	1.9367	7.4945	0.18	0.8	-0.00023687	40	11.11	3.33	0.11881	0.23437	0.024938	0.044416	2.055	0.942199
190	20190320_CCF_KRR	"20190320"	U1WT_D3KRR	D3KRR	ACF2	cell03	20.3204	14.7769	1.3751	7.2162	0.18	0.8	0.0014139	40	11.11	3.33	0.31616	0.22726	0.015007	0.038789	2.008	0.813062
191	20190320_CCF_KRR	"20190320"	U1WT_D3KRR	D3KRR	ACF2	cell02	20.6463	14.4053	1.4332	8.3257	0.18	0.8	0.00037656	40	11.11	3.33	0.22249	0.23366	0.015576	0.030515	2.1924	0.865621
192	20190320_CCF_KRR	"20190320"	U1WT_D3KRR	D3KRR	ACF2	cell01	12.5487	12.9225	0.97107	5.4198	0.18	0.8	0.0022415	40	11.11	3.33	0.11739	0.23152	0.010551	0.0093537	1.8467	0.89215
216	20190320_CCF_U1KO-D3wt_	"20190320"	U1KO_D3WT	D3WT	ACF2	cell08	3.4154	11.1782	0.30555	8.7792	0.18	0.8	-0.00041154	40	11.11	3.33	0.040083	0.22172	0.02541	0.03278	2.0044	0.88403
217	20190320_CCF_U1KO-D3wt_	"20190320"	U1KO_D3WT	D3WT	ACF2	cell07	1.1827	8.4478	0.14001	7.5023	0.18	0.8	0.0094466	40	11.11	3.33	0.012873	0.25449	0.010041	0.0019194	1.9249	0.915798
218	20190320_CCF_U1KO-D3wt_	"20190320"	U1KO_D3WT	D3WT	ACF2	cell06	3.2827	10.7312	0.3059	8.0516	0.18	0.8	0.00055165	40	11.11	3.33	0.02997	0.23074	0.016921	0.0078995	1.7166	0.910769
219	20190320_CCF_U1KO-D3wt_	"20190320"	U1KO_D3WT	D3WT	ACF2	cell05	5.0149	8.981	0.55839	6.2564	0.18	0.8	-0.00059188	40	11.11	3.33	0.031924	0.21765	0.031065	0.03676	1.9039	0.94592
220	20190320_CCF_U1KO-D3wt_	"20190320"	U1KO_D3WT	D3WT	ACF2	cell04 _ miacor_2	1.3516	7.8541	0.17209	9.7483	0.18	0.8	3.4209e-07	40	11.11	3.33	0.014691	0.21038	0.02354	0.028055	1.7829	0.921346
221	20190320_CCF_U1KO-D3wt_	"20190320"	U1KO_D3WT	D3WT	ACF2	cell03	1.6852	7.1255	0.2365	11.2228	0.18	0.8	-0.0040461	40	11.11	3.33	0.019534	0.21731	0.024759	0.034899	2.0896	0.923705
222	20190320_CCF_U1KO-D3wt_	"20190320"	U1KO_D3WT	D3WT	ACF2	cell02	1.597	6.8639	0.23267	10.0845	0.18	0.8	0.022976	40	11.11	3.33	0.020273	0.24852	0.017741	0.029041	0.78594	0.919852
223	20190320_CCF_U1KO-D3wt_	"20190320"	U1KO_D3WT	D3WT	ACF2	cell01	9.2209	9.1324	1.0097	8.9891	0.18	0.8	0.0020682	40	11.11	3.33	0.095129	0.23837	0.004774	0.058078	2.2211	0.913897
244	20190307_CCD_U1WT_D3wt	"20190307"	U1WT_D3WT	D3WT	ACF2	round3_cell04	11.4754	11.1633	1.028	7.5718	0.17	1	0.0024299	40	11.11	3.33	0.13917	0.2374	0.021482	0.010859	2.0112	0.880763
245	20190307_CCD_U1WT_D3wt	"20190307"	U1WT_D3WT	D3WT	ACF2	round3_cell03	9.8021	12.8214	0.76451	5.8594	0.17	1	0.00085061	40	11.11	3.33	0.13785	0.21343	0.015279	0.0068978	1.7071	0.847234
246	20190307_CCD_U1WT_D3wt	"20190307"	U1WT_D3WT	D3WT	ACF2	round3_cell02	21.8509	15.6795	1.3936	6.3822	0.17	1	0.00038603	40	11.11	3.33	0.19794	0.23701	0.016605	0.013027	2.1992	0.87563
247	20190307_CCD_U1WT_D3wt	"20190307"	U1WT_D3WT	D3WT	ACF2	round3_cell01	12.4695	16.4513	0.75796	8.8097	0.17	1	0.0010109	40	11.11	3.33	0.10869	0.2106	0.0054099	0.0019173	1.9088	0.874586
248	20190307_CCD_U1WT_D3wt	"20190307"	U1WT_D3WT	D3WT	ACF2	round2_cell07	7.6884	12.1557	0.63249	6.8438	0.17	1	0.0010079	40	11.11	3.33	0.080406	0.22267	0.0038205	0.0013825	2.1357	0.887212
249	20190307_CCD_U1WT_D3wt	"20190307"	U1WT_D3WT	D3WT	ACF2	round2_cell06	8.8529	12.874	0.68766	8.1403	0.17	1	8.5073e-05	40	11.11	3.33	0.075051	0.21872	0.017499	0.0057762	1.9015	0.9016
250	20190307_CCD_U1WT_D3wt	"20190307"	U1WT_D3WT	D3WT	ACF2	round2_cell05	10.0425	10.8788	0.92312	5.4051	0.17	1	0.00060021	40	11.11	3.33	0.10996	0.23718	0.0037573	0.0019414	1.9403	0.893561
251	20190307_CCD_U1WT_D3wt	"20190307"	U1WT_D3WT	D3WT	ACF2	round2_cell04	14.4366	12.0046	1.2026	5.6973	0.17	1	0.00079533	40	11.11	3.33	0.16166	0.2386	0.016182	0.0081913	1.9067	0.881504
252	20190307_CCD_U1WT_D3wt	"20190307"	U1WT_D3WT	D3WT	ACF2	round2_cell03	12.0726	12.6596	0.95363	6.5759	0.17	1	-6.2869e-05	40	11.11	3.33	0.049632	0.24766	0.016063	0.010695	2.0663	0.950529
253	20190307_CCD_U1WT_D3wt	"20190307"	U1WT_D3WT	D3WT	ACF2	round2_cell02	4.3132	13.402	0.32183	10.8038	0.17	1	0.00071445	40	11.11	3.33	0.026592	0.22892	0.010585	0.0045008	2.269	0.923679
254	20190307_CCD_U1WT_D3wt	"20190307"	U1WT_D3WT	D3WT	ACF2	round2_cell01	3.1299	13.5718	0.23062	7.6068	0.17	1	-0.0025108	40	11.11	3.33	0.038344	0.23435	0.0074363	0.0039149	1.6424	0.857438
255	20190307_CCD_U1WT_D3wt	"20190307"	U1WT_D3WT	D3WT	ACF2	cell01	6.755	14.6143	0.46222	9.0727	0.17	1	-0.0016009	40	11.11	3.33	0.11222	0.23087	0.00061731	0.00056316	1.9164	0.804645
273	20190307_CCF_U1WT_D3KRR	"20190307"	U1WT_D3KRR	D3KRR	ACF2	u1wtGFP_mSc_D3_KRR_cell_05 (2)	16.4572	13.4123	1.227	9.4174	0.17	1	0.00026621	40	11.11	3.33	0.07766	0.26011	0.0093924	0.0028735	1.9199	0.940475
274	20190307_CCF_U1WT_D3KRR	"20190307"	U1WT_D3KRR	D3KRR	ACF2	cell_04	8.6191	14.4436	0.59674	7.6347	0.17	1	0.0013433	40	11.11	3.33	0.057656	0.21103	0.0025407	0.0003933	2.0149	0.911894
275	20190307_CCF_U1WT_D3KRR	"20190307"	U1WT_D3KRR	D3KRR	ACF2	cell_03	7.1498	10.928	0.65426	11.0048	0.17	1	8.2504e-05	40	11.11	3.33	0.045174	0.25311	0.0085	0.002296	2.2317	0.935413
276	20190307_CCF_U1WT_D3KRR	"20190307"	U1WT_D3KRR	D3KRR	ACF2	cell_02	15.807	13.2802	1.1903	9.7209	0.17	1	0.00077315	40	11.11	3.33	0.14475	0.2341	0.011129	0.010239	1.8855	0.891577
277	20190307_CCF_U1WT_D3KRR	"20190307"	U1WT_D3KRR	D3KRR	ACF2	cell_01	13.9361	15.6035	0.89314	8.5345	0.17	1	0.00090563	40	11.11	3.33	0.10233	0.21031	0.0094318	0.0025379	2.245	0.897204
299	20190315_CCF_U1WT_D3WT	"20190315"	U1WT_D3WT	D3WT	ACF2	cell01	15.5229	8.9678	1.731	7.7014	0.18	0.9	9.6668e-05	40	11.11	3.33	0.5451	0.2321	0.00014566	0.00016962	1.8234	0.760511
300	20190315_CCF_U1WT_D3WT	"20190315"	U1WT_D3WT	D3WT	ACF2	slide-2_cell08	73.3648	8.5929	8.5378	7.6377	0.18	0.9	0.00096459	40	11.11	3.33	1.4774	0.27653	1.5987e-05	1.2086e-05	1.8578	0.852484
301	20190315_CCF_U1WT_D3WT	"20190315"	U1WT_D3WT	D3WT	ACF2	slide-2_cell07	11.0202	12.337	0.89327	8.1244	0.18	0.9	0.00017592	40	11.11	3.33	0.097918	0.22673	7.3978e-05	8.1651e-05	2.102	0.901211
302	20190315_CCF_U1WT_D3WT	"20190315"	U1WT_D3WT	D3WT	ACF2	slide-2_cell06	38.2009	14.7444	2.5909	8.9091	0.18	0.9	0.00046902	40	11.11	3.33	0.2507	0.20836	4.918e-05	1.9003e-05	1.9618	0.911775
303	20190315_CCF_U1WT_D3WT	"20190315"	U1WT_D3WT	D3WT	ACF2	slide-2_cell05	16.2151	11.7352	1.3817	8.1717	0.18	0.9	0.00016841	40	11.11	3.33	0.20787	0.22707	0.00011591	0.00030823	1.7196	0.869229
304	20190315_CCF_U1WT_D3WT	"20190315"	U1WT_D3WT	D3WT	ACF2	slide-2_cell04	14.8436	13.5081	1.0989	7.1695	0.18	0.9	-0.0008327	40	11.11	3.33	0.13786	0.21037	0.00016104	0.00013294	2.0098	0.888531
305	20190315_CCF_U1WT_D3WT	"20190315"	U1WT_D3WT	D3WT	ACF2	slide-2_cell03	13.7096	12.2767	1.1167	7.3206	0.18	0.9	0.00043279	40	11.11	3.33	0.12394	0.18292	3.0472e-05	1.1738e-05	2.1107	0.9001
306	20190315_CCF_U1WT_D3WT	"20190315"	U1WT_D3WT	D3WT	ACF2	slide-2_cell02	35.6034	19.2757	1.8471	5.8369	0.18	0.9	0.0015318	40	11.11	3.33	0.23839	0.20544	2.5849e-05	5.2857e-06	2.0033	0.885691
307	20190315_CCF_U1WT_D3WT	"20190315"	U1WT_D3WT	D3WT	ACF2	slide-2_cell01	36.4591	14.8701	2.4518	8.5353	0.18	0.9	-0.00011004	40	11.11	3.33	0.28595	0.23066	0.00021622	2.3353e-05	1.7581	0.895553
308	20190315_CCF_U1WT_D3WT	"20190315"	U1WT_D3WT	D3WT	ACF2	round2_cell02	8.1707	9.5375	0.85669	6.5241	0.18	0.9	-0.00019864	40	11.11	3.33	0.1281	0.21505	0.00063656	0.00072859	2.0359	0.869922
309	20190315_CCF_U1WT_D3WT	"20190315"	U1WT_D3WT	D3WT	ACF2	round2_cell0sss	37.583	11.7263	3.205	5.7324	0.18	0.9	9.4126e-05	40	11.11	3.33	0.33373	0.2326	1.6145e-05	1.5641e-05	1.6692	0.905692
310	20190315_CCF_U1WT_D3WT	"20190315"	U1WT_D3WT	D3WT	ACF2	round2_cell01	20.0088	10.5069	1.9043	6.2281	0.18	0.9	0.00056622	40	11.11	3.33	0.32899	0.2212	4.6339e-05	3.1821e-05	2.0652	0.852688
311	20190315_CCF_U1WT_D3WT	"20190315"	U1WT_D3WT	D3WT	ACF2	cell07	4.712	11.2309	0.41956	11.4067	0.18	0.9	0.0036182	40	11.11	3.33	0.061758	0.22525	5.2453e-05	5.1257e-05	2.2787	0.87169
312	20190315_CCF_U1WT_D3WT	"20190315"	U1WT_D3WT	D3WT	ACF2	cell06	11.7406	9.2749	1.2658	8.3102	0.18	0.9	0.00074451	40	11.11	3.33	0.11581	0.24311	2.4765e-05	6.0047e-05	1.8123	0.916178
313	20190315_CCF_U1WT_D3WT	"20190315"	U1WT_D3WT	D3WT	ACF2	cell04	16.0439	7.5322	2.13	5.8204	0.18	0.9	0.00011368	40	11.11	3.33	0.32074	0.23088	9.4435e-05	1.6494e-05	1.9623	0.869125
314	20190315_CCF_U1WT_D3WT	"20190315"	U1WT_D3WT	D3WT	ACF2	cell02	6.9003	4.7286	1.4593	4.0832	0.18	0.9	0.0012778	40	11.11	3.33	0.1964	0.20122	1.3869e-05	2.6707e-05	2.2574	0.881379
343	20190315_CCF_U1WT_D3KRR	"20190315"	U1WT_D3KRR	D3KRR	ACF2	slide2_cell03	8.9197	13.2024	0.67561	8.2527	0.18	0.9	0.0012363	40	11.11	3.33	0.07576	0.19763	0.022301	0.026817	2.2399	0.899171
344	20190315_CCF_U1WT_D3KRR	"20190315"	U1WT_D3KRR	D3KRR	ACF2	slide2_cell02	7.5356	9.3839	0.80304	14.8214	0.18	0.9	0.0025239	40	11.11	3.33	0.072338	0.25298	0.020727	0.022259	1.9443	0.917364
345	20190315_CCF_U1WT_D3KRR	"20190315"	U1WT_D3KRR	D3KRR	ACF2	slide2_cell01	11.0671	9.8044	1.1288	8.708	0.18	0.9	0.00061238	40	11.11	3.33	0.10344	0.20873	0.031377	0.022583	1.9915	0.916055
346	20190315_CCF_U1WT_D3KRR	"20190315"	U1WT_D3KRR	D3KRR	ACF2	cell02	4.1588	8.3074	0.50061	9.3413	0.18	0.9	0.0028727	40	11.11	3.33	0.044871	0.22179	0.024919	0.032199	2.2205	0.91774
347	20190315_CCF_U1WT_D3KRR	"20190315"	U1WT_D3KRR	D3KRR	ACF2	cell01	2.3469	9.3187	0.25185	7.9485	0.18	0.9	0.0028428	40	11.11	3.33	0.050532	0.2187	0.016999	0.012857	2.1658	0.832887
348	20190315_CCF_U1WT_D3KRR	"20190315"	U1WT_D3KRR	D3KRR	ACF2	cell11	2.5329	10.4446	0.2425	7.4065	0.18	0.9	0.00082058	40	11.11	3.33	0.011784	0.21582	0.03227	0.018685	2.0488	0.953658
349	20190315_CCF_U1WT_D3KRR	"20190315"	U1WT_D3KRR	D3KRR	ACF2	cell10	13.3698	13.0713	1.0228	10.6443	0.18	0.9	0.00020492	40	11.11	3.33	0.065166	0.24459	0.017625	0.0077109	1.9353	0.940103
350	20190315_CCF_U1WT_D3KRR	"20190315"	U1WT_D3KRR	D3KRR	ACF2	cell9	11.8784	9.5676	1.2415	6.8086	0.18	0.9	0.0013415	40	11.11	3.33	0.13452	0.23399	0.029616	0.024252	2.011	0.90224
351	20190315_CCF_U1WT_D3KRR	"20190315"	U1WT_D3KRR	D3KRR	ACF2	cell8	12.6078	11.6114	1.0858	7.6332	0.18	0.9	-0.0002205	40	11.11	3.33	0.071235	0.25285	0.014865	0.020213	2.1621	0.938433
352	20190315_CCF_U1WT_D3KRR	"20190315"	U1WT_D3KRR	D3KRR	ACF2	cell7	13.8592	11.2082	1.2365	5.9218	0.18	0.9	-0.00053516	40	11.11	3.33	0.12643	0.26618	0.013082	0.012449	2.1577	0.907237
353	20190315_CCF_U1WT_D3KRR	"20190315"	U1WT_D3KRR	D3KRR	ACF2	cell6	12.3053	7.396	1.6638	7.0285	0.18	0.9	-0.00041018	40	11.11	3.33	0.075367	0.28838	0.021601	0.0054084	2.076	0.956665
354	20190315_CCF_U1WT_D3KRR	"20190315"	U1WT_D3KRR	D3KRR	ACF2	cell3	3.8858	13.265	0.29294	14.6717	0.18	0.9	0.0030717	40	11.11	3.33	0.016971	0.21983	0.022763	0.023431	1.8227	0.945239
373	20190315_CCF_U1KO_D3WT	"20190315"	U1KO_D3WT	D3WT	ACF2	cell08	2.494	7.5857	0.32878	6.076	0.18	0.9	-0.01341	40	11.11	3.33	0.070547	0.24214	0.032812	0.050756	1.9689	0.823335
374	20190315_CCF_U1KO_D3WT	"20190315"	U1KO_D3WT	D3WT	ACF2	cell07	2.1831	8.2873	0.26343	7.2667	0.18	0.9	0.0034504	40	11.11	3.33	0.033262	0.23516	0.046057	0.04808	1.719	0.88789
375	20190315_CCF_U1KO_D3WT	"20190315"	U1KO_D3WT	D3WT	ACF2	cell06	7.4697	12.4887	0.59812	15.6681	0.18	0.9	0.0036153	40	11.11	3.33	0.069969	0.2238	0.021766	0.024682	1.9505	0.89527
376	20190315_CCF_U1KO_D3WT	"20190315"	U1KO_D3WT	D3WT	ACF2	cell05	2.1669	9.4085	0.23031	9.948	0.18	0.9	-0.0015176	40	11.11	3.33	0.015923	0.29491	0.023343	0.02758	1.9872	0.935334
377	20190315_CCF_U1KO_D3WT	"20190315"	U1KO_D3WT	D3WT	ACF2	cell04	5.1494	19.3241	0.26647	5	0.18	0.9	-0.0032886	40	11.11	3.33	0.15146	0.22307	0.0061788	0.0035705	2.6395	0.637595
378	20190315_CCF_U1KO_D3WT	"20190315"	U1KO_D3WT	D3WT	ACF2	cell03	7.7507	10.6432	0.72822	9.6371	0.18	0.9	0.0012575	40	11.11	3.33	0.16583	0.19937	0.01858	0.02528	1.6693	0.814518
442	20191025_allData	"20191025"	U1WT_D3KRR	D3KRR	ACF2	U1wtGFP_D3KRR_mSc_cell13__0001_0BB_ACF2_1.miacor	11.567	9.4062	1.2297	11.6719	0.19	1	0.00055404	40	11	3.33	0.12356	0.19972	3.82e-06	-2.36e-05	1.9982	0.908695
443	20191025_allData	"20191025"	U1WT_D3KRR	D3KRR	ACF2	U1wtGFP_D3KRR_mSc_cell12__0001_0BB_ACF2_1.miacor	6.877	6.0606	1.1347	12.5826	0.19	1	0.0015245	40	11	3.33	0.10168	0.22462	-3.9e-06	0.00016174	2.0631	0.91776
444	20191025_allData	"20191025"	U1WT_D3KRR	D3KRR	ACF2	U1wtGFP_D3KRR_mSc_cell11__0001_0BB_ACF2_1.miacor	11.0409	9.8759	1.118	9.7831	0.19	1	0.0016254	40	11	3.33	0.14797	0.20763	1.31e-06	8.6e-06	2.216	0.883117
445	20191025_allData	"20191025"	U1WT_D3KRR	D3KRR	ACF2	U1wtGFP_D3KRR_mSc_cell10__0001_0BB_ACF2_1.miacor	17.6094	10.7445	1.6389	10.4292	0.19	1	0.00071031	40	11	3.33	0.20066	0.20371	-2.09e-06	2.9e-06	1.8936	0.89092
446	20191025_allData	"20191025"	U1WT_D3KRR	D3KRR	ACF2	U1wtGFP_D3KRR_mSc_cell09__0001_0BB_ACF2_1.miacor	6.5866	8.8611	0.74332	13.3457	0.19	1	0.00061369	40	11	3.33	0.057194	0.22355	1.46e-06	4.31e-06	1.8781	0.928553
447	20191025_allData	"20191025"	U1WT_D3KRR	D3KRR	ACF2	U1wtGFP_D3KRR_mSc_cell08__0001_0BB_ACF2_1.miacor	20.8228	12.4567	1.6716	10.1271	0.19	1	1.86e-06	40	11	3.33	0.17336	0.2029	-1.85e-06	-5.68e-06	2.1044	0.906036
448	20191025_allData	"20191025"	U1WT_D3KRR	D3KRR	ACF2	U1wtGFP_D3KRR_mSc_cell07__0001_0BB_ACF2_1.miacor	11.165	10.8528	1.0288	12.1873	0.19	1	0.0016286	40	11	3.33	0.075462	0.21245	1.32e-06	-3.3e-05	1.983	0.931663
449	20191025_allData	"20191025"	U1WT_D3KRR	D3KRR	ACF2	U1wtGFP_D3KRR_mSc_cell06__0001_0BB_ACF2_1.miacor	4.6558	8.6778	0.53652	15.9799	0.19	1	0.0042088	40	11	3.33	0.10906	0.2	-1.06e-06	-1.29e-05	1.8413	0.831067
450	20191025_allData	"20191025"	U1WT_D3KRR	D3KRR	ACF2	U1wtGFP_D3KRR_mSc_cell05__0001_0BB_ACF2_1.miacor	23.0183	13.9318	1.6522	10.4916	0.19	1	0.00039288	40	11	3.33	0.25941	0.19593	3.79e-06	-2.82e-05	1.9463	0.864298
451	20191025_allData	"20191025"	U1WT_D3KRR	D3KRR	ACF2	U1wtGFP_D3KRR_mSc_cell04__0001_0BB_ACF2_1.miacor	11.6562	8.7307	1.3351	10.8435	0.19	1	0.00019249	40	11	3.33	0.073414	0.27497	-4.16e-06	-2.95e-05	1.9939	0.947878
452	20191025_allData	"20191025"	U1WT_D3KRR	D3KRR	ACF2	U1wtGFP_D3KRR_mSc_cell03__0001_0BB_ACF2_1.miacor	12.7049	9.388	1.3533	9.9429	0.19	1	0.0010114	40	11	3.33	0.18502	0.2414	5.17e-06	-6.74e-06	2.2087	0.879726
453	20191025_allData	"20191025"	U1WT_D3KRR	D3KRR	ACF2	U1wtGFP_D3KRR_mSc_cell02__0001_0BB_ACF2_1.miacor	18.0347	9.8452	1.8318	14.0946	0.19	1	0.0012731	40	11	3.33	0.18883	0.29146	1.18e-05	5.99e-05	1.9037	0.906549
454	20191025_allData	"20191025"	U1WT_D3KRR	D3KRR	ACF2	U1wtGFP_D3KRR_mSc_cell01__0001_0BB_ACF2_1.miacor	14.2597	7.3991	1.9272	11.9609	0.19	1	0.00087143	40	11	3.33	0.20473	0.22404	8.93e-06	-3.89e-05	2.0962	0.90397
455	20191025_allData	"20191025"	U1WT_D3WT	D3WT	ACF2	U1wtGFP_D3wt_mSc_cell15_0001_0BB_ACF2_1.miacor	23.9291	11.7412	2.038	4.5736	0.19	1	-0.00012502	40	11	3.33	0.31111	0.19184	-7.53e-06	-6.66e-06	1.8331	0.867563
456	20191025_allData	"20191025"	U1WT_D3WT	D3WT	ACF2	U1wtGFP_D3wt_mSc_cell12_0001_0BB_ACF2_1.miacor	44.5331	10.4921	4.2445	5.7125	0.19	1	0.00080362	40	11	3.33	0.74673	0.22532	5.83e-07	1.88e-05	1.8711	0.850392
457	20191025_allData	"20191025"	U1WT_D3WT	D3WT	ACF2	U1wtGFP_D3wt_mSc_cell11_0001_0BB_ACF2_2.miacor	32.9111	8.0016	4.1131	8.7163	0.19	1	0.00081038	40	11	3.33	0.68249	0.23248	-1.62e-05	-1.51e-05	2.1473	0.857684
458	20191025_allData	"20191025"	U1WT_D3WT	D3WT	ACF2	U1wtGFP_D3wt_mSc_cell11_0001_0BB_ACF2_1.miacor	33.2225	7.9886	4.1587	7.6852	0.19	1	0.00077801	40	11	3.33	0.70358	0.22744	8.24e-06	3.96e-05	1.9989	0.855298
459	20191025_allData	"20191025"	U1WT_D3WT	D3WT	ACF2	U1wtGFP_D3wt_mSc_cell10_0001_0BB_ACF2_1.miacor	23.7806	14.6246	1.6261	8.011	0.19	1	0.0014448	40	11	3.33	0.28034	0.18732	-1.82e-06	1.39e-05	1.7838	0.852951
460	20191025_allData	"20191025"	U1WT_D3WT	D3WT	ACF2	U1wtGFP_D3wt_mSc_cell09_0001_0BB_ACF2_2.miacor	12.3213	12.0114	1.0258	6.3184	0.19	1	-0.0018067	40	11	3.33	0.1484	0.22897	-1.26e-06	-5.36e-06	2.0387	0.873616
461	20191025_allData	"20191025"	U1WT_D3WT	D3WT	ACF2	U1wtGFP_D3wt_mSc_cell09_0001_0BB_ACF2_1.miacor	12.1557	12.4398	0.97716	6.9924	0.19	1	-0.0011459	40	11	3.33	0.13335	0.22191	6.73e-07	1.49e-05	1.8939	0.87992
462	20191025_allData	"20191025"	U1WT_D3WT	D3WT	ACF2	U1wtGFP_D3wt_mSc_cell080001_0BB_ACF2_1.miacor	38.9819	13.9472	2.795	9.373	0.19	1	0.00051098	40	11	3.33	0.27112	0.17317	-5.1e-06	-1.31e-05	2.0901	0.911576
463	20191025_allData	"20191025"	U1WT_D3WT	D3WT	ACF2	U1wtGFP_D3wt_mSc_cell070001_0BB_ACF2_1.miacor	35.2089	14.1744	2.484	6.8956	0.19	1	-6.33e-05	40	11	3.33	0.16592	0.21895	-5.22e-06	-2.94e-05	1.7837	0.937387
464	20191025_allData	"20191025"	U1WT_D3WT	D3WT	ACF2	U1wtGFP_D3wt_mSc_cell060001_0BB_ACF2_1.miacor	29.7858	15.4394	1.9292	6.7105	0.19	1	0.00036875	40	11	3.33	0.48025	0.20014	-5.57e-07	1.23e-05	2.0256	0.800681
465	20191025_allData	"20191025"	U1WT_D3WT	D3WT	ACF2	U1wtGFP_D3wt_mSc_cell050001_0BB_ACF2_1.miacor	9.9655	14.0189	0.71086	9.8502	0.19	1	0.0011956	40	11	3.33	0.1032	0.21707	-4.88e-06	-2.9e-06	2.0446	0.873228
466	20191025_allData	"20191025"	U1WT_D3WT	D3WT	ACF2	U1wtGFP_D3wt_mSc_cell030001_0BB_ACF2_1.miacor	16.2801	12.2106	1.3333	6.9104	0.19	1	-0.00055716	40	11	3.33	0.1438	0.24218	-3.51e-06	-2.64e-05	2.442	0.902647
467	20191025_allData	"20191025"	U1WT_D3WT	D3WT	ACF2	U1wtGFP_D3wt_mSc_cell020001_0BB_ACF2_2.miacor	12.3842	15.3714	0.80566	8.9205	0.19	1	-0.00031366	40	11	3.33	0.12841	0.18468	1.01e-05	-1.42e-05	1.634	0.862526
468	20191025_allData	"20191025"	U1WT_D3WT	D3WT	ACF2	U1wtGFP_D3wt_mSc_cell020001_0BB_ACF2_1.miacor	12.9791	15.0467	0.86258	8.8559	0.19	1	1.09e-05	40	11	3.33	0.13964	0.18784	-2.77e-06	-1.71e-05	1.6934	0.860669
469	20191025_allData	"20191025"	U1WT_D3WT	D3WT	ACF2	U1wtGFP_D3wt_mSc_cell010001_0BB_ACF2_1.miacor	20.3638	12.7631	1.5955	6.6295	0.19	1	0.00049432	40	11	3.33	0.15924	0.27481	6.29e-06	4.37e-05	1.9976	0.909252
470	20191025_allData	"20191025"	tandem_eGFP_mSc	tandem_mSc	ACF2	tandem_eGFP-mSc_cell15_0001_0BB_ACF2_1.miacor	17.3433	14.0242	1.2367	30.0162	0.19	1	-0.01495	40	11	3.33	0.078109	2.2146	-3.81e-06	0.0041237	1.7873	0.940593
471	20191025_allData	"20191025"	tandem_eGFP_mSc	tandem_mSc	ACF2	tandem_eGFP-mSc_cell14_0001_0BB_ACF2_1.miacor	37.284	13.842	2.6935	31.0372	0.19	1	0.00032237	40	11	3.33	0.10636	0.080405	3.52e-06	-6.2e-05	1.9671	0.962012
472	20191025_allData	"20191025"	tandem_eGFP_mSc	tandem_mSc	ACF2	tandem_eGFP-mSc_cell13_0001_0BB_ACF2_1.miacor	28.3971	13.9759	2.0319	34.43	0.19	1	-0.00053047	40	11	3.33	0.020685	0.6052	3.98e-06	0.0010619	1.8513	0.989922
473	20191025_allData	"20191025"	tandem_eGFP_mSc	tandem_mSc	ACF2	tandem_eGFP-mSc_cell12_0001_0BB_ACF2_1.miacor	19.6443	12.3073	1.5961	32.8929	0.19	1	-0.0017395	40	11	3.33	0.023725	0.84451	-4.92e-06	-0.045479	1.7376	0.985353
474	20191025_allData	"20191025"	tandem_eGFP_mSc	tandem_mSc	ACF2	tandem_eGFP-mSc_cell11_0001_0BB_ACF2_1.miacor	16.7806	14.9416	1.1231	28.7661	0.19	1	-0.00012643	40	11	3.33	0.025028	0.082309	8.39e-07	-9.87e-05	1.6921	0.978201
475	20191025_allData	"20191025"	tandem_eGFP_mSc	tandem_mSc	ACF2	tandem_eGFP-mSc_cell10_0001_0BB_ACF2_1.miacor	33.7015	14.7167	2.29	40.6365	0.19	1	9.18e-05	40	11	3.33	0.048846	0.15988	-1.56e-05	-0.0013706	2.0965	0.979115
476	20191025_allData	"20191025"	tandem_eGFP_mSc	tandem_mSc	ACF2	tandem_eGFP-mSc_cell09_0001_0BB_ACF2_1.miacor	33.5423	10.438	3.2135	24.535	0.19	1	0.00045383	40	11	3.33	0.11658	0.27537	2.57e-06	-0.00011548	2.1639	0.964992
477	20191025_allData	"20191025"	tandem_eGFP_mSc	tandem_mSc	ACF2	tandem_eGFP-mSc_cell08_0001_0BB_ACF2_1.miacor	30.9557	13.0222	2.3771	36.3313	0.19	1	0.00039612	40	11	3.33	2.34e-14	0.2	-3.8e-07	0.00017589	2.0537	1
478	20191025_allData	"20191025"	tandem_eGFP_mSc	tandem_mSc	ACF2	tandem_eGFP-mSc_cell07_0001_0BB_ACF2_1.miacor	22.3366	15.9078	1.4041	30.0839	0.19	1	-0.00025543	40	11	3.33	0.018942	0.32633	-4.46e-06	-0.00011584	1.8019	0.986689
479	20191025_allData	"20191025"	tandem_eGFP_mSc	tandem_mSc	ACF2	tandem_eGFP-mSc_cell06_0001_0BB_ACF2_1.miacor	75.4556	14.3757	5.2488	37.6415	0.19	1	9.68e-05	40	11	3.33	0.11503	0.28293	-1.33e-06	-0.00018947	1.8731	0.978555
480	20191025_allData	"20191025"	tandem_eGFP_mSc	tandem_mSc	ACF2	tandem_eGFP-mSc_cell05_0001_0BB_ACF2_1.miacor	55.7943	13.8299	4.0343	30.587	0.19	1	-7.77e-05	40	11	3.33	0.083139	0.21445	8.87e-07	5.9e-06	1.7094	0.979808
481	20191025_allData	"20191025"	tandem_eGFP_mSc	tandem_mSc	ACF2	tandem_eGFP-mSc_cell04_0001_0BB_ACF2_1.miacor	30.9076	9.6559	3.2009	25.8591	0.19	1	2.53e-05	40	11	3.33	0.087023	0.28765	8.37e-06	-0.00045888	2.119	0.973533
482	20191025_allData	"20191025"	tandem_eGFP_mSc	tandem_mSc	ACF2	tandem_eGFP-mSc_cell03_0001_0BB_ACF2_1.miacor	33.9768	12.9776	2.6181	6.284	0.19	1	-0.0002083	40	11	3.33	0.24895	0.19826	1.26e-05	3.46e-05	1.7412	0.913169
483	20191025_allData	"20191025"	tandem_eGFP_mSc	tandem_mSc	ACF2	tandem_eGFP-mSc_cell02_0001_0BB_ACF2_1.miacor	68.7669	11.3004	6.0854	24.1731	0.19	1	0.00027814	40	11	3.33	0.077845	0.16235	3.19e-07	-0.00059993	1.9008	0.987369
484	20191025_allData	"20191025"	tandem_eGFP_mSc	tandem_mSc	ACF2	tandem_eGFP-mSc_cell01_0001_0BB_ACF2_1.miacor	75.346	12.2351	6.1582	35.9689	0.19	1	0.00031494	40	11	3.33	0.10099	0.20106	-8.24e-06	-0.00096656	1.9404	0.983865
572	20191023_U1wt_D3KRR	"20191023"	U1WT_D3KRR	D3KRR	ACF2	U1G_WT_D3KRR_ROUND2_cell02_0001_0BB_	24.4131	4.5914	5.3172	8.1891	0.19	1	0.00053783	40	11	3.33	0.79986	0.2	4.9e-06	-4.43e-05	1.9448	0.869241
573	20191023_U1wt_D3KRR	"20191023"	U1WT_D3KRR	D3KRR	ACF2	U1G_WT_D3KRR_ROUND2_cell03_0001_0BB_	11.5716	3.7977	3.047	9.937	0.19	1	0.00096857	40	11	3.33	0.30259	0.2	3.63e-05	0.0111	1.8859	0.909664
574	20191023_U1wt_D3KRR	"20191023"	U1WT_D3KRR	D3KRR	ACF2	U1G_WT_D3KRR_ROUND2_cell04_0001_0BB_	13.619	8.0709	1.6874	8.3209	0.19	1	0.0011027	40	11	3.33	0.30627	0.2	1.28e-05	-4.39e-06	2.0381	0.846379
575	20191023_U1wt_D3KRR	"20191023"	U1WT_D3KRR	D3KRR	ACF2	U1G_WT_D3KRR_ROUND2_cell05_0001_0BB_	9.9851	8.4952	1.1754	6.9025	0.19	1	0.0024453	40	11	3.33	0.24132	0.2	-4.19e-05	-0.00089327	2.4257	0.829663
576	20191023_U1wt_D3KRR	"20191023"	U1WT_D3KRR	D3KRR	ACF2	U1G_WT_D3KRR_ROUND2_cell06_0001_0BB_	11.4771	9.6712	1.1867	11.7717	0.19	1	0.00083519	40	11	3.33	0.10317	0.2	1.05e-05	0.00014446	1.9058	0.920015
577	20191023_U1wt_D3KRR	"20191023"	U1WT_D3KRR	D3KRR	ACF2	U1G_WT_D3KRR_ROUND2_cell07_0001_0BB_	12.5079	7.853	1.5927	11.0902	0.19	1	0.00021276	40	11	3.33	0.16768	0.2	3.46e-06	4.44e-05	2.105	0.904748
578	20191023_U1wt_D3KRR	"20191023"	U1WT_D3KRR	D3KRR	ACF2	U1GWT_D3KRRmSc_cell120001_0BB_	14.8353	7.5379	1.9681	14.5382	0.19	1	0.0014657	40	11	3.33	0.37337	0.2	9.02e-06	1.26e-05	2.0851	0.84054
579	20191023_U1wt_D3KRR	"20191023"	U1WT_D3KRR	D3KRR	ACF2	U1GWT_D3KRRmSc_cell110001_0BB_	6.6395	8.336	0.79648	11.525	0.19	1	-0.00024335	40	11	3.33	0.10946	0.2	-3.54e-06	1.75e-05	1.923	0.879175
580	20191023_U1wt_D3KRR	"20191023"	U1WT_D3KRR	D3KRR	ACF2	U1GWT_D3KRRmSc_cell100001_0BB_	8.2537	5.8865	1.4021	11.3656	0.19	1	-0.00028902	40	11	3.33	0.12431	0.2	2.18e-05	-0.0018018	2.1317	0.918561
581	20191023_U1wt_D3KRR	"20191023"	U1WT_D3KRR	D3KRR	ACF2	U1GWT_D3KRRmSc_cell090001_0BB_	11.177	8.7104	1.2832	12.4876	0.19	1	-6.48e-06	40	11	3.33	0.11117	0.2	0.00014093	-0.052623	2.1608	0.920272
582	20191023_U1wt_D3KRR	"20191023"	U1WT_D3KRR	D3KRR	ACF2	U1GWT_D3KRRmSc_cell080001_0BB_	6.7678	9.5569	0.70816	12.2264	0.19	1	8.81e-05	40	11	3.33	0.06994	0.2	-0.00059174	-0.0028396	2.0001	0.910114
583	20191023_U1wt_D3KRR	"20191023"	U1WT_D3KRR	D3KRR	ACF2	U1GWT_D3KRRmSc_cell050001_0BB_	10.8486	10.1585	1.0679	12.4647	0.19	1	0.00081606	40	11	3.33	0.095018	0.2	-4.41e-05	-0.0017079	1.9145	0.918293
584	20191023_U1wt_D3KRR	"20191023"	U1WT_D3KRR	D3KRR	ACF2	U1GWT_D3KRRmSc_cell040001_0BB_	10.8282	0.50814	21.3096	6.6421	0.19	1	6.93e-05	40	11	3.33	2.55e-05	0.2	0.77934	42.5309	2.0732	0.999999
585	20191023_U1wt_D3KRR	"20191023"	U1WT_D3KRR	D3KRR	ACF2	U1GWT_D3KRRmSc_cell030001_0BB_	21.6909	0.56962	38.0795	13.6171	0.19	1	0.00054923	40	11	3.33	0.00060283	0.2	0.26426	-1.2596	1.7228	0.999984
586	20191023_U1wt_D3KRR	"20191023"	U1WT_D3KRR	D3KRR	ACF2	U1GWT_D3KRRmSc_cell020001_0BB_	12.8272	0.66289	19.3505	5.0693	0.19	1	-0.00039198	40	11	3.33	0.39213	0.2	-0.27283	120	2.101	0.980138
587	20191023_U1wt_D3KRR	"20191023"	U1WT_D3KRR	D3KRR	ACF2	U1GWT_D3KRRmSc_cell010001_0BB_	6.8838	9.9135	0.69439	9.091	0.19	1	0.002508	40	11	3.33	0.11206	0.2	-2.77e-06	-2.33e-05	1.7637	0.861045
617	20191023_u1wt_D3wt	"20191023"	U1WT_D3WT	D3WT	ACF2	U1G_WT_D3wt_cell10_0001_0BB_ACF2_2.miacor	33.9614	8.4852	4.0024	11.0452	0.19	1	0.0005351	40	11	3.33	0.77361	0.2	-7.9e-06	-3.96e-05	2.1444	0.838022
618	20191023_u1wt_D3wt	"20191023"	U1WT_D3WT	D3WT	ACF2	U1G_WT_D3wt_cell09_0001_0BB_ACF2_2.miacor	46.1873	15.6737	2.9468	10.0868	0.19	1	0.00046589	40	11	3.33	0.31244	0.2	7.42e-05	0.00077611	2.0841	0.904137
619	20191023_u1wt_D3wt	"20191023"	U1WT_D3WT	D3WT	ACF2	U1G_WT_D3wt_cell08_0001_0BB_ACF2_2.miacor	37.6159	6.3738	5.9016	9.4055	0.19	1	0.0012354	40	11	3.33	1.9735	0.2	0.00011797	-0.0010121	2.0106	0.7494
620	20191023_u1wt_D3wt	"20191023"	U1WT_D3WT	D3WT	ACF2	U1G_WT_D3wt_cell07_0001_0BB_ACF2_2.miacor	35.0037	6.8307	5.1245	5.2951	0.19	1	0.00033277	40	11	3.33	0.2912	0.2	-0.00052636	-0.044658	1.9563	0.94623
621	20191023_u1wt_D3wt	"20191023"	U1WT_D3WT	D3WT	ACF2	U1G_WT_D3wt_cell06_0001_0BB_ACF2_1.miacor	38.6183	5.6808	6.798	4.8297	0.19	1	0.00031031	40	11	3.33	1.0464	0.2	6.71e-06	-3.97e-05	1.8372	0.866605
622	20191023_u1wt_D3wt	"20191023"	U1WT_D3WT	D3WT	ACF2	U1G_WT_D3wt_cell05_0001_0BB_ACF2_1.miacor	32.3356	5.9345	5.4487	6.5476	0.19	1	0.00031928	40	11	3.33	0.60907	0.2	-1.44e-05	-0.00039807	1.8106	0.899456
623	20191023_u1wt_D3wt	"20191023"	U1WT_D3WT	D3WT	ACF2	U1G_WT_D3wt_cell02_0001_0BB_ACF2_1.miacor	22.7974	12.2993	1.8536	5.8029	0.19	1	-0.00039488	40	11	3.33	0.32954	0.2	2.61e-07	9.75e-06	2.1787	0.849052
624	20191023_u1wt_D3wt	"20191023"	U1WT_D3WT	D3WT	ACF2	U1G_WT_D3wt_cell12_0001_0BB_ACF2_2.miacor	10.795	1.8609	5.8009	2.457	0.19	1	-0.00034189	40	11	3.33	1.55e-05	0.2	3.22e-05	0.00036433	2.0419	0.999997
625	20191023_u1wt_D3wt	"20191023"	U1WT_D3WT	D3WT	ACF2	U1G_WT_D3wt_cell07_0001_0BB_ACF2_1.miacor	35.0744	6.7612	5.1876	4.969	0.19	1	0.00033331	40	11	3.33	0.34544	0.2	-0.00025452	-0.015047	2.0322	0.937568
626	20191023_u1wt_D3wt	"20191023"	U1WT_D3WT	D3WT	ACF2	U1G_WT_D3wt_cell09_0001_0BB_ACF2_1.miacor	41.3883	14.7483	2.8063	4.8827	0.19	1	-0.00016771	40	11	3.33	0.76619	0.2	-5.13e-07	-1.54e-06	2.4127	0.785531
627	20191023_u1wt_D3wt	"20191023"	U1WT_D3WT	D3WT	ACF2	U1G_WT_D3wt_cell14_0001_0BB_ACF2_2.miacor	35.1545	3.2948	10.6696	3.7023	0.19	1	0.0004862	40	11	3.33	0.40799	0.2	0.0027113	-0.0014027	1.7818	0.96317
628	20191023_u1wt_D3wt	"20191023"	U1WT_D3WT	D3WT	ACF2	U1G_WT_D3wt_cell04_0001_0BB_ACF2_1.miacor	31.8291	6.051	5.2601	5.6505	0.19	1	0.0003185	40	11	3.33	1.6528	0.2	7.87e-06	-2.08e-05	2.0061	0.760911
629	20191023_u1wt_D3wt	"20191023"	U1WT_D3WT	D3WT	ACF2	U1G_WT_D3wt_cell01_0001_0BB_ACF2_1.miacor	33.2783	15.1528	2.1962	7.4246	0.19	1	0.00029311	40	11	3.33	0.37874	0.2	-4.18e-06	-6.4e-06	1.9398	0.852913
661	20191023_TANDEM	"20191023"	tandem_eGFP_mSc	GR	ACF2	tandem_eGFP-mScarlet_cell010001_0BB_CCF_1.miacor	113.984	6.1663	18.4849	9.4082	0.17	1	3.19e-05	40	11	3.33	0	0.2	-43.6815	-40.4423	1.9381	1
662	20191023_TANDEM	"20191023"	tandem_eGFP_mSc	tandem_mSc	ACF2	tandem_eGFP-mScarlet__cell19_0001_0BB_ACF2_1.miacor	31.2489	7.7937	4.0095	35.2281	0.19	1	0.00024567	40	11	3.33	0.10045	0.2	-0.00026601	-0.0058617	2.0938	0.975559
663	20191023_TANDEM	"20191023"	tandem_eGFP_mSc	tandem_mSc	ACF2	tandem_eGFP-mScarlet__cell18_0001_0BB_ACF2_1.miacor	56.6347	9.0884	6.2315	36.4827	0.19	1	0.00029499	40	11	3.33	0.24866	0.2	0.005051	0.16391	2.2125	0.961627
664	20191023_TANDEM	"20191023"	tandem_eGFP_mSc	tandem_mSc	ACF2	tandem_eGFP-mScarlet__cell17_0001_0BB_ACF2_1.miacor	7.3194	15.2377	0.48035	25.3852	0.19	1	-0.0020238	40	11	3.33	0.013167	0.2	-0.00011054	-0.00070709	1.7107	0.97332
665	20191023_TANDEM	"20191023"	tandem_eGFP_mSc	tandem_mSc	ACF2	tandem_eGFP-mScarlet__cell16_0001_0BB_ACF2_1.miacor	13.9485	15.3731	0.90733	30.7691	0.19	1	0.0024932	40	11	3.33	0.02677	0.2	0.00014623	0.012121	2.0498	0.971341
666	20191023_TANDEM	"20191023"	tandem_eGFP_mSc	tandem_mSc	ACF2	tandem_eGFP-mScarlet__cell15_0001_0BB_ACF2_1.miacor	59.012	11.1575	5.289	33.6731	0.19	1	0.00040428	40	11	3.33	0.3815	0.2	-1.1e-06	4.03e-05	2.06	0.932722
667	20191023_TANDEM	"20191023"	tandem_eGFP_mSc	tandem_mSc	ACF2	tandem_eGFP-mScarlet__cell14_0001_0BB_ACF2_1.miacor	18.6727	14.4048	1.2963	34.72	0.19	1	0.0002271	40	11	3.33	0.017079	0.2	0.00011583	0.022917	2.0447	0.986996
668	20191023_TANDEM	"20191023"	tandem_eGFP_mSc	tandem_mSc	ACF2	tandem_eGFP-mScarlet__cell13_0001_0BB_ACF2_1.miacor	8.2274	15.1911	0.54159	36.6698	0.19	1	0.00061798	40	11	3.33	0.0063841	0.2	-0.0015471	-0.80743	2.0054	0.98835
669	20191023_TANDEM	"20191023"	tandem_eGFP_mSc	tandem_mSc	ACF2	tandem_eGFP-mScarlet_cell120001_0BB_ACF2_1.miacor	27.0903	16.4889	1.6429	30.7178	0.19	1	0.00054197	40	11	3.33	0.042065	0.2	0.00023927	-0.56949	1.9225	0.975035
670	20191023_TANDEM	"20191023"	tandem_eGFP_mSc	tandem_mSc	ACF2	tandem_eGFP-mScarlet_cell110001_0BB_ACF2_3.miacor	23.5651	13.4038	1.7581	22.5665	0.19	1	0.0012298	40	11	3.33	0.071655	0.2	0.00029377	0.0068342	1.9482	0.960839
671	20191023_TANDEM	"20191023"	tandem_eGFP_mSc	tandem_mSc	ACF2	tandem_eGFP-mScarlet_cell110001_0BB_ACF2_2.miacor	23.5651	13.4038	1.7581	22.5665	0.19	1	0.0012298	40	11	3.33	0.071655	0.2	0.00029377	0.0068342	1.9482	0.960839
672	20191023_TANDEM	"20191023"	tandem_eGFP_mSc	tandem_mSc	ACF2	tandem_eGFP-mScarlet_cell090001_0BB_ACF2_1.miacor	32.3254	5.847	5.5285	22.9214	0.19	1	0.00032005	40	11	3.33	0.35654	0.2	-0.0076744	0.30651	2.1084	0.939416
673	20191023_TANDEM	"20191023"	tandem_eGFP_mSc	tandem_mSc	ACF2	tandem_eGFP-mScarlet_cell080001_0BB_ACF2_1.miacor	37.1705	12.3286	3.015	42.307	0.19	1	0.00044161	40	11	3.33	0.02122	0.2	0.036681	119.999	2.0346	0.993011
674	20191023_TANDEM	"20191023"	tandem_eGFP_mSc	tandem_mSc	ACF2	tandem_eGFP-mScarlet_cell070001_0BB_ACF2_1.miacor	20.448	8.4713	2.4138	36.2069	0.19	1	0.00071626	40	11	3.33	0.10804	0.2	0.00041027	-0.014172	2.0145	0.957158
675	20191023_TANDEM	"20191023"	tandem_eGFP_mSc	tandem_mSc	ACF2	tandem_eGFP-mScarlet_cell060001_0BB_ACF2_1.miacor	15.3086	8.8344	1.7328	23.9992	0.19	1	0.00097359	40	11	3.33	0.033251	0.2	0.0047901	-1.2072	1.9432	0.981172
676	20191023_TANDEM	"20191023"	tandem_eGFP_mSc	tandem_mSc	ACF2	tandem_eGFP-mScarlet_cell050001_0BB_ACF2_1.miacor	21.1762	8.0798	2.6209	27.5837	0.19	1	0.00073563	40	11	3.33	0.11455	0.2	0.00044828	0.088397	1.8668	0.958124
677	20191023_TANDEM	"20191023"	tandem_eGFP_mSc	tandem_mSc	ACF2	tandem_eGFP-mScarlet_cell040001_0BB_ACF2_1.miacor	12.8124	16.2321	0.78932	38.2529	0.19	1	0.00014918	40	11	3.33	0.019029	0.2	0.00041162	-0.053028	2.2309	0.976459
678	20191023_TANDEM	"20191023"	tandem_eGFP_mSc	tandem_mSc	ACF2	tandem_eGFP-mScarlet_cell030001_0BB_ACF2_1.miacor	25.9749	16.4201	1.5819	28.2492	0.19	1	0.00036396	40	11	3.33	0.08937	0.2	-4.77e-07	-2.6e-05	1.9557	0.946526
679	20191023_TANDEM	"20191023"	tandem_eGFP_mSc	tandem_mSc	ACF2	tandem_eGFP-mScarlet_cell020001_0BB_ACF2_1.miacor	12.2016	16.417	0.74323	33.2088	0.19	1	0.00065179	40	11	3.33	0.018438	0.2	0.00010409	-0.0036852	2.103	0.975793
680	20191023_TANDEM	"20191023"	tandem_eGFP_mSc	tandem_mSc	ACF2	tandem_eGFP-mScarlet_cell010001_0BB_ACF2_1.miacor	22.5488	17.6959	1.2742	26.6249	0.19	1	0.00027971	40	11	3.33	0.048104	0.2	1.06e-06	-0.00029467	2.027	0.963621

## Sheet: Figure_6h
Related to Figure 6h: RICS analysis mean cross-correlation values of mobile eGFP and mScarlet
	excelSheet	CellType	amplitude_CCF_mobile_/_amplitude_ACF_green
1	20191025_allData	U1WT_D3KRR	0.00720836
2	20191025_allData	U1WT_D3KRR	0.00943248
3	20191025_allData	U1WT_D3KRR	0.00206923
4	20191025_allData	U1WT_D3KRR	0.00145276
5	20191025_allData	U1WT_D3KRR	0.00431432
6	20191025_allData	U1WT_D3KRR	0.0304059
7	20191025_allData	U1WT_D3KRR	0.00496226
8	20191025_allData	U1WT_D3KRR	0.0114973
9	20191025_allData	U1WT_D3KRR	3.19123e-05
10	20191025_allData	U1WT_D3KRR	0.00513771
11	20191025_allData	U1WT_D3KRR	0.00148783
12	20191025_allData	U1WT_D3KRR	0.00967255
13	20191025_allData	U1WT_D3KRR	4.5655e-06
14	20191025_allData	U1WT_D3WT	0.0276261
15	20191025_allData	U1WT_D3WT	0.0374083
16	20191025_allData	U1WT_D3WT	0.0853861
17	20191025_allData	U1WT_D3WT	0.0773472
18	20191025_allData	U1WT_D3WT	0.038508
19	20191025_allData	U1WT_D3WT	0.0450802
20	20191025_allData	U1WT_D3WT	0.0500082
21	20191025_allData	U1WT_D3WT	0.111934
22	20191025_allData	U1WT_D3WT	0.0683895
23	20191025_allData	U1WT_D3WT	0.0194453
24	20191025_allData	U1WT_D3WT	0.0749056
25	20191025_allData	U1WT_D3WT	0.0204386
26	20191025_allData	U1WT_D3WT	0.0989344
27	20191025_allData	U1WT_D3WT	0.0987428
28	20191025_allData	U1WT_D3WT	0.0481762
29	20191025_allData	tandem_eGFP_mSc	0.354221
30	20191025_allData	tandem_eGFP_mSc	0.346633
31	20191025_allData	tandem_eGFP_mSc	0.340287
32	20191025_allData	tandem_eGFP_mSc	0.386936
33	20191025_allData	tandem_eGFP_mSc	0.361343
34	20191025_allData	tandem_eGFP_mSc	0.375711
35	20191025_allData	tandem_eGFP_mSc	0.285001
36	20191025_allData	tandem_eGFP_mSc	0.0934548
37	20191025_allData	tandem_eGFP_mSc	0.34787
38	20191025_allData	tandem_eGFP_mSc	0.373346
39	20191025_allData	tandem_eGFP_mSc	0.381453
40	20191025_allData	tandem_eGFP_mSc	0.330926
41	20191025_allData	tandem_eGFP_mSc	0.355863
42	20191025_allData	tandem_eGFP_mSc	0.450228
43	20191025_allData	tandem_eGFP_mSc	0.337433
44	20191025_allData	U1KO_mSc	0.0529011
45	20191025_allData	U1KO_mSc	0.0219121
46	20191025_allData	U1KO_mSc	0.00600584
47	20191025_allData	U1KO_mSc	0.0151157
48	20191025_allData	U1KO_mSc	0.0728957
49	20191025_allData	U1KO_mSc	0.0611467
50	20191025_allData	U1KO_mSc	0.0171804
51	20191025_allData	U1KO_mSc	0.0173196
52	20191025_allData	U1KO_mSc	0.026853
53	20191025_allData	U1KO_mSc	0.008858
54	20191025_allData	U1KO_mSc	0.00596418
55	20191025_allData	U1KO_mSc	0.0267641
56	20191025_allData	U1KO_mSc	0.0353382
57	20191023_TANDEM	tandem_eGFP_mSc	0.248364
58	20191023_TANDEM	tandem_eGFP_mSc	0.288927
59	20191023_TANDEM	tandem_eGFP_mSc	0.238894
60	20191023_TANDEM	tandem_eGFP_mSc	0.173923
61	20191023_TANDEM	tandem_eGFP_mSc	0.435567
62	20191023_TANDEM	tandem_eGFP_mSc	0.371673
63	20191023_TANDEM	tandem_eGFP_mSc	0.329755
64	20191023_TANDEM	tandem_eGFP_mSc	0.32174
65	20191023_TANDEM	tandem_eGFP_mSc	0.284569
66	20191023_TANDEM	tandem_eGFP_mSc	0.332165
67	20191023_TANDEM	tandem_eGFP_mSc	0.280199
68	20191023_TANDEM	tandem_eGFP_mSc	0.256899
69	20191023_TANDEM	tandem_eGFP_mSc	0.257945
70	20191023_TANDEM	tandem_eGFP_mSc	0.145917
71	20191023_TANDEM	tandem_eGFP_mSc	0.184571
72	20191023_TANDEM	tandem_eGFP_mSc	0.399299
73	20191023_TANDEM	tandem_eGFP_mSc	0.290925
74	20191023_TANDEM	tandem_eGFP_mSc	0.359326
75	20191023_TANDEM	tandem_eGFP_mSc	0.299369
76	20191023_u1wt_D3wt	U1WT_D3WT	0.0704745
77	20191023_u1wt_D3wt	U1WT_D3WT	0.0786721
78	20191023_u1wt_D3wt	U1WT_D3WT	0.106442
79	20191023_u1wt_D3wt	U1WT_D3WT	0.0852826
80	20191023_u1wt_D3wt	U1WT_D3WT	0.1149
81	20191023_u1wt_D3wt	U1WT_D3WT	0.118436
82	20191023_u1wt_D3wt	U1WT_D3WT	0.0951133
83	20191023_u1wt_D3wt	U1WT_D3WT	0.0568989
84	20191023_u1wt_D3wt	U1WT_D3WT	0.0822035
85	20191023_u1wt_D3wt	U1WT_D3WT	0.0673514
86	20191023_u1wt_D3wt	U1WT_D3WT	0.0608505
87	20191023_u1wt_D3wt	U1WT_D3WT	0.072505
88	20191023_u1wt_D3wt	U1WT_D3WT	0.0757099
89	20191023_U1wt_D3KRR	U1WT_D3KRR	0.00381206
90	20191023_U1wt_D3KRR	U1WT_D3KRR	0.0057158
91	20191023_U1wt_D3KRR	U1WT_D3KRR	0.00717608
92	20191023_U1wt_D3KRR	U1WT_D3KRR	0.0948078
93	20191023_U1wt_D3KRR	U1WT_D3KRR	0.0047483
94	20191023_U1wt_D3KRR	U1WT_D3KRR	0.00474818
95	20191023_U1wt_D3KRR	U1WT_D3KRR	0.00455493
96	20191023_U1wt_D3KRR	U1WT_D3KRR	0.00493166
97	20191023_U1wt_D3KRR	U1WT_D3KRR	1.6113e-05
98	20191023_U1wt_D3KRR	U1WT_D3KRR	0.0129136
99	20191023_U1wt_D3KRR	U1WT_D3KRR	0.00749318
100	20191023_U1wt_D3KRR	U1WT_D3KRR	0.00203417
101	20191023_U1wt_D3KRR	U1WT_D3KRR	5.86717e-05

## Sheet: Figure_6i
Related to Figure 6i: MST measurements of UHRF1 and DPPA3 binding affinity
DPPA3 wt & UHRF1
Ligand Concentration [nM]	Response
	replicate I	replicate II	replicate III	replicate IV	replicate V	replicate VI	replicate VII	replicate VIII	merged	n*
5000	1198.44	1190.769	1180.7286	1162.2592	1186.7788	1169.1009	1175.2353	1167.5584	1179.2234	8
2500	1217.22	1212.0285	1190.529	1183.91	1203.12	1196.05	1183.58	1180.48	1196.05	8
1250	1224.34	1218.1157	1203.7868	1194.43	1218.29	1207.71	1195.79	1191.94	1207.02	6
625	1229.19	1230.11	1222.1129	1208.77	1220.51	1211.12	1211.16	1202.31	1217.05	8
312.5	1233.12	1240.21	1231.64	1207.94	1222.71	1211.69	1217.46	1208.06	1221.78	8
156.25	1247.93	1243.8	1225.97	1212.74	1235.79	1226	1217.33	1223.01	1229.26	8
78.125	1248.17	1249.79	1237.34	1218	1239.64	1235.96	1228.1	1220.55	1234.05	7
39.0625	1260.43	1260.71	1242.37	1227.97	1240.56	1242.66	1226.92	1224.33	1240	7
19.5313	1266.23	1265.26	1248.77	1240.05	1250.1	1240.53	1227.86	1224.85	1245.66	7
9.7656	1274.52	1260.61	1250.62	1234.75	1253.2	1248.46	1227.4	1235.34	1247.57	7
4.8828	1278.96	1266.03	1254.8	1253.92	1260.55	1241.01	1225.54	1238.42	1253.49	7
2.4414	1274.53	1272.42	1251.95	1253.57	1248.39	1248.45	1230.13	1242.19	1252.78	7
1.2207	1279.4	1271.0852	1257.7	1248.16	1250.38	1246.8	1227.72	1237.86	1252.26	6
0.6104	1278.52	1267.2338	1245.34	1244.38	1253	1253.4	1234.55	1238.07	1251.05	7
0.3052	1281.41	1280.09	1256.22	1114.5556	1249.84	1252.2	1231.86	1237.48	1253.95	6
0.1526	1279.91	1267.22	1248.7	1243.285	1250.03	1253.95	1230.55	1242.49	1251.22	7
unbound	1276	1267.2	1250.3	1242.8	1250.5	1247.5	1229.5	1236	1249.6
bound	1210.5	1193.5	1172.9	1171.1	1188	1176.8	1160.6	1166.4	1180.9
Kd	97.872	424.83	668.35	280.76	526.7	408.87	1252.8	464.4	443.88
Kd confidence	± 54.245	± 177.21	± 260.4	± 176.38	± 231.62	± 195.41	± 291.52	± 169.76	± 153.96
DPPA3 1-60 & UHRF1
Ligand Concentration [nM]	Response
	replicate I	replicate II	replicate III	replicate IV	replicate V	replicate VI	replicate VII	replicate VIII	merged	n*
5000	1270.6426	1245.0646	1207.8489	1192.8765	1264.7816	1224.9416	1260.2076	1230.9115	1237.9005	8
2500	1267.64	1245.96	1220.07	1205.8	1262.25	1232.72	1260.14	1236.09	1242.06	8
1250	1273.93	1248.11	1227.74	1213.37	1264.69	1229.37	1266.83	1240	1246.23	8
625	1275.34	1241.83	1229.23	1210.27	1259.27	1242.61	1258.86	1238.54	1245.22	8
312.5	1270.76	1250.05	1229.43	1206.98	1262.01	990.34167	1275.84	1241.86	1247.71	7
156.25	1277.37	1255.18	1231.94	1217.35	1262.61	1246.8383	1273.56	1240.54	1251.37	8
78.125	1282.65	1253.82	1231	1218.15	1270.19	1238.73	1267.57	1238.93	1250.81	8
39.0625	1276.14	1254.38	1224.4	1214.3	1271.42	1237.08	1265.77	1206.5956	1248.84	7
19.5313	1279.42	1250.36	1220.91	1213.33	1264.18	1240.79	1269.82	1241.3149	1248.23	8
9.7656	1274.43	1255.35	1231.49	1210.79	1270.28	1242.39	1274.36	1242.5	1250.88	8
4.8828	1276.67	1253.49	1225.88	1212.08	1271.15	1245.26	1270.38	1242.17	1250.37	8
2.4414	1273.54	1252.62	1222.8	1214.29	1266.02	1236.83	1265.15	1243.17	1247.5	8
1.2207	1269.91	1255.16	1224.86	1202.59	1267.89	1235.77	1272.27	1236.23	1246.31	8
0.6104	1274.38	1258.19	1225.98	1208.44	1267.55	1242.96	1267.13	1239.2	1248.66	8
0.3052	1273.38	1256.32	1224.64	1218.73	1271.03	1235.31	1271.5	1242.93	1249.93	8
0.1526	1274.03	1253.65	1254.7346	1236.8549	1290.8377	1206.33	1263.27	1227.0532	1247.12	3
unbound	1275.5	1254.9	x	1213	x	1240.4	1269.5	x	1249
bound	1265.7	1244.7	x	1.0285e-05	x	1192.3	1254.4	x	1215.1
Kd	2807.6	168.8	x	3.2987E+05	x	10471	2385.6	x	10022
Kd confidence	± 8928	± 202.9	x	x	x	± 34749	± 5848.8	x	± 16486
*n --> if n < 8, extreme outliers within replicates were removed prior to merging values
