# Supplementary material for: Recent evolution of a TET-controlled and DPPA3/STELLA-driven pathway of passive DNA demethylation in mammals
Source: Nat Commun. 2020 Nov 24;11:5972. doi: 10.1038/s41467-020-19603-1 (PMC7686362; doi:10.1038/s41467-020-19603-1)
Supplement: Supplementary file 11 — Source Data [file 41467_2020_19603_MOESM11_ESM.zip › Figure_7.xlsx]

## Sheet: Figure_7e
Related to Figure 7e
Effect of mDPPA3 addition to egg extracts on replication coupled DNA methylation
		Incorporation of 3H-SAM (DPM)						Incorporation of 3H-SAM (DPM)
Conditions:	Sample	Experiment_4	Experiment_5	Experiment_2	Experiment_3		Sample	Average	SEM	SD	MIN	MAX
	Buffer	4567.9	3550.4	3802.3	4192.9		Buffer	4028.38	223.183	446.365	3582.01	4474.74
LSS89	FL	131	119	133.4	157.9		FL	135.325	8.15755	16.3151	119.01	151.64
200 nM final each	1-60	3553.5	3165.1	3722.5	5184.5		1-60	3906.4	441.722	883.445	3022.96	4789.84
Incubation at 22˚C for 90 min	61-150	64.6	60.8	56.4	68.9		61-150	62.675	2.66689	5.33378	57.3412	68.0088
	R107E	2202.9	2026.9	3645.5	4642.9		R107E	3129.55	621.219	1242.44	1887.11	4371.99

## Sheet: Figure_7h
Related to Figure 7h
raw bisulfite sequences
	chr20:18,655,561-18,655,825
	control 1	GCATCTATAGGGCGATTGGGCCCTCTAGATGCATGCTCGAGCGGCCGCCAGTGTGATGGATATCTGCAGAATTCGCCCTTTTGGTTGTAGAGTTGTGATTTGTATTGTGAAGTTTGATGTATGTTTAATGCGTAGGGTTTTGTTAATGTAAATGTGGAAATTAGTTTTGAAAGATATGAAGTTGGAGGGCGTGTTAATTTATTTAGTGTAGTAAATAGGAGATATGATTTGTTATTGAGTAGTCGTGGTGAGAAGGTAGAGTGGTCGATTTTTGATTAGAATATTGTAGGTTTTGTTTTCGTTTTGTTTATTTATGTGTTGAAGTTTTTTTGGTTAAGATATTGAAGGGCGAATTCCAGCACACTGGCGGCCGTTACTAGTGGATCCGAGCTCGGTACC…
	control 2	GGTTCTATAGGGCGATTGGGCCCTCTAGATGCATGCTCGAGCGGCCGCCAGTGTGATGGATATCTGCAGAATTCGCCCTTTTGGTTGTAGAGTTGTGATTTGTATTGTGAAGTTTGATGTATGTTTAATGCGCAGGGTTTTGTTAATGTAAATGTGGAAATTAGTTTTGAAAGATATGAAGTTGGAGGGCGTGTTAATTTATTTAGTGTAGTAAATAGGAGATATGATTTGTTATTGAGTAGTCGTGGTGAGAAGGTAGAGTGGTCGATTTTTGATTAGAATATTGTAGGTTTTGTTTTCGTTTTGTTTATTTATGTGTTGAAGTTTTTTTGGTTAAGATATTGAAAGGGCGAATTCCAGCACACTGGCGGCCGTTACTAGTGGATCCGAGCTCGGTAC…
	control 3	GGCTCTATAGGGCGATTGGGCCCTCTAGATGCATGCTCGAGCGGCCGCCAGTGTGATGGATATCTGCAGAATTCGCCCTTGGTTGTAGAGTTGTGATTTGTATTGTGAAGTTTGATGTATGTTTAATGCGTAGGGTTTTGTTAATGTAAATGTGGAAATTAGTTTTGAAAGATATGAAGTTGGAGGGCGTGTTAATTTATTTAGTGTAGTAAATAGGAGATATGATTTGTTATTGAGTAGTCGTGGTGAGAAGGTAGAGTGGTCGATTTTTGATTAGAATATTGTAGGTTTTGTTTTCGTTTTGTTCATTTATGTGTCGAAGTTTTTTTGGTTAAGATATTGAAAGGGCGAATTCCAGCACACTGGCGGCCGTTACTAGTGGATCCGAGCTCGGTACCA…
	control 4	GAATTCAATAGGGGCGATTGGGCCCTCTAGATGCATGCTCGAGCGGCCGCCAGTGTGATGGATATCTGCAGAATTCGCCCTTTTGGTTGTAGAGTTGTGATTTGTATTGTGAAGTTTGATGTATGTTTAATGCGTAGGGTTTTGTTAATGTAAATGTGGAAATTAGTTTTGAAAGATATGAAGTTGGAGGGCGTGTTAATTTATTTAGTGTAGTAAATAGGAGATATGATTTGTTATTGAGTAGTCGTGGTGAGAAGGTAGAGTGGTCGATTTTTGATTAGAATATTGTAGGTTTTGTTTTCGTTTTGTTTATTTATGTGTCGAAGTTTTTTTGGTTAAGATATTGAAAGGGCGAATTCCAGCACACTGGCGGCCGTTACTAGTGGATCCGAGCTCGGT…
	control 5	GACCTCAATAGGGCGAATTGGGCCCTCTAGATGCATGCTCGAGCGGCCGCCAGTGTGATGGATATCTGCAGAATTCGCCCTTTTGGTTGTAGAGTTGTGATTTGTATTGTGAAGTTTGATGTATGTTTAATGCGTAGGGTTTTGTTAATGTAAATGTGGAAATTAGTTTTGAAAGATATGAAGTTGGAGGGTGTGTTAATTTATTTAGTGTAGTAAATAGGAGATATGATTTGTTATTGAGTAGTCGTGGTGAGAAGGTAGAGTGGTCGATTTTTGATTAGAATATTGTAGGTTTTGTTTTCGTTTTGTTTATTTATGTGTCGAAGTTTTTTTGGTTAAGATATTGAAAGGGCGAATTCCAGCACACTGGCGGCCGTTACTAGTGGATCCGAGCTCGGT…
	control 6	GAATATTTAGGGCGATTGGGCCCTCTAGATGCATGCTCGAGCGGCCGCCAGTGTGATGGATATCTGCAGAATTCGCCCTTTTGGTTGTAGAGTTGTGATTTGTATTGTGAAGTTTGATGTATGTTTAATGCGCAGGGTTTTGTTAATGTAAATGTGGAAATTAGTTTTGAAAGATATGAAGTTGGAGGGCGTGTTAATTTATTTAGTGTAGTAAATAGGAGATATGATTTGTTATTGAGTAGTCGTGGTGAGAAGGTAGAGTGGTCGATTTTTGATTAGAATATTGTAGGTTTTGTTTTCGTTTTGTTTATTTATGTGTCGAAGTTTTTTTGGTTAAGATATTGAAAGGGCGAATTCCAGCACACTGGCGGCCGTTACTAGTGGATCCGAGCTCGGTAC…
	control 7	GTCTACTTAGGGGCGATTGGGCCCTCTAGATGCATGCTCGAGCGGCCGCCAGTGTGATGGATATCTGCAGAATTCGCCCTTTTGGTTGTAGAGTTGTGATTTGTATTGTGAAGTTTGATGTATGTTTAATGCGTAGGGTTTTGTTAATGTAAATGTGGAAATTAGTTTTGAAAGATATGAAGTTGGAGGGCGTGTTAATTTATTTAGTGTAGTAAATAGGAGATATGATTTGTTATTGAGTAGTCGTGGTGAGAAGGTAGAGTGGTCGATTTTTGATTAGAATATTGTAGGTTTTGTTTTCGTTTTGTTTATTTATGTGTCGAAGTTTTTTTGGTTAAGATATTGAAAGGGCGAATTCCAGCACACTGGCGGCCGTTACTAGTGGATCCGAGCTCGGTA…
	control 8	GCAACATAGGGCGATTGGGCCCTCTAGATGCATGCTCGAGCGGCCGCCAGTGTGATGGATATCTGCAGAATTCGCCCTTTTGGTTGTAGAGTTGTGATTTGTATTGTGAAGTTTGATGTATGTTTAATGCGTAGGGTTTTGTTAATGTAAATGTGGAAATTAGTTTTGAAAGATATGAAGTTGGAGGGCGTGTTAATTTATTTAGTGTAGTAAATAGGAGATATGATTTGTTATTGAGTAGTCGTGGTGAGAAGGTAGAGTGGTCGATTTTTGATTAGAATATTGTAGGTTTTGTTTTCGTTTTGTTTATTTATGTGTCGAAGTTTTTTTGGTTAAGATATTGAAAGGGCGAATTCCAGCACACTGGCGGCCGTTACTAGTGGATCCGAGCTCGGTACC…
	control 9	GTCTCTATAGGGCGATTGGGCCCTCTAGATGCATGCTCGAGCGGCCGCCAGTGTGATGGATATCTGCAGAATTCGCCCTTTTGGTTGTAGAGTTGTGATTTGTATTGTGAAGTTTGATGTATGTTTAATGCGTAGGGTTTTGTTAATGTAAATGTGGAAATTAGTTTTGAAAGATATGAAGTTGGAGGGCGTGTTAATTTATTTAGTGTAGTAAATAGGAGATATGATTTGTTATTGAGTAGTCGTGGTGAGAAGGTAGAGTGGTCGATTTTTGATTAGAATATTGTAGGTTTTGTTTTCGTTTTGTTTATTTATGTGTCGAAGTTTTTTTGGTTAAGATATTGAAGGGCGAATTCCAGCACACTGGCGGCCGTTACTAGTGGATCCGAGCTCGGTACC…
	control 10	GGGTCTTAGGGGCGATTGGGCCCTCTAGATGCATGCTCGAGCGGCCGCCAGTGTGATGGATATCTGCAGAATTCGCCCTTTTGGTTGTAGAGTTGTGATTTGTATTGTGAAGTTTGATGTATGTTTAATGCGTAGGGTTTTGTTAATGTAAATGTGGAAATTAGTTTTGAAAGATATGAAGTTGGAGGGCGTGTTAATTTATTTAGTGTAGTAAATAGGAGATATGATTTGTTATTGAGTAGTCGTGGTGAGAAGGTAGAGTGGTCGATTTTTGATTAGAATATTGTAGGTTTTGTTTTCGTTTTGTTTATTTATGTGTCGAAGTTTTTTTGGTTAAGATATTGAAAGGGCGAATTCCAGCACACTGGCGGCCGTTACTAGTGGATCCGAGCTCGGTAC…
	control 11	GATTCTTAGGGCGATTGGGCCCTCTAGATGCATGCTCGAGCGGCCGCCAGTGTGATGGATATCTGCAGAATTCGCCCTTTTGGTTGTAGAGTTGTGATTTGTATTGTGAAGTTTGATGTATGTTTAATGCGTAGGGTTTTGTTAATGTAAATGTGGAAATTAGTTTTGAAAGATATGAAGTTGGAGGGCGTGTTAATTTATTTAGTGTAGTAAATAGGAGATATGATTTGTTATTGAGTAGTCGTGGTGAGAAGGTAGAGTGGTCGATTTTTGATTAGAATATTGTAGGTTTTGTTTTCGTTTTGTTTATTTATGTGTCGAAGTTTTTTTGGTTAAGATATTGAAAGGGCGAATTCCAGCACACTGGCGGCCGTTACTAGTGGATCCGAGCTCGGTACC…
	control 12	GACTACTATAGGGGCGATTGGGCCCTCTAGATGCATGCTCGAGCGGCCGCCAGTGTGATGGATATCTGCAGAATTCGCCCTTTTGGTTGTAGAGTTGTGATTTGTATTGTGAAGTTTGATGTATGTTTAATGCGTAGGGTTTTGTTAATGTAAATGTGGAAATTAGTTTTGAAAGATATGAAGTTGGAGGGCGTGTTAATTTATTTAGTGTAGTAAATAGGAGATATGATTTGTTATTGAGTAGTCGTGGTGAGAAGGTAGAGTGGTCGATTTTTGATTAGAATATTGTAGGTTTTGTTTTCGTTTTGTTTATTTATGTGTCGAAGTTTTTTTGGTTAAGATATTGAAAGGGCGAATTCCAGCACACTGGCGGCCGTTACTAGTGGATCCGAGCTCGGT…
	DPPA3 1	GATTACCATAGGGGCGATTGGGCCCTCTAGATGCATGCTCGAGCGGCCGCCAGTGTGATGGATATCTGCAGAATTCGCCCTTGGTTGTAGAGTTGTGATTTGTATTGTGAAGTTTGATGTATGTTTAATGTGTAGGGTTTTGTTGATGTAAATGTGGAAATTAGTTTTGAAAGATATGAAGTTGGAGGGTGTGTTAATTTATTTAGTGTAGTAAATAGGAGATATGATTTGTTATTGAGTAGTTGTGGTGAGAAGGTAGAGTGGTTGATTTTTGATTAGAATATTGTAGGTTTTGTTTTTGTTTTGTTTATTTATGTGTTGAAGTTTTTTTGGTTAAGATATTGAAAGGGCGAATTCCATCACACTGGCGGCCGTTACTTGTGGATCCGATCTCGGCAC…
	DPPA3 2	GACATCTTAGGGGCGATTGGGCCCTCTAGATGCATGCTCGAGCGGCCGCCAGTGTGATGGATATCTGCAGAATTCGCCCTTTTGGTTGTAGAGTTGTGATTTGTATTGTGAAGTTTGATGTATGTTTAATGTGTAGGGTTTTGTTAATGTAAATGTGGAAATTAGTTTTGAAAGATATGAAGTTGGAGGGTGTGTTAATTTATTTAGTGTAGTAAATAGGAGATATGATTTGTTATTGAGTAGTTGTGGTGAGAAGGTAGAGTGGTTGATTTTTGATTAGAATATTGTAGGTTTTGTTTTTGTTTTGTTTATTTATGTGTTGAAGTTTTTTTGGTTAAGATATTGAAAGGGCGAATTCCAGCACACTGGCGGCCGTTACTAGTGGATCCGAGCTCGGTA…
	DPPA3 3	GACAACTTAGGGCGATTGGGCCCTCTAGATGCATGCTCGAGCGGCCGCCAGTGTGATGGATATCTGCAGAATTCGCCCTTTTGGTTGTAGAGTTGTGATTTGTATTGTGAAGTTTGATGTATGTTTAATGTGTAGGGTTTTGTTAATGTAAATGTGGAAATTAGTTTTGAAAGATATGAAGTTGGAGGGTGTGTTAATTTATTTAGTGTAGTAAATAGGAGATATGATTTGTTATTGAGTAGTTGTGGTGAGAAGGTAGAGTGGTTGATTTTTGATTAGAATATTGTAGGTTTTGTTTTTGTTTTGTTTATTTATGTGTTGAAGTTTTTTTGGTTAAGATATTGAAAGGGCGAATTCCAGCACACTGGCGGCCGTTACTAGTGGATCCGAGCTCGGTAC…
	DPPA3 4	GACTCTTAGGGGCGATTGGGCCCTCTAGATGCATGCTCGAGCGGCCGCCAGTGTGATGGATATCTGCAGAATTCGCCCTTTTGGTTGTAGAGTTGTGATTTGTATTGTGAAGTTTGATGTATGTTTAATGTGTAGGGTTTTGTTAATGTAAATGTGGAAATTAGTTTTGAAAGATATGAAGTTGGAGGGTGTGTTAATTTATTTAGTGTAGTAAATAGGAGATATGATTTGTTATTGAGTAGTTGTGGTGAGAAGGTAGAGTGGTTGATTTTTGATTAGAATATTGTAGGTTTTGTTTTTGTTTTGTTTATTTATGTGTTGAAGTTTTTTTGGTTAAGATATTGAAAGGGCGAATTCCAGCACACTGGCGGCCGTTACTAGTGGATCCGAGCTCGGAAC…
	DPPA3 5	GACTCTTAGGGCGATTGGGCCCTCTAGATGCATGCTCGAGCGGCCGCCAGTGTGATGGATATCTGCAGAATTCGCCCTTTTGGTTGTAGAGTTGTGATTTGTATTGTGAAGTTTGATGTATGTTTAATGTGTAGGGTTTTGTTAATGTAAATGTGGAAATTAGTTTTGAAAGATATGAAGTTGGAGGGTGTGTTAATTTATTTAGTGTAGTAAATAGGAGATATGATTTGTTATTGAGTAGTTGTGGTGAGAAGGTAGAGTGGTTGATTTTTGATTAGAATATTGTAGGTTTTGTTTTTGTTTTGTTTATTTATGTGTTGAAGTTTTTTTGGTTAAGATATTGAAGGGGCGAATGCCATCCTCCTGGCGGCCGTTGGTATTAATGAGAACTTCCTCGCT…
	DPPA3 6	GGATCTTAGGGCGATTGGGCCCTCTAGATGCATGCTCGAGCGGCCGCCAGTGTGATGGATATCTGCAGAATTCGCCCTTTTGGTTGTAGAGTTGTGATTTGTATTGTGAAGTTTGATGTATGTTTAATGTGTAGGGTTTTGTTAATGTAAATGTGGAAATTAGTTTTGAAAGATATGAAGTTGGAGGGTGTGTTAATTTATTTAGTGTAGTAAATAGGAGATATGATTTGTTATTGAGTAGTTGTGGTGAGAAGGTAGAGTGGTTGATTTTTGATTAGAATATTGTAGGTTTTGTTTTTGTTTTGTTTATTTATGTGTTGAAGTTTTTTTGGTTAAAATATTGAATGGGCGAATTCCGAATTCCTGCACGCTGCCGGCCGTTACAACTGAGTCCGACCT…
	DPPA3 7	GGATCTATAGGGCGATTGGGCCCTCTAGATGCATGCTCGAGCGGCCGCCAGTGTGATGGATATCTGCAGAATTCGCCCTTTTGGTTGTAGAGTTGTGATTTGTATTGTGAAGTTTGATGTATGTTTAATGTGTAGGGTTTTGTTAATGTAAATGTGGAAATTAGTTTTGAAAGATATGAAGTTGGAGGGTGTGTTAATTTATTTAGTGTAGTAAATAGGAGATATGATTTGTTATTGAGTAGTTGTGGTGAGAAGGTAGAGTGGTTGATTTTTGATTAGAATATTGTAGGTTTTGTTTTTGTTTTGTTTATTTATGTGTTGAAGTTTTTTTGGAAGGGTGATTGATAGGTGAGGACGAATTCCATCACACTGCCGGCCGGTAGGAGTGGAGCCGAGCTC…
	DPPA3 8	GTCTACTTAGGGCGATTGGGCCCTCTAGATGCATGCTCGAGCGGCCGCCAGTGTGATGGATATCTGCAGAATTCGCCCTTTTGGTTGTAGAGTTGTGATTTGTATTGTGAAGTTTGATGTATGTTTAATGTGTAGGGTTTTGTTAATGTAAATGTGGAAATTAGTTTTGAAAGATATGAAGTTGGAGGGTGTGTTAATTTATTTAGTGTAGTAAATAGGAGATATGATTTGTTATTGAGTAGTTGTGGTGAGAAGGTAGAGTGGTTGATTTTTGATTAGAATATTGTAGGTTTTGTTTTTGTTTTGTTTATTTATGTGTTGAAGTTTTTTTGTTTAGGATGATTAATGGGTGAGGACGAATTCCTCCACCCCGGCGGCCGTTGCTTCCGAATGCTACCT…
	DPPA3 9	GACAACTTAGGGCGATTGGGCCCTCTAGATGCATGCTCGAGCGGCCGCCAGTGTGATGGATATCTGCAGAATTCGCCCTTGGTTGTAGAGTTGTGATTTGTATTGTGAAGTTTGATGTATGTTTAATGTGTAGGGTTTTGTTAATGTAAATGTGGAAATTAGTTTTGAAAGATATGAAGTTGGAGGGTGTGTTAATTTATTTAGTGTAGTAAATAGGAGATATGATTTGTTATTGAGTAGTTGTGGTGAGAAGGTAGAGTGGTTGATTTTTGATTAGAATATTGTAGGTTTTGTTTTTGTTTTGTTTATTTATGTGTTGAAGTTTTTTTGGTTAATATATTGTTAGGTGGAAAGGGCGAATTCCACCAGCCTGGCGGCCGGTACTAGAGCTCCCTACCT…
	DPPA3 10	GACTACTTAGGGCGATTGGGCCCTCTAGATGCATGCTCGAGCGGCCGCCAGTGTGATGGATATCTGCAGAATTCGCCCTTGTTGGTAGTTGTAATTTTTATGGGGGGTGGTGCGTATAAGGTTACGGAGAGAAGAGGATTTTTATATTTTTATTGTACGTATTATGTTTTAGCGAACGAGGGGTTATTTAGATTGGAATGAATTAATAGGGAAGATGATTTAGAGTATTTTTTATTTTTGTTTTTTTTTTGTTTATATTATTTAAGAAGGGGAACGATAGCGGCGTTCGGTATCGTTTTTATTTCGTTTTATGAAAAAATAATAAAAAGTTAATTGAAGGGTTATTAATTGGGAAGGGCGAATTCCAGCACACTGGCGGCCGTTACTAGTGGATCCGAA…
	DPPA3 11	GACTACTTAGGGGCGATTGGGCCCTCTAGATGCATGCTCGAGCGGCCGCCAGTGTGATGGATATCTGCAGAATTCGCCCTTTTGGTTGTAGAGTTGTGATTTGTATTGTGAAGTTTGATGTATGTTTAATGTGTAGGGTTTTGTTAATGTAAATGTGGAAATTAGTTTTGAAAGATATGAAGTTGGAGGGCGTGTTAATTTATTTAGTGTAGTAAATAGGAGATATGATTTGTTATTGAGTAGTCGTGGTGAGAAGGTAGAGTGGTTGATTTTTGATTAGAATATTGTAGGTTTTGTTTTTGTTTTGTTTATTTATGTGTTGAAGTTTTTTTGGTTAAGATATTGAAAGGGCGAATTCCAGCACACTGGCGGCCGTTACTAGTGGATCCGAGCTCGGTA…
	DPPA3 12	GACCTCTTAGGGCGATTGGGCCCTCTAGATGCATGCTCGAGCGGCCGCCAGTGTGATGGATATCTGCAGAATTCGCCCTTGTTGGTAGTTGTAATTTTTATGGGGGGTGGTGTGTATAAGGTTATGGAGAGAAGAGGATTTTTATATTTTTATTGTATGTATTATGTTTTAGTGAATGAGGGGTTATTTAGATTGGAATGAATTAATAGGGAAGATGATTTAGAGTATTTTTTATTTTTGTTTTTTTTTTTTGTTTATATTATTTAAGAAGGGGAATGATAGTGGTGTTTGGTATTGTTTTTTTTTTGTTTAAAAAAAAAAAAAAAAAATGAAAGGTGAGGGTTAGTAAAGGGCGGGGGGCCCACCCGCCGGGGCGGCTACTGAACCCGGGCTCGAACC…
	genome sequence	CTGGCTGCAGAGTTGTGATTTGCATTGTGAAGTTTGATGCATGTTTAATGCGCAGGGTCTTGTTAATGTAAATGTGGAAATTAGTCCTGAAAGATATGAAGCTGGAGGGCGTGTTAACTTATTCAGTGTAGCAAACAGGAGACATGATCTGTTATTGAGCAGTCGTGGTGAGAAGGTAGAGTGGTCGACCTCTGATCAGAATATTGCAGGTTTTGTCCCCGCCCTGCCCACCCATGTGTCGAAGTTTCCTTGGCCAAGACACTGA
	chr20:18,605,227-18,605,449
	control 1	GAAACATAGGGCGATTGGGCCCTCTAGATGCATGCTCGAGCGGCCGCCAGTGTGATGGATATCTGCAGAATTCGCCCTTGTTGGTAGTTGTAATTTTTATGGGGGGTGGTGCGTATAAGGTTACGGAGAGAAGAGGATTTTTATATTTTTATTGTACGTATTATGTTTTAGCGAACGGGGGGTTATTTAGATTGGAATGAATTAATAGGGAAGATGATTTAGAGTATTTTTTATTTTTGTTTTTTTTTTTGTTTATATTATTTAAGAAGGGGAACGATAGCGGCGTTCGGTATCGTTTTTATTTCGTTTTATGAAAAAATAATAAGAAGTTAATTGAAGGGTTATTAATTGGGAAGGGCGAATTCCAGCACACTGGCGGCCGTTACTAGTGGATCCGAG…
	control 2	GTCTCTTAGGGCGATTGGGCCCTCTAGATGCATGCTCGAGCGGCCGCCAGTGTGATGGATATCTGCAGAATTCGCCCTTGTTGGTAGTTGTAATTTTTATGGGGGGTGGTGCGTATAAGGTTACGGAGAGAAGAGGATTTTTATATTTTTATTGTACGTATTGTGTTTTAGCGAACGAGGGGTTATTTAGATTGGAATGAATTAATAGGGAAGATGATTTAGAGTATTTTTTATTTTTGTTTTTTTTTTTGTTTATATTATTTAAGAAGGGGAACGATAGCGGCGTTCGGTATCGTTTTTATTTCGTTTTATGAAAAAATAATAAGAAGTTAATTGAAGGGTTATTAATTGGGAAGGGCGAATTCCAGCACACTGGCGGCCGTTACTAGTGGATCCGAG…
	control 3	GACATCTATAGGGCGATTGGGCCCTCTAGATGCATGCTCGAGCGGCCGCCAGTGTGATGGATATCTGCAGAATTCGCCCTTGTTGGTAGTTGTAATTTTTATGGGGGGTGGTGCGTATAAGGTTACGGAGAGAAGAGGATTTTTATATTTTTATTGTACGTGTTATGTTTTAGCGAACGAGGGGTTATTTAGATTGGAATGAATTAATAGGGAAGATGATTTAGAGTATTTTTTATTTTTGTTTTTTTTTTGTTTATATTATTTAAGAAGGGGAACGATAGCGGCGTTCGGTATCGTTTTTATTTCGTTTTATGAAAAAATAATAAGAAGTTAATTGAAGGGTTATTAATTGGGAAGGGCGAATTCCAGCACACTGGCGGCCGTTACTAGTGGATCCGA…
	control 4	GTCTACTTAGGGCGATTGGGCCCTCTAGATGCATGCTCGAGCGGCCGCCAGTGTGATGGATATCTGCAGAATTCGCCCTTGTTGGTAGTTGTAATTTTTATGGGGGGTGGTGCGTATAAGGTTACGGAGAGAAGAGGATTTTTATATTTTTATTGTACGTATTATGTTTTAGCGAACGAGGGGTTATTTAGATTGGAATGAATTAATAGGGAAGATGATTTAGAGTATTTTTTATTTTTGTTTTTTTTTTGTTTATATTATTTAAGAAGGGGAACGATAGCGGCGTTCGGTATCGTTTTTATTTCGTTTTATGAAAAAATAATAAGAAGTTAATTGAAGGGTTATTAATTGGGAAGGGCGAATTCCAGCACACTGGCGGCCGTTACTAGTGGATCCGAG…
	control 5	GACTCTTAGGGCGATTGGGCCCTCTAGATGCATGCTCGAGCGGCCGCCAGTGTGATGGATATCTGCAGAATTCGCCCTTGTTGGTAGTTGTAATTTTTATGGGGGGTGGTGCGTATAAGGTTACGGAGAGAAGAGGATTTTTGTATTTTTATTGTACGTATTATGTTTTAGCGAACGAGGGGTTATTTAGATTGGAATGAATTAATAGGGAAGATGATTTAGAGTATTTTTTATTTTTGTTTTTTTTTTTGTTTATATTATTTAAGAAGGGGAACGATAGCGGCGTTCGGTATCGTTTTTATTTCGTTTTATGAAAAAATAATAAGAAGTTAATTGAAGGGTTATTAATTGGGAAGGGCGAATTCCAGCACACTGGCGGCCGTTACTAGTGGATCCGAG…
	control 6	GAATCTTAGGGCGATTGGGCCCTCTAGATGCATGCTCGAGCGGCCGCCAGTGTGATGGATATCTGCAGAATTCGCCCTTGTTGGTAGTTGTAATTTTTATGGGGGGTGGTGCGTATAAGGTTACGGAGAGAAGAGGATTTTTATATTTTTATTGTACGCATTATGTTTTAGCGAACGAGGGGTTATTTAGATTGGAATGAATTAATAGGGAAGATGATTTAGAGTATTTTTTATTTTTGTTTTTTTTTTGTTTATATTATTTAAGAAGGGGAACGATAGCGGCGTTTGGTATCGTTTTTATTTCGTTTTATGAAAAAATAATAAGAAGTTAATTGAAGGGTTATTAATTGGGAAGGGCGAATTCCAGCACACTGGCGGCCGTTACTAGTGGATCCGAGC…
	control 7	GACAACTTTAGGGCGATTGGGCCCTCTAGATGCATGCTCGAGCGGCCGCCAGTGTGATGGATATCTGCAGAATTCGCCCTTGTTGGTAGTTGTAATTTTTATGGGGGGTGGTGCGTATAAGGTTACGGAGAGAAGAGGATTTTTATATTTTTATTGTACGTATTATGTTTTAGCGAACGAGGGGTTATTTAGATTGGAATGAATTAATAGGGAAGATGATTTAGAGTATTTTTTATTTTTGTTTTTTTTTTTTGTTTATATTATTTAAGAAGGGGAACGATAGCGGCGTTCGGTATCGTTTTTATTTCGTTTTATGAAAAAATAATAAGAAGTTAATTGAAGGGTTATTAATTGAGAAGGGCGAATTCCAGCACACTGGCGGCCGTTACTAGTGGATCC…
	control 8	GCATCGATAGGGCGATTGGGCCCTCTAGATGCATGCTCGAGCGGCCGCCAGTGTGATGGATATCTGCAGAATTCGCCCTTGTTGGTAGTTGTAATTTTTATGGGGGGTGGTGCGTATAAGGTTACGGAGAGAAGAGGATTTTTATATTTTTATTGTACGTATTATGTTTTAGCGAACGAGGGGTTATTTAGATTGGAATGAATTAATAGGGAAGATGATTTAGAGTATTTTTTATTTTTGTTTTTTTTTTGGTTATATTATTTTAAAAGGGGAAAGAAAGCCGGCGTCCGCATCGTTTTTATTTCCTTTTAAGAAAAAAATATTAAAAATTAATTGGAAGGGTATTAATTGGGGAGGGGGGATTCCCGCCCCCTGGGGGGCGGTACCAATGGATTCCAA…
	control 9	GTATCTATAGGGCGATTGGGCCCTCTAGATGCATGCTCGAGCGGCCGCCAGTGTGATGGATATCTGCAGAATTCGCCCTTGTTGGTAGTTGTAATTTTTATGGGGGGTGGTGCGTATAAGGTTACGGAGAGAAGAGGATTTTTATATTTTTATTGTACGTATTATGTTTTAGCGAACGAGGGGTTATTTAGATTGGAATGAATTAATAGGGAAGATGATTTAGAGTATTTTTTATTTTTGTTTTTTTTTTGTTTATATTATTTAAGAAGGGGAACGATAGCGGCGTTCGGTATCGTTTTTATTTCTTTTTATGAAAAAATAATAAGAAGTTAATTGAAGGGTTATTAATTGGGAAGGGCGAATTCCAGCACACTGGCGGCCGTTACTAGTGGATCCGAG…
	control 10	GTCTAAATAGGGCGATTGGGCCCTCTAGATGCATGCTCGAGCGGCCGCCAGTGTGATGGATATCTGCAGAATTCGCCCTTGTTGGTAGTTGTAATTTTTATGGGGGGTGGTGCGTATAAGGTTACGGAGAGAAGAGGATTTTTATATTTTTATTGTACGTATTATGTTTTAGCGAACGAGGGGTTATTTAGATTGGAATGAATTAATAGGGAAGATGATTTAGAGTATTTTTTATTCTTGTTTTTTTTTTGTTTATATTATTTAAGAAGGGGAACGATAGCGGCGTTCGGTATCGTTTTTATTTCGTTTTATGAAAAAATAATAAGAAGTTAATTGAAGGGTTATTAATTGGGAAGGGCGAATTCCAGCACACTGGCGGCCGTTACTAGTGGATCCGAG…
	control 11	GAGTCTTAGGGCGATTGGGCCCTCTAGATGCATGCTCGAGCGGCCGCCAGTGTGATGGATATCTGCAGAATTCGCCCTTGTTGGTAGTTGTAATTTTTATGGGGGGTGGTGCGTATAAGGTTACGGAGAGAAGAGGATTTTTGTATTTTTATTGTACGTATTATGTTTTAGCGAACGAGGGGTTATTTAGATTGGAATGAATTAATAGGGAAGATGATTTAGAGTATTTTTTATTTTTGTTTTTTTTTTTGTTTATATTATTTAAGAAGGGGAACGATAGCGGCGTTCGGTATCGTTTTTATTTCGTTTTGTGAAAAAATAATAAGAAGTTAATTGAAGGGTTATTAATTGGGAAGGGCGAATTCCAGCACACTGGCGGCCGTTACTAGTGGATCCGAG…
	control 12	GACTCTTAGGGCGATTGGGCCCTCTAGATGCATGCTCGAGCGGCCGCCAGTGTGATGGATATCTGCAGAATTCGCCCTTGTTGGTAGTTGTAATTTTTATGGGGGGTGGTGCGTATAAGGTTATGGAGAGAAGAGGATTTTTATATTTTTATTGTACGTATTATGTTTTAGCGAGCGAGGGGTTATTTAGATTGGAATGAATTAATAGGGAAGATGATTTAGAGTATTTTTTATTTTTGTTTTTTTTTTTGTTTATATTATTTAAGAAGGGGAACGATAGCGGCGTTCGGTATCGTTTTTATTTCGTTTTATGAAAAAGTAATAAGAAGTTAATTGAAGGGTTATTAATTGGGAAGGGCGAATTCCAGCACACTGGCGGCCGTTACTAGTGGATCCGAG…
	DPPA3 1	GAGATCTTAGGGCGATTGGGCCCTCTAGATGCATGCTCGAGCGGCCGCCAGTGTGATGGATATCTGCAGAATTCGCCCTTGTTGGTAGTTGTAATTTTTATGGGGGGTGGTGTGTATAAGGTTATGGAGAGAAGAGGATTTTTATATTTTTATTGTATGTATTATGTTTTAGTGAATGAGGGGTTATTTAGATTGGAATGAATTAATAGGGAAGATGATTTAGAGTATTTTTTATTTTTGTTTTTTTTTTTGTTTATATTATTTAAGAAGGGGAATGATAGTGGTGTTTGGTATTGTTTTTATTTTGTTTTATGAAAAAATAATAAGAAGTTAATTGAAGGGTTATTAATTGGGAAGGGCGAATTCCAGCCCACTGGTGGCCGTTTCTAGTGGATTCGA…
	DPPA3 2	GGCGACGATAGGGCGATTGGGCCCTCTAGATGCATGCTCGAGCGGCCGCCAGTGTGATGGATATCTGCAGAATTCGCCCTTGTTGGTAGTTGTAATTTTTATGGGGGGTGGTGTGTATAAGGTTATGGAGAGAAGAGGATTTTTATATTTTTATTGTATGTATTATGTTTTAGTGAATGAGGGGTTATTTAGATTGGAATGAATTAATAGGGAAGATGATTTAGAGTATTTTTTATTTTTGTTTTTTTTTTTGTTTATATTATTTAAGAAGGGGAATGATAGTGGTGTTTGGTATTGTTTTTATTTTGTTTTATGAAAAAATAATAAGAAGTTAATTGAAGGGTTATTAATTGGGAAGGGCGAATTCCATCACACTGGCGGCCGTAACTAGTGGATCCG…
	DPPA3 3	GACTCAATAGGGCGATTGGGCCCTCTAGATGCATGCTCGAGCGGCCGCCAGTGTGATGGATATCTGCAGAATTCGCCCTTGTTGGTAGTTGTAATTTTTATGGGGGGTGGTGTGTATAAGGTTATGGAGAGAAGAGGATTTTTATATTCTTATTGTATGTATTATGTTTTAGTGAATGAGGGGTTATTTAGATTGGAATGAATTAATAGGGAAGATGATTTAGAGTATTTTTTATTTTTGTTTTTTTTTTTGTTTATATTATTTAAGAAGGAGAATGATAGTGGTGTTTGGAATTGTTTTCATTTTGTTTTATGAAAAAATAATAAGAAGTTAATTGAAGGGTTATTAATTGGGAAGGGCGAATTCCAGCACACTGGCGGCCGTTACTAGTGGATCCGA…
	DPPA3 4	GACAACTTAGGGCGATTGGGCCCTCTAGATGCATGCTCGAGCGGCCGCCAGTGTGATGGATATCTGCAGAATTCGCCCTTGTTGGTAGTTGTAATTTTTATGGGGGGTGGTGTGTATAAGGTTATGGAGAGAAGAGGATTTTTATATTTTTATTGTATGTATTATGTTTTAGTGAATGAGGGGTTATTTAGATTGGAATGAATTAATAGGGAAGATGATTTAGAGTGTTTTTTACTTTTGTTTTTTTTTTGTTTATATTATTTAAGAAGGGGAATGATAGTGGTGTTTGGTATTGTTTTTATTTTGTTTTATGAAAAAATAATAAGAAGTTAATTGAAGGGTTATTAATTGGGAAGGGCGAATTCCAGCACACTGGCGGCCGTTACTAGTGGATCCGAG…
	DPPA3 5	GACTCTTAGGGGCGATTGGGCCCTCTAGATGCATGCTCGAGCGGCCGCCAGTGTGATGGATATCTGCAGAATTCGCCCTTGTTGGTAGTTGTAATTTTTATGGGGGGTGGTGTGTATAAGGTTATGGAGAGAAGAGGATTTTTATATTTTTATTGTATGTATTATGTTTTAGTGAATGAGGGGTTATTTAGATTGGAATGAATTAATAGGGAAGATGATTTAGAGTATTTTTTATTTTTGTTTTTTTTTTTGTTTATATTATTTAAGAAGGGGAATGATAGTGGTGTTTGGTATTGTTTTTATTTTGTTTTATGAAAAAATAATAAGAAGTTAATTGAAGGGTTATTAATTGGGAAGGGCGAATTCCAGCACACTGGCGGCCGTTACTAGTGGATCCGA…
	DPPA3 6	GTCTCAATAGGGCGATTGGGCCCTCTAGATGCATGCTCGAGCGGCCGCCAGTGTGATGGATATCTGCAGAATTCGCCCTTGTTGGTAGTTGTAATTTTTATGGGGGGTGGTGTGTATAAGGTTATGGAGAGAAGAGGATTTTTATATTTTTATTGTATGTATTATGTTTTAGTGAATGAGGGGTTATTTAGATTGGAATGAATTAATAGGGAAGATGATTTAGAGTATTTTTTATTTTTGTTTTTTTTTTTGTTTATATTATTTAAGAAGGGGAATGATAGTGGTGTTTGGTATTGTTTTTATTTTGTTTTATGAAAAAATAATAAGAAGTTAATTGAAGGGTTATTAATTGGGAAGGGCGAATTCCAGTACACTGGCGGCCGTTACTAGTGGATCCG
	DPPA3 7	GGCTCTTAGGGCGATTGGGCCCTCTAGATGCATGCTCGAGCGGCCGCCAGTGTGATGGATATCTGCAGAATTCGCCCTTGTTGGTAGTTGTAATTTTTATGGGGGGTGGTGTGTATAAGGTTATGGAGAGAAGAGGATTTTTATATTTTTATTGTATGTATTATGTTTTAGTGAATGAGGGGTTATTTAGATTGGAATGAATTAATAGGGAAGATGATTTAGAGTATTTTTTATTTTTGTTTTTTTTTTTGGTTATAATAATTAAAAAAGGGAAATATTATTGTTTTTTGTATTTTTTTTTATTTGGTTTAAGGAAAAAATATTAAAAATTTAATTGAAGGGTTATTAATGGGAAAGGGGAAATTCCAGCACACGGGCGGCCGTTCCAATGGAATCCAA…
	DPPA3 8	GACTCTTAGGGCGATTGGGCCCTCTAGATGCATGCTCGAGCGGCCGCCAGTGTGATGGATATCTGCAGAATTCGCCCTTGTTGGTAGTTGTAATTTTTATGGGGGGTGGTGTGTATAAGGTTATGGAGAGAAGAGGATTTTTATATTTTTATTGTATGTATTATGTTTTAGTGAATGAGGGGTTATTTAGATTGGAATGAATTAATAGGGAAGATGATTTAGAGTATTTTTTATTTTTGTTTTTTTTTTTGTTTATATTATTTAAGAAGGGGAATGATAGTGGTGTTTGGTATTGTTTTTATTTTGTTTTATGAAAAAATAACAAGAAGTTAATTGAAGGGTTATTAATTGGGAAGGGCGAATTCCAGCACACTGGCGGCCGTTACTAGTGGATCCGAG…
	DPPA3 9	GACTCTTAGGGCGATTGGGCCCTCTAGATGCATGCTCGAGCGGCCGCCAGTGTGATGGATATCTGCAGAATTCGCCCTTGTTGGTAGTTGTAATTTTTATGGGGGGTGGTGTGTATAAGGTTATGGAGAGAAGAGGATTTTTATATTTTTATTGTATGTATTATGTTTTAGTGAATGAGGGGTTATTTAGATTGGAATGAATTAATAGGGAAGATGATTTAGAGTATTTTTTATTTTTGTTTTTTTTTTTCGTTTATATTATTTAAGAAGGGGAATGATAGTGGTGTTTGGTATTGTTTTTATTTTGTTTTATGAAAAAATAATAAAAAGTTAATTGAAGGGTTATTAATTGGGAAGGGCTATTTCCCGCACACGGGCGGTAGTTACTAGTGAATCCGA…
	DPPA3 10	GTCGACTTAGGGCGATTGGGCCCTCTAGATGCATGCTCGAGCGGCCGCCAGTGTGATGGATATCTGCAGAATTCGCCCTTGTTGGTAGTTGTAATTTTTATGGGGGGTGGTGCGTATAAGGTTATGGAGAGAAGAGGATTTTTATATTTTTATTGTATGTATTATGTTTTAGTGAATGAGGGGTTATTTAGATTGGAATGAATTAATAGGGAAGATGATTTAGAGTATTTTTTATTTTTGTTTTTTTTTTTGTTTATATTATTTAAGAAGGGGAATGATAGTGGTGTTTGGTATTGTTTTTATTTTGTTTTATGAAAAAATAATAAGAAGTTAATTGAAGGGTTATTAATTGGGAAGGGCGAATTCCAGCACACTGGCGGCCGTTACTAGTGGATCCGA…
	DPPA3 11	GTCAACATAGGGCGATTGGGCCCTCTAGATGCATGCTCGAGCGGCCGCCAGTGTGATGGATATCTGCAGAATTCGCCCTTGTTGGTAGTTGTAATTTTTATGGGGGGTGGTGTGTATAAGGTTATGGAGAGAAGAGGATTTTTATATTTTTATTGTATGTATTATGTTTTAGTGAATGAGGGGTCATTTAGATTGGAATGAATTAATAGGGAAGATGATTTAGAGTATTTTTTATTTTTGTTTTTTTTTTTGTTTATATTATTTAAGAAGGGGAATGATAGTGGTGTTTGGTATTGTTTTTATTTTGTTTTATGAAAAAATAATAAGAAGTTAATTGAAGGGTTATTAATTGGGAAGGGCGAATTCCATCACACTGGCGGCCGTAACAAGTGGATCCGA…
	DPPA3 12	GACACTTAGGGGCGATTGGGCCCTCTAGATGCATGCTCGAGCGGCCGCCAGTGTGATGGATATCTGCAGAATTCGCCCTTGTTGGTAGTTGTAATTTTTATGGGGGGTGGTGTGTATAAGGTTATGGAGAGAAGAGGATTTTTATATTTTTATTGTATGTATTATGTTTTAGTGAATGAGGGGTTATCTAGATTGGAATGAATTAATAGGGAAGATGATTTAGAGTATTTTTTATTTTTGTTTTTTTTTTTTGTTTATATTATTTAAGAAGGGGAATGATAGTGGTGTTTGGTATTGTTTTTATTTTGTTTTATGAAAAAATAATACGAAGTTAATTGAAGGGTTATTAATTGGGAAGGCCGAATTCCAGCCCGCTGGCGGTTGTTACTGGTG
	genome sequence	GGTGGTGCGCACAAGGCCACGGAGAGAAGAGGACCCTTACATTTTCACTGCACGCATCATGCTCCAGCGAACGAGGGGCCATCTAGACTGGAATGAACTAACAGGGAAGATGACTTAGAGTATTTTTTATTCTTGTTTTTCTTTTTGTTTATATTATTTAAGAAGGGGAACGATAGCGGCGTTCGGCATCGTCTCTACTTCGCCTCATGAAAAAATAACAAGA

## Sheet: Figure_7i
Related to Figure 7i
experiment 1						experiment 2						experiment 3
	normal	abnormal	dead	total			normal	abnormal	dead	total			normal	abnormal	dead	total
Dppa3 500	0	0	46	46		Dppa3 500	0	0	24	24		Dppa3 500	0	0	25	25
R107E 500	2	6	18	26		R107E 500	6	12	5	23		R107E 500	0	14	11	25
Dppa3 100	0	3	23	26		Dppa3 100	0	5	19	24		Dppa3 100	19	2	4	25
R107E 100	23	1	1	25		R107E 100	22	4	1	27		R107E 100	5	7	13	25
Water	23	0	0	23		Water	25	0	0	25		Water	25	0	1	26
total						fraction
	normal	abnormal	dead	total			normal	abnormal	dead
Dppa3 500	0	0	95	95		Dppa3 500	0	0	100
R107E 500	8	32	34	74		R107E 500	10.8108	43.2432	45.9459
Dppa3 100	19	10	46	75		Dppa3 100	25.3333	13.3333	61.3333
R107E 100	50	12	15	77		R107E 100	64.9351	15.5844	19.4805
Water	73	0	1	74		Water	98.6486	0	1.35135
