# Supplementary material for: Recent evolution of a TET-controlled and DPPA3/STELLA-driven pathway of passive DNA demethylation in mammals
Source: Nat Commun. 2020 Nov 24;11:5972. doi: 10.1038/s41467-020-19603-1 (PMC7686362; doi:10.1038/s41467-020-19603-1)
Supplement: Supplementary file 11 — Source Data [file 41467_2020_19603_MOESM11_ESM.zip › Supplementary_Figure_4.xlsx]

## Sheet: Supplementary_Figure_4c
																SUMMARY STATS
																Samples	Avg of Avg dCt	dCt stddev	Avg ddCT	ddCT std err min	ddCT std err max	RQ	RQ min	RQ max	STDEV
																U1G_T12CM	9.53083	0.185983	2.89708	2.7111	3.08307	0.134243	0.152714	0.118006	0.0245418
																U1G_D3KO	14.3383	0.144387	7.70458	7.5602	7.84897	0.0047939	0.00529851	0.00433735	0.000679646
																U1G_WTJ1	6.63375	0.190575	0	-0.190575	0.190575	1	1.14122	0.876256	0.187357

## Sheet: Supplementary_Figure_4j
Related to Supplementary Figure 4j
ImageNumber	CellNumber	Background	Clone	Metadata_Genotype.1	Nuclear_GFP	Standard_Deviation_Nuclear_GFP	CYTO_GFP	Standard_Deviation_CYTO_GFP	Nuclear_CV	NC_Ratio
1	1	U1GFP	CL5	D3KO	0.004025	0.00222406	0.00152259	0.00141874	0.552561	2.64352
1	2	U1GFP	CL5	D3KO	0.0218025	0.00977653	0.00490922	0.00372187	0.448414	4.44113
1	3	U1GFP	CL5	D3KO	0.00530892	0.00401863	0.00315178	0.00261934	0.756958	1.68442
1	4	U1GFP	CL5	D3KO	0.00544343	0.00277219	0.00236214	0.00145323	0.509273	2.30445
1	5	U1GFP	CL5	D3KO	0.00656662	0.00384996	0.0022364	0.00142705	0.586292	2.93624
1	7	U1GFP	CL5	D3KO	0.00688371	0.00457114	0.0030954	0.00251321	0.664052	2.22385
1	8	U1GFP	CL5	D3KO	0.00725418	0.00499097	0.00311114	0.00174901	0.688013	2.33168
1	9	U1GFP	CL5	D3KO	0.00900457	0.00653373	0.00336084	0.00196234	0.725602	2.67926
1	10	U1GFP	CL5	D3KO	0.00965084	0.0076563	0.00567539	0.00900828	0.79333	1.70047
1	11	U1GFP	CL5	D3KO	0.00772035	0.00340115	0.00334624	0.00189191	0.440543	2.30717
1	12	U1GFP	CL5	D3KO	0.00457765	0.00265604	0.00304454	0.00164885	0.580219	1.50356
1	13	U1GFP	CL5	D3KO	0.0286328	0.0185684	0.00505022	0.00265484	0.648502	5.66961
1	14	U1GFP	CL5	D3KO	0.027248	0.0120394	0.00690771	0.00768906	0.441846	3.94458
1	15	U1GFP	CL5	D3KO	0.0269434	0.0208916	0.00509335	0.00357548	0.775389	5.28992
1	16	U1GFP	CL5	D3KO	0.023173	0.0205507	0.00363279	0.001761	0.886835	6.37885
1	17	U1GFP	CL5	D3KO	0.0148395	0.00792958	0.00300751	0.00163275	0.534356	4.93416
1	18	U1GFP	CL5	D3KO	0.0153318	0.0124365	0.00337395	0.00168251	0.811155	4.54418
1	19	U1GFP	CL5	D3KO	0.0143428	0.00744112	0.00311627	0.00169642	0.518804	4.60257
1	20	U1GFP	CL5	D3KO	0.0155316	0.00704811	0.00360788	0.0018481	0.453791	4.30492
1	21	U1GFP	CL5	D3KO	0.0307071	0.0134459	0.00654075	0.00579979	0.437875	4.69474
1	22	U1GFP	CL5	D3KO	0.0253543	0.013082	0.00307665	0.00168542	0.51597	8.24086
1	23	U1GFP	CL5	D3KO	0.0114547	0.00836276	0.00279506	0.00162868	0.730071	4.09821
1	24	U1GFP	CL5	D3KO	0.0259394	0.0251932	0.00369254	0.0018783	0.97123	7.02482
1	25	U1GFP	CL5	D3KO	0.0130401	0.0077612	0.00354168	0.00186412	0.595179	3.6819
1	27	U1GFP	CL5	D3KO	0.00585357	0.00464837	0.0023193	0.00147747	0.794108	2.52385
1	29	U1GFP	CL5	D3KO	0.0127367	0.00734604	0.00639546	0.00488372	0.576763	1.99152
1	30	U1GFP	CL5	D3KO	0.0132049	0.0145796	0.00294067	0.00168668	1.1041	4.49043
1	31	U1GFP	CL5	D3KO	0.00485229	0.00309681	0.00241316	0.0015646	0.638216	2.01076
1	32	U1GFP	CL5	D3KO	0.0121525	0.00775264	0.00326485	0.00187863	0.637947	3.72222
2	1	U1GFP	CL5	D3KO	0.0391628	0.0383353	0.00499871	0.00537713	0.978871	7.83458
2	2	U1GFP	CL5	D3KO	0.0041067	0.00259515	0.00135028	0.00126895	0.631932	3.04136
2	3	U1GFP	CL5	D3KO	0.0215498	0.0140074	0.00271371	0.00206221	0.65	7.9411
2	4	U1GFP	CL5	D3KO	0.0047721	0.00399456	0.00157709	0.00143795	0.837065	3.02589
2	5	U1GFP	CL5	D3KO	0.0109964	0.0064526	0.00226496	0.00157763	0.586792	4.855
2	6	U1GFP	CL5	D3KO	0.0177693	0.0221145	0.00270483	0.00182299	1.24454	6.56944
2	7	U1GFP	CL5	D3KO	0.00992757	0.00871689	0.00212187	0.00147865	0.878049	4.67869
2	8	U1GFP	CL5	D3KO	0.00828202	0.0052235	0.00210816	0.00146666	0.630704	3.92856
2	9	U1GFP	CL5	D3KO	0.0104134	0.00757122	0.00216294	0.00153931	0.727067	4.81447
2	10	U1GFP	CL5	D3KO	0.0192945	0.0187731	0.00330979	0.00182078	0.972979	5.82952
2	12	U1GFP	CL5	D3KO	0.00609122	0.00406237	0.00235965	0.00167625	0.666922	2.58141
2	13	U1GFP	CL5	D3KO	0.00827835	0.00613353	0.00316258	0.00170394	0.740911	2.6176
2	14	U1GFP	CL5	D3KO	0.00773466	0.00689439	0.00434947	0.00510865	0.891362	1.7783
2	16	U1GFP	CL5	D3KO	0.0253578	0.0232713	0.00310198	0.00171283	0.917718	8.17471
2	17	U1GFP	CL5	D3KO	0.0171872	0.0157092	0.00349622	0.00182868	0.914009	4.91594
2	18	U1GFP	CL5	D3KO	0.0159153	0.00728488	0.00311798	0.00177944	0.457729	5.10436
2	19	U1GFP	CL5	D3KO	0.0129547	0.00586694	0.0036206	0.00197959	0.452881	3.57806
2	20	U1GFP	CL5	D3KO	0.0284439	0.0273535	0.00341299	0.0017828	0.961666	8.33399
2	22	U1GFP	CL5	D3KO	0.0106974	0.00427517	0.00320765	0.00177252	0.399645	3.33497
2	23	U1GFP	CL5	D3KO	0.0191744	0.0075125	0.00370182	0.00184374	0.391799	5.17972
2	24	U1GFP	CL5	D3KO	0.0298975	0.0325671	0.00358999	0.00179892	1.08929	8.328
2	25	U1GFP	CL5	D3KO	0.0165489	0.0117098	0.0039905	0.00208123	0.707587	4.14708
2	26	U1GFP	CL5	D3KO	0.0328325	0.0234287	0.00386913	0.00200577	0.713584	8.48576
2	27	U1GFP	CL5	D3KO	0.00695791	0.0051563	0.00293344	0.00165199	0.74107	2.37193
2	28	U1GFP	CL5	D3KO	0.0197751	0.00927799	0.00286985	0.00165327	0.469176	6.89064
2	29	U1GFP	CL5	D3KO	0.0114969	0.0095115	0.00336469	0.00167084	0.827313	3.41692
2	30	U1GFP	CL5	D3KO	0.0189898	0.0104463	0.00319138	0.00165651	0.550102	5.95035
2	31	U1GFP	CL5	D3KO	0.0247587	0.0179694	0.00430575	0.00264724	0.72578	5.75014
2	32	U1GFP	CL5	D3KO	0.00618481	0.00423048	0.00245032	0.00152527	0.68401	2.52408
2	33	U1GFP	CL5	D3KO	0.00606573	0.00417641	0.00241313	0.00151807	0.688525	2.51364
2	34	U1GFP	CL5	D3KO	0.0122374	0.00626567	0.0032609	0.00209065	0.51201	3.75277
3	1	U1GFP	CL5	D3KO	0.00611962	0.00307698	0.00232153	0.00163078	0.502805	2.63603
3	2	U1GFP	CL5	D3KO	0.00519843	0.00393834	0.00260045	0.00167111	0.757603	1.99905
3	3	U1GFP	CL5	D3KO	0.0119941	0.0054712	0.00278133	0.0017545	0.456159	4.31235
3	5	U1GFP	CL5	D3KO	0.0224192	0.0227816	0.00257089	0.00161293	1.01616	8.7204
3	6	U1GFP	CL5	D3KO	0.0222487	0.023337	0.00348944	0.0016958	1.04892	6.376
3	7	U1GFP	CL5	D3KO	0.0285755	0.01202	0.00502804	0.00298852	0.42064	5.68323
3	8	U1GFP	CL5	D3KO	0.0224426	0.0101517	0.00451379	0.00266325	0.45234	4.97199
3	9	U1GFP	CL5	D3KO	0.023261	0.0102989	0.00639969	0.0076927	0.442753	3.63471
3	10	U1GFP	CL5	D3KO	0.0156086	0.00783566	0.00368495	0.00190022	0.50201	4.23577
3	11	U1GFP	CL5	D3KO	0.0254951	0.0113321	0.00280882	0.00164056	0.444482	9.07681
3	12	U1GFP	CL5	D3KO	0.0352029	0.0209385	0.00687199	0.00700963	0.594795	5.12266
3	13	U1GFP	CL5	D3KO	0.0101639	0.00541155	0.00224288	0.00153331	0.532429	4.53163
3	14	U1GFP	CL5	D3KO	0.00407583	0.00206605	0.00316473	0.00156372	0.506903	1.28789
3	15	U1GFP	CL5	D3KO	0.0151339	0.0147037	0.00307921	0.00176701	0.971575	4.91487
3	17	U1GFP	CL5	D3KO	0.0406807	0.0215976	0.00343251	0.00174242	0.530906	11.8516
3	18	U1GFP	CL5	D3KO	0.0100832	0.00491607	0.00245368	0.00148004	0.487551	4.10942
3	19	U1GFP	CL5	D3KO	0.0288633	0.0137472	0.0029478	0.00174308	0.476285	9.79147
4	1	U1GFP	CL5	D3KO	0.0271089	0.0263807	0.00242003	0.00197581	0.973138	11.2019
4	2	U1GFP	CL5	D3KO	0.00655867	0.00340232	0.00186274	0.00194504	0.518752	3.52098
4	3	U1GFP	CL5	D3KO	0.00589971	0.00524422	0.00183592	0.00138128	0.888894	3.2135
4	4	U1GFP	CL5	D3KO	0.00771047	0.00571612	0.00237086	0.00143808	0.741346	3.25219
4	5	U1GFP	CL5	D3KO	0.00793336	0.0036347	0.00401733	0.003592	0.458154	1.97478
4	6	U1GFP	CL5	D3KO	0.0184883	0.00789827	0.00391538	0.0042999	0.427203	4.72198
4	7	U1GFP	CL5	D3KO	0.00863416	0.00491665	0.00290925	0.00157467	0.569442	2.96784
4	8	U1GFP	CL5	D3KO	0.00787524	0.0105661	0.00180179	0.00139113	1.34169	4.3708
4	9	U1GFP	CL5	D3KO	0.0230337	0.0226344	0.00288216	0.00167301	0.982664	7.99182
4	10	U1GFP	CL5	D3KO	0.00963873	0.00587351	0.0032827	0.00170958	0.609365	2.93622
4	11	U1GFP	CL5	D3KO	0.0060089	0.00405091	0.00286487	0.00163939	0.674151	2.09744
4	12	U1GFP	CL5	D3KO	0.0175964	0.0267836	0.00296308	0.00255787	1.5221	5.93855
4	13	U1GFP	CL5	D3KO	0.0119166	0.0054409	0.0036289	0.00185981	0.456583	3.2838
4	14	U1GFP	CL5	D3KO	0.0274634	0.0115303	0.00404442	0.002176	0.419841	6.79046
4	15	U1GFP	CL5	D3KO	0.0105331	0.00710379	0.00286228	0.00167177	0.674428	3.67995
4	16	U1GFP	CL5	D3KO	0.0163996	0.00679209	0.0030368	0.00165087	0.414163	5.40029
4	17	U1GFP	CL5	D3KO	0.0197591	0.00950661	0.00346653	0.00183878	0.481125	5.69997
4	18	U1GFP	CL5	D3KO	0.00507797	0.00297561	0.00225848	0.00171999	0.585984	2.2484
4	19	U1GFP	CL5	D3KO	0.00461734	0.00276594	0.00280006	0.00156449	0.599033	1.64902
4	20	U1GFP	CL5	D3KO	0.0224041	0.0101125	0.00282859	0.00168003	0.451368	7.92058
4	22	U1GFP	CL5	D3KO	0.00861824	0.00436324	0.0032023	0.00172597	0.50628	2.69127
4	23	U1GFP	CL5	D3KO	0.00604046	0.00453209	0.00332977	0.00210272	0.750289	1.81408
4	24	U1GFP	CL5	D3KO	0.0174287	0.00784625	0.00284805	0.00165689	0.450192	6.11952
4	25	U1GFP	CL5	D3KO	0.023169	0.0113404	0.0036167	0.00185174	0.489462	6.40612
4	26	U1GFP	CL5	D3KO	0.00415399	0.00252542	0.00259733	0.00166723	0.607951	1.59933
4	27	U1GFP	CL5	D3KO	0.00542812	0.00322477	0.00294179	0.00210586	0.594086	1.84518
4	28	U1GFP	CL5	D3KO	0.00430977	0.00285287	0.00199338	0.00144443	0.661953	2.16205
4	29	U1GFP	CL5	D3KO	0.00474181	0.00251899	0.00256286	0.00161746	0.531228	1.8502
4	30	U1GFP	CL5	D3KO	0.0141141	0.00574994	0.00416799	0.00450674	0.407389	3.38632
4	31	U1GFP	CL5	D3KO	0.0152595	0.01121	0.00348082	0.00307809	0.734621	4.3839
4	32	U1GFP	CL5	D3KO	0.00462743	0.00323357	0.00196096	0.00145558	0.698784	2.35978
5	3	U1GFP	CL5	D3KO	0.00469305	0.00452613	0.00136692	0.00127413	0.964432	3.43331
5	5	U1GFP	CL5	D3KO	0.00429858	0.00221388	0.00279834	0.001646	0.515026	1.53612
5	6	U1GFP	CL5	D3KO	0.0213359	0.00820932	0.00659773	0.00635474	0.384766	3.23383
5	7	U1GFP	CL5	D3KO	0.00984956	0.00554929	0.00233354	0.00164954	0.563405	4.22086
5	8	U1GFP	CL5	D3KO	0.00497127	0.00309303	0.00271848	0.0015665	0.622181	1.8287
5	9	U1GFP	CL5	D3KO	0.0165014	0.00927376	0.00330777	0.00260784	0.561997	4.98869
5	10	U1GFP	CL5	D3KO	0.00463078	0.00298674	0.00261525	0.00153992	0.644974	1.77068
5	12	U1GFP	CL5	D3KO	0.00824372	0.00642202	0.00257414	0.00163022	0.77902	3.20251
5	13	U1GFP	CL5	D3KO	0.00451829	0.00220098	0.00303108	0.00174166	0.487126	1.49065
5	14	U1GFP	CL5	D3KO	0.0073469	0.00503653	0.00306552	0.00178089	0.685531	2.39663
5	15	U1GFP	CL5	D3KO	0.0342765	0.0241697	0.00295291	0.0015845	0.70514	11.6077
5	16	U1GFP	CL5	D3KO	0.0207817	0.0103771	0.00310838	0.00173495	0.499337	6.6857
5	17	U1GFP	CL5	D3KO	0.0313201	0.0155387	0.00320646	0.00166031	0.496127	9.76782
5	19	U1GFP	CL5	D3KO	0.0110428	0.00538693	0.00349712	0.00187482	0.487825	3.15767
5	20	U1GFP	CL5	D3KO	0.0215712	0.0123332	0.00433307	0.00209957	0.571745	4.97826
5	21	U1GFP	CL5	D3KO	0.00823041	0.00660223	0.00727546	0.0100052	0.802175	1.13126
5	23	U1GFP	CL5	D3KO	0.0259921	0.0145465	0.00339781	0.00180939	0.55965	7.64965
5	24	U1GFP	CL5	D3KO	0.00564542	0.0026406	0.00295602	0.0016719	0.467741	1.9098
5	25	U1GFP	CL5	D3KO	0.0125515	0.00663817	0.00306193	0.00173276	0.528874	4.09922
5	26	U1GFP	CL5	D3KO	0.0123201	0.0113444	0.00316808	0.00201006	0.920804	3.88881
5	27	U1GFP	CL5	D3KO	0.0039085	0.00237746	0.00242671	0.00153489	0.608278	1.61062
5	28	U1GFP	CL5	D3KO	0.0171841	0.00966372	0.0025732	0.00162916	0.562363	6.67813
5	29	U1GFP	CL5	D3KO	0.00847138	0.00387204	0.0026147	0.00171721	0.457073	3.2399
5	31	U1GFP	CL5	D3KO	0.00818285	0.00411889	0.00234681	0.00156727	0.503356	3.4868
6	1	U1GFP	CL5	D3KO	0.012593	0.0109109	0.00200323	0.00151566	0.866425	6.28634
6	2	U1GFP	CL5	D3KO	0.0114019	0.0111288	0.00224639	0.001537	0.97605	5.07565
6	3	U1GFP	CL5	D3KO	0.0278525	0.0297889	0.00285329	0.00173897	1.06952	9.76155
6	4	U1GFP	CL5	D3KO	0.00807759	0.005691	0.0025867	0.0016767	0.704541	3.12274
6	6	U1GFP	CL5	D3KO	0.0080303	0.00436677	0.00312377	0.00178372	0.543787	2.57071
6	7	U1GFP	CL5	D3KO	0.0276794	0.0126241	0.00752487	0.00614918	0.456081	3.67839
6	8	U1GFP	CL5	D3KO	0.0143971	0.0124716	0.00389657	0.00219312	0.866258	3.6948
6	9	U1GFP	CL5	D3KO	0.00530017	0.00390181	0.00347445	0.00231947	0.736167	1.52547
6	10	U1GFP	CL5	D3KO	0.013634	0.0104885	0.00362762	0.00179389	0.769289	3.75838
6	11	U1GFP	CL5	D3KO	0.0240361	0.0103446	0.00347113	0.00246111	0.430378	6.92458
6	12	U1GFP	CL5	D3KO	0.00728309	0.00330919	0.00309123	0.00176367	0.454366	2.35605
6	13	U1GFP	CL5	D3KO	0.0133943	0.00631544	0.00400972	0.00197699	0.471503	3.34046
6	14	U1GFP	CL5	D3KO	0.00775598	0.00364003	0.00313735	0.00166297	0.469319	2.47215
6	15	U1GFP	CL5	D3KO	0.00649822	0.00298748	0.00317397	0.00155003	0.459739	2.04735
6	16	U1GFP	CL5	D3KO	0.0169575	0.00840048	0.00458868	0.00206443	0.495384	3.69551
6	17	U1GFP	CL5	D3KO	0.0137286	0.00559376	0.00419407	0.00206477	0.407454	3.27333
6	18	U1GFP	CL5	D3KO	0.00458974	0.00216635	0.00335765	0.00186366	0.471998	1.36695
6	19	U1GFP	CL5	D3KO	0.0105522	0.00485113	0.00299057	0.00174098	0.459726	3.5285
6	20	U1GFP	CL5	D3KO	0.0205996	0.010775	0.00447086	0.00223636	0.523067	4.60753
6	21	U1GFP	CL5	D3KO	0.0364661	0.015235	0.00631783	0.00786804	0.417784	5.77194
6	22	U1GFP	CL5	D3KO	0.0153211	0.00570852	0.00404662	0.0024039	0.372591	3.78616
6	23	U1GFP	CL5	D3KO	0.0145853	0.0167309	0.00310402	0.00173737	1.1471	4.69885
6	26	U1GFP	CL5	D3KO	0.00580432	0.00412172	0.00230244	0.00154909	0.710112	2.52094
7	1	U1GFP	CL5	D3KO	0.00903254	0.00427333	0.00242033	0.00156319	0.473104	3.73195
7	4	U1GFP	CL5	D3KO	0.0168757	0.012795	0.00254737	0.00152443	0.758191	6.62477
7	5	U1GFP	CL5	D3KO	0.0116507	0.00512295	0.00359235	0.00283488	0.439711	3.2432
7	6	U1GFP	CL5	D3KO	0.00477573	0.0037272	0.00243428	0.00160311	0.780446	1.96187
7	7	U1GFP	CL5	D3KO	0.0124358	0.0124158	0.00339028	0.00223752	0.998389	3.66807
7	8	U1GFP	CL5	D3KO	0.0138833	0.0106701	0.002867	0.00218319	0.768561	4.84244
7	10	U1GFP	CL5	D3KO	0.0113299	0.00548746	0.00293353	0.00187669	0.484333	3.86222
7	11	U1GFP	CL5	D3KO	0.0252527	0.011229	0.00706351	0.0100053	0.444666	3.5751
7	12	U1GFP	CL5	D3KO	0.00494058	0.00227848	0.00331388	0.00170534	0.461176	1.49088
7	13	U1GFP	CL5	D3KO	0.0058776	0.00285429	0.00341072	0.00187285	0.485622	1.72327
7	14	U1GFP	CL5	D3KO	0.0136686	0.00672043	0.00375469	0.00224791	0.491668	3.64041
7	15	U1GFP	CL5	D3KO	0.0148885	0.0113939	0.00335219	0.00187493	0.765282	4.44141
8	2	U1GFP	CL5	D3KO	0.00580076	0.00304526	0.00116991	0.00124842	0.524975	4.95829
8	3	U1GFP	CL5	D3KO	0.0201193	0.0129181	0.00406501	0.00583922	0.642076	4.94939
8	5	U1GFP	CL5	D3KO	0.026416	0.0191436	0.0104042	0.0146798	0.724697	2.53896
8	6	U1GFP	CL5	D3KO	0.0200047	0.0162413	0.00400655	0.00302583	0.811871	4.99301
8	7	U1GFP	CL5	D3KO	0.00625317	0.0027671	0.00300494	0.00166398	0.442512	2.08096
8	9	U1GFP	CL5	D3KO	0.0297609	0.0186821	0.00333718	0.00171021	0.627741	8.91798
8	10	U1GFP	CL5	D3KO	0.0253904	0.0157577	0.00377133	0.00189985	0.620619	6.73248
8	11	U1GFP	CL5	D3KO	0.0170784	0.0133111	0.00338555	0.00174406	0.779414	5.04449
8	12	U1GFP	CL5	D3KO	0.0293748	0.0157458	0.00531715	0.00535472	0.53603	5.52453
8	13	U1GFP	CL5	D3KO	0.0123213	0.00567523	0.00316822	0.00165402	0.460604	3.88902
8	14	U1GFP	CL5	D3KO	0.00918228	0.00708781	0.00335235	0.00177755	0.7719	2.73906
8	15	U1GFP	CL5	D3KO	0.0166598	0.0107691	0.00331786	0.0017137	0.646412	5.02125
8	16	U1GFP	CL5	D3KO	0.0102752	0.00702659	0.00290205	0.00161552	0.683842	3.54066
8	17	U1GFP	CL5	D3KO	0.0197792	0.0123471	0.00417719	0.00297854	0.624244	4.73505
8	19	U1GFP	CL5	D3KO	0.0157246	0.00893795	0.00312134	0.00160593	0.568406	5.03778
8	20	U1GFP	CL5	D3KO	0.00747647	0.00436324	0.00292153	0.00158525	0.583597	2.55909
8	21	U1GFP	CL5	D3KO	0.011593	0.00975721	0.00280779	0.00153056	0.841647	4.12887
8	22	U1GFP	CL5	D3KO	0.0111813	0.00510777	0.00268253	0.00168136	0.456815	4.16819
8	23	U1GFP	CL5	D3KO	0.00903288	0.00873804	0.00272705	0.00159668	0.967359	3.31233
8	24	U1GFP	CL5	D3KO	0.0143586	0.00989453	0.00422691	0.00442028	0.689101	3.39696
8	25	U1GFP	CL5	D3KO	0.0180919	0.0071467	0.00587429	0.00628057	0.395021	3.07985
9	1	U1GFP	CL5	D3KO	0.00803629	0.00593424	0.00457928	0.00555156	0.73843	1.75492
9	3	U1GFP	CL5	D3KO	0.0202592	0.0173419	0.01079	0.0349916	0.856003	1.87759
9	4	U1GFP	CL5	D3KO	0.014406	0.0113079	0.00230646	0.0015561	0.784943	6.24596
9	5	U1GFP	CL5	D3KO	0.016197	0.0113501	0.00294588	0.00176937	0.700756	5.49818
9	6	U1GFP	CL5	D3KO	0.00738344	0.00360369	0.00317638	0.00172303	0.488078	2.32449
9	7	U1GFP	CL5	D3KO	0.0300011	0.0165223	0.00374178	0.00191557	0.550723	8.01788
9	9	U1GFP	CL5	D3KO	0.0155308	0.0101138	0.00357361	0.00359513	0.651208	4.34597
9	10	U1GFP	CL5	D3KO	0.0115582	0.00564013	0.00335449	0.00168949	0.487978	3.44558
9	11	U1GFP	CL5	D3KO	0.0123762	0.00726361	0.0032492	0.00176031	0.586901	3.809
9	12	U1GFP	CL5	D3KO	0.00413884	0.00352983	0.00208789	0.00148695	0.852856	1.98231
9	13	U1GFP	CL5	D3KO	0.00879123	0.00639425	0.00308203	0.00173595	0.727344	2.85242
9	14	U1GFP	CL5	D3KO	0.0136348	0.00685784	0.00301665	0.001632	0.502966	4.51985
9	15	U1GFP	CL5	D3KO	0.00522571	0.00277451	0.00250337	0.00157704	0.530935	2.08747
9	16	U1GFP	CL5	D3KO	0.0120699	0.012378	0.00278048	0.00158907	1.02553	4.34095
9	17	U1GFP	CL5	D3KO	0.00413151	0.00202963	0.00252807	0.00150621	0.491256	1.63426
9	19	U1GFP	CL5	D3KO	0.005281	0.0026847	0.00238899	0.0015579	0.50837	2.21056
10	1	U1GFP	CL5	D3KO	0.00546477	0.00505823	0.00175329	0.00143946	0.925607	3.11686
10	2	U1GFP	CL5	D3KO	0.00690612	0.00340045	0.00176786	0.00132388	0.492382	3.9065
10	4	U1GFP	CL5	D3KO	0.00585042	0.00290991	0.0022032	0.00149102	0.497385	2.65542
10	5	U1GFP	CL5	D3KO	0.00501485	0.00247533	0.00216754	0.0014602	0.493599	2.31362
10	6	U1GFP	CL5	D3KO	0.0126133	0.00506195	0.00419035	0.00284651	0.401318	3.01008
10	7	U1GFP	CL5	D3KO	0.00571284	0.00273268	0.00238028	0.00155744	0.47834	2.40008
10	8	U1GFP	CL5	D3KO	0.0160417	0.00763646	0.0045556	0.00262932	0.476038	3.52131
10	10	U1GFP	CL5	D3KO	0.0106043	0.00688488	0.0035387	0.00175021	0.649253	2.99668
10	11	U1GFP	CL5	D3KO	0.00519763	0.00348047	0.00285539	0.00166285	0.669627	1.82029
10	12	U1GFP	CL5	D3KO	0.0175115	0.0103842	0.00333745	0.00171145	0.592995	5.24697
10	13	U1GFP	CL5	D3KO	0.00393679	0.00216185	0.00312056	0.00165882	0.54914	1.26157
10	14	U1GFP	CL5	D3KO	0.00776429	0.00489966	0.0029634	0.00166997	0.631051	2.62006
10	15	U1GFP	CL5	D3KO	0.00413484	0.00216605	0.0031859	0.00158913	0.523854	1.29786
10	16	U1GFP	CL5	D3KO	0.00471487	0.00219545	0.00340177	0.00178301	0.465645	1.38601
10	17	U1GFP	CL5	D3KO	0.0372112	0.0381454	0.00619585	0.00391893	1.02511	6.00582
10	18	U1GFP	CL5	D3KO	0.0394848	0.0340567	0.00407898	0.00194361	0.862528	9.68006
10	19	U1GFP	CL5	D3KO	0.0205052	0.0240801	0.00400406	0.00198002	1.17434	5.1211
10	20	U1GFP	CL5	D3KO	0.00730395	0.00480677	0.00317158	0.00169058	0.658106	2.30294
10	21	U1GFP	CL5	D3KO	0.00927592	0.00780752	0.00312686	0.001685	0.841697	2.96653
10	22	U1GFP	CL5	D3KO	0.0114079	0.0124551	0.00349758	0.0020004	1.09179	3.26165
10	23	U1GFP	CL5	D3KO	0.0114755	0.00865075	0.00256852	0.00162762	0.753845	4.46774
10	24	U1GFP	CL5	D3KO	0.00972588	0.00592112	0.00301858	0.0016671	0.6088	3.222
10	25	U1GFP	CL5	D3KO	0.0252626	0.0226162	0.00436607	0.00236363	0.895248	5.78611
10	26	U1GFP	CL5	D3KO	0.00782535	0.00448767	0.00252947	0.00151236	0.573478	3.09367
10	27	U1GFP	CL5	D3KO	0.00390804	0.00263342	0.00274355	0.00163179	0.673846	1.42445
10	28	U1GFP	CL5	D3KO	0.0156413	0.0135447	0.00320329	0.00179516	0.86596	4.88287
10	29	U1GFP	CL5	D3KO	0.00886851	0.00750917	0.00250984	0.00169221	0.846722	3.53349
11	3	U1GFP	CL5	D3KO	0.00854931	0.00580329	0.00154713	0.00136146	0.678802	5.52592
11	4	U1GFP	CL5	D3KO	0.0115067	0.00759631	0.00236338	0.00217237	0.660166	4.86872
11	5	U1GFP	CL5	D3KO	0.0104567	0.0117056	0.0013687	0.00150064	1.11944	7.63989
11	6	U1GFP	CL5	D3KO	0.0041267	0.00323788	0.00107946	0.00117182	0.784618	3.82293
11	8	U1GFP	CL5	D3KO	0.00940803	0.00597219	0.00488257	0.00681222	0.634798	1.92686
11	9	U1GFP	CL5	D3KO	0.00898039	0.00937218	0.00176515	0.00135767	1.04363	5.08761
11	10	U1GFP	CL5	D3KO	0.0163038	0.0127641	0.00202665	0.00176717	0.782891	8.04471
11	11	U1GFP	CL5	D3KO	0.00557833	0.00343671	0.00229134	0.0015537	0.616082	2.43453
11	12	U1GFP	CL5	D3KO	0.0125008	0.0110897	0.00178795	0.00133771	0.887117	6.9917
11	13	U1GFP	CL5	D3KO	0.012462	0.00563784	0.00293452	0.00177743	0.452401	4.24671
11	14	U1GFP	CL5	D3KO	0.00623269	0.00422768	0.00280347	0.00158464	0.678308	2.2232
11	15	U1GFP	CL5	D3KO	0.0129973	0.012521	0.00581793	0.00912975	0.963352	2.23402
11	16	U1GFP	CL5	D3KO	0.00684693	0.00421078	0.00301255	0.0016783	0.614988	2.2728
11	17	U1GFP	CL5	D3KO	0.0103674	0.00713677	0.00235247	0.00150766	0.688385	4.40704
11	18	U1GFP	CL5	D3KO	0.0110268	0.0080642	0.00341914	0.00198662	0.731328	3.22502
11	19	U1GFP	CL5	D3KO	0.00989621	0.00624362	0.00252833	0.0016689	0.63091	3.91413
11	20	U1GFP	CL5	D3KO	0.00534444	0.00336989	0.00303706	0.00192529	0.630541	1.75974
11	21	U1GFP	CL5	D3KO	0.00445874	0.00268292	0.00282117	0.0016049	0.601721	1.58046
11	23	U1GFP	CL5	D3KO	0.00716873	0.00450799	0.00270195	0.00158402	0.628841	2.65317
11	24	U1GFP	CL5	D3KO	0.0303998	0.0314749	0.00700381	0.0059499	1.03536	4.34047
11	25	U1GFP	CL5	D3KO	0.00858735	0.00727681	0.00250332	0.00157714	0.847387	3.43039
11	26	U1GFP	CL5	D3KO	0.00445044	0.00213257	0.00270108	0.0016587	0.479182	1.64765
11	27	U1GFP	CL5	D3KO	0.00437762	0.00416528	0.00250142	0.00156853	0.951494	1.75005
11	28	U1GFP	CL5	D3KO	0.00993514	0.00786915	0.002631	0.00169063	0.792052	3.77618
11	29	U1GFP	CL5	D3KO	0.00524489	0.00404609	0.00187807	0.00210266	0.771435	2.7927
11	30	U1GFP	CL5	D3KO	0.0208004	0.0187899	0.00328189	0.00215413	0.903341	6.33793
11	31	U1GFP	CL5	D3KO	0.0134511	0.00790908	0.00568355	0.00661969	0.587987	2.36667
12	3	U1GFP	CL5	D3KO	0.00547919	0.00382637	0.0014021	0.00126715	0.698345	3.90784
12	4	U1GFP	CL5	D3KO	0.00454617	0.00227218	0.00241569	0.00168145	0.499801	1.88194
12	6	U1GFP	CL5	D3KO	0.0045223	0.00242144	0.00248043	0.00157293	0.535445	1.82319
12	7	U1GFP	CL5	D3KO	0.0134298	0.00933597	0.00292081	0.00173932	0.695169	4.59796
12	8	U1GFP	CL5	D3KO	0.00426053	0.00357443	0.00218929	0.00154775	0.838964	1.94608
12	9	U1GFP	CL5	D3KO	0.0283289	0.0143412	0.00299866	0.00169408	0.50624	9.44718
12	10	U1GFP	CL5	D3KO	0.00670971	0.00340937	0.00302198	0.00161645	0.508124	2.22031
12	13	U1GFP	CL5	D3KO	0.0102828	0.00552029	0.00269543	0.00160502	0.536846	3.81491
12	14	U1GFP	CL5	D3KO	0.0149681	0.0125548	0.00323627	0.0017514	0.838766	4.62512
12	15	U1GFP	CL5	D3KO	0.0136899	0.00758062	0.00294485	0.00161224	0.55374	4.64874
12	16	U1GFP	CL5	D3KO	0.00901062	0.00476089	0.00227539	0.0015021	0.528364	3.96003
12	17	U1GFP	CL5	D3KO	0.00434932	0.00212052	0.00324289	0.00170725	0.487551	1.34119
12	18	U1GFP	CL5	D3KO	0.0461616	0.0242116	0.00398233	0.00199529	0.524496	11.5916
12	19	U1GFP	CL5	D3KO	0.00465599	0.00232047	0.00306611	0.00177629	0.498385	1.51853
12	21	U1GFP	CL5	D3KO	0.0171375	0.00757653	0.00329943	0.00177472	0.442102	5.19409
12	22	U1GFP	CL5	D3KO	0.01431	0.00635117	0.00276526	0.00163349	0.443826	5.17495
12	23	U1GFP	CL5	D3KO	0.0309922	0.0126278	0.00392058	0.00214294	0.407452	7.90501
12	24	U1GFP	CL5	D3KO	0.00507004	0.00296531	0.00247361	0.00154403	0.58487	2.04965
12	25	U1GFP	CL5	D3KO	0.0167919	0.00746759	0.00298016	0.00178975	0.444714	5.63457
12	26	U1GFP	CL5	D3KO	0.0159363	0.0127	0.00251326	0.00182895	0.796925	6.34089
12	27	U1GFP	CL5	D3KO	0.0112773	0.00497246	0.00238853	0.00151767	0.440925	4.72146
13	1	U1GFP	CL5	D3KO	0.00407309	0.00252755	0.00128595	0.00119522	0.620548	3.16738
13	2	U1GFP	CL5	D3KO	0.0148099	0.0115078	0.00184386	0.00183991	0.77703	8.03203
13	3	U1GFP	CL5	D3KO	0.00831818	0.0066928	0.00168818	0.00138408	0.804599	4.92732
13	5	U1GFP	CL5	D3KO	0.0044732	0.00329067	0.00256388	0.00153814	0.735642	1.7447
13	6	U1GFP	CL5	D3KO	0.0047021	0.00417627	0.00230733	0.00146333	0.888172	2.03789
13	7	U1GFP	CL5	D3KO	0.0130233	0.00662448	0.00182692	0.00138959	0.508663	7.12855
13	8	U1GFP	CL5	D3KO	0.029403	0.0245002	0.00605099	0.0067485	0.833255	4.8592
13	9	U1GFP	CL5	D3KO	0.00420141	0.0022931	0.00520027	0.00577856	0.545793	0.807921
13	10	U1GFP	CL5	D3KO	0.0245658	0.0217719	0.00328178	0.00178618	0.886268	7.48551
13	11	U1GFP	CL5	D3KO	0.0186175	0.0129011	0.00730736	0.00728453	0.692955	2.54777
13	12	U1GFP	CL5	D3KO	0.0186849	0.0092663	0.002873	0.00169848	0.495926	6.5036
13	13	U1GFP	CL5	D3KO	0.0244156	0.0114505	0.00450259	0.0021306	0.468981	5.42258
13	14	U1GFP	CL5	D3KO	0.0200911	0.00913217	0.00341082	0.00179916	0.454539	5.8904
13	15	U1GFP	CL5	D3KO	0.0174635	0.00940858	0.00267907	0.00153637	0.538756	6.5185
13	16	U1GFP	CL5	D3KO	0.0234693	0.0117244	0.00950111	0.0127799	0.499564	2.47016
13	17	U1GFP	CL5	D3KO	0.0042355	0.0021574	0.00238622	0.00152256	0.509362	1.77498
13	18	U1GFP	CL5	D3KO	0.00919545	0.00486677	0.0030909	0.00163034	0.529258	2.97501
13	19	U1GFP	CL5	D3KO	0.00729966	0.00374812	0.0024023	0.00158165	0.513466	3.03861
13	20	U1GFP	CL5	D3KO	0.0225694	0.0182813	0.00339021	0.00225774	0.810008	6.65722
13	21	U1GFP	CL5	D3KO	0.0178475	0.0079947	0.00286332	0.0017158	0.447944	6.23316
13	22	U1GFP	CL5	D3KO	0.0119499	0.0106737	0.00302442	0.00199694	0.893209	3.95113
14	2	U1GFP	CL5	D3KO	0.00936443	0.0055307	0.00218241	0.00178452	0.590608	4.29087
14	4	U1GFP	CL5	D3KO	0.0392864	0.0363799	0.00309469	0.00200775	0.926016	12.6948
14	5	U1GFP	CL5	D3KO	0.0366553	0.0400481	0.00272949	0.00169021	1.09256	13.4293
14	6	U1GFP	CL5	D3KO	0.0145768	0.00767835	0.00397181	0.00352328	0.526751	3.67006
14	7	U1GFP	CL5	D3KO	0.0124323	0.0065824	0.00270279	0.0016461	0.529459	4.59981
14	8	U1GFP	CL5	D3KO	0.00688992	0.00343324	0.00306329	0.0016475	0.498298	2.24919
14	10	U1GFP	CL5	D3KO	0.0153226	0.00773327	0.0032253	0.00203139	0.504697	4.75075
14	11	U1GFP	CL5	D3KO	0.011212	0.00588404	0.0030742	0.00165285	0.524798	3.64713
14	12	U1GFP	CL5	D3KO	0.00750397	0.00344374	0.00304096	0.00170741	0.458923	2.46763
14	13	U1GFP	CL5	D3KO	0.0158435	0.0115327	0.00309682	0.00167628	0.727917	5.11604
14	14	U1GFP	CL5	D3KO	0.0126716	0.00635225	0.00233666	0.00161101	0.5013	5.42293
14	15	U1GFP	CL5	D3KO	0.00777387	0.00377842	0.002212	0.0015597	0.486041	3.51441
14	16	U1GFP	CL5	D3KO	0.0137709	0.0125421	0.00298791	0.00184639	0.910769	4.60886
14	17	U1GFP	CL5	D3KO	0.0413489	0.0432779	0.00332144	0.00198243	1.04665	12.4491
14	18	U1GFP	CL5	D3KO	0.0113094	0.00668713	0.00297383	0.0017918	0.59129	3.80297
14	19	U1GFP	CL5	D3KO	0.0121756	0.0147906	0.00206305	0.00156977	1.21478	5.90175
14	20	U1GFP	CL5	D3KO	0.0472328	0.0366332	0.00333858	0.00179251	0.775588	14.1476
1	1	U1GFP	CL6	D3KO	0.0388897	0.0328131	0.00325649	0.00223924	0.843747	11.9422
1	2	U1GFP	CL6	D3KO	0.0144788	0.00731223	0.00193362	0.00137625	0.505032	7.48791
1	3	U1GFP	CL6	D3KO	0.0225227	0.0115157	0.0028097	0.00183588	0.511293	8.01607
1	4	U1GFP	CL6	D3KO	0.014455	0.00728242	0.00236179	0.00170798	0.503801	6.12034
1	5	U1GFP	CL6	D3KO	0.0422209	0.0373771	0.0114527	0.0177218	0.885274	3.68655
1	6	U1GFP	CL6	D3KO	0.0260696	0.0214683	0.00345606	0.00180203	0.823499	7.54317
1	7	U1GFP	CL6	D3KO	0.0299391	0.016115	0.00378948	0.00197179	0.53826	7.90059
1	8	U1GFP	CL6	D3KO	0.031847	0.0361124	0.00354657	0.00190489	1.13393	8.97964
1	9	U1GFP	CL6	D3KO	0.0286812	0.0152421	0.00334987	0.00187148	0.531433	8.56188
1	10	U1GFP	CL6	D3KO	0.0234412	0.0122303	0.00299738	0.00196803	0.521744	7.82055
1	11	U1GFP	CL6	D3KO	0.0325192	0.0332622	0.00484838	0.00202747	1.02285	6.70723
1	12	U1GFP	CL6	D3KO	0.0166343	0.0112119	0.00373737	0.00205819	0.674022	4.45081
1	13	U1GFP	CL6	D3KO	0.010721	0.0068757	0.00331602	0.0017317	0.641328	3.23311
1	14	U1GFP	CL6	D3KO	0.0286608	0.0151246	0.00472171	0.00256311	0.527711	6.07001
1	15	U1GFP	CL6	D3KO	0.0350247	0.0382563	0.00450546	0.00202154	1.09227	7.77382
1	16	U1GFP	CL6	D3KO	0.0241118	0.016438	0.00398596	0.0018861	0.68174	6.04919
1	17	U1GFP	CL6	D3KO	0.0234873	0.0119317	0.0028997	0.00173859	0.508005	8.0999
1	18	U1GFP	CL6	D3KO	0.00779034	0.00472688	0.00339499	0.00169003	0.606762	2.29466
1	19	U1GFP	CL6	D3KO	0.0241637	0.0110173	0.00378493	0.00175252	0.455946	6.38418
1	20	U1GFP	CL6	D3KO	0.0274934	0.0121981	0.00476926	0.00358756	0.443675	5.76471
1	21	U1GFP	CL6	D3KO	0.0099852	0.00679843	0.00269066	0.00161739	0.680851	3.71107
1	22	U1GFP	CL6	D3KO	0.0352873	0.0345152	0.00441255	0.00210493	0.978121	7.99702
1	23	U1GFP	CL6	D3KO	0.0213852	0.0158978	0.00359882	0.00184548	0.743404	5.94227
1	24	U1GFP	CL6	D3KO	0.0296935	0.0253014	0.00358927	0.00178298	0.852087	8.27285
1	25	U1GFP	CL6	D3KO	0.0175794	0.00747125	0.00366584	0.00183563	0.425001	4.79546
1	26	U1GFP	CL6	D3KO	0.0241934	0.0183327	0.00823721	0.0229747	0.757753	2.93709
1	27	U1GFP	CL6	D3KO	0.0351087	0.0224118	0.00405722	0.00189201	0.638353	8.65339
1	28	U1GFP	CL6	D3KO	0.00647689	0.00332648	0.0028932	0.00165432	0.513593	2.23866
1	29	U1GFP	CL6	D3KO	0.0103736	0.00662566	0.00331119	0.00173707	0.638702	3.1329
1	31	U1GFP	CL6	D3KO	0.00992082	0.00577635	0.00310901	0.00169264	0.582245	3.19099
1	32	U1GFP	CL6	D3KO	0.0376365	0.0171005	0.00380985	0.00220924	0.454361	9.87873
1	33	U1GFP	CL6	D3KO	0.0176447	0.019624	0.00290647	0.00163225	1.11217	6.07084
1	34	U1GFP	CL6	D3KO	0.00721145	0.0062468	0.00216521	0.00155038	0.866234	3.33059
1	35	U1GFP	CL6	D3KO	0.0430937	0.0388072	0.00339499	0.00172647	0.900532	12.6933
1	36	U1GFP	CL6	D3KO	0.0205011	0.0119337	0.00308045	0.00194513	0.5821	6.65524
1	37	U1GFP	CL6	D3KO	0.0102963	0.00598912	0.00265002	0.00160342	0.581674	3.88539
1	38	U1GFP	CL6	D3KO	0.017584	0.00879852	0.00277153	0.00185388	0.500371	6.34451
1	39	U1GFP	CL6	D3KO	0.0314636	0.0144851	0.00327024	0.0019649	0.460377	9.6212
1	40	U1GFP	CL6	D3KO	0.0254662	0.0122603	0.00308924	0.00179706	0.481435	8.2435
1	41	U1GFP	CL6	D3KO	0.0173877	0.0108866	0.00242795	0.0016501	0.626108	7.16146
2	1	U1GFP	CL6	D3KO	0.00907992	0.00462325	0.00184009	0.00143713	0.509173	4.9345
2	2	U1GFP	CL6	D3KO	0.0156845	0.00850657	0.00311978	0.00246672	0.542355	5.02745
2	3	U1GFP	CL6	D3KO	0.00709142	0.00408386	0.003085	0.00303129	0.575887	2.29868
2	4	U1GFP	CL6	D3KO	0.0265063	0.0122533	0.00254587	0.00174318	0.46228	10.4115
2	5	U1GFP	CL6	D3KO	0.0649093	0.0699304	0.00347105	0.00222123	1.07735	18.7002
2	6	U1GFP	CL6	D3KO	0.0149636	0.00799068	0.00272983	0.0016918	0.534008	5.48151
2	8	U1GFP	CL6	D3KO	0.0121373	0.00757725	0.00321246	0.0018228	0.624296	3.77819
2	9	U1GFP	CL6	D3KO	0.0133348	0.00725024	0.00154794	0.00134697	0.543708	8.61456
2	10	U1GFP	CL6	D3KO	0.0237669	0.0221344	0.00349296	0.00190227	0.931312	6.80423
2	11	U1GFP	CL6	D3KO	0.0648025	0.0636815	0.00367898	0.00200311	0.982701	17.6143
2	12	U1GFP	CL6	D3KO	0.0184483	0.0191158	0.00300739	0.00167725	1.03618	6.13432
2	13	U1GFP	CL6	D3KO	0.0105398	0.00527664	0.00274503	0.00164103	0.500639	3.83961
2	15	U1GFP	CL6	D3KO	0.00489708	0.00290475	0.0024668	0.00151662	0.593159	1.9852
2	16	U1GFP	CL6	D3KO	0.0320102	0.0178586	0.00388275	0.00187234	0.557905	8.24421
2	17	U1GFP	CL6	D3KO	0.0157322	0.00845908	0.00410763	0.00199585	0.537693	3.83
2	18	U1GFP	CL6	D3KO	0.00500589	0.00363668	0.00217087	0.00159936	0.72648	2.30594
2	19	U1GFP	CL6	D3KO	0.0329017	0.0196404	0.0024904	0.0015177	0.596943	13.2114
2	20	U1GFP	CL6	D3KO	0.00571188	0.00308867	0.0029797	0.00174246	0.540745	1.91693
2	21	U1GFP	CL6	D3KO	0.00802776	0.00501716	0.00334776	0.0017783	0.624977	2.39795
2	22	U1GFP	CL6	D3KO	0.0380027	0.0347316	0.00455518	0.00202579	0.913926	8.34273
2	23	U1GFP	CL6	D3KO	0.0354276	0.0155925	0.0062912	0.00355618	0.440123	5.63128
2	24	U1GFP	CL6	D3KO	0.00436156	0.00256216	0.00288335	0.00205536	0.587442	1.51267
2	25	U1GFP	CL6	D3KO	0.0131122	0.00858428	0.00395714	0.00181954	0.654677	3.31356
2	26	U1GFP	CL6	D3KO	0.0610801	0.0574702	0.00402262	0.00185321	0.940899	15.1842
2	27	U1GFP	CL6	D3KO	0.0692894	0.0736425	0.0046701	0.00199865	1.06282	14.8368
2	28	U1GFP	CL6	D3KO	0.0457496	0.0437206	0.00611481	0.00268871	0.95565	7.48177
2	29	U1GFP	CL6	D3KO	0.0245012	0.0222008	0.00414984	0.00192129	0.906109	5.90415
2	30	U1GFP	CL6	D3KO	0.025942	0.0132601	0.00374895	0.00176669	0.511145	6.9198
2	31	U1GFP	CL6	D3KO	0.0115387	0.00867849	0.00393341	0.00181003	0.752118	2.93352
2	32	U1GFP	CL6	D3KO	0.0246435	0.0207996	0.00545416	0.0051056	0.844018	4.51829
2	33	U1GFP	CL6	D3KO	0.0197784	0.01063	0.00269023	0.00158754	0.537456	7.35196
2	34	U1GFP	CL6	D3KO	0.00695847	0.00293666	0.0034859	0.00168844	0.422026	1.99617
2	35	U1GFP	CL6	D3KO	0.011331	0.0105511	0.00380509	0.00191625	0.931172	2.97786
2	36	U1GFP	CL6	D3KO	0.0468146	0.0341188	0.00428661	0.00201994	0.728807	10.9211
2	37	U1GFP	CL6	D3KO	0.00735417	0.00328867	0.00429012	0.0022599	0.447185	1.71421
2	38	U1GFP	CL6	D3KO	0.00807253	0.00692138	0.00288141	0.00160813	0.857398	2.80159
2	39	U1GFP	CL6	D3KO	0.0099874	0.00763432	0.00333991	0.00166093	0.764396	2.99032
2	40	U1GFP	CL6	D3KO	0.0099376	0.00526988	0.00331911	0.00171932	0.530297	2.99405
2	41	U1GFP	CL6	D3KO	0.0230457	0.0193364	0.00309256	0.00179013	0.839047	7.45199
2	42	U1GFP	CL6	D3KO	0.00779669	0.00746716	0.00246271	0.00160027	0.957735	3.1659
3	1	U1GFP	CL6	D3KO	0.0284003	0.0213668	0.00245191	0.00177173	0.752342	11.5829
3	2	U1GFP	CL6	D3KO	0.0090674	0.00660722	0.00203375	0.00176196	0.728679	4.45845
3	3	U1GFP	CL6	D3KO	0.00454123	0.00443267	0.00178147	0.00148749	0.976093	2.54915
3	4	U1GFP	CL6	D3KO	0.0106549	0.00781018	0.00230975	0.00155089	0.733012	4.61302
3	5	U1GFP	CL6	D3KO	0.00411399	0.00245268	0.0019422	0.00137929	0.596179	2.11822
3	6	U1GFP	CL6	D3KO	0.029339	0.017311	0.00257973	0.00173638	0.590032	11.3729
3	7	U1GFP	CL6	D3KO	0.0182561	0.0109974	0.00281713	0.00173763	0.602393	6.4804
3	8	U1GFP	CL6	D3KO	0.0070061	0.00415749	0.00249439	0.00158277	0.59341	2.80874
3	9	U1GFP	CL6	D3KO	0.0187498	0.0131648	0.00334017	0.00186443	0.702131	5.61343
3	10	U1GFP	CL6	D3KO	0.0289701	0.0131425	0.00261759	0.00172694	0.453657	11.0675
3	11	U1GFP	CL6	D3KO	0.0151767	0.00672854	0.00348398	0.00188327	0.443348	4.35613
3	12	U1GFP	CL6	D3KO	0.021964	0.0156394	0.00266119	0.00176102	0.712047	8.25345
3	13	U1GFP	CL6	D3KO	0.0238781	0.0128605	0.00334232	0.00190579	0.538592	7.14416
3	14	U1GFP	CL6	D3KO	0.01458	0.00630826	0.00383694	0.0018721	0.432664	3.79991
3	15	U1GFP	CL6	D3KO	0.0339951	0.0250472	0.00309488	0.00178904	0.736787	10.9843
3	16	U1GFP	CL6	D3KO	0.00597062	0.00273259	0.00355835	0.00178888	0.457674	1.67792
3	17	U1GFP	CL6	D3KO	0.0217426	0.0130778	0.00327424	0.00170572	0.601481	6.64051
3	18	U1GFP	CL6	D3KO	0.00982402	0.0062685	0.00330788	0.00172553	0.638079	2.96988
3	19	U1GFP	CL6	D3KO	0.0177106	0.00933423	0.00351763	0.0018003	0.527041	5.03482
3	20	U1GFP	CL6	D3KO	0.0259831	0.0183007	0.00453484	0.00220814	0.704332	5.72965
3	21	U1GFP	CL6	D3KO	0.0270317	0.0179305	0.00320502	0.00173383	0.663316	8.43416
3	23	U1GFP	CL6	D3KO	0.00411005	0.0023201	0.00244049	0.00153044	0.564495	1.68411
3	24	U1GFP	CL6	D3KO	0.025925	0.0237071	0.00359019	0.00193841	0.914451	7.22105
3	25	U1GFP	CL6	D3KO	0.0397625	0.0218494	0.00368982	0.00174447	0.549497	10.7763
3	26	U1GFP	CL6	D3KO	0.0183065	0.00996356	0.00302811	0.00175693	0.544265	6.04551
3	27	U1GFP	CL6	D3KO	0.0323678	0.0275832	0.00380862	0.00195937	0.85218	8.49858
3	28	U1GFP	CL6	D3KO	0.0311195	0.0326378	0.00396874	0.00202143	1.04879	7.84116
3	30	U1GFP	CL6	D3KO	0.0359544	0.0431257	0.00347885	0.00204119	1.19946	10.3351
3	31	U1GFP	CL6	D3KO	0.0321761	0.0175197	0.00358605	0.00174527	0.544495	8.97257
4	1	U1GFP	CL6	D3KO	0.0117443	0.00573598	0.00225092	0.00165457	0.488406	5.21755
4	2	U1GFP	CL6	D3KO	0.0227622	0.012698	0.00224977	0.00165432	0.557854	10.1176
4	3	U1GFP	CL6	D3KO	0.0126193	0.00780054	0.0025573	0.0016682	0.618146	4.9346
4	4	U1GFP	CL6	D3KO	0.0127142	0.00997244	0.00221231	0.00158274	0.784356	5.747
4	6	U1GFP	CL6	D3KO	0.0786864	0.0379128	0.00410656	0.00221418	0.481822	19.1611
4	7	U1GFP	CL6	D3KO	0.0196967	0.00898	0.00310758	0.00171845	0.455914	6.33828
4	8	U1GFP	CL6	D3KO	0.0182069	0.0123218	0.00451507	0.00410585	0.676766	4.03248
4	9	U1GFP	CL6	D3KO	0.0221873	0.0144299	0.00348078	0.00177802	0.650368	6.37423
4	10	U1GFP	CL6	D3KO	0.0158525	0.00992805	0.00319396	0.0019369	0.626278	4.96326
4	11	U1GFP	CL6	D3KO	0.00431723	0.00213219	0.00337867	0.00182124	0.49388	1.27779
4	12	U1GFP	CL6	D3KO	0.0198212	0.0168801	0.00360429	0.00182931	0.851618	5.49932
4	13	U1GFP	CL6	D3KO	0.0363068	0.0225087	0.002829	0.00175951	0.61996	12.8338
4	14	U1GFP	CL6	D3KO	0.0361664	0.0291318	0.00350442	0.00190292	0.805494	10.3202
4	15	U1GFP	CL6	D3KO	0.0387149	0.0357336	0.00415504	0.00221809	0.922993	9.31758
4	16	U1GFP	CL6	D3KO	0.0157134	0.00709261	0.00418865	0.00211717	0.451373	3.75142
4	17	U1GFP	CL6	D3KO	0.0267742	0.0229322	0.00361904	0.00187664	0.856504	7.39815
4	18	U1GFP	CL6	D3KO	0.013609	0.00925995	0.00276619	0.00163575	0.680428	4.91976
4	19	U1GFP	CL6	D3KO	0.0197556	0.00916943	0.00392413	0.00195883	0.464142	5.03439
4	20	U1GFP	CL6	D3KO	0.022268	0.0135614	0.00385621	0.00207822	0.60901	5.77458
4	21	U1GFP	CL6	D3KO	0.0425178	0.0279095	0.00400765	0.00203535	0.656418	10.6092
4	22	U1GFP	CL6	D3KO	0.0237857	0.0209582	0.00345036	0.00181027	0.881129	6.89368
4	23	U1GFP	CL6	D3KO	0.0352405	0.0304867	0.00439349	0.00214726	0.865106	8.02106
4	24	U1GFP	CL6	D3KO	0.0137484	0.00647303	0.00311483	0.00167905	0.470821	4.41385
4	25	U1GFP	CL6	D3KO	0.00422963	0.00253257	0.00253239	0.00170679	0.598768	1.67022
4	26	U1GFP	CL6	D3KO	0.0290337	0.0235526	0.00433588	0.00289474	0.811218	6.69615
4	27	U1GFP	CL6	D3KO	0.0186835	0.00860658	0.00365572	0.00187885	0.460651	5.11076
4	28	U1GFP	CL6	D3KO	0.0107429	0.00483577	0.00318598	0.00189208	0.450137	3.37193
4	29	U1GFP	CL6	D3KO	0.0172494	0.012266	0.00311978	0.00189433	0.711095	5.52903
4	30	U1GFP	CL6	D3KO	0.0103876	0.00518824	0.0025671	0.00156792	0.499467	4.04642
4	31	U1GFP	CL6	D3KO	0.00782151	0.00443801	0.00209143	0.00147981	0.56741	3.73979
4	32	U1GFP	CL6	D3KO	0.0227887	0.0164124	0.00326388	0.0021254	0.720201	6.98209
4	33	U1GFP	CL6	D3KO	0.0154216	0.00724792	0.00292603	0.00182237	0.469984	5.2705
4	34	U1GFP	CL6	D3KO	0.0398999	0.027581	0.00318607	0.00182015	0.691254	12.5233
4	35	U1GFP	CL6	D3KO	0.00860289	0.00450655	0.0022999	0.0015579	0.523841	3.74055
5	1	U1GFP	CL6	D3KO	0.0298597	0.0140989	0.00316466	0.00277518	0.47217	9.43536
5	2	U1GFP	CL6	D3KO	0.00737876	0.00398769	0.00159289	0.0014202	0.540428	4.63232
5	3	U1GFP	CL6	D3KO	0.0137004	0.00896331	0.00274294	0.00216966	0.654236	4.99479
5	4	U1GFP	CL6	D3KO	0.00499449	0.00369131	0.0015472	0.00156069	0.739078	3.22808
5	5	U1GFP	CL6	D3KO	0.00724878	0.00546749	0.00194621	0.00147467	0.754263	3.72456
5	6	U1GFP	CL6	D3KO	0.0149295	0.00832505	0.00226636	0.00156204	0.557622	6.58747
5	7	U1GFP	CL6	D3KO	0.0082329	0.00512734	0.00196362	0.00164745	0.622787	4.19272
5	8	U1GFP	CL6	D3KO	0.00682878	0.00468018	0.00236358	0.00164452	0.685361	2.88916
5	9	U1GFP	CL6	D3KO	0.011893	0.00823632	0.002607	0.00164965	0.692537	4.56193
5	10	U1GFP	CL6	D3KO	0.010181	0.00504065	0.00294457	0.00174087	0.495104	3.45755
5	11	U1GFP	CL6	D3KO	0.0105398	0.0121534	0.00468217	0.00532329	1.1531	2.25104
5	12	U1GFP	CL6	D3KO	0.0164877	0.0122419	0.00315213	0.0023052	0.742488	5.23066
5	13	U1GFP	CL6	D3KO	0.00650141	0.00574382	0.00203711	0.00155777	0.883474	3.19149
5	14	U1GFP	CL6	D3KO	0.0156669	0.0108802	0.00296763	0.00159906	0.694471	5.27925
5	15	U1GFP	CL6	D3KO	0.0119118	0.00561292	0.00271096	0.00175762	0.471206	4.39395
5	16	U1GFP	CL6	D3KO	0.0168348	0.0141814	0.00384788	0.00205035	0.842388	4.37508
5	17	U1GFP	CL6	D3KO	0.00793977	0.00597422	0.00326354	0.00206276	0.752443	2.43287
5	18	U1GFP	CL6	D3KO	0.0193829	0.00941719	0.00391566	0.00194441	0.485849	4.95011
5	19	U1GFP	CL6	D3KO	0.0100544	0.00531045	0.00377689	0.0019188	0.528174	2.66207
5	20	U1GFP	CL6	D3KO	0.0165356	0.00935228	0.00349858	0.00173915	0.565584	4.72637
5	21	U1GFP	CL6	D3KO	0.0195253	0.013998	0.00315378	0.00174138	0.716916	6.19108
5	22	U1GFP	CL6	D3KO	0.0152116	0.010594	0.00354198	0.00277557	0.69644	4.29467
5	23	U1GFP	CL6	D3KO	0.0193886	0.0175714	0.00347906	0.00193886	0.906271	5.57295
5	24	U1GFP	CL6	D3KO	0.0127868	0.00959875	0.00348659	0.0019573	0.750678	3.66742
5	25	U1GFP	CL6	D3KO	0.0114184	0.00505886	0.00358193	0.00190218	0.443045	3.18777
5	26	U1GFP	CL6	D3KO	0.016275	0.00978438	0.0036178	0.00189383	0.601189	4.4986
5	27	U1GFP	CL6	D3KO	0.00859351	0.00470427	0.0035637	0.00183851	0.547422	2.4114
5	28	U1GFP	CL6	D3KO	0.00673211	0.00448301	0.00249377	0.00163191	0.665915	2.69957
5	29	U1GFP	CL6	D3KO	0.00913176	0.00426985	0.00286925	0.00172028	0.467582	3.18263
5	30	U1GFP	CL6	D3KO	0.00963501	0.00724314	0.00301608	0.00182548	0.751752	3.19454
5	31	U1GFP	CL6	D3KO	0.0492669	0.0228422	0.00497128	0.00232713	0.463642	9.91031
5	32	U1GFP	CL6	D3KO	0.0456893	0.0324931	0.00406462	0.00191458	0.711175	11.2407
5	33	U1GFP	CL6	D3KO	0.00410031	0.00315457	0.00190316	0.00148221	0.769349	2.15448
5	35	U1GFP	CL6	D3KO	0.0246627	0.0131935	0.00915495	0.0163119	0.534958	2.69392
5	36	U1GFP	CL6	D3KO	0.0133425	0.00621324	0.0034458	0.0017947	0.465674	3.87209
5	37	U1GFP	CL6	D3KO	0.0148257	0.00880799	0.00299287	0.00177125	0.594105	4.95366
5	38	U1GFP	CL6	D3KO	0.0187975	0.0140372	0.00310027	0.00182288	0.746759	6.06319
5	39	U1GFP	CL6	D3KO	0.0350427	0.0174452	0.0049738	0.00287816	0.497828	7.04545
5	40	U1GFP	CL6	D3KO	0.0262233	0.0223817	0.00334059	0.0017482	0.853504	7.84992
5	41	U1GFP	CL6	D3KO	0.026723	0.0118653	0.0032775	0.0017629	0.444012	8.15346
5	42	U1GFP	CL6	D3KO	0.0335316	0.0251934	0.0046606	0.0035861	0.751334	7.19469
6	1	U1GFP	CL6	D3KO	0.00398365	0.00307476	0.00152498	0.00139047	0.771845	2.61226
6	3	U1GFP	CL6	D3KO	0.027694	0.0149988	0.00407167	0.00335916	0.54159	6.80165
6	4	U1GFP	CL6	D3KO	0.0243082	0.0143786	0.00419478	0.00233062	0.59151	5.79487
6	5	U1GFP	CL6	D3KO	0.0126969	0.00882729	0.00235171	0.00158243	0.695232	5.39901
6	6	U1GFP	CL6	D3KO	0.035145	0.0240168	0.0025074	0.00166447	0.683365	14.0165
6	7	U1GFP	CL6	D3KO	0.017136	0.00813389	0.00245048	0.00166247	0.474666	6.99292
6	8	U1GFP	CL6	D3KO	0.0204117	0.00965872	0.00247165	0.00159245	0.473195	8.25835
6	9	U1GFP	CL6	D3KO	0.0245459	0.0219915	0.0024118	0.00172786	0.895934	10.1774
6	10	U1GFP	CL6	D3KO	0.00810884	0.00636711	0.00229465	0.00154295	0.785206	3.5338
6	11	U1GFP	CL6	D3KO	0.0288847	0.0169328	0.00553854	0.0067987	0.586221	5.21522
6	12	U1GFP	CL6	D3KO	0.0326484	0.0240564	0.00282635	0.00170838	0.736833	11.5515
6	13	U1GFP	CL6	D3KO	0.0178506	0.00977467	0.00305905	0.00174495	0.547584	5.83532
6	15	U1GFP	CL6	D3KO	0.0235444	0.0114988	0.00345121	0.0018294	0.488386	6.82207
6	16	U1GFP	CL6	D3KO	0.0119125	0.00880259	0.00232021	0.00152472	0.73894	5.13421
6	17	U1GFP	CL6	D3KO	0.0147858	0.0102784	0.00279775	0.00170739	0.695151	5.2849
6	18	U1GFP	CL6	D3KO	0.027348	0.0142193	0.00359241	0.00178764	0.519938	7.61273
6	19	U1GFP	CL6	D3KO	0.01139	0.00626584	0.00319884	0.00176954	0.550119	3.56065
6	20	U1GFP	CL6	D3KO	0.020082	0.0113025	0.00341488	0.00174451	0.562815	5.88073
6	21	U1GFP	CL6	D3KO	0.0383532	0.0200603	0.00333512	0.00171258	0.523041	11.4998
6	22	U1GFP	CL6	D3KO	0.0268025	0.0137067	0.00524207	0.00538124	0.511397	5.11296
6	23	U1GFP	CL6	D3KO	0.00471282	0.00277485	0.00310686	0.00181897	0.588788	1.51691
6	24	U1GFP	CL6	D3KO	0.0111874	0.00604011	0.00304631	0.00181599	0.539903	3.67244
6	25	U1GFP	CL6	D3KO	0.0186989	0.00865886	0.00332452	0.0019958	0.463068	5.62454
6	26	U1GFP	CL6	D3KO	0.00770511	0.00390124	0.00341186	0.00175285	0.506318	2.25833
6	27	U1GFP	CL6	D3KO	0.00978631	0.00469591	0.00303278	0.00170287	0.479845	3.22684
6	28	U1GFP	CL6	D3KO	0.0221922	0.0117621	0.00336206	0.00170036	0.530011	6.60076
6	29	U1GFP	CL6	D3KO	0.0285884	0.0139071	0.00388411	0.00184893	0.486461	7.36035
6	30	U1GFP	CL6	D3KO	0.0541516	0.0309696	0.00387648	0.00196528	0.571906	13.9693
6	31	U1GFP	CL6	D3KO	0.00572706	0.00300431	0.00325178	0.00176434	0.524581	1.76121
6	32	U1GFP	CL6	D3KO	0.0145113	0.00899932	0.00341019	0.00172794	0.620161	4.25526
6	33	U1GFP	CL6	D3KO	0.00548544	0.00365534	0.00284916	0.00171009	0.666371	1.92528
6	34	U1GFP	CL6	D3KO	0.00671317	0.00313147	0.00250883	0.00146537	0.466467	2.67582
6	35	U1GFP	CL6	D3KO	0.0278754	0.0134314	0.00382914	0.00185053	0.481838	7.27981
6	36	U1GFP	CL6	D3KO	0.0281135	0.0142575	0.00340617	0.00183709	0.507141	8.2537
6	37	U1GFP	CL6	D3KO	0.00964066	0.00604258	0.00296943	0.00168414	0.626781	3.24664
6	38	U1GFP	CL6	D3KO	0.018339	0.0095799	0.00319056	0.00180162	0.522378	5.7479
6	39	U1GFP	CL6	D3KO	0.0139797	0.00778144	0.00328103	0.00176913	0.556624	4.26077
6	40	U1GFP	CL6	D3KO	0.00702137	0.00289907	0.00341901	0.00179603	0.412892	2.05363
6	41	U1GFP	CL6	D3KO	0.0432291	0.0313004	0.00370779	0.00223521	0.72406	11.659
6	42	U1GFP	CL6	D3KO	0.00734959	0.00387984	0.00298317	0.00192696	0.5279	2.46368
6	43	U1GFP	CL6	D3KO	0.014232	0.00827171	0.00331891	0.0018108	0.581204	4.28817
6	44	U1GFP	CL6	D3KO	0.00508959	0.00361366	0.00264868	0.00173543	0.710011	1.92156
6	45	U1GFP	CL6	D3KO	0.00596905	0.00263919	0.00309968	0.00177856	0.442145	1.9257
6	46	U1GFP	CL6	D3KO	0.0142182	0.00743745	0.00317108	0.00177231	0.523093	4.48372
6	49	U1GFP	CL6	D3KO	0.0172259	0.00780005	0.00273843	0.00169738	0.45281	6.29042
7	1	U1GFP	CL6	D3KO	0.0214746	0.0117379	0.00285352	0.00217178	0.546595	7.52566
7	2	U1GFP	CL6	D3KO	0.0122053	0.00832315	0.00250654	0.00161183	0.681929	4.86937
7	3	U1GFP	CL6	D3KO	0.0253262	0.0128954	0.00349607	0.00185206	0.50917	7.2442
7	4	U1GFP	CL6	D3KO	0.0119402	0.00577039	0.00253769	0.00164079	0.483275	4.70515
7	5	U1GFP	CL6	D3KO	0.0229904	0.0105942	0.00293771	0.0016419	0.460809	7.82593
7	6	U1GFP	CL6	D3KO	0.037654	0.0184227	0.00398387	0.00190215	0.489262	9.45161
7	7	U1GFP	CL6	D3KO	0.0311707	0.0171938	0.00407144	0.00251094	0.551601	7.65593
7	8	U1GFP	CL6	D3KO	0.0294702	0.0194502	0.00366054	0.00271454	0.659998	8.05078
7	9	U1GFP	CL6	D3KO	0.0284446	0.0209715	0.00405157	0.00198154	0.737277	7.02063
7	10	U1GFP	CL6	D3KO	0.00384897	0.00191623	0.00314021	0.00171115	0.497856	1.2257
7	11	U1GFP	CL6	D3KO	0.0352279	0.0298818	0.00381054	0.00180893	0.848242	9.24486
7	12	U1GFP	CL6	D3KO	0.00436613	0.001972	0.00336095	0.00179166	0.451658	1.29907
7	13	U1GFP	CL6	D3KO	0.00504585	0.00308335	0.00285074	0.00164067	0.611067	1.77001
7	14	U1GFP	CL6	D3KO	0.0407983	0.0226817	0.00363476	0.00176427	0.555947	11.2245
7	15	U1GFP	CL6	D3KO	0.0092127	0.00450843	0.00249009	0.00159026	0.489371	3.69975
7	16	U1GFP	CL6	D3KO	0.0117518	0.00560779	0.0033682	0.00230118	0.477186	3.48904
7	17	U1GFP	CL6	D3KO	0.0126469	0.00629573	0.00339055	0.00188618	0.497809	3.73004
7	18	U1GFP	CL6	D3KO	0.0379099	0.0196987	0.00357575	0.00176603	0.519619	10.602
7	19	U1GFP	CL6	D3KO	0.0532322	0.0239745	0.00454337	0.00209766	0.450375	11.7164
7	20	U1GFP	CL6	D3KO	0.0130888	0.00622287	0.00297581	0.00169665	0.475433	4.39841
7	21	U1GFP	CL6	D3KO	0.00846754	0.0045295	0.00242925	0.00159349	0.534925	3.48566
7	22	U1GFP	CL6	D3KO	0.0501602	0.0236988	0.00399605	0.0021551	0.472463	12.5525
7	23	U1GFP	CL6	D3KO	0.0134787	0.00999759	0.00283654	0.00159917	0.741731	4.75183
7	25	U1GFP	CL6	D3KO	0.00648823	0.00395068	0.0026714	0.00162926	0.6089	2.42877
7	26	U1GFP	CL6	D3KO	0.0167398	0.0136953	0.00290911	0.00176059	0.81813	5.75427
7	27	U1GFP	CL6	D3KO	0.00545899	0.00486803	0.00239641	0.00170571	0.891746	2.27798
8	1	U1GFP	CL6	D3KO	0.00535693	0.00322014	0.00160277	0.00151775	0.601116	3.34231
8	2	U1GFP	CL6	D3KO	0.0117266	0.00946578	0.00234946	0.0017939	0.807209	4.99117
8	3	U1GFP	CL6	D3KO	0.00953307	0.00876419	0.00176082	0.00140568	0.919346	5.41401
8	4	U1GFP	CL6	D3KO	0.0226943	0.0210509	0.00216315	0.0015527	0.927587	10.4913
8	5	U1GFP	CL6	D3KO	0.00578959	0.00501501	0.00157876	0.00151574	0.866211	3.66718
8	6	U1GFP	CL6	D3KO	0.02199	0.0092073	0.00364297	0.00346174	0.418704	6.03627
8	7	U1GFP	CL6	D3KO	0.00687026	0.00452829	0.00153911	0.00143585	0.659115	4.46378
8	8	U1GFP	CL6	D3KO	0.0258912	0.0142804	0.0039494	0.00247488	0.551553	6.55573
8	9	U1GFP	CL6	D3KO	0.0200728	0.0115117	0.00314076	0.00229548	0.573495	6.39107
8	10	U1GFP	CL6	D3KO	0.0191775	0.0166256	0.00332895	0.00185757	0.866934	5.76083
8	11	U1GFP	CL6	D3KO	0.0258606	0.0228912	0.00324139	0.00183321	0.885177	7.97825
8	12	U1GFP	CL6	D3KO	0.00627918	0.00385634	0.00250006	0.00182	0.614147	2.51161
8	13	U1GFP	CL6	D3KO	0.024179	0.0126239	0.00351641	0.00189246	0.522102	6.87606
8	14	U1GFP	CL6	D3KO	0.0392848	0.0201397	0.00531198	0.00336164	0.51266	7.3955
8	15	U1GFP	CL6	D3KO	0.0167893	0.00880176	0.00329934	0.00188224	0.524247	5.08871
8	16	U1GFP	CL6	D3KO	0.0193961	0.0101576	0.0035023	0.00180369	0.523692	5.53811
8	17	U1GFP	CL6	D3KO	0.030249	0.02241	0.00446551	0.00229359	0.740851	6.77393
8	18	U1GFP	CL6	D3KO	0.0259472	0.013267	0.00312702	0.00178566	0.511309	8.29772
8	19	U1GFP	CL6	D3KO	0.0126828	0.00993019	0.0055057	0.00727558	0.782965	2.30358
8	20	U1GFP	CL6	D3KO	0.00597814	0.00281438	0.00334305	0.0017341	0.470779	1.78823
8	21	U1GFP	CL6	D3KO	0.0442601	0.0349234	0.00577943	0.00666584	0.78905	7.65821
8	22	U1GFP	CL6	D3KO	0.0334393	0.023022	0.00382438	0.00194809	0.688472	8.7437
8	23	U1GFP	CL6	D3KO	0.0116388	0.00692824	0.00356256	0.00184204	0.59527	3.26699
8	24	U1GFP	CL6	D3KO	0.00985229	0.0050574	0.00290113	0.00164527	0.513322	3.39602
8	25	U1GFP	CL6	D3KO	0.00707552	0.00311738	0.00390507	0.00187291	0.440586	1.81188
8	26	U1GFP	CL6	D3KO	0.0342588	0.0162474	0.00350088	0.00198451	0.474255	9.78576
8	27	U1GFP	CL6	D3KO	0.00523176	0.00230805	0.00343177	0.00177001	0.441161	1.5245
8	28	U1GFP	CL6	D3KO	0.0224729	0.0139744	0.00362015	0.00176051	0.621833	6.20773
8	29	U1GFP	CL6	D3KO	0.0182497	0.0142772	0.00566466	0.00564992	0.782324	3.22167
8	30	U1GFP	CL6	D3KO	0.0174854	0.0141629	0.00430123	0.00208023	0.809984	4.0652
8	31	U1GFP	CL6	D3KO	0.0303493	0.0146102	0.00495172	0.00242146	0.481401	6.12906
8	32	U1GFP	CL6	D3KO	0.0352244	0.0211248	0.00361484	0.00175687	0.599722	9.74439
8	33	U1GFP	CL6	D3KO	0.0408187	0.0240886	0.00349616	0.00196749	0.590137	11.6753
8	34	U1GFP	CL6	D3KO	0.0175094	0.00897824	0.00355341	0.00177856	0.512766	4.92751
8	35	U1GFP	CL6	D3KO	0.0061039	0.00277367	0.00323417	0.00184018	0.454409	1.88732
8	36	U1GFP	CL6	D3KO	0.00451712	0.00229695	0.00320835	0.003088	0.508498	1.40793
8	37	U1GFP	CL6	D3KO	0.020088	0.0117935	0.00305072	0.00169916	0.587093	6.58467
8	38	U1GFP	CL6	D3KO	0.00681872	0.00468208	0.00214882	0.00149967	0.686651	3.17324
8	39	U1GFP	CL6	D3KO	0.0125105	0.00568525	0.00345178	0.00187606	0.454436	3.62437
8	40	U1GFP	CL6	D3KO	0.0149842	0.00844017	0.0037041	0.00182443	0.563271	4.0453
8	41	U1GFP	CL6	D3KO	0.0184787	0.0105626	0.00351821	0.00193993	0.571609	5.25231
8	42	U1GFP	CL6	D3KO	0.0258082	0.0135352	0.00362661	0.00232625	0.524455	7.11635
8	43	U1GFP	CL6	D3KO	0.0433399	0.0319729	0.00303234	0.00197822	0.737724	14.2926
8	44	U1GFP	CL6	D3KO	0.032856	0.0280494	0.0031086	0.00182498	0.853707	10.5694
8	45	U1GFP	CL6	D3KO	0.0183476	0.00927956	0.00310143	0.00171551	0.505763	5.91587
9	1	U1GFP	CL6	D3KO	0.0056345	0.00338532	0.00225559	0.00155993	0.60082	2.49801
9	2	U1GFP	CL6	D3KO	0.0197984	0.012371	0.00283762	0.00172646	0.624845	6.97713
9	3	U1GFP	CL6	D3KO	0.00772258	0.00557713	0.00228531	0.00209771	0.722185	3.37923
9	4	U1GFP	CL6	D3KO	0.0174074	0.00934533	0.00242438	0.00153342	0.536858	7.18015
9	5	U1GFP	CL6	D3KO	0.0358841	0.0193409	0.00630234	0.0103279	0.538983	5.69377
9	6	U1GFP	CL6	D3KO	0.0174565	0.0125359	0.00291627	0.00167612	0.718121	5.98591
9	7	U1GFP	CL6	D3KO	0.00623881	0.00420306	0.00236262	0.00153709	0.673696	2.64064
9	8	U1GFP	CL6	D3KO	0.0252672	0.0192952	0.00298038	0.00170181	0.763646	8.47785
9	9	U1GFP	CL6	D3KO	0.0166097	0.0098994	0.00300589	0.00166748	0.596	5.52572
9	10	U1GFP	CL6	D3KO	0.00592282	0.00315268	0.00279072	0.00171318	0.532293	2.12233
9	11	U1GFP	CL6	D3KO	0.0108798	0.00591048	0.00288597	0.00174355	0.543251	3.76991
9	12	U1GFP	CL6	D3KO	0.0105555	0.00655153	0.00308745	0.00179142	0.620674	3.41884
9	13	U1GFP	CL6	D3KO	0.00975918	0.00710364	0.00263703	0.00164243	0.727893	3.70083
9	14	U1GFP	CL6	D3KO	0.0214644	0.0150412	0.00238907	0.00166716	0.700752	8.98442
9	15	U1GFP	CL6	D3KO	0.0102924	0.00544138	0.00307536	0.00182139	0.52868	3.34673
9	16	U1GFP	CL6	D3KO	0.0330696	0.0176977	0.0038242	0.00182694	0.535165	8.64746
9	18	U1GFP	CL6	D3KO	0.0144749	0.00945955	0.00396202	0.00194574	0.653514	3.65342
9	19	U1GFP	CL6	D3KO	0.0061976	0.00389495	0.00268057	0.00157848	0.628462	2.31204
9	20	U1GFP	CL6	D3KO	0.00890608	0.00583336	0.00346591	0.00185952	0.654986	2.56962
9	21	U1GFP	CL6	D3KO	0.0297328	0.0151751	0.00403627	0.00198933	0.510381	7.36642
9	22	U1GFP	CL6	D3KO	0.0220822	0.0120308	0.00258379	0.00160802	0.54482	8.54647
9	23	U1GFP	CL6	D3KO	0.0114241	0.00483136	0.00275704	0.00171873	0.422909	4.14363
9	24	U1GFP	CL6	D3KO	0.0180945	0.0161212	0.00329237	0.00175233	0.890943	5.4959
9	25	U1GFP	CL6	D3KO	0.00698634	0.00484079	0.00383602	0.00181572	0.692894	1.82125
9	26	U1GFP	CL6	D3KO	0.00769229	0.00388604	0.00321703	0.00178902	0.505186	2.39112
9	27	U1GFP	CL6	D3KO	0.0104497	0.00931934	0.0042531	0.00179922	0.891829	2.45696
9	28	U1GFP	CL6	D3KO	0.0198301	0.0107241	0.00449356	0.00201966	0.540797	4.413
9	29	U1GFP	CL6	D3KO	0.031163	0.0168771	0.00461903	0.00203017	0.541574	6.74667
9	30	U1GFP	CL6	D3KO	0.0238181	0.0138368	0.00412014	0.00189184	0.580937	5.7809
9	31	U1GFP	CL6	D3KO	0.0607099	0.031567	0.00585566	0.00637287	0.519965	10.3677
9	32	U1GFP	CL6	D3KO	0.0395412	0.0300767	0.00439344	0.00205939	0.760644	9.00005
9	33	U1GFP	CL6	D3KO	0.0154848	0.00796074	0.00393543	0.00201767	0.514102	3.93471
9	34	U1GFP	CL6	D3KO	0.0234707	0.011582	0.00387792	0.00188528	0.493465	6.0524
9	35	U1GFP	CL6	D3KO	0.0186542	0.0152078	0.00577574	0.0047785	0.815246	3.22975
9	36	U1GFP	CL6	D3KO	0.0547146	0.029014	0.00447042	0.00207683	0.530279	12.2393
9	37	U1GFP	CL6	D3KO	0.0200444	0.015726	0.00387211	0.00198364	0.784558	5.17661
9	38	U1GFP	CL6	D3KO	0.0471499	0.0223157	0.00373128	0.00191573	0.473292	12.6364
9	40	U1GFP	CL6	D3KO	0.0160999	0.0108583	0.00372521	0.00187405	0.674431	4.32189
9	41	U1GFP	CL6	D3KO	0.0116819	0.00582789	0.0029053	0.00167369	0.498884	4.02088
9	42	U1GFP	CL6	D3KO	0.0177123	0.00991971	0.00330583	0.00181886	0.560045	5.35791
9	43	U1GFP	CL6	D3KO	0.0197361	0.01042	0.00333534	0.00174712	0.527964	5.91728
9	44	U1GFP	CL6	D3KO	0.0293762	0.022733	0.00366147	0.00192111	0.77386	8.02306
9	45	U1GFP	CL6	D3KO	0.0216704	0.02388	0.00344787	0.00207303	1.10197	6.28515
10	1	U1GFP	CL6	D3KO	0.0329712	0.0143174	0.00318736	0.00311852	0.43424	10.3444
10	2	U1GFP	CL6	D3KO	0.0066927	0.00328352	0.00203413	0.00154826	0.490612	3.2902
10	3	U1GFP	CL6	D3KO	0.0154125	0.00780065	0.00240012	0.0017879	0.506123	6.42156
10	4	U1GFP	CL6	D3KO	0.0441364	0.0227944	0.00342063	0.00202047	0.516455	12.903
10	5	U1GFP	CL6	D3KO	0.0130374	0.00611919	0.00327545	0.00256892	0.469357	3.98033
10	6	U1GFP	CL6	D3KO	0.0150513	0.0107918	0.00228979	0.00159359	0.716997	6.57325
10	7	U1GFP	CL6	D3KO	0.0169626	0.00993741	0.00365198	0.00185962	0.585841	4.64478
10	8	U1GFP	CL6	D3KO	0.0249626	0.0161224	0.00281271	0.0018285	0.645861	8.87494
10	9	U1GFP	CL6	D3KO	0.0423144	0.0285762	0.00473218	0.00246595	0.67533	8.94185
10	10	U1GFP	CL6	D3KO	0.0209367	0.0187869	0.00370631	0.00187871	0.897316	5.64895
10	11	U1GFP	CL6	D3KO	0.0158735	0.00861201	0.00287045	0.00170162	0.54254	5.52996
10	12	U1GFP	CL6	D3KO	0.022175	0.0109731	0.00332806	0.00176562	0.49484	6.66304
10	13	U1GFP	CL6	D3KO	0.0341544	0.0229776	0.00427632	0.00199807	0.672757	7.98687
10	14	U1GFP	CL6	D3KO	0.0164243	0.00855232	0.00271487	0.00163088	0.52071	6.04978
10	15	U1GFP	CL6	D3KO	0.0436434	0.0331637	0.00449566	0.00215324	0.759878	9.70791
10	16	U1GFP	CL6	D3KO	0.00892229	0.00524644	0.00240901	0.00161463	0.588015	3.70371
10	17	U1GFP	CL6	D3KO	0.0313275	0.0171625	0.00424504	0.00216278	0.547842	7.37977
10	18	U1GFP	CL6	D3KO	0.0146069	0.00908322	0.00414284	0.00213025	0.621846	3.52581
10	19	U1GFP	CL6	D3KO	0.0372719	0.0248939	0.00392177	0.00193115	0.6679	9.50386
10	20	U1GFP	CL6	D3KO	0.0229157	0.0147477	0.00435913	0.00188659	0.643566	5.25694
10	21	U1GFP	CL6	D3KO	0.0275091	0.017749	0.00458895	0.00212861	0.645205	5.99465
10	22	U1GFP	CL6	D3KO	0.018142	0.00866608	0.00253478	0.00170897	0.477681	7.15723
10	23	U1GFP	CL6	D3KO	0.0412616	0.0393336	0.00542273	0.00336947	0.953273	7.60901
10	24	U1GFP	CL6	D3KO	0.0117216	0.00667057	0.00301965	0.00163294	0.569083	3.88178
10	25	U1GFP	CL6	D3KO	0.0279768	0.0145873	0.00385795	0.00191977	0.521409	7.25172
10	26	U1GFP	CL6	D3KO	0.0279438	0.0149334	0.00411524	0.00191655	0.534409	6.79032
10	27	U1GFP	CL6	D3KO	0.0283421	0.0164169	0.00437237	0.00199085	0.579242	6.48208
10	28	U1GFP	CL6	D3KO	0.0510262	0.0268171	0.0053703	0.00259054	0.525556	9.50154
10	29	U1GFP	CL6	D3KO	0.0390285	0.0239556	0.00570166	0.00274224	0.613796	6.84512
10	30	U1GFP	CL6	D3KO	0.0256778	0.0134386	0.00429747	0.00208851	0.523355	5.97509
10	31	U1GFP	CL6	D3KO	0.0244634	0.0146516	0.00373731	0.00189099	0.598918	6.54571
10	32	U1GFP	CL6	D3KO	0.0446068	0.0285138	0.0056993	0.00225134	0.639226	7.82671
10	33	U1GFP	CL6	D3KO	0.0431198	0.0302732	0.00426033	0.00194384	0.702073	10.1212
10	34	U1GFP	CL6	D3KO	0.0179954	0.00971462	0.00486358	0.00224788	0.53984	3.70003
10	35	U1GFP	CL6	D3KO	0.0151723	0.00729596	0.00241444	0.00158385	0.480875	6.28397
10	36	U1GFP	CL6	D3KO	0.0170049	0.0100258	0.00311491	0.00178985	0.589583	5.45919
10	37	U1GFP	CL6	D3KO	0.0221303	0.0146902	0.00373346	0.00209562	0.663805	5.92757
10	38	U1GFP	CL6	D3KO	0.0285077	0.0186485	0.00384153	0.00181614	0.654157	7.42094
10	39	U1GFP	CL6	D3KO	0.022135	0.0141619	0.00374844	0.00206496	0.639796	5.90512
10	40	U1GFP	CL6	D3KO	0.0386155	0.0308102	0.00555285	0.00265581	0.797872	6.95417
10	41	U1GFP	CL6	D3KO	0.0205996	0.0138994	0.00442672	0.00398325	0.67474	4.65347
10	42	U1GFP	CL6	D3KO	0.00426047	0.00307276	0.00192973	0.00151492	0.721226	2.2078
10	43	U1GFP	CL6	D3KO	0.0289042	0.0110569	0.0066334	0.00614694	0.382534	4.35738
10	44	U1GFP	CL6	D3KO	0.0292734	0.013726	0.00380941	0.00203938	0.468888	7.68451
10	46	U1GFP	CL6	D3KO	0.00533929	0.0036571	0.00282207	0.0016638	0.684941	1.89197
11	1	U1GFP	CL6	D3KO	0.0155708	0.012202	0.00212139	0.00166727	0.783642	7.33994
11	2	U1GFP	CL6	D3KO	0.00834299	0.00469048	0.00227583	0.00230382	0.562205	3.66592
11	3	U1GFP	CL6	D3KO	0.0274902	0.013214	0.00356026	0.0019128	0.480681	7.72141
11	4	U1GFP	CL6	D3KO	0.0109826	0.00614172	0.00229417	0.00173744	0.559224	4.78718
11	5	U1GFP	CL6	D3KO	0.0299081	0.0219321	0.00321748	0.00207773	0.733318	9.2955
11	7	U1GFP	CL6	D3KO	0.0160948	0.0144078	0.00686633	0.00237376	0.895183	2.34401
11	8	U1GFP	CL6	D3KO	0.0137397	0.00943064	0.00289843	0.0018803	0.686378	4.74041
11	10	U1GFP	CL6	D3KO	0.0117706	0.00606598	0.00283921	0.00163419	0.515351	4.14573
11	11	U1GFP	CL6	D3KO	0.00980684	0.00736082	0.00332014	0.00189068	0.75058	2.95375
11	12	U1GFP	CL6	D3KO	0.0454237	0.0258126	0.00471891	0.00258629	0.568263	9.62589
11	13	U1GFP	CL6	D3KO	0.0184487	0.0179649	0.00351046	0.00183185	0.973778	5.25534
11	14	U1GFP	CL6	D3KO	0.00840635	0.00653752	0.00331887	0.00171992	0.777688	2.53289
11	15	U1GFP	CL6	D3KO	0.0182005	0.0108782	0.00236311	0.00159881	0.597689	7.70192
11	16	U1GFP	CL6	D3KO	0.0115667	0.00539845	0.00347783	0.00172619	0.466725	3.32582
11	17	U1GFP	CL6	D3KO	0.0155281	0.0121203	0.00244226	0.00161365	0.780541	6.35808
11	18	U1GFP	CL6	D3KO	0.00703047	0.00525019	0.00319634	0.00175464	0.746777	2.19954
11	19	U1GFP	CL6	D3KO	0.0156428	0.0122046	0.00229183	0.0015829	0.780204	6.82546
11	20	U1GFP	CL6	D3KO	0.0185941	0.0109407	0.00345896	0.00180038	0.588395	5.37564
11	21	U1GFP	CL6	D3KO	0.0414831	0.0277601	0.00407757	0.00194858	0.66919	10.1735
11	22	U1GFP	CL6	D3KO	0.00403974	0.00263935	0.00241015	0.0015757	0.653346	1.67614
11	23	U1GFP	CL6	D3KO	0.0103327	0.0071922	0.00267394	0.00174112	0.696059	3.86424
11	24	U1GFP	CL6	D3KO	0.00754539	0.00544197	0.00263202	0.0016838	0.721231	2.86677
11	25	U1GFP	CL6	D3KO	0.0388518	0.018141	0.00309742	0.00187236	0.466928	12.5433
12	1	U1GFP	CL6	D3KO	0.0221028	0.0198835	0.00319589	0.00180529	0.899592	6.91601
12	2	U1GFP	CL6	D3KO	0.017837	0.0142251	0.00243647	0.00176368	0.797508	7.32084
12	3	U1GFP	CL6	D3KO	0.018812	0.0147737	0.00395556	0.00405571	0.785336	4.75582
12	4	U1GFP	CL6	D3KO	0.0290959	0.028815	0.00446747	0.0025912	0.990344	6.51285
12	5	U1GFP	CL6	D3KO	0.0184747	0.0089796	0.00433379	0.00216002	0.486048	4.26295
12	6	U1GFP	CL6	D3KO	0.0191813	0.0153988	0.00259408	0.002457	0.802802	7.39428
12	7	U1GFP	CL6	D3KO	0.0368107	0.0202862	0.0039393	0.00294825	0.551096	9.34447
12	8	U1GFP	CL6	D3KO	0.0139948	0.0140709	0.00222211	0.00173917	1.00543	6.29797
12	11	U1GFP	CL6	D3KO	0.0460322	0.040543	0.00382065	0.00313797	0.880753	12.0483
12	12	U1GFP	CL6	D3KO	0.0242311	0.021665	0.00292702	0.0020515	0.894098	8.27841
12	13	U1GFP	CL6	D3KO	0.00444245	0.00248095	0.00246041	0.00159972	0.558465	1.80557
12	14	U1GFP	CL6	D3KO	0.0403125	0.0314554	0.00455804	0.00243767	0.78029	8.84426
12	15	U1GFP	CL6	D3KO	0.0232855	0.0156702	0.00328882	0.00183223	0.672961	7.08019
12	16	U1GFP	CL6	D3KO	0.0254837	0.0178934	0.00372766	0.00194286	0.70215	6.83637
12	17	U1GFP	CL6	D3KO	0.0188561	0.0159232	0.00316088	0.00193969	0.844461	5.96546
12	18	U1GFP	CL6	D3KO	0.0169154	0.0121247	0.0028465	0.00161094	0.716785	5.94252
12	19	U1GFP	CL6	D3KO	0.0255748	0.0254501	0.00338807	0.00184355	0.995123	7.54851
12	20	U1GFP	CL6	D3KO	0.009444	0.00694614	0.00330191	0.00173832	0.735509	2.86016
12	21	U1GFP	CL6	D3KO	0.0126932	0.0080505	0.00329401	0.00180124	0.634238	3.85341
12	22	U1GFP	CL6	D3KO	0.0115387	0.00986099	0.00315405	0.00169619	0.854602	3.65838
12	23	U1GFP	CL6	D3KO	0.0209754	0.013584	0.0027474	0.00184523	0.647615	7.63466
12	24	U1GFP	CL6	D3KO	0.0221156	0.0118958	0.00326063	0.00187228	0.53789	6.78262
12	25	U1GFP	CL6	D3KO	0.0238846	0.020236	0.00373803	0.00207546	0.847239	6.38962
12	26	U1GFP	CL6	D3KO	0.0291282	0.0133273	0.00390134	0.00189771	0.457538	7.46621
12	27	U1GFP	CL6	D3KO	0.054677	0.0442171	0.00474827	0.00214623	0.808697	11.5151
12	28	U1GFP	CL6	D3KO	0.00836416	0.00390925	0.00364421	0.0017832	0.467381	2.29519
12	29	U1GFP	CL6	D3KO	0.04904	0.0213175	0.00434805	0.00235898	0.434695	11.2786
12	30	U1GFP	CL6	D3KO	0.00636298	0.00279415	0.00298728	0.00169984	0.439127	2.13003
12	31	U1GFP	CL6	D3KO	0.00748486	0.0052432	0.00347992	0.00169103	0.700508	2.15087
12	32	U1GFP	CL6	D3KO	0.028613	0.0151751	0.00370974	0.0018875	0.530357	7.71294
12	33	U1GFP	CL6	D3KO	0.0486961	0.0443754	0.00499079	0.00272867	0.911273	9.75718
12	34	U1GFP	CL6	D3KO	0.00708054	0.00455882	0.00323271	0.00175249	0.643852	2.19028
12	35	U1GFP	CL6	D3KO	0.0209258	0.013084	0.00281005	0.00165609	0.625258	7.44676
12	36	U1GFP	CL6	D3KO	0.00756338	0.00504832	0.00353045	0.00186399	0.667469	2.14233
12	37	U1GFP	CL6	D3KO	0.0103561	0.00614286	0.00326912	0.00173842	0.593164	3.16785
12	38	U1GFP	CL6	D3KO	0.0377712	0.0175136	0.00407242	0.00231261	0.463676	9.27489
12	39	U1GFP	CL6	D3KO	0.0297008	0.0199324	0.0040254	0.00204381	0.671105	7.37835
12	40	U1GFP	CL6	D3KO	0.00580108	0.00261385	0.0029022	0.00176649	0.450581	1.99886
12	41	U1GFP	CL6	D3KO	0.0109567	0.0094621	0.00321185	0.00174287	0.863593	3.41133
12	42	U1GFP	CL6	D3KO	0.0189856	0.0164794	0.00349234	0.00201846	0.867993	5.43636
12	43	U1GFP	CL6	D3KO	0.00551805	0.0034301	0.00230844	0.00149051	0.621616	2.39038
12	44	U1GFP	CL6	D3KO	0.0291862	0.0159948	0.00307427	0.00199358	0.548026	9.4937
12	45	U1GFP	CL6	D3KO	0.0406123	0.0206703	0.00440689	0.00225792	0.508967	9.21565
12	46	U1GFP	CL6	D3KO	0.0359686	0.0150286	0.00409527	0.00225734	0.417825	8.78297
12	47	U1GFP	CL6	D3KO	0.00463942	0.00261959	0.00251383	0.00156301	0.564637	1.84556
13	1	U1GFP	CL6	D3KO	0.0185319	0.0160195	0.00241866	0.0017074	0.864425	7.66207
13	3	U1GFP	CL6	D3KO	0.00431068	0.00333532	0.00155221	0.00136857	0.773734	2.77712
13	5	U1GFP	CL6	D3KO	0.0114686	0.00565672	0.00156219	0.00152051	0.493236	7.34136
13	6	U1GFP	CL6	D3KO	0.0184439	0.0152032	0.00277125	0.00194087	0.824299	6.65544
13	7	U1GFP	CL6	D3KO	0.00857421	0.00487442	0.00282454	0.00169728	0.568498	3.03561
13	8	U1GFP	CL6	D3KO	0.0527828	0.0266072	0.00318167	0.00191234	0.504088	16.5897
13	9	U1GFP	CL6	D3KO	0.0392921	0.0332372	0.003403	0.00188365	0.845899	11.5463
13	10	U1GFP	CL6	D3KO	0.0316156	0.0201468	0.00323744	0.00180381	0.637242	9.76564
13	11	U1GFP	CL6	D3KO	0.015138	0.0090168	0.003343	0.00188238	0.595639	4.52828
13	12	U1GFP	CL6	D3KO	0.0421375	0.035501	0.00401724	0.00214021	0.842503	10.4892
13	13	U1GFP	CL6	D3KO	0.0383754	0.0272285	0.00284604	0.00183029	0.70953	13.4838
13	14	U1GFP	CL6	D3KO	0.0507275	0.0261622	0.00353569	0.00187849	0.51574	14.3473
13	15	U1GFP	CL6	D3KO	0.0289126	0.0218983	0.00352264	0.00181534	0.757396	8.20767
13	16	U1GFP	CL6	D3KO	0.00677543	0.00289428	0.00460959	0.00442035	0.427173	1.46985
13	17	U1GFP	CL6	D3KO	0.0097516	0.00549968	0.00236424	0.00151069	0.563977	4.12463
13	18	U1GFP	CL6	D3KO	0.0167575	0.00933252	0.00457104	0.00621993	0.556915	3.66602
13	19	U1GFP	CL6	D3KO	0.00862912	0.00502787	0.00264176	0.00154135	0.582663	3.26643
13	20	U1GFP	CL6	D3KO	0.00795095	0.00346266	0.00320952	0.00165814	0.435502	2.4773
13	21	U1GFP	CL6	D3KO	0.0357976	0.0249134	0.00326233	0.00202194	0.695952	10.973
13	22	U1GFP	CL6	D3KO	0.0142791	0.00941663	0.00465527	0.0022408	0.659472	3.06729
13	23	U1GFP	CL6	D3KO	0.0128672	0.00760677	0.00294017	0.00165291	0.591177	4.37633
13	24	U1GFP	CL6	D3KO	0.0182068	0.0147452	0.00427166	0.00583479	0.809875	4.26222
13	25	U1GFP	CL6	D3KO	0.00725571	0.00492349	0.00286739	0.00172542	0.678567	2.53042
13	26	U1GFP	CL6	D3KO	0.0345196	0.0216351	0.00356369	0.00228869	0.626747	9.68648
13	27	U1GFP	CL6	D3KO	0.00544298	0.00310263	0.00222805	0.00148861	0.570024	2.44294
13	28	U1GFP	CL6	D3KO	0.0214167	0.0111181	0.00261682	0.00175298	0.519133	8.18426
13	29	U1GFP	CL6	D3KO	0.0337803	0.0311861	0.0042312	0.00223484	0.923203	7.98363
13	30	U1GFP	CL6	D3KO	0.0102492	0.00472904	0.00247723	0.00157449	0.461406	4.13737
13	31	U1GFP	CL6	D3KO	0.011332	0.00533787	0.00311398	0.00204569	0.471043	3.63909
13	32	U1GFP	CL6	D3KO	0.00445826	0.00238534	0.00218826	0.00149693	0.535039	2.03736
13	33	U1GFP	CL6	D3KO	0.00473681	0.00240147	0.00272051	0.00169896	0.506981	1.74115
13	34	U1GFP	CL6	D3KO	0.0107809	0.004812	0.0023845	0.0014892	0.446344	4.52125
13	35	U1GFP	CL6	D3KO	0.0332653	0.0342754	0.0025596	0.0017043	1.03037	12.9963
13	36	U1GFP	CL6	D3KO	0.0198216	0.0102943	0.00349571	0.00198256	0.519348	5.67027
13	37	U1GFP	CL6	D3KO	0.028785	0.0141376	0.00307683	0.00181294	0.491144	9.3554
13	38	U1GFP	CL6	D3KO	0.0345546	0.0178888	0.0030584	0.00195248	0.517698	11.2983
14	1	U1GFP	CL6	D3KO	0.0241543	0.0175038	0.00412651	0.00386988	0.724664	5.85345
14	2	U1GFP	CL6	D3KO	0.0194884	0.0180458	0.00374971	0.00187546	0.925975	5.19732
14	3	U1GFP	CL6	D3KO	0.0110107	0.00548243	0.00303093	0.00184898	0.497918	3.63279
14	4	U1GFP	CL6	D3KO	0.0312198	0.0373723	0.0023605	0.00158882	1.19707	13.226
14	5	U1GFP	CL6	D3KO	0.0189024	0.0140855	0.0014292	0.00131715	0.745171	13.2259
14	6	U1GFP	CL6	D3KO	0.0258883	0.0108379	0.00447439	0.00258636	0.418641	5.78587
14	7	U1GFP	CL6	D3KO	0.00531026	0.00296884	0.00247843	0.0015557	0.559076	2.14259
14	8	U1GFP	CL6	D3KO	0.0233643	0.0145046	0.00330516	0.00185361	0.620802	7.06903
14	9	U1GFP	CL6	D3KO	0.00667933	0.00493024	0.00172614	0.00142695	0.738135	3.86952
14	10	U1GFP	CL6	D3KO	0.0294278	0.0149078	0.00409044	0.00208393	0.50659	7.19429
14	11	U1GFP	CL6	D3KO	0.00954114	0.00553584	0.00205892	0.00157866	0.580208	4.63404
14	12	U1GFP	CL6	D3KO	0.021252	0.0228989	0.00325424	0.00167079	1.07749	6.53055
14	13	U1GFP	CL6	D3KO	0.0366327	0.0210353	0.00376654	0.00199638	0.574224	9.72581
14	14	U1GFP	CL6	D3KO	0.0111867	0.00602019	0.00420879	0.00213634	0.538156	2.65793
14	15	U1GFP	CL6	D3KO	0.0260957	0.0134464	0.00293242	0.0016766	0.515274	8.89905
14	16	U1GFP	CL6	D3KO	0.0191211	0.012157	0.00234166	0.00152241	0.635788	8.16563
14	17	U1GFP	CL6	D3KO	0.0263247	0.0132201	0.00395628	0.00196918	0.502193	6.65391
14	18	U1GFP	CL6	D3KO	0.015856	0.0098077	0.00275786	0.00163035	0.618549	5.74939
14	19	U1GFP	CL6	D3KO	0.0145181	0.00763766	0.0037981	0.00194156	0.526079	3.82246
14	20	U1GFP	CL6	D3KO	0.00402041	0.00229587	0.00312176	0.00168573	0.571053	1.28787
14	21	U1GFP	CL6	D3KO	0.007728	0.00571837	0.00300699	0.00189805	0.739955	2.57001
14	22	U1GFP	CL6	D3KO	0.0363693	0.0227545	0.00463218	0.00209185	0.625651	7.85144
14	23	U1GFP	CL6	D3KO	0.0344919	0.0313453	0.00404693	0.00195847	0.908773	8.52297
14	24	U1GFP	CL6	D3KO	0.0226359	0.0203047	0.00397057	0.001906	0.897013	5.70093
14	25	U1GFP	CL6	D3KO	0.0183173	0.0115159	0.00297321	0.00172843	0.628692	6.16077
14	26	U1GFP	CL6	D3KO	0.0320074	0.0164793	0.00256293	0.00158734	0.51486	12.4886
14	27	U1GFP	CL6	D3KO	0.0178812	0.0113125	0.00443488	0.00212524	0.632649	4.03195
14	28	U1GFP	CL6	D3KO	0.00399934	0.00213802	0.00354177	0.00180518	0.534595	1.12919
14	29	U1GFP	CL6	D3KO	0.0156857	0.00921649	0.00317048	0.001786	0.587572	4.94743
14	30	U1GFP	CL6	D3KO	0.0277531	0.0177446	0.00422203	0.00206934	0.639372	6.57341
14	31	U1GFP	CL6	D3KO	0.0263563	0.0294777	0.00438884	0.00215663	1.11843	6.0053
14	32	U1GFP	CL6	D3KO	0.0141283	0.00834091	0.00284269	0.00163434	0.590367	4.97006
14	33	U1GFP	CL6	D3KO	0.0247282	0.0142898	0.00373577	0.00198617	0.577876	6.61929
14	34	U1GFP	CL6	D3KO	0.00669409	0.0034512	0.00272035	0.00163158	0.515559	2.46074
14	35	U1GFP	CL6	D3KO	0.0321661	0.0145439	0.0032319	0.001969	0.45215	9.95268
14	36	U1GFP	CL6	D3KO	0.0318378	0.0169173	0.00310864	0.00176113	0.53136	10.2417
14	37	U1GFP	CL6	D3KO	0.0183401	0.00966887	0.00309141	0.00163794	0.5272	5.93259
14	38	U1GFP	CL6	D3KO	0.0205805	0.0108133	0.00354012	0.00226266	0.525415	5.81349
14	39	U1GFP	CL6	D3KO	0.0295959	0.0146163	0.00336678	0.00195528	0.493863	8.79056
14	40	U1GFP	CL6	D3KO	0.0218303	0.0117819	0.0023343	0.00162758	0.539706	9.35195
14	41	U1GFP	CL6	D3KO	0.00611789	0.00308375	0.00247837	0.00160292	0.504054	2.46852
14	42	U1GFP	CL6	D3KO	0.0400698	0.0364784	0.00311621	0.00169831	0.91037	12.8585
14	43	U1GFP	CL6	D3KO	0.0135935	0.00900221	0.0022098	0.00167877	0.662242	6.15147
15	1	U1GFP	CL6	D3KO	0.0165007	0.00870547	0.00339608	0.00236223	0.527582	4.85874
15	3	U1GFP	CL6	D3KO	0.0249762	0.0130821	0.00316359	0.00207362	0.523783	7.89488
15	4	U1GFP	CL6	D3KO	0.0175667	0.00895979	0.0028764	0.00201791	0.510046	6.10717
15	5	U1GFP	CL6	D3KO	0.0312943	0.0258616	0.00232738	0.001861	0.8264	13.4461
15	6	U1GFP	CL6	D3KO	0.0114521	0.00634314	0.00229428	0.00168976	0.553886	4.99157
15	7	U1GFP	CL6	D3KO	0.0125671	0.00956142	0.00188772	0.00154078	0.760827	6.6573
15	8	U1GFP	CL6	D3KO	0.00638462	0.00448544	0.0018234	0.00142825	0.702537	3.50149
15	9	U1GFP	CL6	D3KO	0.012613	0.00828984	0.0023655	0.00187704	0.657244	5.33208
15	10	U1GFP	CL6	D3KO	0.00667008	0.00392815	0.00162877	0.00138307	0.58892	4.09517
15	11	U1GFP	CL6	D3KO	0.0118323	0.00632755	0.00311701	0.00228839	0.534768	3.79606
15	13	U1GFP	CL6	D3KO	0.0294569	0.0238123	0.00281202	0.00199928	0.808377	10.4754
15	14	U1GFP	CL6	D3KO	0.0365349	0.0182773	0.00259801	0.00180675	0.500271	14.0626
15	15	U1GFP	CL6	D3KO	0.0266711	0.0213002	0.00404781	0.00223238	0.798626	6.589
15	16	U1GFP	CL6	D3KO	0.017489	0.0108679	0.00269076	0.00173395	0.621415	6.49964
15	17	U1GFP	CL6	D3KO	0.0133079	0.00955921	0.00371829	0.00230385	0.71831	3.57904
15	18	U1GFP	CL6	D3KO	0.0103569	0.00915808	0.00208637	0.00159483	0.884253	4.96406
15	19	U1GFP	CL6	D3KO	0.0110987	0.00528305	0.0037209	0.00194066	0.476006	2.9828
15	20	U1GFP	CL6	D3KO	0.0104452	0.00837431	0.00236051	0.00150213	0.801736	4.42499
15	21	U1GFP	CL6	D3KO	0.0256705	0.0159241	0.00395379	0.00187747	0.620327	6.49263
15	22	U1GFP	CL6	D3KO	0.0408923	0.0245224	0.0033105	0.00187883	0.599683	12.3523
15	23	U1GFP	CL6	D3KO	0.0209879	0.0176985	0.0035854	0.0018933	0.843272	5.85371
15	24	U1GFP	CL6	D3KO	0.0310883	0.0150197	0.0043722	0.00453862	0.483131	7.11044
15	25	U1GFP	CL6	D3KO	0.03165	0.0173069	0.00297985	0.00170069	0.546821	10.6214
15	26	U1GFP	CL6	D3KO	0.0352748	0.0220554	0.00452727	0.00242869	0.625246	7.79164
15	27	U1GFP	CL6	D3KO	0.0112129	0.00688091	0.00360207	0.00174494	0.61366	3.11291
15	28	U1GFP	CL6	D3KO	0.00741979	0.00348946	0.00312558	0.00171759	0.470291	2.37389
15	29	U1GFP	CL6	D3KO	0.0242913	0.0138597	0.00304786	0.00176543	0.570562	7.96995
15	30	U1GFP	CL6	D3KO	0.0323133	0.0304781	0.00419097	0.00204319	0.943208	7.71022
15	31	U1GFP	CL6	D3KO	0.0181288	0.00927476	0.00311108	0.00172639	0.511603	5.82719
15	32	U1GFP	CL6	D3KO	0.0110058	0.00593155	0.0022515	0.00149615	0.538946	4.88822
15	33	U1GFP	CL6	D3KO	0.0210746	0.0150544	0.0057068	0.0077239	0.714336	3.6929
15	34	U1GFP	CL6	D3KO	0.00771062	0.00462403	0.00263133	0.00156175	0.599696	2.93031
15	35	U1GFP	CL6	D3KO	0.00879787	0.00469601	0.00300596	0.00178232	0.533766	2.92681
15	36	U1GFP	CL6	D3KO	0.0109704	0.0062578	0.00266752	0.00159331	0.570428	4.11258
15	37	U1GFP	CL6	D3KO	0.0121961	0.00893408	0.00268722	0.0015714	0.732538	4.53855
15	38	U1GFP	CL6	D3KO	0.00535961	0.00392042	0.00234042	0.00152365	0.731474	2.29002
15	40	U1GFP	CL6	D3KO	0.0380871	0.0172293	0.00364382	0.00202636	0.452365	10.4525
15	41	U1GFP	CL6	D3KO	0.0214234	0.00918856	0.00308787	0.00180409	0.428903	6.93792
15	42	U1GFP	CL6	D3KO	0.019377	0.00832148	0.00283806	0.00167778	0.42945	6.82758
16	1	U1GFP	CL6	D3KO	0.0188609	0.0104307	0.00259798	0.00242359	0.553032	7.25981
16	2	U1GFP	CL6	D3KO	0.0301485	0.0136799	0.00240449	0.00201836	0.453751	12.5384
16	3	U1GFP	CL6	D3KO	0.00544838	0.00462183	0.00152113	0.00136487	0.848293	3.5818
16	4	U1GFP	CL6	D3KO	0.0140604	0.0063887	0.00287779	0.00186526	0.454377	4.88583
16	5	U1GFP	CL6	D3KO	0.0294868	0.0132791	0.00236619	0.00167106	0.45034	12.4617
16	6	U1GFP	CL6	D3KO	0.0128324	0.00946291	0.00252336	0.00196699	0.737425	5.08543
16	7	U1GFP	CL6	D3KO	0.0154651	0.0116326	0.00304989	0.00201758	0.752181	5.07071
16	8	U1GFP	CL6	D3KO	0.0126482	0.00598885	0.00332082	0.00316201	0.473494	3.80877
16	9	U1GFP	CL6	D3KO	0.0115154	0.00605986	0.00254214	0.00163852	0.526238	4.52983
16	10	U1GFP	CL6	D3KO	0.0118256	0.00592458	0.00442109	0.00729319	0.500997	2.67482
16	11	U1GFP	CL6	D3KO	0.00726449	0.00500823	0.00265727	0.0018167	0.689413	2.73382
16	12	U1GFP	CL6	D3KO	0.0331395	0.0402447	0.00322092	0.00179643	1.2144	10.2888
16	13	U1GFP	CL6	D3KO	0.0165849	0.0106199	0.00327217	0.00233207	0.640335	5.06848
16	14	U1GFP	CL6	D3KO	0.0396877	0.0210955	0.00361475	0.00214264	0.531537	10.9794
16	15	U1GFP	CL6	D3KO	0.0127271	0.00609583	0.00299405	0.00187216	0.478966	4.25079
16	16	U1GFP	CL6	D3KO	0.00757778	0.0047206	0.00297006	0.00157488	0.622952	2.55139
16	17	U1GFP	CL6	D3KO	0.042851	0.0220454	0.00438347	0.00213982	0.514465	9.7756
16	18	U1GFP	CL6	D3KO	0.00752223	0.00360839	0.0037919	0.0026389	0.479697	1.98377
16	19	U1GFP	CL6	D3KO	0.00904184	0.00487102	0.00339165	0.00183499	0.53872	2.66591
16	20	U1GFP	CL6	D3KO	0.031356	0.0326361	0.00389365	0.0020319	1.04083	8.0531
16	21	U1GFP	CL6	D3KO	0.00630314	0.00617572	0.00226127	0.00149886	0.979785	2.78743
16	22	U1GFP	CL6	D3KO	0.0534873	0.0252469	0.00455896	0.00218092	0.472017	11.7323
16	23	U1GFP	CL6	D3KO	0.0147503	0.0123542	0.00411806	0.00228313	0.837556	3.58185
16	24	U1GFP	CL6	D3KO	0.010993	0.00563475	0.0034092	0.00179564	0.512575	3.22452
16	25	U1GFP	CL6	D3KO	0.018976	0.0102919	0.00496421	0.00283553	0.542363	3.82257
16	26	U1GFP	CL6	D3KO	0.00470969	0.00250579	0.00307116	0.00176389	0.532049	1.53352
16	27	U1GFP	CL6	D3KO	0.00685331	0.00390486	0.00393864	0.00217334	0.569777	1.74002
16	28	U1GFP	CL6	D3KO	0.00733126	0.00372234	0.0033086	0.00181193	0.507736	2.21582
16	29	U1GFP	CL6	D3KO	0.00517506	0.00311592	0.00289955	0.00168761	0.602103	1.78478
16	30	U1GFP	CL6	D3KO	0.00697126	0.00321552	0.00374277	0.00173845	0.461255	1.86259
16	32	U1GFP	CL6	D3KO	0.0257993	0.0122244	0.00345708	0.00185983	0.473828	7.46275
16	33	U1GFP	CL6	D3KO	0.00672203	0.00424887	0.00255071	0.00157668	0.632082	2.63536
16	34	U1GFP	CL6	D3KO	0.00816715	0.0064855	0.00267066	0.00163596	0.794096	3.0581
16	35	U1GFP	CL6	D3KO	0.00458436	0.00206077	0.00338744	0.00186069	0.449523	1.35334
16	36	U1GFP	CL6	D3KO	0.00604544	0.00805649	0.00267552	0.00162606	1.33266	2.25954
16	37	U1GFP	CL6	D3KO	0.0188373	0.0154623	0.00340153	0.00194847	0.820838	5.53788
16	38	U1GFP	CL6	D3KO	0.0511245	0.043913	0.00388873	0.00197619	0.858942	13.1468
16	39	U1GFP	CL6	D3KO	0.0111391	0.00491472	0.00362577	0.00211794	0.441215	3.07219
16	40	U1GFP	CL6	D3KO	0.0215147	0.0111076	0.00277343	0.00167699	0.516281	7.75742
16	41	U1GFP	CL6	D3KO	0.0326636	0.0249254	0.00346217	0.00193796	0.763096	9.43443
16	42	U1GFP	CL6	D3KO	0.00434895	0.00328629	0.00239011	0.00152747	0.755651	1.81956
16	43	U1GFP	CL6	D3KO	0.0293935	0.017723	0.00393524	0.00219141	0.602958	7.46929
16	44	U1GFP	CL6	D3KO	0.00435942	0.00222469	0.00273607	0.00170575	0.510318	1.59332
16	45	U1GFP	CL6	D3KO	0.0127927	0.00795564	0.0035109	0.00181651	0.62189	3.6437
16	46	U1GFP	CL6	D3KO	0.0128543	0.00878727	0.00337383	0.00177273	0.683606	3.81
16	47	U1GFP	CL6	D3KO	0.00411861	0.00212612	0.0027137	0.0016614	0.516224	1.51771
16	48	U1GFP	CL6	D3KO	0.0130648	0.00862527	0.00292333	0.00186987	0.660192	4.46915
16	49	U1GFP	CL6	D3KO	0.0226078	0.0132724	0.00331178	0.00197062	0.587071	6.82648
16	50	U1GFP	CL6	D3KO	0.024316	0.0134903	0.003035	0.00186074	0.554791	8.01188
16	51	U1GFP	CL6	D3KO	0.0416177	0.0149891	0.00538338	0.00362832	0.360162	7.73078
17	1	U1GFP	CL6	D3KO	0.00952506	0.00715265	0.00214153	0.00190664	0.75093	4.44779
17	2	U1GFP	CL6	D3KO	0.0128653	0.00886608	0.00261074	0.00198449	0.689144	4.92786
17	3	U1GFP	CL6	D3KO	0.00405366	0.00310964	0.00167593	0.0013869	0.767118	2.41875
17	4	U1GFP	CL6	D3KO	0.0161572	0.00753896	0.00243879	0.00184336	0.466602	6.62508
17	5	U1GFP	CL6	D3KO	0.0240559	0.010714	0.00394725	0.00344906	0.445379	6.09435
17	6	U1GFP	CL6	D3KO	0.00914152	0.0068581	0.00241783	0.00167412	0.750214	3.78087
17	7	U1GFP	CL6	D3KO	0.0158417	0.00891073	0.00236421	0.00170332	0.562485	6.70065
17	8	U1GFP	CL6	D3KO	0.00424538	0.0028503	0.00192182	0.00141915	0.671388	2.20905
17	9	U1GFP	CL6	D3KO	0.00903277	0.00523534	0.00335527	0.00166501	0.579594	2.69211
17	10	U1GFP	CL6	D3KO	0.0173188	0.0088544	0.00308682	0.00175962	0.51126	5.61057
17	11	U1GFP	CL6	D3KO	0.00828939	0.00455961	0.00216021	0.00191637	0.550053	3.8373
17	12	U1GFP	CL6	D3KO	0.0270352	0.0138264	0.00399306	0.00287855	0.511421	6.77056
17	13	U1GFP	CL6	D3KO	0.0133935	0.010039	0.0019435	0.00157445	0.749546	6.89143
17	14	U1GFP	CL6	D3KO	0.00554773	0.00463338	0.00230097	0.00147357	0.835184	2.41104
17	15	U1GFP	CL6	D3KO	0.0175792	0.0102321	0.00352435	0.00179597	0.582061	4.98791
17	16	U1GFP	CL6	D3KO	0.00633173	0.00443214	0.00281081	0.00167144	0.699989	2.25263
17	17	U1GFP	CL6	D3KO	0.0132625	0.00805759	0.00266555	0.00192845	0.607548	4.97551
17	18	U1GFP	CL6	D3KO	0.00628874	0.00454005	0.0041614	0.00689163	0.721934	1.51121
17	19	U1GFP	CL6	D3KO	0.0137942	0.00805196	0.00245543	0.00162728	0.583723	5.61781
17	20	U1GFP	CL6	D3KO	0.00615792	0.00305491	0.00274724	0.00165228	0.496094	2.2415
17	21	U1GFP	CL6	D3KO	0.0139071	0.0082333	0.00207425	0.00157379	0.592021	6.70463
17	22	U1GFP	CL6	D3KO	0.0160912	0.0100316	0.00326756	0.00167534	0.62342	4.92453
17	23	U1GFP	CL6	D3KO	0.020048	0.0115356	0.00351747	0.00187781	0.575401	5.69954
17	24	U1GFP	CL6	D3KO	0.00603365	0.0033606	0.00254973	0.00170516	0.556976	2.36639
17	26	U1GFP	CL6	D3KO	0.0266729	0.0116671	0.00313206	0.00199285	0.437415	8.51611
17	27	U1GFP	CL6	D3KO	0.00817389	0.00570625	0.00336221	0.00173611	0.698107	2.43111
17	28	U1GFP	CL6	D3KO	0.03623	0.019176	0.00410679	0.00189759	0.529286	8.82198
17	29	U1GFP	CL6	D3KO	0.0252219	0.0203764	0.00379633	0.00200117	0.807885	6.64375
17	30	U1GFP	CL6	D3KO	0.00839807	0.00449277	0.00341817	0.00183087	0.534977	2.45689
17	31	U1GFP	CL6	D3KO	0.0202593	0.0107336	0.00510582	0.00233449	0.52981	3.96788
17	32	U1GFP	CL6	D3KO	0.0310987	0.0282894	0.0029681	0.00165398	0.909666	10.4776
17	33	U1GFP	CL6	D3KO	0.0258848	0.011873	0.00448773	0.00204921	0.458685	5.7679
17	34	U1GFP	CL6	D3KO	0.0269704	0.0107726	0.00659223	0.0053593	0.399422	4.09124
17	35	U1GFP	CL6	D3KO	0.0225551	0.0137741	0.00341141	0.00186111	0.610686	6.61165
17	36	U1GFP	CL6	D3KO	0.0446794	0.0578359	0.00470404	0.00232422	1.29446	9.4981
17	37	U1GFP	CL6	D3KO	0.0193103	0.0106277	0.00306764	0.00186334	0.550364	6.29482
17	38	U1GFP	CL6	D3KO	0.00520387	0.00604213	0.00277471	0.00172584	1.16108	1.87547
17	39	U1GFP	CL6	D3KO	0.0116935	0.00738596	0.0035667	0.00194078	0.631627	3.27853
17	40	U1GFP	CL6	D3KO	0.0254488	0.029749	0.0036888	0.00192405	1.16897	6.89894
17	41	U1GFP	CL6	D3KO	0.0279531	0.0149941	0.00255691	0.00162346	0.536403	10.9324
17	42	U1GFP	CL6	D3KO	0.0293441	0.0139313	0.0107512	0.0120951	0.474757	2.72938
17	43	U1GFP	CL6	D3KO	0.0316158	0.0187678	0.00325521	0.00194988	0.593621	9.71236
17	44	U1GFP	CL6	D3KO	0.00797973	0.00448149	0.00262104	0.00159939	0.561609	3.04449
17	45	U1GFP	CL6	D3KO	0.0266589	0.0113328	0.00565194	0.00456474	0.425104	4.71677
17	46	U1GFP	CL6	D3KO	0.0213075	0.0102866	0.00262277	0.00164009	0.482769	8.12402
17	47	U1GFP	CL6	D3KO	0.0128066	0.00616874	0.00305121	0.0017774	0.481683	4.19724
17	48	U1GFP	CL6	D3KO	0.0185387	0.0120353	0.00293941	0.00176899	0.649199	6.30693
17	49	U1GFP	CL6	D3KO	0.00866567	0.00524858	0.0023382	0.00158949	0.605675	3.70613
17	50	U1GFP	CL6	D3KO	0.0055822	0.0032778	0.0022666	0.00149579	0.587188	2.46281
17	51	U1GFP	CL6	D3KO	0.0140276	0.00934473	0.00266465	0.00176101	0.666169	5.26433
18	1	U1GFP	CL6	D3KO	0.00965168	0.00605014	0.00288487	0.0034891	0.626849	3.34562
18	2	U1GFP	CL6	D3KO	0.0175751	0.00803147	0.00265746	0.00289125	0.456979	6.61352
18	3	U1GFP	CL6	D3KO	0.00549477	0.00336306	0.00167465	0.00139493	0.612048	3.28115
18	4	U1GFP	CL6	D3KO	0.0090614	0.00670412	0.00362723	0.00275858	0.739854	2.49816
18	5	U1GFP	CL6	D3KO	0.00965009	0.00868453	0.00184876	0.00145193	0.899943	5.21975
18	6	U1GFP	CL6	D3KO	0.0136152	0.00776152	0.00276809	0.00191873	0.570064	4.91861
18	7	U1GFP	CL6	D3KO	0.0146421	0.00905822	0.00239265	0.00185172	0.618641	6.11963
18	9	U1GFP	CL6	D3KO	0.0304169	0.0259126	0.00280636	0.00182642	0.851912	10.8386
18	11	U1GFP	CL6	D3KO	0.00768237	0.00394793	0.00251872	0.00161289	0.513895	3.05011
18	12	U1GFP	CL6	D3KO	0.00494161	0.00287657	0.00253721	0.00170632	0.582112	1.94766
18	15	U1GFP	CL6	D3KO	0.0397361	0.0378102	0.00367849	0.00191846	0.951534	10.8023
18	16	U1GFP	CL6	D3KO	0.00438801	0.00319289	0.0014803	0.00139853	0.727638	2.96427
18	18	U1GFP	CL6	D3KO	0.00662096	0.00520968	0.00312701	0.00185425	0.786848	2.11734
18	19	U1GFP	CL6	D3KO	0.0134576	0.00662787	0.00359184	0.00202202	0.492498	3.74673
18	20	U1GFP	CL6	D3KO	0.00940577	0.00903514	0.00249506	0.00175542	0.960595	3.76975
18	21	U1GFP	CL6	D3KO	0.0342781	0.0190103	0.00401596	0.00211	0.554588	8.53549
18	22	U1GFP	CL6	D3KO	0.00742511	0.00441109	0.00358462	0.00176018	0.594077	2.07138
18	23	U1GFP	CL6	D3KO	0.0427104	0.0231268	0.00398386	0.00196573	0.541479	10.7209
18	24	U1GFP	CL6	D3KO	0.011863	0.00627769	0.00407949	0.00177412	0.529182	2.90796
18	25	U1GFP	CL6	D3KO	0.0183388	0.00935471	0.0043704	0.00207566	0.510105	4.19613
18	27	U1GFP	CL6	D3KO	0.0307763	0.0143928	0.00346817	0.00212364	0.467657	8.87393
18	28	U1GFP	CL6	D3KO	0.00430105	0.00476383	0.00222133	0.00145838	1.1076	1.93625
18	29	U1GFP	CL6	D3KO	0.0255109	0.0144598	0.00243078	0.0016213	0.566807	10.4949
18	30	U1GFP	CL6	D3KO	0.016581	0.0106628	0.00381147	0.00187434	0.643075	4.3503
18	31	U1GFP	CL6	D3KO	0.0128856	0.00642364	0.00304893	0.00182329	0.498515	4.22625
18	32	U1GFP	CL6	D3KO	0.0122662	0.00728821	0.00365907	0.00174507	0.59417	3.35227
18	33	U1GFP	CL6	D3KO	0.0087254	0.00501275	0.00300082	0.00167232	0.574501	2.90767
18	34	U1GFP	CL6	D3KO	0.0319245	0.0330038	0.00459937	0.002048	1.03381	6.94106
18	35	U1GFP	CL6	D3KO	0.0276851	0.0139328	0.00367893	0.00226753	0.503262	7.52531
18	36	U1GFP	CL6	D3KO	0.0293562	0.0284693	0.0032032	0.00169652	0.969791	9.16464
18	37	U1GFP	CL6	D3KO	0.00500931	0.00302968	0.00218255	0.00153277	0.604811	2.29517
18	38	U1GFP	CL6	D3KO	0.00631868	0.00380153	0.00199835	0.00148372	0.601633	3.16196
18	39	U1GFP	CL6	D3KO	0.0305129	0.0163507	0.00355765	0.00192559	0.535863	8.5767
18	40	U1GFP	CL6	D3KO	0.00682364	0.00350363	0.00271785	0.00164492	0.513455	2.51068
18	41	U1GFP	CL6	D3KO	0.0135478	0.00941556	0.00298971	0.00173633	0.694987	4.53149
18	42	U1GFP	CL6	D3KO	0.00606519	0.00342935	0.00200657	0.00143486	0.565415	3.02266
18	43	U1GFP	CL6	D3KO	0.00457394	0.00203584	0.00318739	0.00172856	0.445095	1.43501
18	44	U1GFP	CL6	D3KO	0.00849424	0.00693655	0.00297291	0.00182691	0.816618	2.85722
18	45	U1GFP	CL6	D3KO	0.00507192	0.00361777	0.00252047	0.00174194	0.713294	2.01229
18	46	U1GFP	CL6	D3KO	0.0225586	0.0109685	0.00328546	0.00185395	0.486223	6.86619
18	47	U1GFP	CL6	D3KO	0.0223543	0.0122623	0.00275531	0.00169772	0.548544	8.11316
18	48	U1GFP	CL6	D3KO	0.0183439	0.00929787	0.00228184	0.00158154	0.506866	8.03906
18	49	U1GFP	CL6	D3KO	0.00961102	0.00615836	0.00291049	0.00201686	0.64076	3.30221
18	50	U1GFP	CL6	D3KO	0.0110983	0.00650555	0.0020559	0.00142684	0.586173	5.39829
18	51	U1GFP	CL6	D3KO	0.0132737	0.00735129	0.002335	0.00154647	0.553823	5.68468
18	52	U1GFP	CL6	D3KO	0.00471672	0.00254702	0.00223624	0.00161896	0.539999	2.10922
18	53	U1GFP	CL6	D3KO	0.0185774	0.00998347	0.00257633	0.00165603	0.537398	7.2108
19	1	U1GFP	CL6	D3KO	0.00906036	0.00965943	0.00162485	0.00168535	1.06612	5.57611
19	2	U1GFP	CL6	D3KO	0.0320119	0.0277247	0.003162	0.00255311	0.866075	10.1239
19	3	U1GFP	CL6	D3KO	0.0188606	0.0129446	0.00213001	0.00187732	0.686331	8.85473
19	4	U1GFP	CL6	D3KO	0.00951981	0.00852375	0.00152068	0.00128997	0.895369	6.26023
19	5	U1GFP	CL6	D3KO	0.0134714	0.00811327	0.0028248	0.00166892	0.60226	4.76896
19	6	U1GFP	CL6	D3KO	0.0311714	0.0304485	0.00304406	0.00196411	0.97681	10.2401
19	8	U1GFP	CL6	D3KO	0.016828	0.00991675	0.0024948	0.001722	0.5893	6.74523
19	9	U1GFP	CL6	D3KO	0.0133809	0.011297	0.00124841	0.00133551	0.844265	10.7184
19	10	U1GFP	CL6	D3KO	0.00404117	0.00233853	0.00210128	0.00153013	0.578677	1.92319
19	11	U1GFP	CL6	D3KO	0.00569309	0.00435569	0.00231453	0.00149722	0.765084	2.45971
19	12	U1GFP	CL6	D3KO	0.00518289	0.00354516	0.00222573	0.00143455	0.684012	2.32862
19	14	U1GFP	CL6	D3KO	0.00497517	0.00309352	0.00213545	0.00150673	0.621791	2.3298
19	15	U1GFP	CL6	D3KO	0.00837347	0.00475635	0.00155743	0.00135712	0.568026	5.37646
19	16	U1GFP	CL6	D3KO	0.0245261	0.0126567	0.00300785	0.00174746	0.516049	8.15405
19	17	U1GFP	CL6	D3KO	0.00476058	0.00514026	0.0021198	0.00148618	1.07976	2.24577
19	18	U1GFP	CL6	D3KO	0.00556142	0.00294232	0.00326579	0.00177233	0.529059	1.70294
19	19	U1GFP	CL6	D3KO	0.00550934	0.00356488	0.0026463	0.0016425	0.647062	2.0819
19	21	U1GFP	CL6	D3KO	0.0166554	0.0097176	0.00319584	0.0018591	0.583451	5.21158
19	22	U1GFP	CL6	D3KO	0.0173705	0.0113197	0.0033615	0.00180916	0.651666	5.16747
19	23	U1GFP	CL6	D3KO	0.0128932	0.00881338	0.00311747	0.0016595	0.683569	4.13579
19	24	U1GFP	CL6	D3KO	0.0133152	0.00761309	0.00346809	0.00181668	0.571759	3.83934
19	25	U1GFP	CL6	D3KO	0.0110853	0.00565449	0.00149859	0.00141876	0.51009	7.39715
19	26	U1GFP	CL6	D3KO	0.0129634	0.00739273	0.00243901	0.0015514	0.570276	5.31503
19	27	U1GFP	CL6	D3KO	0.00484177	0.00321865	0.00231682	0.00151129	0.664766	2.08983
19	28	U1GFP	CL6	D3KO	0.00948178	0.00784841	0.00320634	0.00170648	0.827736	2.9572
19	29	U1GFP	CL6	D3KO	0.0141725	0.013444	0.00315972	0.00173931	0.948596	4.48539
19	30	U1GFP	CL6	D3KO	0.0225588	0.0216272	0.00337965	0.00174928	0.958706	6.67488
19	31	U1GFP	CL6	D3KO	0.0364433	0.0295616	0.00340141	0.0019239	0.811166	10.7142
19	32	U1GFP	CL6	D3KO	0.018909	0.0166977	0.00306686	0.00174206	0.883056	6.16558
19	33	U1GFP	CL6	D3KO	0.0327095	0.0258491	0.00315746	0.00181316	0.790262	10.3594
19	34	U1GFP	CL6	D3KO	0.0103349	0.00541638	0.00229649	0.00158786	0.524086	4.50031
19	35	U1GFP	CL6	D3KO	0.00672153	0.00593997	0.00238111	0.00164663	0.883723	2.82285
19	36	U1GFP	CL6	D3KO	0.00911097	0.0085317	0.00240946	0.001497	0.936421	3.78133
19	37	U1GFP	CL6	D3KO	0.0424191	0.0210875	0.00345633	0.00194673	0.497123	12.2729
19	38	U1GFP	CL6	D3KO	0.0302854	0.0236212	0.0032083	0.00183875	0.779953	9.43968
19	39	U1GFP	CL6	D3KO	0.0285136	0.0206716	0.00256774	0.0015663	0.724975	11.1045
19	40	U1GFP	CL6	D3KO	0.0235468	0.0155871	0.00287013	0.00247413	0.661962	8.20409
19	41	U1GFP	CL6	D3KO	0.00770455	0.00491176	0.00193011	0.00149965	0.637514	3.99177
19	42	U1GFP	CL6	D3KO	0.0064694	0.00350874	0.0024377	0.00157818	0.542359	2.65389
19	43	U1GFP	CL6	D3KO	0.0064585	0.00641151	0.00203943	0.00149032	0.992724	3.16682
20	1	U1GFP	CL6	D3KO	0.0244766	0.0133316	0.0026426	0.0017138	0.544668	9.26232
20	2	U1GFP	CL6	D3KO	0.00936215	0.00464842	0.00228151	0.00167725	0.496512	4.1035
20	3	U1GFP	CL6	D3KO	0.0313024	0.0163163	0.00415577	0.00272329	0.521249	7.53228
20	4	U1GFP	CL6	D3KO	0.0266093	0.0146981	0.00315412	0.00223623	0.552367	8.43636
20	5	U1GFP	CL6	D3KO	0.0279742	0.015838	0.00326148	0.00212365	0.566165	8.57717
20	6	U1GFP	CL6	D3KO	0.0083006	0.00424809	0.00242523	0.00161543	0.511781	3.4226
20	7	U1GFP	CL6	D3KO	0.0123744	0.00510917	0.00311992	0.00196263	0.412884	3.96624
20	8	U1GFP	CL6	D3KO	0.00472648	0.00337244	0.0021568	0.00142932	0.71352	2.19143
20	9	U1GFP	CL6	D3KO	0.0275036	0.0144857	0.00338953	0.002009	0.526684	8.11429
20	10	U1GFP	CL6	D3KO	0.013947	0.00975955	0.00202387	0.00156661	0.699762	6.89124
20	11	U1GFP	CL6	D3KO	0.0192891	0.0103349	0.00245288	0.00172575	0.53579	7.86386
20	12	U1GFP	CL6	D3KO	0.00662249	0.00365326	0.00546978	0.0078192	0.551645	1.21074
20	13	U1GFP	CL6	D3KO	0.0217043	0.0125951	0.00244232	0.00156919	0.580302	8.88677
20	14	U1GFP	CL6	D3KO	0.00545527	0.00306087	0.00170574	0.0014443	0.561085	3.19818
20	15	U1GFP	CL6	D3KO	0.0449439	0.0425725	0.00330096	0.00204573	0.947237	13.6154
20	16	U1GFP	CL6	D3KO	0.00941907	0.00538979	0.0031927	0.00179528	0.572221	2.95019
20	17	U1GFP	CL6	D3KO	0.0471099	0.0363096	0.00404658	0.00231627	0.770743	11.6419
20	18	U1GFP	CL6	D3KO	0.0310066	0.0141758	0.00452223	0.00234883	0.457187	6.85649
20	19	U1GFP	CL6	D3KO	0.00549212	0.0056054	0.00301002	0.00157429	1.02062	1.82461
20	20	U1GFP	CL6	D3KO	0.0560884	0.0363157	0.00457225	0.00219878	0.647472	12.2671
20	21	U1GFP	CL6	D3KO	0.00586676	0.0038747	0.00167342	0.00140762	0.660449	3.50586
20	22	U1GFP	CL6	D3KO	0.00671083	0.00385604	0.00338788	0.00183696	0.5746	1.98084
20	23	U1GFP	CL6	D3KO	0.00633209	0.00382958	0.00242907	0.00159904	0.60479	2.60679
20	24	U1GFP	CL6	D3KO	0.00491293	0.00225723	0.00317801	0.00168123	0.459446	1.54592
20	25	U1GFP	CL6	D3KO	0.0422251	0.0212205	0.00648231	0.00386916	0.502556	6.5139
20	26	U1GFP	CL6	D3KO	0.0353036	0.0157944	0.00611965	0.00314404	0.447388	5.76889
20	27	U1GFP	CL6	D3KO	0.00722162	0.00335821	0.00689732	0.0102044	0.465022	1.04702
20	28	U1GFP	CL6	D3KO	0.0448624	0.0229808	0.00614562	0.00287735	0.512251	7.29991
20	29	U1GFP	CL6	D3KO	0.00720169	0.00437987	0.0020108	0.00155015	0.608173	3.58151
20	30	U1GFP	CL6	D3KO	0.00849806	0.00584474	0.00364695	0.00180427	0.687774	2.33018
20	31	U1GFP	CL6	D3KO	0.0167708	0.00899108	0.00296845	0.00166401	0.536116	5.64968
20	32	U1GFP	CL6	D3KO	0.020515	0.0216876	0.00368582	0.00191671	1.05716	5.56593
20	33	U1GFP	CL6	D3KO	0.0312422	0.0141607	0.00463259	0.00245968	0.453255	6.744
20	34	U1GFP	CL6	D3KO	0.00724567	0.00395861	0.00302015	0.00182107	0.546341	2.39911
20	35	U1GFP	CL6	D3KO	0.00445892	0.00232182	0.00304038	0.00174617	0.520713	1.46657
20	36	U1GFP	CL6	D3KO	0.0418778	0.0356279	0.00362474	0.00190762	0.850758	11.5533
20	37	U1GFP	CL6	D3KO	0.0373092	0.0350572	0.00572653	0.00268024	0.939639	6.51515
20	38	U1GFP	CL6	D3KO	0.00445474	0.00236995	0.00251537	0.00163988	0.532005	1.77101
20	39	U1GFP	CL6	D3KO	0.00479182	0.00244509	0.00258026	0.00159862	0.510264	1.85711
20	40	U1GFP	CL6	D3KO	0.0281725	0.0287877	0.00450882	0.00205587	1.02184	6.24832
20	41	U1GFP	CL6	D3KO	0.0265809	0.0123738	0.00397557	0.00246595	0.465515	6.68604
20	42	U1GFP	CL6	D3KO	0.00629213	0.0033576	0.00302961	0.00180268	0.533618	2.07688
20	43	U1GFP	CL6	D3KO	0.00445462	0.00246508	0.00243675	0.00162511	0.553376	1.8281
20	44	U1GFP	CL6	D3KO	0.00622856	0.00330601	0.00308519	0.00171397	0.530783	2.01886
20	45	U1GFP	CL6	D3KO	0.0149814	0.0129892	0.0030096	0.00171556	0.867019	4.97787
20	46	U1GFP	CL6	D3KO	0.0152601	0.0100861	0.00282334	0.0017266	0.660948	5.40496
20	47	U1GFP	CL6	D3KO	0.0233899	0.0131119	0.00361862	0.0018549	0.560581	6.46375
20	48	U1GFP	CL6	D3KO	0.0256607	0.0294555	0.00414851	0.00192781	1.14789	6.18551
20	49	U1GFP	CL6	D3KO	0.0144891	0.00759754	0.00322315	0.00356704	0.524361	4.49534
20	50	U1GFP	CL6	D3KO	0.021859	0.0115049	0.00320521	0.00195302	0.526325	6.81982
20	51	U1GFP	CL6	D3KO	0.00718868	0.00555595	0.00238504	0.00151521	0.772875	3.01407
20	52	U1GFP	CL6	D3KO	0.0320394	0.0363428	0.00389544	0.00205344	1.13431	8.22487
20	53	U1GFP	CL6	D3KO	0.00819499	0.00415702	0.0026553	0.00163505	0.507264	3.08628
21	1	U1GFP	CL6	D3KO	0.0163668	0.00903484	0.00194417	0.00162934	0.552021	8.41843
21	2	U1GFP	CL6	D3KO	0.0181995	0.00934573	0.00169074	0.00138248	0.513515	10.7642
21	3	U1GFP	CL6	D3KO	0.0192414	0.0209353	0.00240194	0.0015581	1.08803	8.01077
21	4	U1GFP	CL6	D3KO	0.0252417	0.0120489	0.0023949	0.00150687	0.47734	10.5398
21	5	U1GFP	CL6	D3KO	0.02989	0.0179478	0.00262257	0.00163006	0.600459	11.3973
21	6	U1GFP	CL6	D3KO	0.0283018	0.0209236	0.00266087	0.00192429	0.739304	10.6363
21	7	U1GFP	CL6	D3KO	0.0280659	0.0174138	0.0026247	0.00157808	0.620461	10.693
21	8	U1GFP	CL6	D3KO	0.00547105	0.00390557	0.00299871	0.00361426	0.713861	1.82447
21	9	U1GFP	CL6	D3KO	0.0401586	0.030453	0.00343715	0.00188264	0.758318	11.6837
21	10	U1GFP	CL6	D3KO	0.0083078	0.00429748	0.00316714	0.00178286	0.517283	2.62313
21	11	U1GFP	CL6	D3KO	0.00703934	0.00433703	0.0027424	0.0018186	0.616113	2.56686
21	13	U1GFP	CL6	D3KO	0.00977476	0.00477144	0.0032657	0.00165385	0.488139	2.99315
21	14	U1GFP	CL6	D3KO	0.0453662	0.0401092	0.00382323	0.0018233	0.884122	11.8659
21	15	U1GFP	CL6	D3KO	0.00944431	0.00597563	0.00275558	0.00158812	0.632723	3.42733
21	16	U1GFP	CL6	D3KO	0.00685504	0.0047224	0.00186964	0.00144525	0.688895	3.66651
21	17	U1GFP	CL6	D3KO	0.00575813	0.00525393	0.00218811	0.00144222	0.912437	2.63156
21	18	U1GFP	CL6	D3KO	0.00862494	0.00814404	0.00230573	0.00149864	0.944243	3.74066
21	19	U1GFP	CL6	D3KO	0.00756164	0.00578993	0.00267308	0.00178987	0.765698	2.82881
21	20	U1GFP	CL6	D3KO	0.0192715	0.00896242	0.00309333	0.0018186	0.465062	6.23
21	21	U1GFP	CL6	D3KO	0.00755946	0.00414797	0.0023342	0.00174053	0.548712	3.23857
21	22	U1GFP	CL6	D3KO	0.0188568	0.00844008	0.002879	0.00209624	0.447588	6.54977
21	23	U1GFP	CL6	D3KO	0.00628224	0.00407878	0.00201124	0.00151847	0.649255	3.12357
21	25	U1GFP	CL6	D3KO	0.00504168	0.00658447	0.00196259	0.00148143	1.30601	2.5689
21	26	U1GFP	CL6	D3KO	0.0169872	0.00772868	0.00276149	0.00172362	0.454972	6.15145
21	27	U1GFP	CL6	D3KO	0.0203855	0.0106181	0.00241326	0.00161866	0.520863	8.44729
22	1	U1GFP	CL6	D3KO	0.0118009	0.0116156	0.00168211	0.00139098	0.984301	7.01553
22	2	U1GFP	CL6	D3KO	0.0132274	0.00862792	0.00188697	0.00152377	0.652276	7.00986
22	3	U1GFP	CL6	D3KO	0.00583017	0.00327098	0.0017584	0.00138195	0.561044	3.31561
22	4	U1GFP	CL6	D3KO	0.00484498	0.00357275	0.00129081	0.00130854	0.737412	3.75346
22	5	U1GFP	CL6	D3KO	0.0139925	0.00925057	0.0023348	0.00203968	0.661109	5.99302
22	6	U1GFP	CL6	D3KO	0.00728351	0.00459656	0.0017152	0.00129563	0.631091	4.24644
22	7	U1GFP	CL6	D3KO	0.0142548	0.00938483	0.00160023	0.00139544	0.658362	8.908
22	8	U1GFP	CL6	D3KO	0.0162089	0.0214796	0.00167526	0.00144362	1.32517	9.67546
22	9	U1GFP	CL6	D3KO	0.012107	0.00555893	0.00232483	0.00153868	0.459151	5.20768
22	10	U1GFP	CL6	D3KO	0.0119751	0.00761802	0.00184227	0.00136529	0.636154	6.5002
22	11	U1GFP	CL6	D3KO	0.0170255	0.0171567	0.00247079	0.00168414	1.0077	6.89072
22	14	U1GFP	CL6	D3KO	0.0127541	0.00863289	0.00242534	0.00155124	0.676872	5.25868
22	15	U1GFP	CL6	D3KO	0.0141364	0.00723573	0.00256691	0.00159131	0.511851	5.50717
22	17	U1GFP	CL6	D3KO	0.022576	0.0174218	0.00369451	0.0018142	0.771697	6.11068
22	18	U1GFP	CL6	D3KO	0.00582563	0.00496287	0.00208721	0.00137481	0.851903	2.79111
22	19	U1GFP	CL6	D3KO	0.0343831	0.0276957	0.0038758	0.00194134	0.805503	8.87122
22	20	U1GFP	CL6	D3KO	0.0260002	0.0155185	0.00265843	0.001719	0.596861	9.78027
22	21	U1GFP	CL6	D3KO	0.0180238	0.011623	0.00329864	0.00182195	0.64487	5.46401
22	22	U1GFP	CL6	D3KO	0.0254089	0.0149628	0.00261709	0.00152144	0.588881	9.70886
22	23	U1GFP	CL6	D3KO	0.0065649	0.00624929	0.0029534	0.00158573	0.951925	2.22283
22	24	U1GFP	CL6	D3KO	0.0048252	0.0033128	0.00234334	0.00150781	0.686564	2.05911
22	25	U1GFP	CL6	D3KO	0.0228272	0.015592	0.00409524	0.00212963	0.683044	5.57407
22	26	U1GFP	CL6	D3KO	0.0316833	0.0227056	0.00362238	0.00179861	0.716642	8.74654
22	28	U1GFP	CL6	D3KO	0.0274098	0.014492	0.00343131	0.00162716	0.528714	7.98815
22	29	U1GFP	CL6	D3KO	0.00485524	0.00292046	0.00212803	0.00141487	0.601506	2.28156
22	30	U1GFP	CL6	D3KO	0.0122532	0.00598547	0.00389205	0.00183436	0.488481	3.14827
22	31	U1GFP	CL6	D3KO	0.00564327	0.00375813	0.00292351	0.00152626	0.665949	1.93031
22	32	U1GFP	CL6	D3KO	0.0129308	0.00871209	0.0026351	0.00163721	0.673749	4.90714
22	33	U1GFP	CL6	D3KO	0.00572927	0.00273462	0.00203276	0.00136163	0.477307	2.81847
22	34	U1GFP	CL6	D3KO	0.0118046	0.00831415	0.00325065	0.00172475	0.704317	3.63145
22	35	U1GFP	CL6	D3KO	0.015926	0.0132475	0.00356255	0.00163466	0.831811	4.47041
22	36	U1GFP	CL6	D3KO	0.0272016	0.0155198	0.00460058	0.00198149	0.570546	5.91265
22	37	U1GFP	CL6	D3KO	0.0172355	0.00899225	0.00302461	0.00168534	0.521728	5.69841
22	38	U1GFP	CL6	D3KO	0.0315551	0.0216909	0.00383974	0.00187477	0.687396	8.21802
22	39	U1GFP	CL6	D3KO	0.026185	0.0238741	0.00349948	0.0017452	0.911749	7.48254
22	40	U1GFP	CL6	D3KO	0.0176484	0.0102523	0.00361942	0.00172525	0.580922	4.87603
22	42	U1GFP	CL6	D3KO	0.0058558	0.00414004	0.00265187	0.00161832	0.706998	2.20817
22	43	U1GFP	CL6	D3KO	0.0427766	0.0201925	0.00418037	0.0019491	0.472046	10.2327
22	45	U1GFP	CL6	D3KO	0.0310836	0.018225	0.00496951	0.0019826	0.586323	6.25486
22	46	U1GFP	CL6	D3KO	0.0057828	0.00336018	0.00220745	0.00145444	0.581065	2.61967
22	47	U1GFP	CL6	D3KO	0.0042153	0.00274792	0.00260137	0.00160711	0.651892	1.62042
22	48	U1GFP	CL6	D3KO	0.00667879	0.00599614	0.00197758	0.0014069	0.897789	3.37725
22	49	U1GFP	CL6	D3KO	0.00605123	0.0036526	0.00220314	0.00147274	0.603613	2.74664
23	1	U1GFP	CL6	D3KO	0.00585816	0.00321372	0.00202783	0.00144399	0.548588	2.88888
23	2	U1GFP	CL6	D3KO	0.0100898	0.00523571	0.00280094	0.00174902	0.518911	3.60229
23	3	U1GFP	CL6	D3KO	0.00934089	0.0092917	0.00119572	0.00123254	0.994733	7.81192
23	4	U1GFP	CL6	D3KO	0.00933917	0.00465175	0.00273229	0.00168279	0.498091	3.41808
23	5	U1GFP	CL6	D3KO	0.0289227	0.0219752	0.00375205	0.0021455	0.759792	7.70852
23	6	U1GFP	CL6	D3KO	0.0187507	0.0104193	0.00400185	0.00328716	0.555674	4.68552
23	7	U1GFP	CL6	D3KO	0.0170831	0.00986037	0.00172785	0.00172611	0.5772	9.88689
23	8	U1GFP	CL6	D3KO	0.0104464	0.00793155	0.00265985	0.00159997	0.759261	3.92745
23	9	U1GFP	CL6	D3KO	0.00768504	0.003848	0.0030064	0.00173111	0.500713	2.55623
23	10	U1GFP	CL6	D3KO	0.00428811	0.00312611	0.00218109	0.00222764	0.729018	1.96604
23	11	U1GFP	CL6	D3KO	0.0269738	0.0162781	0.00436341	0.00222141	0.603477	6.18182
23	12	U1GFP	CL6	D3KO	0.0255996	0.0150654	0.00173697	0.00143361	0.5885	14.7381
23	15	U1GFP	CL6	D3KO	0.0197481	0.0214376	0.00192758	0.00143836	1.08555	10.245
23	16	U1GFP	CL6	D3KO	0.0121407	0.0115131	0.00329135	0.00172205	0.948311	3.68866
23	17	U1GFP	CL6	D3KO	0.0157118	0.0138186	0.00307611	0.00169729	0.879499	5.1077
23	18	U1GFP	CL6	D3KO	0.0038102	0.00195106	0.00296194	0.00168246	0.512063	1.28639
23	20	U1GFP	CL6	D3KO	0.0157456	0.0146015	0.00296482	0.00169381	0.92734	5.3108
23	22	U1GFP	CL6	D3KO	0.0126177	0.00789056	0.0025448	0.00157196	0.625357	4.95822
23	23	U1GFP	CL6	D3KO	0.00636973	0.00456657	0.00264349	0.00157057	0.716918	2.40959
23	24	U1GFP	CL6	D3KO	0.0174076	0.0175353	0.00599311	0.00550746	1.00734	2.9046
23	26	U1GFP	CL6	D3KO	0.00565934	0.00386116	0.00283786	0.00156888	0.682264	1.99423
23	27	U1GFP	CL6	D3KO	0.0138526	0.0156629	0.00234332	0.0015179	1.13068	5.91156
23	28	U1GFP	CL6	D3KO	0.0193813	0.0177625	0.00308611	0.00168286	0.916479	6.28017
23	29	U1GFP	CL6	D3KO	0.00540565	0.00437336	0.00191508	0.00134512	0.809035	2.82268
23	30	U1GFP	CL6	D3KO	0.0263346	0.015337	0.00284875	0.00169508	0.582391	9.24427
23	31	U1GFP	CL6	D3KO	0.00480549	0.00330994	0.00228082	0.00154216	0.688783	2.10692
23	32	U1GFP	CL6	D3KO	0.0103991	0.00659268	0.00280782	0.00163679	0.633965	3.70362
23	33	U1GFP	CL6	D3KO	0.00387725	0.00234292	0.00174739	0.00132797	0.604274	2.21888
23	34	U1GFP	CL6	D3KO	0.0133803	0.00937186	0.00222259	0.00151398	0.70042	6.02016
23	35	U1GFP	CL6	D3KO	0.0102759	0.00676816	0.0016149	0.00135944	0.658645	6.36319
23	36	U1GFP	CL6	D3KO	0.00990321	0.00725945	0.00219415	0.0015588	0.73304	4.51346
23	37	U1GFP	CL6	D3KO	0.0135951	0.00687048	0.00157961	0.00136023	0.505366	8.6066
24	2	U1GFP	CL6	D3KO	0.0400088	0.021451	0.00348581	0.00204597	0.536158	11.4776
24	5	U1GFP	CL6	D3KO	0.0214562	0.0200667	0.00187332	0.00145347	0.935238	11.4536
24	7	U1GFP	CL6	D3KO	0.0202855	0.0115064	0.0024572	0.00155186	0.567221	8.25555
24	8	U1GFP	CL6	D3KO	0.0233449	0.0200106	0.00374015	0.00276454	0.857175	6.24169
24	9	U1GFP	CL6	D3KO	0.0162765	0.00919965	0.0020582	0.00144187	0.56521	7.90815
24	10	U1GFP	CL6	D3KO	0.0310935	0.0336145	0.00261371	0.00162148	1.08108	11.8963
24	11	U1GFP	CL6	D3KO	0.0359559	0.017326	0.00419125	0.00268153	0.481867	8.5788
24	12	U1GFP	CL6	D3KO	0.0163433	0.0121802	0.00248516	0.00147155	0.745274	6.57635
24	14	U1GFP	CL6	D3KO	0.0123574	0.00640576	0.00219227	0.00145806	0.518374	5.63681
24	15	U1GFP	CL6	D3KO	0.0296118	0.0334369	0.00313992	0.00171383	1.12917	9.43075
24	16	U1GFP	CL6	D3KO	0.00620199	0.00331725	0.00359127	0.00480887	0.534869	1.72696
24	18	U1GFP	CL6	D3KO	0.0319033	0.0347905	0.00403279	0.00243241	1.0905	7.91098
24	19	U1GFP	CL6	D3KO	0.0191144	0.0117317	0.00337667	0.00175139	0.613764	5.66072
24	20	U1GFP	CL6	D3KO	0.00844897	0.00576827	0.00344734	0.00185563	0.682719	2.45087
24	21	U1GFP	CL6	D3KO	0.046715	0.0522776	0.00464146	0.00213113	1.11907	10.0647
24	22	U1GFP	CL6	D3KO	0.0227131	0.0136538	0.00428252	0.00198142	0.601141	5.30367
24	23	U1GFP	CL6	D3KO	0.0273129	0.0216214	0.00390453	0.00187108	0.791617	6.9952
24	24	U1GFP	CL6	D3KO	0.0375628	0.0447589	0.00397852	0.0019004	1.19157	9.4414
24	25	U1GFP	CL6	D3KO	0.0291579	0.0176405	0.003891	0.00180019	0.604999	7.49369
24	26	U1GFP	CL6	D3KO	0.0190144	0.0115734	0.00316332	0.00169703	0.608665	6.0109
24	27	U1GFP	CL6	D3KO	0.0259917	0.0213597	0.00946076	0.0242293	0.821787	2.74732
24	28	U1GFP	CL6	D3KO	0.028975	0.0249156	0.00321097	0.00198725	0.8599	9.02376
24	29	U1GFP	CL6	D3KO	0.0346241	0.0369679	0.00382315	0.00184494	1.06769	9.05644
24	30	U1GFP	CL6	D3KO	0.0141629	0.0132857	0.00329879	0.00169359	0.93806	4.29337
24	31	U1GFP	CL6	D3KO	0.00435298	0.00243661	0.00217412	0.0014258	0.559757	2.00218
24	32	U1GFP	CL6	D3KO	0.00658937	0.00339988	0.00222295	0.00151458	0.515964	2.96425
24	33	U1GFP	CL6	D3KO	0.0228795	0.0134756	0.00930879	0.0135071	0.588982	2.45784
24	34	U1GFP	CL6	D3KO	0.0273886	0.0133577	0.00356131	0.00189687	0.487711	7.69058
24	35	U1GFP	CL6	D3KO	0.0238584	0.0224572	0.00348101	0.00247713	0.941271	6.85388
25	1	U1GFP	CL6	D3KO	0.0202442	0.00957473	0.00265331	0.00180667	0.472961	7.6298
25	2	U1GFP	CL6	D3KO	0.0250756	0.0143526	0.00234653	0.00182235	0.572374	10.6862
25	4	U1GFP	CL6	D3KO	0.00730429	0.00428319	0.00173146	0.00153996	0.586393	4.21857
25	5	U1GFP	CL6	D3KO	0.00596788	0.00290404	0.00172526	0.00133441	0.486612	3.45911
25	6	U1GFP	CL6	D3KO	0.0168975	0.010295	0.00253401	0.00162526	0.609261	6.66827
25	7	U1GFP	CL6	D3KO	0.0108912	0.00509698	0.0023189	0.00157146	0.467992	4.69669
25	8	U1GFP	CL6	D3KO	0.0215188	0.0128357	0.00319191	0.00184048	0.596486	6.74167
25	10	U1GFP	CL6	D3KO	0.0250668	0.0106725	0.00344528	0.00241348	0.425764	7.27568
25	11	U1GFP	CL6	D3KO	0.0225327	0.0103119	0.00864737	0.0104878	0.457642	2.60573
25	13	U1GFP	CL6	D3KO	0.0164581	0.0106872	0.00243367	0.00154003	0.649356	6.76266
25	14	U1GFP	CL6	D3KO	0.0325268	0.0184501	0.00294998	0.00189546	0.567229	11.0261
25	15	U1GFP	CL6	D3KO	0.0148601	0.00810598	0.00266418	0.00161649	0.545485	5.57775
25	16	U1GFP	CL6	D3KO	0.0257974	0.0109025	0.00331894	0.00254331	0.42262	7.7728
25	18	U1GFP	CL6	D3KO	0.03341	0.0158968	0.00281079	0.00167318	0.47581	11.8864
25	19	U1GFP	CL6	D3KO	0.0128087	0.00530029	0.00280413	0.00163466	0.413803	4.56782
25	20	U1GFP	CL6	D3KO	0.00424748	0.00261597	0.00171705	0.00141968	0.615888	2.47371
25	21	U1GFP	CL6	D3KO	0.00503623	0.0032274	0.00191136	0.00149463	0.640838	2.63489
25	22	U1GFP	CL6	D3KO	0.0176129	0.0122507	0.00285334	0.00166882	0.695555	6.17274
25	23	U1GFP	CL6	D3KO	0.027558	0.0145464	0.00309185	0.0018916	0.527847	8.9131
25	24	U1GFP	CL6	D3KO	0.0333668	0.015442	0.00320814	0.00181536	0.462795	10.4007
25	25	U1GFP	CL6	D3KO	0.0337951	0.0147942	0.00391967	0.0021479	0.437761	8.62192
25	26	U1GFP	CL6	D3KO	0.0173218	0.00882259	0.00276446	0.00153822	0.509333	6.26591
25	29	U1GFP	CL6	D3KO	0.0175632	0.00673692	0.00366211	0.00177543	0.383581	4.79593
25	30	U1GFP	CL6	D3KO	0.00626168	0.00406144	0.00282011	0.00166587	0.648619	2.22037
25	31	U1GFP	CL6	D3KO	0.039083	0.0277485	0.00310463	0.00172502	0.709988	12.5886
25	32	U1GFP	CL6	D3KO	0.0239428	0.0160071	0.00404053	0.0019421	0.668556	5.92567
25	33	U1GFP	CL6	D3KO	0.00538433	0.00257192	0.00236645	0.00150309	0.477668	2.27528
25	34	U1GFP	CL6	D3KO	0.0238328	0.0162493	0.00382077	0.00203183	0.681803	6.2377
25	35	U1GFP	CL6	D3KO	0.0123331	0.00729108	0.0023288	0.00157572	0.591178	5.29592
25	36	U1GFP	CL6	D3KO	0.00893645	0.00567851	0.00281857	0.00154454	0.635432	3.17057
25	37	U1GFP	CL6	D3KO	0.0130296	0.0072915	0.00248501	0.0015838	0.55961	5.24328
25	38	U1GFP	CL6	D3KO	0.00792355	0.00409677	0.00271042	0.00160088	0.517037	2.92337
25	39	U1GFP	CL6	D3KO	0.0111054	0.00513637	0.00290042	0.00160147	0.462509	3.8289
25	40	U1GFP	CL6	D3KO	0.0200226	0.0116106	0.00410507	0.00258867	0.579876	4.87752
25	41	U1GFP	CL6	D3KO	0.00963357	0.00535573	0.00223119	0.00151534	0.555944	4.31769
25	42	U1GFP	CL6	D3KO	0.0238456	0.0150821	0.00261929	0.00155908	0.632488	9.10386
25	43	U1GFP	CL6	D3KO	0.00656906	0.00313587	0.00247334	0.0015511	0.47737	2.65594
25	44	U1GFP	CL6	D3KO	0.0124748	0.00547757	0.00301978	0.00166395	0.439092	4.13102
25	45	U1GFP	CL6	D3KO	0.023926	0.0151653	0.00343646	0.00197734	0.633841	6.96241
25	46	U1GFP	CL6	D3KO	0.0101257	0.00656028	0.00252217	0.00153902	0.647885	4.01468
25	47	U1GFP	CL6	D3KO	0.00473684	0.00279828	0.00223086	0.00148993	0.590747	2.12333
25	48	U1GFP	CL6	D3KO	0.00708002	0.00337245	0.00227669	0.00142116	0.476333	3.10979
25	49	U1GFP	CL6	D3KO	0.0225502	0.0132794	0.00253585	0.00167321	0.588883	8.89254
25	50	U1GFP	CL6	D3KO	0.00674533	0.00419219	0.00228395	0.00154407	0.621495	2.95336
25	51	U1GFP	CL6	D3KO	0.0222601	0.0111507	0.00341187	0.00187141	0.500926	6.5243
25	52	U1GFP	CL6	D3KO	0.0085765	0.00476595	0.00199957	0.00148193	0.555699	4.28917
25	53	U1GFP	CL6	D3KO	0.00812233	0.00522042	0.00214093	0.00142745	0.642724	3.79383
25	54	U1GFP	CL6	D3KO	0.0231508	0.0111669	0.00298275	0.00187589	0.482356	7.76156
25	55	U1GFP	CL6	D3KO	0.00833427	0.00417762	0.00282343	0.00167631	0.501258	2.95182
25	56	U1GFP	CL6	D3KO	0.00712826	0.00482575	0.00195701	0.00147438	0.676989	3.64242
26	2	U1GFP	CL6	D3KO	0.0215893	0.013499	0.00232695	0.00194191	0.625263	9.27793
26	3	U1GFP	CL6	D3KO	0.00642236	0.00475692	0.00163808	0.00150339	0.740681	3.92067
26	4	U1GFP	CL6	D3KO	0.0118232	0.00647441	0.0018048	0.00138227	0.547602	6.55098
26	5	U1GFP	CL6	D3KO	0.0153217	0.00798837	0.00268011	0.00227965	0.521376	5.71681
26	6	U1GFP	CL6	D3KO	0.00407558	0.00273606	0.00209843	0.00153883	0.671331	1.9422
26	7	U1GFP	CL6	D3KO	0.0079921	0.00550254	0.00264068	0.00169591	0.688498	3.02653
26	8	U1GFP	CL6	D3KO	0.0229833	0.010683	0.00374672	0.00201146	0.464815	6.13426
26	9	U1GFP	CL6	D3KO	0.0198163	0.00852179	0.00277834	0.00164083	0.430039	7.13245
26	11	U1GFP	CL6	D3KO	0.0463246	0.0233351	0.00376737	0.001897	0.50373	12.2963
26	12	U1GFP	CL6	D3KO	0.0145672	0.00856739	0.00313376	0.00174329	0.588128	4.64848
26	13	U1GFP	CL6	D3KO	0.0215689	0.0125855	0.0034527	0.00198838	0.5835	6.24696
26	14	U1GFP	CL6	D3KO	0.0350547	0.0161704	0.00360891	0.00188918	0.461291	9.71336
26	15	U1GFP	CL6	D3KO	0.0492754	0.0255665	0.00401759	0.00200408	0.518849	12.2649
26	16	U1GFP	CL6	D3KO	0.0293614	0.0142772	0.00453367	0.0028449	0.486256	6.4763
26	17	U1GFP	CL6	D3KO	0.0247899	0.019348	0.00353621	0.00175494	0.78048	7.0103
26	18	U1GFP	CL6	D3KO	0.0258482	0.0233093	0.00308027	0.00169485	0.901776	8.39155
26	19	U1GFP	CL6	D3KO	0.0170426	0.0149413	0.00220036	0.00157487	0.876702	7.74538
26	20	U1GFP	CL6	D3KO	0.00572247	0.00302288	0.00240353	0.00156553	0.528248	2.38086
26	21	U1GFP	CL6	D3KO	0.0385824	0.0301844	0.00321695	0.00178035	0.782336	11.9935
26	22	U1GFP	CL6	D3KO	0.0324645	0.0175817	0.00282593	0.00159654	0.541567	11.4881
26	23	U1GFP	CL6	D3KO	0.0160185	0.0125337	0.00286768	0.00183644	0.782453	5.58588
26	24	U1GFP	CL6	D3KO	0.00468652	0.00250591	0.00200374	0.00144187	0.534705	2.33888
26	25	U1GFP	CL6	D3KO	0.0180187	0.012762	0.00223595	0.00155285	0.708262	8.05865
26	26	U1GFP	CL6	D3KO	0.00517916	0.00264707	0.00211823	0.00155352	0.511099	2.44505
27	1	U1GFP	CL6	D3KO	0.0141341	0.00981939	0.004618	0.00636893	0.694733	3.06065
27	2	U1GFP	CL6	D3KO	0.0134157	0.0118498	0.00168544	0.00138306	0.883281	7.95974
28	1	U1GFP	CL6	D3KO	0.00462985	0.00367666	0.00142419	0.0014778	0.794122	3.25087
28	2	U1GFP	CL6	D3KO	0.00501723	0.00472028	0.00178259	0.00210157	0.940814	2.81457
28	3	U1GFP	CL6	D3KO	0.0141784	0.0126659	0.00262751	0.00167249	0.893325	5.39613
28	4	U1GFP	CL6	D3KO	0.019869	0.014426	0.00242697	0.00159031	0.726055	8.18674
28	5	U1GFP	CL6	D3KO	0.0148093	0.0105735	0.00239017	0.00170082	0.713981	6.19591
28	6	U1GFP	CL6	D3KO	0.00462334	0.00261001	0.00107446	0.00121142	0.564528	4.30296
28	7	U1GFP	CL6	D3KO	0.0221634	0.0254859	0.00266404	0.00155109	1.14991	8.31945
28	8	U1GFP	CL6	D3KO	0.0151813	0.00868473	0.00296218	0.00157883	0.572068	5.12505
28	9	U1GFP	CL6	D3KO	0.0152699	0.0138717	0.00289982	0.00177333	0.90843	5.26583
28	10	U1GFP	CL6	D3KO	0.00999717	0.00586174	0.00178535	0.00171998	0.58634	5.59956
28	11	U1GFP	CL6	D3KO	0.0196727	0.0111677	0.00272977	0.00169896	0.567675	7.20673
28	12	U1GFP	CL6	D3KO	0.00440141	0.00230493	0.00217755	0.00148092	0.523679	2.02127
28	13	U1GFP	CL6	D3KO	0.0368137	0.0280471	0.00329886	0.00176746	0.761866	11.1596
28	14	U1GFP	CL6	D3KO	0.00439086	0.00261647	0.0015605	0.0014362	0.595891	2.81376
28	15	U1GFP	CL6	D3KO	0.00712231	0.00361801	0.00287996	0.00156072	0.507983	2.47306
28	16	U1GFP	CL6	D3KO	0.0287159	0.0156756	0.00227182	0.00163151	0.545884	12.6401
28	17	U1GFP	CL6	D3KO	0.0280543	0.0218497	0.00287836	0.00165583	0.778834	9.74664
28	18	U1GFP	CL6	D3KO	0.0125391	0.00645039	0.0020606	0.00155642	0.514422	6.08518
28	19	U1GFP	CL6	D3KO	0.010986	0.0045363	0.00320394	0.00171093	0.412917	3.42889
28	20	U1GFP	CL6	D3KO	0.00465003	0.0027321	0.00173862	0.00152953	0.587545	2.67455
28	21	U1GFP	CL6	D3KO	0.00890194	0.00444802	0.00216319	0.00150627	0.499669	4.11519
28	22	U1GFP	CL6	D3KO	0.011391	0.00522223	0.00255415	0.00159953	0.458452	4.45981
28	23	U1GFP	CL6	D3KO	0.0127577	0.00596048	0.00313882	0.00164955	0.467206	4.0645
28	24	U1GFP	CL6	D3KO	0.00841475	0.00616869	0.00249563	0.00150787	0.733081	3.37179
28	25	U1GFP	CL6	D3KO	0.0147476	0.0108712	0.00264673	0.0015627	0.73715	5.57199
28	26	U1GFP	CL6	D3KO	0.0130803	0.00603361	0.00239816	0.00150878	0.461274	5.4543
28	27	U1GFP	CL6	D3KO	0.0151316	0.0111237	0.00211542	0.00145923	0.73513	7.153
28	28	U1GFP	CL6	D3KO	0.00840972	0.00541398	0.00201532	0.00143695	0.643777	4.17289
29	1	U1GFP	CL6	D3KO	0.00928811	0.0055123	0.00145427	0.00136022	0.593479	6.3868
29	2	U1GFP	CL6	D3KO	0.00609489	0.00337421	0.00126675	0.00131335	0.553613	4.81143
29	4	U1GFP	CL6	D3KO	0.0102888	0.00576456	0.00170562	0.00139136	0.560274	6.0323
29	5	U1GFP	CL6	D3KO	0.037935	0.0245754	0.00409424	0.00298434	0.64783	9.26546
29	6	U1GFP	CL6	D3KO	0.00762306	0.00498336	0.0020624	0.00173547	0.653722	3.6962
29	7	U1GFP	CL6	D3KO	0.00817501	0.00456715	0.00238634	0.00153853	0.558672	3.42575
29	8	U1GFP	CL6	D3KO	0.0125567	0.00634952	0.00338091	0.00189189	0.505667	3.71401
29	9	U1GFP	CL6	D3KO	0.0320082	0.0208613	0.0032572	0.00179684	0.65175	9.82689
29	10	U1GFP	CL6	D3KO	0.0285847	0.0307673	0.0024787	0.00157181	1.07636	11.5321
29	11	U1GFP	CL6	D3KO	0.00997274	0.00552119	0.00320657	0.00175199	0.553628	3.1101
29	12	U1GFP	CL6	D3KO	0.0240644	0.0184	0.00274652	0.00164395	0.764614	8.76178
29	13	U1GFP	CL6	D3KO	0.0232947	0.0253975	0.00313219	0.00186755	1.09027	7.43719
29	14	U1GFP	CL6	D3KO	0.0280977	0.0192955	0.00284336	0.00190263	0.686727	9.88188
29	15	U1GFP	CL6	D3KO	0.0245419	0.0127684	0.00464308	0.00576612	0.520271	5.28569
29	16	U1GFP	CL6	D3KO	0.0274984	0.020875	0.00253661	0.00164917	0.759137	10.8406
29	17	U1GFP	CL6	D3KO	0.0205954	0.0111558	0.00375516	0.00264693	0.541663	5.48457
29	18	U1GFP	CL6	D3KO	0.0202314	0.0126815	0.0033785	0.00209159	0.626825	5.98827
15	1	U1GFP	CL9	D3KO	0.0118337	0.0055897	0.0032295	0.00249634	0.472353	3.66426
15	2	U1GFP	CL9	D3KO	0.00448461	0.00349578	0.00198104	0.00144087	0.779506	2.26377
15	3	U1GFP	CL9	D3KO	0.00968588	0.00582531	0.00279388	0.00160205	0.601423	3.46682
15	4	U1GFP	CL9	D3KO	0.0108805	0.00695617	0.00325725	0.00177907	0.639322	3.34041
15	5	U1GFP	CL9	D3KO	0.0160735	0.00685624	0.00329743	0.0018138	0.426556	4.87455
15	6	U1GFP	CL9	D3KO	0.0201491	0.010009	0.00328624	0.00184756	0.496745	6.13135
15	7	U1GFP	CL9	D3KO	0.0122545	0.00486418	0.00316986	0.00194573	0.396931	3.86594
15	8	U1GFP	CL9	D3KO	0.0135736	0.00944637	0.00374601	0.00195985	0.695935	3.62349
15	9	U1GFP	CL9	D3KO	0.0114673	0.0106005	0.00339016	0.00189059	0.924413	3.38251
15	10	U1GFP	CL9	D3KO	0.00954769	0.00453785	0.00304564	0.00168554	0.475283	3.13487
15	11	U1GFP	CL9	D3KO	0.0125429	0.00573026	0.00337772	0.00190074	0.456853	3.71342
15	12	U1GFP	CL9	D3KO	0.00855694	0.00447089	0.00305904	0.00172556	0.522486	2.79727
15	13	U1GFP	CL9	D3KO	0.00786183	0.00378306	0.00242133	0.00159957	0.481194	3.2469
15	14	U1GFP	CL9	D3KO	0.0258579	0.0210304	0.00526188	0.00328369	0.813306	4.9142
15	15	U1GFP	CL9	D3KO	0.0214614	0.012115	0.00500561	0.00319276	0.564501	4.28747
16	2	U1GFP	CL9	D3KO	0.00925245	0.00579886	0.00186664	0.00150303	0.626738	4.95675
16	4	U1GFP	CL9	D3KO	0.0214378	0.0159014	0.00530977	0.00395955	0.741743	4.03743
16	5	U1GFP	CL9	D3KO	0.00961566	0.00741246	0.00178634	0.00159649	0.770874	5.38288
16	6	U1GFP	CL9	D3KO	0.00851071	0.00559724	0.00232388	0.00157205	0.657671	3.66228
16	9	U1GFP	CL9	D3KO	0.00737369	0.00453714	0.00245716	0.00157928	0.615315	3.0009
16	10	U1GFP	CL9	D3KO	0.0166632	0.0161479	0.00260164	0.00160157	0.969079	6.40486
16	11	U1GFP	CL9	D3KO	0.00608518	0.00563662	0.00183677	0.00142086	0.926287	3.31298
16	12	U1GFP	CL9	D3KO	0.00777716	0.00516017	0.00230935	0.00152013	0.663503	3.36768
16	13	U1GFP	CL9	D3KO	0.0162335	0.0103801	0.00387731	0.00220287	0.639424	4.1868
16	14	U1GFP	CL9	D3KO	0.0258344	0.0135493	0.00275391	0.0015989	0.524467	9.38102
16	15	U1GFP	CL9	D3KO	0.0341339	0.0368189	0.00369788	0.00186894	1.07866	9.23067
16	16	U1GFP	CL9	D3KO	0.0181344	0.0184582	0.00297115	0.00164622	1.01785	6.10349
16	17	U1GFP	CL9	D3KO	0.0263758	0.0126538	0.00694248	0.0139718	0.479752	3.79918
16	18	U1GFP	CL9	D3KO	0.0146173	0.0103136	0.00364299	0.0018404	0.705574	4.01245
16	19	U1GFP	CL9	D3KO	0.0157745	0.0139149	0.00305938	0.0016689	0.882112	5.15612
16	20	U1GFP	CL9	D3KO	0.0383271	0.0313082	0.00429857	0.0019845	0.81687	8.91624
16	21	U1GFP	CL9	D3KO	0.0222157	0.0156478	0.0030337	0.00172176	0.70436	7.32296
16	22	U1GFP	CL9	D3KO	0.0113501	0.00753928	0.00268586	0.00160171	0.66425	4.22587
16	23	U1GFP	CL9	D3KO	0.0186369	0.00994026	0.00288522	0.00167385	0.533364	6.45944
16	24	U1GFP	CL9	D3KO	0.00481027	0.00333335	0.00226145	0.00152561	0.692965	2.12708
16	25	U1GFP	CL9	D3KO	0.00473556	0.00322696	0.00223914	0.00150588	0.681432	2.1149
16	26	U1GFP	CL9	D3KO	0.00692831	0.00372221	0.00260527	0.00166778	0.537247	2.65934
16	27	U1GFP	CL9	D3KO	0.00431154	0.00328807	0.00188601	0.00144386	0.762621	2.28606
17	1	U1GFP	CL9	D3KO	0.0201905	0.0154738	0.00175172	0.00143809	0.766388	11.5261
17	2	U1GFP	CL9	D3KO	0.0261348	0.0125902	0.00346266	0.00253057	0.481742	7.54761
17	3	U1GFP	CL9	D3KO	0.016202	0.00727026	0.00241003	0.00161117	0.448725	6.72274
17	4	U1GFP	CL9	D3KO	0.021521	0.0180278	0.00192304	0.00151835	0.837682	11.1912
17	5	U1GFP	CL9	D3KO	0.021253	0.0119902	0.00244451	0.00160894	0.564168	8.69417
17	6	U1GFP	CL9	D3KO	0.0210834	0.0184549	0.00232636	0.00158479	0.875328	9.06282
17	7	U1GFP	CL9	D3KO	0.0224499	0.00873468	0.00371246	0.0022031	0.389074	6.04719
17	8	U1GFP	CL9	D3KO	0.0241668	0.0139292	0.00433139	0.00258864	0.57638	5.57944
17	9	U1GFP	CL9	D3KO	0.0220629	0.0121506	0.0029192	0.00172842	0.550727	7.55784
17	10	U1GFP	CL9	D3KO	0.0231838	0.0153985	0.00342461	0.00200119	0.664195	6.76976
17	11	U1GFP	CL9	D3KO	0.0334701	0.01848	0.00413855	0.00240999	0.552136	8.08739
17	12	U1GFP	CL9	D3KO	0.00734011	0.00680005	0.00248335	0.00159731	0.926424	2.95573
17	14	U1GFP	CL9	D3KO	0.0245486	0.0130391	0.00368659	0.00208807	0.531156	6.65888
17	15	U1GFP	CL9	D3KO	0.0239772	0.0145218	0.00391815	0.00186496	0.60565	6.11951
17	16	U1GFP	CL9	D3KO	0.0146828	0.0122922	0.00350267	0.00180424	0.837182	4.19189
17	17	U1GFP	CL9	D3KO	0.0241626	0.0152942	0.00312771	0.00170692	0.632972	7.72532
17	18	U1GFP	CL9	D3KO	0.0119464	0.0101295	0.00306931	0.00179761	0.847909	3.89221
17	19	U1GFP	CL9	D3KO	0.00870539	0.0049713	0.00302225	0.00163678	0.57106	2.88044
17	20	U1GFP	CL9	D3KO	0.00982238	0.00593251	0.00313664	0.00172269	0.603979	3.13149
17	21	U1GFP	CL9	D3KO	0.015416	0.0101695	0.00365615	0.0019542	0.659671	4.21647
17	22	U1GFP	CL9	D3KO	0.0174429	0.0313364	0.00308768	0.00164262	1.79651	5.6492
17	23	U1GFP	CL9	D3KO	0.00383112	0.00188974	0.00262092	0.00152073	0.49326	1.46175
17	24	U1GFP	CL9	D3KO	0.0214562	0.0212817	0.00391029	0.00202345	0.991865	5.48712
17	25	U1GFP	CL9	D3KO	0.0171113	0.0128834	0.00332178	0.00180993	0.752922	5.15123
17	26	U1GFP	CL9	D3KO	0.0233181	0.0208617	0.00321792	0.00175217	0.894656	7.24634
17	27	U1GFP	CL9	D3KO	0.0188059	0.0153311	0.00372038	0.00206129	0.81523	5.05483
17	28	U1GFP	CL9	D3KO	0.00408739	0.0019846	0.00282664	0.00168787	0.485542	1.44603
17	29	U1GFP	CL9	D3KO	0.0175816	0.0137349	0.00318198	0.00172544	0.781208	5.52536
17	31	U1GFP	CL9	D3KO	0.0250017	0.0197839	0.00424688	0.00306209	0.791304	5.88707
17	32	U1GFP	CL9	D3KO	0.0206466	0.0139562	0.00362068	0.00239772	0.675959	5.7024
17	33	U1GFP	CL9	D3KO	0.0132409	0.010651	0.00257492	0.00154363	0.804402	5.14227
17	34	U1GFP	CL9	D3KO	0.0343288	0.0264734	0.00458672	0.00279036	0.771172	7.48438
17	36	U1GFP	CL9	D3KO	0.0164447	0.0114295	0.00279791	0.00165099	0.695028	5.87749
17	37	U1GFP	CL9	D3KO	0.00511955	0.00402741	0.00180793	0.00140911	0.786673	2.83171
17	38	U1GFP	CL9	D3KO	0.0059706	0.00273731	0.00228709	0.00160775	0.458464	2.61057
17	39	U1GFP	CL9	D3KO	0.0107133	0.00514613	0.0028052	0.00201827	0.48035	3.81908
18	1	U1GFP	CL9	D3KO	0.0113266	0.00579172	0.00194818	0.00142148	0.511336	5.81396
18	2	U1GFP	CL9	D3KO	0.0192878	0.0157593	0.00224146	0.00158071	0.817058	8.60503
18	3	U1GFP	CL9	D3KO	0.0122579	0.00600673	0.00232018	0.00159281	0.490029	5.28318
18	4	U1GFP	CL9	D3KO	0.00669768	0.00339563	0.00167091	0.0014693	0.506986	4.00841
18	5	U1GFP	CL9	D3KO	0.00895048	0.00417248	0.00215493	0.00160187	0.466173	4.15348
18	7	U1GFP	CL9	D3KO	0.00815861	0.0072158	0.00226822	0.00147313	0.88444	3.59692
18	8	U1GFP	CL9	D3KO	0.00834803	0.00664575	0.00169832	0.00141342	0.796087	4.91547
18	10	U1GFP	CL9	D3KO	0.00431517	0.00341915	0.00156248	0.00136514	0.792357	2.76175
18	11	U1GFP	CL9	D3KO	0.009814	0.00572529	0.00347221	0.00189948	0.58338	2.82644
18	12	U1GFP	CL9	D3KO	0.00457092	0.00246074	0.00291478	0.00157475	0.538348	1.56819
18	13	U1GFP	CL9	D3KO	0.00763569	0.00678377	0.00250069	0.00162554	0.88843	3.05343
18	14	U1GFP	CL9	D3KO	0.0280571	0.0201426	0.00394469	0.00200172	0.717915	7.11264
18	15	U1GFP	CL9	D3KO	0.0230881	0.0104162	0.00361646	0.00191629	0.451151	6.38416
18	16	U1GFP	CL9	D3KO	0.0249004	0.00959836	0.00361831	0.00363107	0.38547	6.88177
18	17	U1GFP	CL9	D3KO	0.0276583	0.0155842	0.00416733	0.00196697	0.563455	6.63694
18	18	U1GFP	CL9	D3KO	0.0235718	0.012776	0.00370399	0.00192578	0.542003	6.3639
18	19	U1GFP	CL9	D3KO	0.0317855	0.018454	0.00408424	0.00193506	0.580578	7.78247
18	20	U1GFP	CL9	D3KO	0.0183242	0.00804494	0.00258817	0.00186813	0.439034	7.07999
18	21	U1GFP	CL9	D3KO	0.00880871	0.00466417	0.00332951	0.00163701	0.529495	2.64565
18	23	U1GFP	CL9	D3KO	0.0319526	0.0202503	0.00384891	0.00216215	0.633762	8.30172
18	26	U1GFP	CL9	D3KO	0.0167534	0.0192554	0.00360748	0.00182937	1.14935	4.64406
18	28	U1GFP	CL9	D3KO	0.015346	0.0130413	0.00253234	0.00168526	0.849819	6.06002
18	29	U1GFP	CL9	D3KO	0.0211419	0.00852399	0.00373316	0.00199526	0.403179	5.66329
18	30	U1GFP	CL9	D3KO	0.0181902	0.0165742	0.00316643	0.00173685	0.911161	5.74469
18	31	U1GFP	CL9	D3KO	0.0174091	0.0180037	0.00326811	0.00175065	1.03416	5.32696
18	32	U1GFP	CL9	D3KO	0.0396435	0.03019	0.00396293	0.00211767	0.761537	10.0036
18	33	U1GFP	CL9	D3KO	0.00745149	0.00328374	0.00245453	0.00155261	0.440683	3.03581
18	34	U1GFP	CL9	D3KO	0.0208803	0.0121094	0.00593658	0.0026028	0.579946	3.51722
18	35	U1GFP	CL9	D3KO	0.0263277	0.026041	0.00368383	0.00208669	0.989112	7.14683
19	1	U1GFP	CL9	D3KO	0.014632	0.0188431	0.00300725	0.00272357	1.28781	4.86556
19	3	U1GFP	CL9	D3KO	0.00472207	0.00543489	0.00170357	0.001351	1.15095	2.77187
19	4	U1GFP	CL9	D3KO	0.0131629	0.00829035	0.00264285	0.001637	0.629825	4.98059
19	5	U1GFP	CL9	D3KO	0.0121031	0.012879	0.00265759	0.00162859	1.06411	4.55415
19	6	U1GFP	CL9	D3KO	0.0186633	0.0103218	0.00272212	0.00159244	0.55305	6.85617
19	7	U1GFP	CL9	D3KO	0.0219598	0.0133343	0.00328689	0.00183104	0.607217	6.68101
19	8	U1GFP	CL9	D3KO	0.021521	0.022204	0.00362253	0.0017861	1.03174	5.94087
19	9	U1GFP	CL9	D3KO	0.0212669	0.0202179	0.00267852	0.00154402	0.950673	7.93982
19	10	U1GFP	CL9	D3KO	0.0141591	0.00697859	0.00364569	0.0018304	0.492871	3.88378
19	11	U1GFP	CL9	D3KO	0.0261053	0.0133212	0.00268853	0.00167555	0.510287	9.70986
19	12	U1GFP	CL9	D3KO	0.00392425	0.00196844	0.00317431	0.00173007	0.50161	1.23625
19	13	U1GFP	CL9	D3KO	0.0196996	0.0208453	0.0040385	0.00202642	1.05816	4.87796
19	14	U1GFP	CL9	D3KO	0.0158209	0.00809246	0.00418204	0.00209147	0.511505	3.78305
19	15	U1GFP	CL9	D3KO	0.0110238	0.00554598	0.00364245	0.00196343	0.503093	3.02647
19	16	U1GFP	CL9	D3KO	0.0198661	0.0104498	0.00283365	0.00165678	0.526013	7.0108
19	17	U1GFP	CL9	D3KO	0.0129289	0.0108324	0.00310131	0.00163738	0.837843	4.16884
19	18	U1GFP	CL9	D3KO	0.00416086	0.00214403	0.00328873	0.00177991	0.515285	1.26519
19	19	U1GFP	CL9	D3KO	0.0231622	0.0132993	0.00493923	0.00380822	0.57418	4.68944
19	20	U1GFP	CL9	D3KO	0.0110049	0.00900468	0.00239638	0.00162334	0.818244	4.5923
19	21	U1GFP	CL9	D3KO	0.0189759	0.00833914	0.00321478	0.0019725	0.439459	5.90271
19	22	U1GFP	CL9	D3KO	0.0131059	0.00726968	0.00337657	0.00206021	0.554687	3.88143
19	24	U1GFP	CL9	D3KO	0.00833652	0.00423408	0.00234367	0.00149907	0.507896	3.55704
19	25	U1GFP	CL9	D3KO	0.00472187	0.00357122	0.00239172	0.00159464	0.756315	1.97425
20	3	U1GFP	CL9	D3KO	0.0162923	0.0182918	0.00249842	0.00156583	1.12272	6.52106
20	4	U1GFP	CL9	D3KO	0.0158528	0.0142841	0.00237284	0.00170887	0.901045	6.68095
20	5	U1GFP	CL9	D3KO	0.00565165	0.0034291	0.0027101	0.00162098	0.606744	2.08541
20	6	U1GFP	CL9	D3KO	0.00478005	0.00241926	0.00322494	0.00397127	0.506115	1.48221
20	7	U1GFP	CL9	D3KO	0.0211752	0.0116104	0.00383185	0.00187389	0.548302	5.5261
20	8	U1GFP	CL9	D3KO	0.00764638	0.00472374	0.00194836	0.00151532	0.617775	3.92451
20	9	U1GFP	CL9	D3KO	0.0040625	0.00238067	0.00195607	0.00141716	0.586011	2.07687
20	10	U1GFP	CL9	D3KO	0.00731125	0.00775109	0.00236607	0.00154582	1.06016	3.09004
20	11	U1GFP	CL9	D3KO	0.00589348	0.00450754	0.00276678	0.00160331	0.764836	2.13009
20	12	U1GFP	CL9	D3KO	0.00562951	0.00295045	0.00249059	0.00153525	0.524104	2.26031
20	13	U1GFP	CL9	D3KO	0.00793163	0.00409866	0.00242457	0.00154998	0.516749	3.27136
20	14	U1GFP	CL9	D3KO	0.0243795	0.0156922	0.00401118	0.00194822	0.643664	6.0779
20	15	U1GFP	CL9	D3KO	0.00741827	0.00621188	0.0031188	0.00170627	0.837377	2.37857
20	16	U1GFP	CL9	D3KO	0.0192939	0.0158901	0.00283095	0.00173647	0.823581	6.81537
20	17	U1GFP	CL9	D3KO	0.025368	0.0269366	0.0037299	0.00206061	1.06184	6.80125
20	18	U1GFP	CL9	D3KO	0.00899164	0.00835027	0.00339829	0.0017757	0.92867	2.64593
20	19	U1GFP	CL9	D3KO	0.0146777	0.0136285	0.00248261	0.00161986	0.928515	5.91222
20	20	U1GFP	CL9	D3KO	0.0083058	0.00705749	0.00326237	0.00174135	0.849706	2.54594
20	21	U1GFP	CL9	D3KO	0.0387596	0.0259754	0.00439059	0.00208914	0.670168	8.82788
20	22	U1GFP	CL9	D3KO	0.0116046	0.00724511	0.00195497	0.00145568	0.62433	5.93595
20	23	U1GFP	CL9	D3KO	0.0217675	0.0171962	0.00363285	0.00175819	0.789992	5.99187
20	24	U1GFP	CL9	D3KO	0.0439947	0.0399853	0.00378362	0.00277804	0.908866	11.6277
20	25	U1GFP	CL9	D3KO	0.0151876	0.0107966	0.00318896	0.00168485	0.710877	4.76258
20	26	U1GFP	CL9	D3KO	0.0281547	0.033705	0.0035329	0.00181547	1.19714	7.96927
20	27	U1GFP	CL9	D3KO	0.0193999	0.00902681	0.00350578	0.00192855	0.465302	5.53369
20	28	U1GFP	CL9	D3KO	0.0137794	0.0173341	0.00263321	0.00152367	1.25797	5.23291
20	29	U1GFP	CL9	D3KO	0.00571386	0.00300257	0.00207064	0.00140149	0.525489	2.75947
20	30	U1GFP	CL9	D3KO	0.0164958	0.00887021	0.00358283	0.00187772	0.537727	4.60412
20	31	U1GFP	CL9	D3KO	0.0111726	0.00887287	0.00306452	0.00166318	0.794165	3.64579
20	32	U1GFP	CL9	D3KO	0.0135184	0.00691931	0.00247767	0.00149368	0.511842	5.45611
21	2	U1GFP	CL9	D3KO	0.0102512	0.00496425	0.00292945	0.00226581	0.484258	3.49937
21	3	U1GFP	CL9	D3KO	0.0347621	0.0287233	0.0102403	0.0124497	0.826281	3.39463
21	5	U1GFP	CL9	D3KO	0.0125644	0.00548643	0.0031096	0.00175192	0.436666	4.04051
21	6	U1GFP	CL9	D3KO	0.031134	0.0227883	0.00453008	0.00238555	0.731944	6.87273
21	7	U1GFP	CL9	D3KO	0.0214983	0.0110626	0.00481129	0.00300071	0.514581	4.46829
21	8	U1GFP	CL9	D3KO	0.00982215	0.00540507	0.00307932	0.00177429	0.550294	3.18972
21	9	U1GFP	CL9	D3KO	0.0143272	0.00619772	0.00368519	0.00177459	0.432584	3.88778
21	10	U1GFP	CL9	D3KO	0.0282926	0.0190533	0.005297	0.00366528	0.673436	5.34125
21	11	U1GFP	CL9	D3KO	0.0148052	0.0106279	0.00314731	0.00160947	0.717846	4.70409
21	12	U1GFP	CL9	D3KO	0.0268254	0.0219582	0.00327178	0.00171897	0.81856	8.19902
21	13	U1GFP	CL9	D3KO	0.0304484	0.0161868	0.00420613	0.00206918	0.531613	7.23905
21	14	U1GFP	CL9	D3KO	0.0275867	0.0153202	0.00409971	0.00191247	0.555348	6.72894
21	15	U1GFP	CL9	D3KO	0.00704699	0.00317606	0.00317923	0.00169262	0.450698	2.21657
21	16	U1GFP	CL9	D3KO	0.00891103	0.00384307	0.00319195	0.00166208	0.431272	2.79172
21	17	U1GFP	CL9	D3KO	0.00477974	0.00242725	0.00270909	0.00165123	0.50782	1.76434
21	18	U1GFP	CL9	D3KO	0.00843822	0.00365689	0.00336896	0.00170916	0.433372	2.5047
21	19	U1GFP	CL9	D3KO	0.0329645	0.0246357	0.00341044	0.00180507	0.747339	9.66578
21	20	U1GFP	CL9	D3KO	0.013566	0.00806704	0.0047688	0.004457	0.594651	2.84475
21	21	U1GFP	CL9	D3KO	0.0126162	0.00673888	0.00558278	0.0098378	0.534145	2.25984
21	22	U1GFP	CL9	D3KO	0.0283293	0.0242505	0.00353068	0.00179372	0.856022	8.02375
21	24	U1GFP	CL9	D3KO	0.0205669	0.00919958	0.00502941	0.00349204	0.447301	4.08932
21	25	U1GFP	CL9	D3KO	0.00646387	0.00311804	0.00229248	0.00152675	0.48238	2.8196
22	1	U1GFP	CL9	D3KO	0.0275399	0.0213654	0.00606741	0.00910499	0.775799	4.53898
22	2	U1GFP	CL9	D3KO	0.0202488	0.0102733	0.00343373	0.00229423	0.507355	5.89702
22	3	U1GFP	CL9	D3KO	0.0223197	0.0147636	0.00243303	0.00156296	0.661461	9.17363
22	4	U1GFP	CL9	D3KO	0.0139727	0.0143935	0.00302282	0.00157429	1.03012	4.6224
22	5	U1GFP	CL9	D3KO	0.005274	0.00339886	0.00264518	0.00159226	0.644456	1.99382
22	6	U1GFP	CL9	D3KO	0.00811894	0.00496421	0.00306428	0.0017205	0.611435	2.64954
22	7	U1GFP	CL9	D3KO	0.0324788	0.0355693	0.00258043	0.00153184	1.09515	12.5866
22	8	U1GFP	CL9	D3KO	0.0208778	0.0199527	0.00570829	0.00476662	0.95569	3.65746
22	9	U1GFP	CL9	D3KO	0.0214438	0.00916012	0.00356138	0.00216835	0.427169	6.02119
22	10	U1GFP	CL9	D3KO	0.0202269	0.0151552	0.00265825	0.00162804	0.749257	7.60911
22	11	U1GFP	CL9	D3KO	0.0208228	0.0105449	0.00452579	0.00279102	0.506411	4.60093
22	12	U1GFP	CL9	D3KO	0.0221028	0.0143043	0.00375308	0.00191002	0.647172	5.88924
22	13	U1GFP	CL9	D3KO	0.00865435	0.00567387	0.00440641	0.00552272	0.655609	1.96404
22	14	U1GFP	CL9	D3KO	0.0101504	0.00713304	0.00224214	0.00150191	0.702732	4.52712
23	1	U1GFP	CL9	D3KO	0.00923405	0.00406778	0.00296091	0.00192915	0.440519	3.11866
23	2	U1GFP	CL9	D3KO	0.00986572	0.0100519	0.0020167	0.00144113	1.01887	4.892
23	3	U1GFP	CL9	D3KO	0.023554	0.0199135	0.0035515	0.00233904	0.845439	6.63212
23	4	U1GFP	CL9	D3KO	0.0092069	0.00812507	0.00248863	0.0015918	0.882497	3.69958
23	5	U1GFP	CL9	D3KO	0.0094776	0.007363	0.00265614	0.00180075	0.776884	3.56819
23	6	U1GFP	CL9	D3KO	0.00894504	0.0062401	0.0027845	0.00169969	0.697605	3.21244
23	7	U1GFP	CL9	D3KO	0.0208599	0.00926665	0.00279615	0.00167601	0.444232	7.46022
23	8	U1GFP	CL9	D3KO	0.0141331	0.00608645	0.00310205	0.00175358	0.430651	4.55607
23	9	U1GFP	CL9	D3KO	0.00784377	0.00482568	0.00223103	0.0015728	0.615225	3.51577
23	10	U1GFP	CL9	D3KO	0.0162747	0.0146996	0.00279634	0.00173917	0.903218	5.81999
23	11	U1GFP	CL9	D3KO	0.0142038	0.013155	0.00342411	0.00186053	0.926158	4.14818
23	12	U1GFP	CL9	D3KO	0.00728819	0.00312562	0.00356544	0.00188184	0.42886	2.04412
23	13	U1GFP	CL9	D3KO	0.0106543	0.00807801	0.00321366	0.0016967	0.758194	3.31531
23	14	U1GFP	CL9	D3KO	0.00908458	0.00705806	0.00349478	0.00256757	0.776927	2.59947
23	15	U1GFP	CL9	D3KO	0.0119355	0.00555236	0.00362365	0.00193199	0.465198	3.29377
23	16	U1GFP	CL9	D3KO	0.0361319	0.0296839	0.00502603	0.0025429	0.821543	7.18895
23	17	U1GFP	CL9	D3KO	0.0173536	0.00910875	0.00381519	0.00192998	0.524891	4.54855
23	18	U1GFP	CL9	D3KO	0.0132144	0.00702216	0.00417323	0.00234797	0.531404	3.16646
23	19	U1GFP	CL9	D3KO	0.0308862	0.0188024	0.00515589	0.00333869	0.608764	5.99047
23	20	U1GFP	CL9	D3KO	0.0323724	0.012592	0.00406608	0.00273753	0.388972	7.96158
23	21	U1GFP	CL9	D3KO	0.0219431	0.013837	0.00364332	0.0019872	0.630587	6.02283
24	1	U1GFP	CL9	D3KO	0.00829553	0.00477532	0.0025695	0.00267175	0.57565	3.22847
24	2	U1GFP	CL9	D3KO	0.0183162	0.009203	0.0023789	0.00174658	0.502453	7.69942
24	3	U1GFP	CL9	D3KO	0.0107037	0.00605465	0.00270055	0.00174637	0.565659	3.96353
24	4	U1GFP	CL9	D3KO	0.00749582	0.00416931	0.00219685	0.00146841	0.556218	3.41207
24	5	U1GFP	CL9	D3KO	0.00458363	0.00358846	0.00153673	0.00137045	0.782885	2.98271
24	7	U1GFP	CL9	D3KO	0.00754036	0.00612277	0.00204245	0.0014584	0.812	3.69182
24	8	U1GFP	CL9	D3KO	0.00939627	0.00478487	0.00197093	0.0014649	0.509231	4.76744
24	9	U1GFP	CL9	D3KO	0.0283084	0.0142209	0.00440072	0.00311137	0.502358	6.43268
24	10	U1GFP	CL9	D3KO	0.00400663	0.00345123	0.00239916	0.00189273	0.861381	1.67001
24	11	U1GFP	CL9	D3KO	0.00797767	0.00527119	0.00255605	0.00158277	0.660743	3.1211
24	13	U1GFP	CL9	D3KO	0.00963783	0.00491349	0.00191687	0.00149097	0.509813	5.02791
24	14	U1GFP	CL9	D3KO	0.035895	0.0168441	0.00382843	0.00223204	0.469259	9.37591
24	15	U1GFP	CL9	D3KO	0.00881853	0.00425528	0.00325005	0.00183227	0.482538	2.71335
24	16	U1GFP	CL9	D3KO	0.0179046	0.00824974	0.00404967	0.00193727	0.460761	4.42126
24	17	U1GFP	CL9	D3KO	0.00869072	0.00499193	0.00301045	0.00176566	0.574398	2.88685
24	18	U1GFP	CL9	D3KO	0.00994375	0.00479965	0.00216981	0.0015821	0.48268	4.58277
24	19	U1GFP	CL9	D3KO	0.00905614	0.00405005	0.00242477	0.00156795	0.447216	3.73485
24	20	U1GFP	CL9	D3KO	0.0206492	0.00876396	0.00330331	0.00171215	0.424422	6.25106
24	21	U1GFP	CL9	D3KO	0.00919933	0.00428741	0.00289949	0.00177045	0.466056	3.17275
24	22	U1GFP	CL9	D3KO	0.0189242	0.014201	0.00333262	0.00181887	0.750412	5.67848
24	23	U1GFP	CL9	D3KO	0.0337303	0.0261154	0.00259505	0.00169763	0.774241	12.9979
24	24	U1GFP	CL9	D3KO	0.00577777	0.00259922	0.00282733	0.00162699	0.449865	2.04354
24	25	U1GFP	CL9	D3KO	0.04207	0.0201863	0.00350187	0.00191873	0.479827	12.0136
24	26	U1GFP	CL9	D3KO	0.0146947	0.0170613	0.00501293	0.00556522	1.16105	2.93136
24	27	U1GFP	CL9	D3KO	0.0229693	0.0106012	0.00362348	0.00230414	0.461538	6.33902
24	28	U1GFP	CL9	D3KO	0.0237971	0.0170829	0.00295144	0.00166407	0.717855	8.06289
24	29	U1GFP	CL9	D3KO	0.0590943	0.0628576	0.00323257	0.00180172	1.06368	18.2809
24	30	U1GFP	CL9	D3KO	0.00596272	0.00275416	0.00249943	0.00155903	0.461897	2.38563
24	31	U1GFP	CL9	D3KO	0.0238284	0.0112309	0.00327357	0.00171711	0.471324	7.27902
24	32	U1GFP	CL9	D3KO	0.0246971	0.0114718	0.0045451	0.00404135	0.464501	5.43378
24	33	U1GFP	CL9	D3KO	0.00466781	0.00233106	0.00206631	0.00141036	0.499391	2.25901
24	34	U1GFP	CL9	D3KO	0.0395422	0.0169966	0.00332936	0.00220113	0.429835	11.8768
24	35	U1GFP	CL9	D3KO	0.00466963	0.00250766	0.00203089	0.00143048	0.537015	2.2993
24	36	U1GFP	CL9	D3KO	0.00451386	0.00300794	0.00189958	0.00141703	0.66638	2.37624
25	1	U1GFP	CL9	D3KO	0.0109022	0.00882662	0.0018071	0.00135591	0.809622	6.03297
25	2	U1GFP	CL9	D3KO	0.0116072	0.0104556	0.00236756	0.0016981	0.900782	4.9026
25	3	U1GFP	CL9	D3KO	0.0144085	0.00683633	0.00208202	0.00177692	0.474464	6.92046
25	5	U1GFP	CL9	D3KO	0.0107251	0.00846571	0.00295161	0.00207579	0.789337	3.63364
25	7	U1GFP	CL9	D3KO	0.0135125	0.0106564	0.00288085	0.00174533	0.788633	4.69045
25	8	U1GFP	CL9	D3KO	0.00489776	0.00244955	0.0037133	0.0028055	0.500136	1.31898
25	9	U1GFP	CL9	D3KO	0.00940559	0.00955737	0.00290154	0.00169148	1.01614	3.24159
25	10	U1GFP	CL9	D3KO	0.0134661	0.0098966	0.0024666	0.00164521	0.734927	5.45937
25	11	U1GFP	CL9	D3KO	0.0199527	0.0161998	0.00371828	0.00185108	0.811909	5.3661
25	12	U1GFP	CL9	D3KO	0.0172321	0.00750574	0.00320968	0.00179433	0.435567	5.36881
25	13	U1GFP	CL9	D3KO	0.0105561	0.00834536	0.0033438	0.00168722	0.790569	3.15693
25	14	U1GFP	CL9	D3KO	0.0218109	0.0125585	0.00320194	0.00178883	0.575791	6.81179
25	15	U1GFP	CL9	D3KO	0.0207448	0.0134123	0.00398713	0.00200051	0.64654	5.20293
25	16	U1GFP	CL9	D3KO	0.0120606	0.00785867	0.00313488	0.00168752	0.651601	3.84722
25	17	U1GFP	CL9	D3KO	0.00656112	0.00504944	0.00177457	0.00148042	0.7696	3.6973
25	18	U1GFP	CL9	D3KO	0.00426823	0.0020831	0.00263909	0.00161343	0.488048	1.61731
25	19	U1GFP	CL9	D3KO	0.0157981	0.0162084	0.00303015	0.00178136	1.02597	5.21363
25	20	U1GFP	CL9	D3KO	0.0142952	0.0158222	0.00289891	0.00170137	1.10682	4.93123
25	21	U1GFP	CL9	D3KO	0.00525634	0.00254115	0.00237753	0.00162031	0.483444	2.21084
25	22	U1GFP	CL9	D3KO	0.006779	0.00398753	0.0025916	0.00318935	0.588218	2.61576
26	1	U1GFP	CL9	D3KO	0.0164075	0.00968298	0.0025994	0.00240392	0.590157	6.31203
26	2	U1GFP	CL9	D3KO	0.00732683	0.00659237	0.00128245	0.00125519	0.899757	5.71317
26	3	U1GFP	CL9	D3KO	0.0120715	0.0134432	0.00248813	0.00162886	1.11363	4.85166
26	4	U1GFP	CL9	D3KO	0.00563216	0.00450915	0.00234341	0.00158782	0.800608	2.40341
26	5	U1GFP	CL9	D3KO	0.00449865	0.00318704	0.00231356	0.00153529	0.708444	1.94448
26	6	U1GFP	CL9	D3KO	0.0102132	0.00836222	0.00312909	0.00173959	0.818762	3.26396
26	7	U1GFP	CL9	D3KO	0.00915799	0.00700455	0.00288499	0.00167551	0.764857	3.17436
26	8	U1GFP	CL9	D3KO	0.0150616	0.0145632	0.00356524	0.00182074	0.966908	4.22458
26	9	U1GFP	CL9	D3KO	0.0170828	0.00929	0.00357715	0.00192975	0.543821	4.77554
26	10	U1GFP	CL9	D3KO	0.0108172	0.00877373	0.00316485	0.00172755	0.81109	3.41792
26	11	U1GFP	CL9	D3KO	0.0225648	0.0265158	0.00322966	0.00172871	1.1751	6.98674
26	12	U1GFP	CL9	D3KO	0.0165488	0.0152078	0.00327865	0.00171131	0.918966	5.04745
26	13	U1GFP	CL9	D3KO	0.0235262	0.0200922	0.00342483	0.00186408	0.854034	6.8693
26	14	U1GFP	CL9	D3KO	0.012086	0.0071106	0.00311789	0.00169173	0.588332	3.87635
26	15	U1GFP	CL9	D3KO	0.00547735	0.00410963	0.00274131	0.00165291	0.750295	1.99808
26	16	U1GFP	CL9	D3KO	0.00966183	0.00796096	0.00284698	0.00158884	0.823959	3.39371
26	17	U1GFP	CL9	D3KO	0.0250613	0.0259367	0.0030323	0.00229968	1.03493	8.2648
26	18	U1GFP	CL9	D3KO	0.0254645	0.0205747	0.00306026	0.00199389	0.807974	8.32103
26	19	U1GFP	CL9	D3KO	0.0280163	0.032464	0.00303487	0.0024332	1.15875	9.23147
26	20	U1GFP	CL9	D3KO	0.00597226	0.00432687	0.00246858	0.0016069	0.724494	2.41931
27	1	U1GFP	CL9	D3KO	0.00771972	0.0046937	0.00233346	0.00182885	0.608015	3.30826
27	2	U1GFP	CL9	D3KO	0.011394	0.00607589	0.00290843	0.0022585	0.533256	3.91757
27	3	U1GFP	CL9	D3KO	0.0162717	0.00925494	0.00389508	0.00349157	0.568775	4.17751
27	4	U1GFP	CL9	D3KO	0.0134291	0.0104782	0.00335881	0.00373971	0.780261	3.99819
27	5	U1GFP	CL9	D3KO	0.0171498	0.013008	0.00348915	0.00261421	0.758495	4.91518
27	6	U1GFP	CL9	D3KO	0.0111055	0.00511164	0.00263183	0.00184513	0.46028	4.2197
27	7	U1GFP	CL9	D3KO	0.00662825	0.00490831	0.00211606	0.00158208	0.740514	3.13236
27	8	U1GFP	CL9	D3KO	0.00562048	0.00412057	0.00176897	0.00151217	0.733134	3.17727
27	9	U1GFP	CL9	D3KO	0.0237071	0.0113928	0.0032153	0.00205417	0.480565	7.3732
27	10	U1GFP	CL9	D3KO	0.00739925	0.0041542	0.00278578	0.00172927	0.561435	2.65608
27	11	U1GFP	CL9	D3KO	0.0114478	0.00569342	0.00273186	0.0017001	0.497336	4.19048
27	12	U1GFP	CL9	D3KO	0.0111805	0.00864793	0.00351394	0.00174522	0.773481	3.18177
27	13	U1GFP	CL9	D3KO	0.0223236	0.00992107	0.0029554	0.00170866	0.444421	7.55349
27	14	U1GFP	CL9	D3KO	0.0126745	0.00511575	0.00528946	0.00475368	0.403624	2.39619
27	15	U1GFP	CL9	D3KO	0.00983717	0.00408006	0.00345303	0.00192373	0.414759	2.84885
27	16	U1GFP	CL9	D3KO	0.00598672	0.00417182	0.00304965	0.00169579	0.696846	1.96309
27	17	U1GFP	CL9	D3KO	0.0243231	0.00983914	0.00643207	0.00365842	0.404518	3.78154
27	18	U1GFP	CL9	D3KO	0.0140909	0.00827446	0.00336248	0.00184096	0.587218	4.19065
27	19	U1GFP	CL9	D3KO	0.00426663	0.00229768	0.0024284	0.00164295	0.538525	1.75697
27	20	U1GFP	CL9	D3KO	0.00400864	0.00241499	0.00276066	0.00169345	0.602446	1.45206
27	21	U1GFP	CL9	D3KO	0.0140624	0.0133718	0.00280315	0.00243454	0.95089	5.01665
27	22	U1GFP	CL9	D3KO	0.0292104	0.0128865	0.00391999	0.00263422	0.441161	7.45165
28	2	U1GFP	CL9	D3KO	0.00760958	0.00382316	0.00256351	0.00180131	0.502414	2.96843
28	3	U1GFP	CL9	D3KO	0.0403094	0.0205113	0.0035601	0.00247706	0.508848	11.3226
28	4	U1GFP	CL9	D3KO	0.0289131	0.0210682	0.00379876	0.00430461	0.728671	7.61121
28	6	U1GFP	CL9	D3KO	0.0183942	0.00903289	0.00287234	0.00174899	0.491072	6.40391
28	8	U1GFP	CL9	D3KO	0.00566677	0.00426101	0.00159385	0.00135005	0.751929	3.5554
28	9	U1GFP	CL9	D3KO	0.0329762	0.0230867	0.00394266	0.00207331	0.700102	8.36395
28	10	U1GFP	CL9	D3KO	0.0190345	0.00830313	0.00359343	0.00200409	0.436216	5.29702
28	11	U1GFP	CL9	D3KO	0.00408797	0.00266506	0.00226743	0.00158946	0.651928	1.80291
28	12	U1GFP	CL9	D3KO	0.0311981	0.03238	0.00338875	0.00172858	1.03788	9.20638
28	13	U1GFP	CL9	D3KO	0.0112196	0.0096475	0.00336049	0.00174625	0.859879	3.33868
28	14	U1GFP	CL9	D3KO	0.0290219	0.0176157	0.00598838	0.00860336	0.606979	4.84636
28	15	U1GFP	CL9	D3KO	0.0388038	0.0299765	0.00420116	0.00195335	0.772516	9.23644
28	16	U1GFP	CL9	D3KO	0.0403156	0.0180016	0.00412053	0.00198961	0.446517	9.78407
28	17	U1GFP	CL9	D3KO	0.0254648	0.0203208	0.00351352	0.00184999	0.797998	7.24765
28	18	U1GFP	CL9	D3KO	0.0201689	0.0183843	0.00403485	0.00205478	0.911516	4.99868
28	19	U1GFP	CL9	D3KO	0.0133043	0.00571555	0.00439857	0.00244023	0.429602	3.02469
28	20	U1GFP	CL9	D3KO	0.0233657	0.0186931	0.00442535	0.00292272	0.800023	5.27996
28	21	U1GFP	CL9	D3KO	0.0372709	0.0157675	0.00457258	0.00220938	0.423052	8.15096
28	22	U1GFP	CL9	D3KO	0.0188211	0.0085523	0.00313734	0.00179254	0.454399	5.99907
28	23	U1GFP	CL9	D3KO	0.0156712	0.0130272	0.00291293	0.00164556	0.831284	5.37989
28	24	U1GFP	CL9	D3KO	0.00775542	0.00416598	0.00265333	0.0016988	0.53717	2.9229
28	25	U1GFP	CL9	D3KO	0.00779198	0.00445837	0.00290944	0.00158896	0.572174	2.67818
28	26	U1GFP	CL9	D3KO	0.00746799	0.00441854	0.00212723	0.00164742	0.591664	3.51067
28	27	U1GFP	CL9	D3KO	0.0370632	0.0160497	0.00400597	0.00267465	0.433036	9.25199
28	28	U1GFP	CL9	D3KO	0.0144376	0.00665865	0.00268771	0.00183983	0.461202	5.37171
28	29	U1GFP	CL9	D3KO	0.00902919	0.00486657	0.00243555	0.00153114	0.538982	3.70725
28	30	U1GFP	CL9	D3KO	0.00515348	0.00393456	0.0021754	0.00154874	0.763477	2.36898
28	31	U1GFP	CL9	D3KO	0.00442723	0.0021997	0.00230849	0.0015032	0.496858	1.9178
29	1	U1GFP	CL9	D3KO	0.00705905	0.00395148	0.00134232	0.00145075	0.559775	5.25885
29	2	U1GFP	CL9	D3KO	0.0219337	0.0117065	0.00320483	0.00239968	0.533724	6.84393
29	3	U1GFP	CL9	D3KO	0.0193809	0.0179594	0.00221688	0.00154702	0.926656	8.74242
29	4	U1GFP	CL9	D3KO	0.015564	0.00816105	0.00285094	0.00242159	0.524356	5.45924
29	5	U1GFP	CL9	D3KO	0.0150694	0.0076665	0.00203796	0.00165073	0.508745	7.39437
29	7	U1GFP	CL9	D3KO	0.0203395	0.0111055	0.00288831	0.00173337	0.546005	7.04201
29	8	U1GFP	CL9	D3KO	0.0161717	0.0103922	0.00209719	0.00144402	0.642616	7.71111
29	9	U1GFP	CL9	D3KO	0.0246629	0.0106509	0.00364623	0.0021453	0.431861	6.76394
29	10	U1GFP	CL9	D3KO	0.0120909	0.0096635	0.00298354	0.00172351	0.799236	4.05254
29	11	U1GFP	CL9	D3KO	0.00511592	0.00298351	0.0027479	0.00161746	0.583181	1.86176
29	13	U1GFP	CL9	D3KO	0.0134233	0.0101249	0.0030429	0.00172723	0.754275	4.41135
29	14	U1GFP	CL9	D3KO	0.0107694	0.00719163	0.00416833	0.00287548	0.667786	2.58361
29	15	U1GFP	CL9	D3KO	0.028545	0.013517	0.00459069	0.00368569	0.473534	6.21801
29	16	U1GFP	CL9	D3KO	0.00495772	0.00304311	0.00139057	0.00133405	0.613814	3.56524
29	17	U1GFP	CL9	D3KO	0.0403316	0.0205659	0.0039785	0.00191618	0.509919	10.1374
29	18	U1GFP	CL9	D3KO	0.00620292	0.0030772	0.00216341	0.00148825	0.496088	2.8672
29	19	U1GFP	CL9	D3KO	0.0201901	0.0162617	0.00370984	0.00196919	0.805432	5.4423
29	20	U1GFP	CL9	D3KO	0.0133468	0.00822285	0.00303205	0.00168078	0.616093	4.40189
29	21	U1GFP	CL9	D3KO	0.00956249	0.00663825	0.00268267	0.00151715	0.694197	3.56455
29	22	U1GFP	CL9	D3KO	0.00430955	0.0026927	0.00252722	0.00165256	0.624822	1.70525
29	23	U1GFP	CL9	D3KO	0.0214156	0.015515	0.00357311	0.00258802	0.724473	5.99354
29	24	U1GFP	CL9	D3KO	0.00416002	0.00324363	0.00238043	0.00167022	0.779715	1.74759
29	25	U1GFP	CL9	D3KO	0.0145946	0.00808437	0.00301853	0.00188992	0.55393	4.83499
29	26	U1GFP	CL9	D3KO	0.00384404	0.00256039	0.00205182	0.00150059	0.666067	1.87348
30	1	U1GFP	CL2	T12CM	0.00494651	0.00241747	0.00272696	0.00157212	0.488723	1.81392
30	2	U1GFP	CL2	T12CM	0.011817	0.0112945	0.00226022	0.00147623	0.955778	5.22826
30	3	U1GFP	CL2	T12CM	0.0072749	0.00455854	0.00302992	0.00167295	0.626612	2.40102
30	5	U1GFP	CL2	T12CM	0.019015	0.0148163	0.00354231	0.00180132	0.779189	5.36798
30	6	U1GFP	CL2	T12CM	0.0149926	0.0150803	0.00250207	0.0018193	1.00585	5.99206
30	7	U1GFP	CL2	T12CM	0.0055679	0.00334993	0.0028424	0.00162916	0.60165	1.95887
30	8	U1GFP	CL2	T12CM	0.0328592	0.0247417	0.00648516	0.00275087	0.752961	5.06683
30	9	U1GFP	CL2	T12CM	0.00558186	0.00365656	0.00286683	0.00159341	0.655078	1.94705
30	10	U1GFP	CL2	T12CM	0.0428015	0.0353559	0.00444916	0.00207911	0.826045	9.62013
30	11	U1GFP	CL2	T12CM	0.0087673	0.00564832	0.00231063	0.00162193	0.644248	3.79433
30	12	U1GFP	CL2	T12CM	0.00449341	0.00228911	0.00293582	0.00204345	0.509436	1.53055
30	13	U1GFP	CL2	T12CM	0.0108558	0.00638967	0.00526663	0.00213777	0.588595	2.06124
30	14	U1GFP	CL2	T12CM	0.0142402	0.00783889	0.00604267	0.0021474	0.550478	2.3566
30	15	U1GFP	CL2	T12CM	0.0041403	0.00195077	0.00373635	0.00183923	0.471167	1.10812
30	16	U1GFP	CL2	T12CM	0.00766866	0.0062512	0.00303642	0.00172423	0.815161	2.52556
30	17	U1GFP	CL2	T12CM	0.0165332	0.00935859	0.0073857	0.0023412	0.566049	2.23854
30	18	U1GFP	CL2	T12CM	0.0102217	0.00635342	0.00320971	0.00241822	0.621562	3.18462
30	19	U1GFP	CL2	T12CM	0.00854775	0.00553799	0.00374221	0.00186848	0.647888	2.28415
30	20	U1GFP	CL2	T12CM	0.0104119	0.00524007	0.00504407	0.001996	0.503278	2.06418
30	21	U1GFP	CL2	T12CM	0.0109331	0.00570585	0.0045328	0.00207533	0.521887	2.412
30	22	U1GFP	CL2	T12CM	0.0237992	0.0271568	0.00483349	0.00209188	1.14108	4.92382
30	23	U1GFP	CL2	T12CM	0.0231264	0.0229353	0.00415581	0.00189512	0.991736	5.56483
30	24	U1GFP	CL2	T12CM	0.0357354	0.0238931	0.00652085	0.00281376	0.668612	5.48018
30	25	U1GFP	CL2	T12CM	0.0103194	0.00429226	0.00460521	0.00199062	0.41594	2.24081
30	26	U1GFP	CL2	T12CM	0.0119765	0.00713466	0.00387406	0.00190682	0.59572	3.09147
30	27	U1GFP	CL2	T12CM	0.0131241	0.00915062	0.00392163	0.00176512	0.69724	3.34658
30	28	U1GFP	CL2	T12CM	0.00850659	0.00465083	0.00305645	0.00162503	0.546732	2.78316
30	29	U1GFP	CL2	T12CM	0.010817	0.00699738	0.00312053	0.00184954	0.646887	3.4664
30	30	U1GFP	CL2	T12CM	0.0151258	0.00773775	0.00292377	0.00158872	0.511561	5.17339
31	1	U1GFP	CL2	T12CM	0.00812425	0.00574268	0.00210429	0.00146922	0.706856	3.8608
31	2	U1GFP	CL2	T12CM	0.00478189	0.0029456	0.00236906	0.00151562	0.615991	2.01847
31	4	U1GFP	CL2	T12CM	0.00837521	0.00428634	0.00354433	0.00204046	0.511789	2.36299
31	5	U1GFP	CL2	T12CM	0.00596726	0.00339841	0.00335687	0.00174605	0.56951	1.77763
31	6	U1GFP	CL2	T12CM	0.00839554	0.00791276	0.00326512	0.00187745	0.942495	2.57128
31	7	U1GFP	CL2	T12CM	0.0122088	0.00944866	0.00359199	0.00173706	0.773921	3.3989
31	8	U1GFP	CL2	T12CM	0.00483065	0.00214181	0.00378606	0.00184194	0.443381	1.2759
31	9	U1GFP	CL2	T12CM	0.0308329	0.0166963	0.00518217	0.0020217	0.541509	5.9498
31	10	U1GFP	CL2	T12CM	0.0364337	0.0272696	0.00507838	0.00237836	0.748472	7.17429
31	11	U1GFP	CL2	T12CM	0.0170547	0.0121372	0.00268218	0.00157314	0.711665	6.35853
31	12	U1GFP	CL2	T12CM	0.012754	0.0145773	0.00328471	0.00169905	1.14296	3.88283
31	13	U1GFP	CL2	T12CM	0.0051598	0.00306489	0.00347875	0.00177572	0.593994	1.48323
31	14	U1GFP	CL2	T12CM	0.00878457	0.00495676	0.0049921	0.00237028	0.564258	1.75969
31	15	U1GFP	CL2	T12CM	0.00773381	0.00449924	0.00408234	0.00187849	0.581763	1.89446
31	16	U1GFP	CL2	T12CM	0.0260127	0.0121312	0.00441579	0.00196489	0.466357	5.89084
31	17	U1GFP	CL2	T12CM	0.0122968	0.00528126	0.00610284	0.00238067	0.429482	2.01493
31	18	U1GFP	CL2	T12CM	0.00684466	0.00411894	0.00401865	0.00187414	0.601774	1.70322
32	1	U1GFP	CL2	T12CM	0.0126354	0.00708495	0.00276869	0.00160149	0.560722	4.56367
32	2	U1GFP	CL2	T12CM	0.00403135	0.00264963	0.00189757	0.0014166	0.657256	2.12448
32	3	U1GFP	CL2	T12CM	0.00571958	0.00260662	0.00285479	0.00183698	0.455736	2.0035
32	4	U1GFP	CL2	T12CM	0.00870597	0.00458067	0.00310093	0.00175626	0.526152	2.80753
32	5	U1GFP	CL2	T12CM	0.0135999	0.00789744	0.00337141	0.00177471	0.580698	4.03389
32	6	U1GFP	CL2	T12CM	0.011328	0.00612509	0.0050518	0.00255368	0.540702	2.24238
32	7	U1GFP	CL2	T12CM	0.00967112	0.00654236	0.0035295	0.00188415	0.676484	2.74008
32	8	U1GFP	CL2	T12CM	0.0238457	0.0144796	0.00567299	0.00217415	0.607222	4.20338
32	9	U1GFP	CL2	T12CM	0.0125978	0.00574349	0.00342166	0.00173152	0.455914	3.68177
32	10	U1GFP	CL2	T12CM	0.00796911	0.00372934	0.00364307	0.00203442	0.467975	2.18747
32	11	U1GFP	CL2	T12CM	0.01828	0.0135145	0.00512187	0.00203563	0.739304	3.569
32	12	U1GFP	CL2	T12CM	0.0252866	0.0148437	0.00626883	0.00241023	0.587018	4.03371
32	13	U1GFP	CL2	T12CM	0.00783016	0.00409916	0.00366218	0.00179608	0.523509	2.13811
32	14	U1GFP	CL2	T12CM	0.010333	0.00765574	0.00314029	0.00164255	0.740901	3.29047
32	15	U1GFP	CL2	T12CM	0.00810136	0.00626318	0.00403975	0.00181672	0.773102	2.00541
32	16	U1GFP	CL2	T12CM	0.00710486	0.0027837	0.00461795	0.00188563	0.391802	1.53853
32	17	U1GFP	CL2	T12CM	0.00897847	0.00419907	0.00421765	0.00193252	0.467682	2.12879
32	18	U1GFP	CL2	T12CM	0.0103838	0.00691267	0.0039788	0.00201967	0.66572	2.60977
32	19	U1GFP	CL2	T12CM	0.0188084	0.0193755	0.00452698	0.00200145	1.03015	4.15473
32	20	U1GFP	CL2	T12CM	0.00984921	0.00776876	0.00380694	0.00192211	0.78877	2.58717
32	21	U1GFP	CL2	T12CM	0.0162168	0.0056702	0.00933885	0.00302318	0.34965	1.73649
32	22	U1GFP	CL2	T12CM	0.0162292	0.0127961	0.00382396	0.00193111	0.788459	4.24408
32	23	U1GFP	CL2	T12CM	0.00892916	0.00325863	0.00687828	0.00249122	0.364942	1.29817
32	24	U1GFP	CL2	T12CM	0.0117712	0.0108863	0.00305011	0.00167155	0.924823	3.85927
32	25	U1GFP	CL2	T12CM	0.00891341	0.00590258	0.00361951	0.00183573	0.662214	2.4626
33	1	U1GFP	CL2	T12CM	0.00689614	0.0031575	0.00399125	0.00183065	0.457864	1.72782
33	2	U1GFP	CL2	T12CM	0.0244636	0.012748	0.00376686	0.00188734	0.521101	6.49442
33	3	U1GFP	CL2	T12CM	0.00690008	0.00317775	0.00443989	0.00234668	0.460538	1.55411
34	1	U1GFP	CL2	T12CM	0.0135092	0.0129511	0.00241891	0.00167256	0.958683	5.58483
34	2	U1GFP	CL2	T12CM	0.00906258	0.0108918	0.00257469	0.00188073	1.20185	3.51988
34	3	U1GFP	CL2	T12CM	0.0152458	0.00647393	0.00512372	0.00204516	0.424638	2.97553
34	4	U1GFP	CL2	T12CM	0.0040842	0.00253426	0.0031351	0.00175604	0.620505	1.30273
34	5	U1GFP	CL2	T12CM	0.0180916	0.00827857	0.00647437	0.00317539	0.457592	2.79434
34	6	U1GFP	CL2	T12CM	0.00823391	0.00791614	0.00386512	0.00214396	0.961408	2.13031
34	7	U1GFP	CL2	T12CM	0.00529198	0.00321847	0.0033513	0.00172941	0.608178	1.57908
34	8	U1GFP	CL2	T12CM	0.0202519	0.018537	0.00610475	0.00214655	0.915318	3.31741
34	9	U1GFP	CL2	T12CM	0.0262153	0.0392207	0.00340653	0.0017863	1.4961	7.6956
34	10	U1GFP	CL2	T12CM	0.0243887	0.0364281	0.00254431	0.00159727	1.49365	9.58559
34	12	U1GFP	CL2	T12CM	0.0226114	0.0187528	0.00595279	0.00222516	0.829348	3.79846
34	13	U1GFP	CL2	T12CM	0.0235038	0.0214013	0.00384449	0.00177922	0.910545	6.11364
34	14	U1GFP	CL2	T12CM	0.00886954	0.00499003	0.00293618	0.00160919	0.562603	3.02077
34	15	U1GFP	CL2	T12CM	0.0164128	0.0163539	0.00352921	0.00220652	0.996411	4.65056
34	16	U1GFP	CL2	T12CM	0.0129473	0.0125937	0.00295815	0.00167839	0.972687	4.37681
34	17	U1GFP	CL2	T12CM	0.0101381	0.00460186	0.00333826	0.00178883	0.453918	3.03694
35	2	U1GFP	CL2	T12CM	0.00532155	0.00335808	0.00233976	0.0015436	0.631035	2.2744
35	3	U1GFP	CL2	T12CM	0.0166616	0.00913349	0.00192453	0.00142588	0.548175	8.6575
35	4	U1GFP	CL2	T12CM	0.00405538	0.0029676	0.0016014	0.00131898	0.731769	2.5324
35	5	U1GFP	CL2	T12CM	0.00898829	0.00733707	0.00286324	0.00168608	0.816292	3.1392
35	6	U1GFP	CL2	T12CM	0.0268883	0.023183	0.00317966	0.00180736	0.862195	8.45636
35	7	U1GFP	CL2	T12CM	0.0205446	0.0150093	0.00235403	0.0015798	0.730569	8.72742
35	8	U1GFP	CL2	T12CM	0.0125911	0.0075898	0.00218754	0.00154231	0.602792	5.75581
35	9	U1GFP	CL2	T12CM	0.0117549	0.00662862	0.00244876	0.00154611	0.563905	4.80034
35	10	U1GFP	CL2	T12CM	0.00880621	0.00529293	0.0037634	0.00183049	0.601045	2.33996
35	11	U1GFP	CL2	T12CM	0.0200215	0.0146134	0.00310593	0.00171887	0.729886	6.44622
35	12	U1GFP	CL2	T12CM	0.0187788	0.0107245	0.00286819	0.00161312	0.571094	6.54727
35	13	U1GFP	CL2	T12CM	0.00527798	0.00254968	0.00365117	0.00184278	0.48308	1.44556
35	14	U1GFP	CL2	T12CM	0.0125576	0.00665162	0.00287278	0.00164208	0.529691	4.37122
35	15	U1GFP	CL2	T12CM	0.016509	0.00826283	0.00530788	0.0021755	0.500505	3.11028
35	16	U1GFP	CL2	T12CM	0.00681504	0.0035301	0.00418306	0.00204935	0.517986	1.6292
35	17	U1GFP	CL2	T12CM	0.0138585	0.0094367	0.00438361	0.0019093	0.680933	3.16143
35	18	U1GFP	CL2	T12CM	0.0266523	0.0189086	0.00487586	0.00210313	0.709456	5.46617
35	19	U1GFP	CL2	T12CM	0.0264815	0.0124979	0.00729584	0.00264913	0.471946	3.62968
35	21	U1GFP	CL2	T12CM	0.00572848	0.00266053	0.0028233	0.00162426	0.46444	2.029
35	22	U1GFP	CL2	T12CM	0.0122813	0.00668511	0.00437312	0.00199507	0.544333	2.80835
35	23	U1GFP	CL2	T12CM	0.0147254	0.00997845	0.00338971	0.00188255	0.677636	4.34414
37	1	U1GFP	CL2	T12CM	0.00587767	0.00306816	0.00263084	0.00160415	0.522003	2.23414
37	2	U1GFP	CL2	T12CM	0.0211356	0.0144595	0.00654467	0.00738745	0.68413	3.22944
37	3	U1GFP	CL2	T12CM	0.010591	0.00855221	0.00393703	0.00180253	0.807496	2.6901
37	4	U1GFP	CL2	T12CM	0.0118166	0.00779436	0.00458417	0.00366536	0.659609	2.57771
37	5	U1GFP	CL2	T12CM	0.009349	0.0057191	0.00430243	0.00192295	0.611734	2.17296
37	6	U1GFP	CL2	T12CM	0.0387978	0.0217149	0.00413457	0.00192573	0.559693	9.38377
37	7	U1GFP	CL2	T12CM	0.0084096	0.00450283	0.00412502	0.00199413	0.53544	2.03868
37	8	U1GFP	CL2	T12CM	0.0328481	0.0238775	0.0052223	0.00247162	0.726908	6.28998
37	9	U1GFP	CL2	T12CM	0.0245438	0.0164371	0.00308818	0.00174149	0.669705	7.94766
37	10	U1GFP	CL2	T12CM	0.00930411	0.00745256	0.00423357	0.00188671	0.800997	2.1977
37	11	U1GFP	CL2	T12CM	0.00801228	0.00329642	0.00528366	0.00321105	0.411421	1.51643
37	12	U1GFP	CL2	T12CM	0.00648169	0.00352967	0.00340924	0.00175831	0.544561	1.90121
37	13	U1GFP	CL2	T12CM	0.0233369	0.0150862	0.00230298	0.00151525	0.646454	10.1334
37	14	U1GFP	CL2	T12CM	0.0100112	0.00584672	0.00290303	0.0017027	0.584017	3.44854
37	15	U1GFP	CL2	T12CM	0.00794617	0.00514317	0.00373455	0.00190311	0.647252	2.12775
37	16	U1GFP	CL2	T12CM	0.0276276	0.0200051	0.00651324	0.00625344	0.7241	4.24176
37	17	U1GFP	CL2	T12CM	0.0152408	0.00779957	0.00351776	0.00185441	0.511757	4.33253
37	18	U1GFP	CL2	T12CM	0.0151461	0.00609833	0.00789566	0.00467697	0.402634	1.91828
37	19	U1GFP	CL2	T12CM	0.00822192	0.00400474	0.00471046	0.00228412	0.487081	1.74546
37	20	U1GFP	CL2	T12CM	0.0200466	0.0169485	0.00357495	0.00183923	0.845457	5.6075
37	21	U1GFP	CL2	T12CM	0.0213333	0.0195632	0.00468665	0.00194203	0.917029	4.55192
37	22	U1GFP	CL2	T12CM	0.00673132	0.00482632	0.0028546	0.00182449	0.716994	2.35806
37	23	U1GFP	CL2	T12CM	0.0228252	0.0171367	0.00427043	0.00457914	0.750783	5.34493
38	1	U1GFP	CL2	T12CM	0.00818963	0.00547387	0.00412973	0.00544546	0.66839	1.98309
39	1	U1GFP	CL2	T12CM	0.00655636	0.00526351	0.00215556	0.00214619	0.80281	3.04161
39	2	U1GFP	CL2	T12CM	0.00428856	0.00300593	0.00122356	0.0013155	0.700917	3.50498
39	3	U1GFP	CL2	T12CM	0.013626	0.014082	0.00173904	0.0013423	1.03346	7.83537
39	4	U1GFP	CL2	T12CM	0.0161367	0.0154638	0.00200851	0.00144136	0.958299	8.03418
39	5	U1GFP	CL2	T12CM	0.00565641	0.00543968	0.00212975	0.00149736	0.961684	2.6559
39	6	U1GFP	CL2	T12CM	0.00520101	0.00353469	0.00144266	0.0013257	0.679617	3.60516
39	7	U1GFP	CL2	T12CM	0.01433	0.0115211	0.00294967	0.00172337	0.803986	4.85815
39	8	U1GFP	CL2	T12CM	0.0226179	0.0143401	0.00413359	0.00195936	0.634015	5.47174
39	9	U1GFP	CL2	T12CM	0.0055995	0.00483078	0.00261638	0.00159895	0.862717	2.14017
39	10	U1GFP	CL2	T12CM	0.0197452	0.0290631	0.00153634	0.00141059	1.47191	12.8522
39	11	U1GFP	CL2	T12CM	0.0230667	0.0160442	0.00394992	0.00199093	0.695558	5.83979
39	12	U1GFP	CL2	T12CM	0.00497535	0.0030719	0.00273473	0.00157233	0.617424	1.81932
39	13	U1GFP	CL2	T12CM	0.0224604	0.0134669	0.00439425	0.00194904	0.599584	5.11132
39	14	U1GFP	CL2	T12CM	0.0109701	0.00733896	0.00411576	0.00277643	0.668997	2.66539
39	15	U1GFP	CL2	T12CM	0.00614208	0.00297313	0.00240515	0.00153714	0.48406	2.55372
39	16	U1GFP	CL2	T12CM	0.0203867	0.0175855	0.00444046	0.00199333	0.862597	4.59112
39	17	U1GFP	CL2	T12CM	0.0229834	0.0123234	0.00493436	0.00201832	0.536188	4.65782
39	18	U1GFP	CL2	T12CM	0.00855485	0.00454434	0.0030866	0.00167992	0.5312	2.77161
39	19	U1GFP	CL2	T12CM	0.00516561	0.00394899	0.00154085	0.00132476	0.764477	3.35244
39	20	U1GFP	CL2	T12CM	0.0122812	0.00591661	0.00553658	0.00206093	0.481761	2.2182
39	21	U1GFP	CL2	T12CM	0.0104262	0.00717078	0.00305433	0.00156884	0.687763	3.41359
39	22	U1GFP	CL2	T12CM	0.00800964	0.00541962	0.00336897	0.00174596	0.676637	2.37748
39	23	U1GFP	CL2	T12CM	0.00492824	0.00272828	0.00196068	0.00144827	0.5536	2.51354
39	24	U1GFP	CL2	T12CM	0.00680804	0.00423158	0.00283419	0.0016061	0.621556	2.40211
39	25	U1GFP	CL2	T12CM	0.00813582	0.00720074	0.0035006	0.00212133	0.885065	2.32412
39	26	U1GFP	CL2	T12CM	0.00689257	0.00481109	0.0029831	0.00175697	0.698011	2.31054
39	27	U1GFP	CL2	T12CM	0.0043325	0.00213303	0.00297286	0.00165506	0.492332	1.45735
39	29	U1GFP	CL2	T12CM	0.0221132	0.0215107	0.00300583	0.00163928	0.972754	7.35677
39	30	U1GFP	CL2	T12CM	0.00837599	0.00531858	0.0018249	0.0014036	0.634979	4.58985
39	31	U1GFP	CL2	T12CM	0.0128793	0.00637774	0.00392633	0.00188729	0.495194	3.28023
40	1	U1GFP	CL2	T12CM	0.00829979	0.00667074	0.00178126	0.00138416	0.803725	4.65952
40	2	U1GFP	CL2	T12CM	0.0157195	0.0222944	0.00165743	0.00143134	1.41826	9.48432
40	3	U1GFP	CL2	T12CM	0.0142019	0.00979563	0.00353915	0.00244958	0.689742	4.01279
40	4	U1GFP	CL2	T12CM	0.0143328	0.0141267	0.00221312	0.00150668	0.985617	6.4763
40	5	U1GFP	CL2	T12CM	0.00390027	0.00212592	0.00165816	0.00137556	0.54507	2.35217
40	6	U1GFP	CL2	T12CM	0.00663188	0.00373757	0.00298103	0.00166525	0.563576	2.2247
40	7	U1GFP	CL2	T12CM	0.0109655	0.00665014	0.00277389	0.00162101	0.606462	3.9531
40	8	U1GFP	CL2	T12CM	0.00513699	0.00327172	0.00217919	0.00150501	0.636894	2.35729
40	9	U1GFP	CL2	T12CM	0.0120321	0.0122639	0.00275478	0.00186292	1.01927	4.36772
40	10	U1GFP	CL2	T12CM	0.0138852	0.00801415	0.0031396	0.00175338	0.577172	4.4226
40	11	U1GFP	CL2	T12CM	0.00698667	0.00459947	0.00265033	0.00163209	0.65832	2.63615
40	12	U1GFP	CL2	T12CM	0.00617359	0.00413887	0.00186506	0.00139921	0.670416	3.31013
40	13	U1GFP	CL2	T12CM	0.0136083	0.0152389	0.00413089	0.0022789	1.11983	3.29427
40	14	U1GFP	CL2	T12CM	0.0048961	0.00249997	0.00251118	0.00153279	0.510605	1.94972
40	15	U1GFP	CL2	T12CM	0.0106967	0.0142637	0.00252829	0.00159224	1.33347	4.23079
40	16	U1GFP	CL2	T12CM	0.00620382	0.00414677	0.00281794	0.00158722	0.668422	2.20155
40	17	U1GFP	CL2	T12CM	0.0215989	0.0265627	0.0036113	0.00180295	1.22981	5.98093
40	18	U1GFP	CL2	T12CM	0.0235136	0.0131109	0.00517069	0.00254528	0.557587	4.54747
40	20	U1GFP	CL2	T12CM	0.0250028	0.0301538	0.00529798	0.00261906	1.20602	4.71931
40	21	U1GFP	CL2	T12CM	0.0163237	0.0132408	0.00432918	0.001956	0.811139	3.77062
40	22	U1GFP	CL2	T12CM	0.0115983	0.0152256	0.00293293	0.0016106	1.31275	3.9545
40	23	U1GFP	CL2	T12CM	0.020281	0.00964499	0.00315403	0.00174713	0.475567	6.43021
40	24	U1GFP	CL2	T12CM	0.010882	0.00493956	0.00407355	0.0019867	0.453919	2.67139
40	25	U1GFP	CL2	T12CM	0.0232	0.0259431	0.00445581	0.00191463	1.11824	5.20668
40	26	U1GFP	CL2	T12CM	0.00491769	0.00239604	0.00303664	0.00168079	0.487229	1.61945
40	27	U1GFP	CL2	T12CM	0.0241449	0.011724	0.00559351	0.00251664	0.485569	4.3166
40	28	U1GFP	CL2	T12CM	0.00797008	0.00478985	0.00225488	0.00156812	0.600979	3.53459
40	29	U1GFP	CL2	T12CM	0.00566231	0.00333505	0.00228288	0.00153068	0.58899	2.48034
40	30	U1GFP	CL2	T12CM	0.0158298	0.0167216	0.00315483	0.0017539	1.05634	5.01764
40	31	U1GFP	CL2	T12CM	0.00453216	0.00214201	0.00315113	0.00187954	0.472625	1.43826
41	1	U1GFP	CL2	T12CM	0.0158921	0.00859901	0.00198463	0.0016717	0.541086	8.00762
41	2	U1GFP	CL2	T12CM	0.0128786	0.00746699	0.00201606	0.00156862	0.579799	6.38799
41	3	U1GFP	CL2	T12CM	0.0140407	0.00715009	0.00154018	0.00149759	0.509241	9.11625
41	4	U1GFP	CL2	T12CM	0.00532322	0.00459715	0.00193439	0.00144633	0.863604	2.75188
41	5	U1GFP	CL2	T12CM	0.0174296	0.00839904	0.00181209	0.00152341	0.481884	9.6185
41	6	U1GFP	CL2	T12CM	0.0173401	0.00995696	0.0024325	0.00155018	0.574217	7.12851
41	8	U1GFP	CL2	T12CM	0.00815251	0.0071461	0.00223347	0.00156038	0.876553	3.65016
41	9	U1GFP	CL2	T12CM	0.0111783	0.0100427	0.00251524	0.0016246	0.898416	4.44422
41	10	U1GFP	CL2	T12CM	0.0123712	0.0123188	0.00226139	0.00148336	0.99576	5.47065
41	12	U1GFP	CL2	T12CM	0.00584803	0.00409697	0.00295403	0.00162474	0.700572	1.97968
41	13	U1GFP	CL2	T12CM	0.00693148	0.00656226	0.00203077	0.00151716	0.946734	3.41323
41	15	U1GFP	CL2	T12CM	0.0112896	0.00841688	0.0034098	0.00179105	0.745545	3.31091
41	16	U1GFP	CL2	T12CM	0.011171	0.00907938	0.00360157	0.0018095	0.812765	3.1017
41	17	U1GFP	CL2	T12CM	0.0155332	0.0112213	0.00577954	0.00214291	0.722405	2.68763
41	18	U1GFP	CL2	T12CM	0.00782571	0.00545648	0.00376277	0.00189525	0.697251	2.07977
41	19	U1GFP	CL2	T12CM	0.015018	0.00944906	0.00439529	0.00203695	0.629181	3.41685
41	20	U1GFP	CL2	T12CM	0.00555516	0.00277694	0.00293927	0.00179658	0.499886	1.88998
41	21	U1GFP	CL2	T12CM	0.0169316	0.0145126	0.00451834	0.00199678	0.857131	3.74731
41	22	U1GFP	CL2	T12CM	0.0126764	0.00911637	0.00272531	0.00159388	0.71916	4.65136
42	1	U1GFP	CL2	T12CM	0.0156885	0.00738504	0.00240425	0.00166066	0.470731	6.52529
42	2	U1GFP	CL2	T12CM	0.00438418	0.0034136	0.00180294	0.00143069	0.778617	2.43168
42	3	U1GFP	CL2	T12CM	0.0126238	0.00677234	0.0034428	0.00190789	0.536474	3.66673
42	5	U1GFP	CL2	T12CM	0.0171725	0.00751053	0.00315863	0.00171635	0.437357	5.4367
42	6	U1GFP	CL2	T12CM	0.0174208	0.0240355	0.00332744	0.00180239	1.3797	5.2355
42	7	U1GFP	CL2	T12CM	0.0211146	0.0110785	0.00349778	0.00186727	0.524682	6.03658
42	8	U1GFP	CL2	T12CM	0.0213321	0.0109264	0.00443176	0.00193356	0.512203	4.81346
42	9	U1GFP	CL2	T12CM	0.0115409	0.005025	0.00508981	0.00209712	0.435409	2.26744
42	10	U1GFP	CL2	T12CM	0.0218235	0.010693	0.00395813	0.00192923	0.489974	5.51359
42	11	U1GFP	CL2	T12CM	0.0110121	0.00521044	0.00426874	0.00195112	0.473155	2.57971
42	12	U1GFP	CL2	T12CM	0.0130875	0.0132296	0.0032515	0.00175607	1.01086	4.02507
42	13	U1GFP	CL2	T12CM	0.00664384	0.00396463	0.0034408	0.00183319	0.596737	1.9309
42	14	U1GFP	CL2	T12CM	0.00713312	0.00670851	0.00236771	0.00154298	0.940473	3.01267
42	15	U1GFP	CL2	T12CM	0.0124373	0.00915823	0.00310476	0.00176027	0.736353	4.00587
42	16	U1GFP	CL2	T12CM	0.00951652	0.00940609	0.0025791	0.00154072	0.988396	3.68986
42	17	U1GFP	CL2	T12CM	0.00591912	0.00340503	0.00227027	0.0014927	0.57526	2.60723
43	1	U1GFP	CL2	T12CM	0.0197167	0.0168334	0.0022439	0.00157287	0.853761	8.78682
43	2	U1GFP	CL2	T12CM	0.00828784	0.00453494	0.00187096	0.00142034	0.54718	4.42973
43	3	U1GFP	CL2	T12CM	0.0310954	0.0275078	0.00357178	0.00206743	0.884624	8.70587
43	4	U1GFP	CL2	T12CM	0.0113877	0.00992825	0.00300403	0.00162295	0.871839	3.7908
43	5	U1GFP	CL2	T12CM	0.0119636	0.00943434	0.00258641	0.00164257	0.788585	4.62557
43	6	U1GFP	CL2	T12CM	0.0185105	0.015954	0.00397383	0.00188262	0.861889	4.65811
43	7	U1GFP	CL2	T12CM	0.0218518	0.0221398	0.00372885	0.00180575	1.01318	5.86021
43	8	U1GFP	CL2	T12CM	0.010335	0.00606781	0.0035328	0.00175794	0.587111	2.92545
43	9	U1GFP	CL2	T12CM	0.00857777	0.00519054	0.00368089	0.0018181	0.605115	2.33035
43	10	U1GFP	CL2	T12CM	0.0216083	0.0235018	0.00372172	0.00181923	1.08763	5.80598
43	11	U1GFP	CL2	T12CM	0.0205143	0.0154695	0.00583649	0.00239697	0.754081	3.51484
43	12	U1GFP	CL2	T12CM	0.0172174	0.0161053	0.00389413	0.00182002	0.935408	4.42137
43	13	U1GFP	CL2	T12CM	0.027336	0.0212127	0.00683394	0.00222862	0.775997	4.00004
43	14	U1GFP	CL2	T12CM	0.0187661	0.0112448	0.00424245	0.00203555	0.599209	4.4234
45	1	U1GFP	CL2	T12CM	0.0232303	0.0162491	0.00775776	0.00426366	0.69948	2.99446
45	2	U1GFP	CL2	T12CM	0.0117381	0.00861242	0.00258431	0.00167481	0.733715	4.54206
46	1	U1GFP	CL2	T12CM	0.00706971	0.00394638	0.0014973	0.00126667	0.55821	4.72163
46	2	U1GFP	CL2	T12CM	0.0154916	0.00793897	0.00297004	0.00177862	0.512469	5.21596
46	3	U1GFP	CL2	T12CM	0.013411	0.00857544	0.00340691	0.00177531	0.639434	3.93641
46	4	U1GFP	CL2	T12CM	0.0236119	0.0126664	0.00258091	0.001563	0.536442	9.14871
46	5	U1GFP	CL2	T12CM	0.0161159	0.0123299	0.00812775	0.0154212	0.765075	1.98282
46	6	U1GFP	CL2	T12CM	0.0173814	0.0118246	0.00352222	0.00188284	0.680305	4.93477
46	7	U1GFP	CL2	T12CM	0.0112498	0.00811447	0.00342901	0.00177321	0.721297	3.28078
46	9	U1GFP	CL2	T12CM	0.00847533	0.00530207	0.00254543	0.00170053	0.625589	3.32962
46	10	U1GFP	CL2	T12CM	0.0141017	0.0112716	0.00285322	0.00165514	0.799307	4.94237
46	11	U1GFP	CL2	T12CM	0.0236928	0.0129341	0.0049366	0.00207903	0.545911	4.79941
[truncated: 2,478 more rows]

## Sheet: Supplementary_Figure_4k
Related to Supplementary_Figure_4k
	Background	Genotype	Clone	Cell	Timepoint	RecoveryNorm
	U1G	D3KO	Cl6	1	0	0.066
	U1G	D3KO	Cl6	2	0	0.123
	U1G	D3KO	Cl6	3	0	0.309
	U1G	D3KO	Cl6	4	0	0.145
	U1G	D3KO	Cl6	5	0	0.082
	U1G	D3KO	Cl6	6	0	0.382
	U1G	D3KO	Cl6	7	0	0.34
	U1G	D3KO	Cl6	8	0	0.162
	U1G	D3KO	Cl6	9	0	0.229
	U1G	D3KO	Cl6	10	0	0.22
	U1G	D3KO	Cl6	11	0	0.234
	U1G	D3KO	Cl6	12	0	0.33
	U1G	D3KO	Cl6	13	0	0.178
	U1G	D3KO	Cl6	14	0	0.236
	U1G	D3KO	Cl6	15	0	0.212
	U1G	D3KO	Cl6	16	0	0.265
	U1G	D3KO	Cl6	17	0	0.145
	U1G	D3KO	Cl6	18	0	0.225
	U1G	D3KO	Cl6	19	0	0.077
	U1G	D3KO	Cl6	20	0	0.134
	U1G	D3KO	Cl6	21	0	0.103
	U1G	D3KO	Cl6	22	0	0.16
	U1G	D3KO	Cl6	23	0	0.214
	U1G	D3KO	Cl6	24	0	0.039
	U1G	D3KO	Cl6	25	0	0.058
	U1G	D3KO	Cl6	26	0	0.08
	U1G	D3KO	Cl6	27	0	0.318
	U1G	D3KO	Cl6	28	0	0.205
	U1G	D3KO	Cl6	29	0	0.259
	U1G	D3KO	Cl6	30	0	0.259
	U1G	D3KO	Cl6	31	0	0.124
	U1G	D3KO	Cl6	32	0	0.081
	U1G	D3KO	Cl6	33	0	0.148
	U1G	D3KO	Cl6	34	0	0.139
	U1G	D3KO	Cl6	35	0	0.094
	U1G	D3KO	Cl6	36	0	0.117
	U1G	D3KO	Cl6	37	0	0.244
	U1G	D3KO	Cl6	38	0	0.217
	U1G	D3KO	Cl6	39	0	0.128
	U1G	D3KO	Cl6	40	0	0.194
	U1G	D3KO	Cl6	41	0	0.077
	U1G	D3KO	Cl6	42	0	0.191
	U1G	D3KO	Cl6	43	0	0.09
	U1G	D3KO	Cl6	44	0	0.289
	U1G	D3KO	Cl6	45	0	0.171
	U1G	D3KO	Cl6	46	0	0.134
	U1G	D3KO	Cl6	47	0	0.203
	U1G	D3KO	Cl6	48	0	0.116
	U1G	D3KO	Cl6	49	0	0.299
	U1G	D3KO	Cl6	50	0	0.135
	U1G	D3KO	Cl6	51	0	0.104
	U1G	D3KO	Cl6	52	0	0.244
	U1G	D3KO	Cl6	53	0	0.088
	U1G	D3KO	Cl6	54	0	0.071
	U1G	D3KO	Cl6	55	0	0.073
	U1G	D3KO	Cl6	56	0	0.11
	U1G	D3KO	Cl6	57	0	0.069
	U1G	D3KO	Cl9	1	0	0.079
	U1G	D3KO	Cl9	2	0	0.101
	U1G	D3KO	Cl9	3	0	0.15
	U1G	D3KO	Cl9	4	0	0.149
	U1G	D3KO	Cl9	5	0	0.078
	U1G	D3KO	Cl9	6	0	0.23
	U1G	D3KO	Cl9	7	0	0.127
	U1G	D3KO	Cl9	8	0	0.102
	U1G	D3KO	Cl9	9	0	0.208
	U1G	D3KO	Cl9	10	0	0.182
	U1G	D3KO	Cl9	11	0	0.188
	U1G	D3KO	Cl9	12	0	0.119
	U1G	D3KO	Cl9	13	0	0.151
	U1G	D3KO	Cl9	14	0	0.15
	U1G	D3KO	Cl9	15	0	0.16
	U1G	D3KO	Cl9	16	0	0.229
	U1G	D3KO	Cl9	17	0	0.135
	U1G	D3KO	Cl9	18	0	0.11
	U1G	D3KO	Cl9	19	0	0.073
	U1G	D3KO	Cl9	20	0	0.162
	U1G	D3KO	Cl9	21	0	0.219
	U1G	D3KO	Cl9	22	0	0.251
	U1G	D3KO	Cl9	23	0	0.254
	U1G	D3KO	Cl9	24	0	0.185
	U1G	D3KO	Cl9	25	0	0.071
	U1G	D3KO	Cl9	26	0	0.192
	U1G	D3KO	Cl9	27	0	0.092
	U1G	D3KO	Cl9	28	0	0.139
	U1G	D3KO	Cl9	29	0	0.147
	U1G	D3KO	Cl9	30	0	0.169
	U1G	D3KO	Cl9	31	0	0.077
	U1G	D3KO	Cl9	32	0	0.085
	U1G	D3KO	Cl9	33	0	0.17
	U1G	D3KO	Cl9	34	0	0.091
	U1G	D3KO	Cl9	35	0	0.158
	U1G	D3KO	Cl9	36	0	0.069
	U1G	D3KO	Cl9	37	0	0.274
	U1G	D3KO	Cl9	38	0	0.229
	U1G	D3KO	Cl9	39	0	0.322
	U1G	D3KO	Cl9	40	0	0.228
	U1G	D3KO	Cl9	41	0	0.151
	U1G	D3KO	Cl9	42	0	0.103
	U1G	D3KO	Cl9	43	0	0.188
	U1G	D3KO	Cl9	44	0	0.13
	U1G	D3KO	Cl9	45	0	0.255
	U1G	D3KO	Cl9	46	0	0.334
	U1G	D3KO	Cl9	47	0	0.213
	U1G	D3KO	Cl9	48	0	0.106
	U1G	D3KO	Cl9	49	0	0.167
	U1G	D3KO	Cl9	50	0	0.077
	U1G	D3KO	Cl9	51	0	0.192
	U1G	D3KO	Cl9	52	0	0.204
	U1G	T12CM	Cl6	1	0	0.119
	U1G	T12CM	Cl6	2	0	0.159
	U1G	T12CM	Cl6	3	0	0.094
	U1G	T12CM	Cl6	4	0	0.189
	U1G	T12CM	Cl6	5	0	0.138
	U1G	T12CM	Cl6	6	0	0.071
	U1G	T12CM	Cl6	7	0	0.215
	U1G	T12CM	Cl6	8	0	0.078
	U1G	T12CM	Cl6	9	0	0.162
	U1G	T12CM	Cl6	10	0	0.218
	U1G	T12CM	Cl6	11	0	0.073
	U1G	T12CM	Cl6	12	0	0.208
	U1G	T12CM	Cl6	13	0	0.124
	U1G	T12CM	Cl6	14	0	0.179
	U1G	T12CM	Cl6	15	0	0.072
	U1G	T12CM	Cl6	16	0	0.143
	U1G	T12CM	Cl6	17	0	0.129
	U1G	T12CM	Cl6	18	0	0.157
	U1G	T12CM	Cl6	19	0	0.271
	U1G	T12CM	Cl6	20	0	0.06
	U1G	T12CM	Cl6	21	0	0.136
	U1G	T12CM	Cl6	22	0	0.185
	U1G	T12CM	Cl6	23	0	0.133
	U1G	T12CM	Cl6	24	0	0.228
	U1G	T12CM	Cl6	25	0	0.266
	U1G	T12CM	Cl6	26	0	0.072
	U1G	T12CM	Cl6	27	0	0.169
	U1G	T12CM	Cl6	28	0	0.216
	U1G	T12CM	Cl6	29	0	0.207
	U1G	T12CM	Cl6	30	0	0.073
	U1G	T12CM	Cl6	31	0	0.178
	U1G	T12CM	Cl6	32	0	0.244
	U1G	T12CM	Cl6	33	0	0.119
	U1G	T12CM	Cl6	34	0	0.106
	U1G	T12CM	Cl6	35	0	0.19
	U1G	T12CM	Cl6	36	0	0.269
	U1G	T12CM	Cl6	37	0	0.126
	U1G	T12CM	Cl6	38	0	0.162
	U1G	T12CM	Cl6	39	0	0.347
	U1G	T12CM	Cl6	40	0	0.191
	U1G	T12CM	Cl6	41	0	0.163
	U1G	T12CM	Cl6	42	0	0.057
	U1G	T12CM	Cl6	43	0	0.218
	U1G	T12CM	Cl6	44	0	0.074
	U1G	T12CM	Cl6	45	0	0.181
	U1G	T12CM	Cl6	46	0	0.306
	U1G	T12CM	Cl6	47	0	0.208
	U1G	T12CM	Cl6	48	0	0.112
	U1G	T12CM	Cl6	49	0	0.22
	U1G	T12CM	Cl6	50	0	0.18
	U1G	T12CM	Cl6	51	0	0.128
	U1G	T12CM	Cl6	52	0	0.226
	U1G	T12CM	Cl6	53	0	0.241
	U1G	T12CM	Cl6	54	0	0.147
	U1G	T12CM	Cl6	55	0	0.114
	U1G	T12CM	Cl7	1	0	0.095
	U1G	T12CM	Cl7	2	0	0.1
	U1G	T12CM	Cl7	3	0	0.168
	U1G	T12CM	Cl7	4	0	0.19
	U1G	T12CM	Cl7	5	0	0.14
	U1G	T12CM	Cl7	6	0	0.269
	U1G	T12CM	Cl7	7	0	0.23
	U1G	T12CM	Cl7	8	0	0.25
	U1G	T12CM	Cl7	9	0	0.187
	U1G	T12CM	Cl7	10	0	0.298
	U1G	T12CM	Cl7	11	0	0.152
	U1G	T12CM	Cl7	12	0	0.324
	U1G	T12CM	Cl7	13	0	0.348
	U1G	T12CM	Cl7	14	0	0.147
	U1G	T12CM	Cl7	15	0	0.371
	U1G	T12CM	Cl7	16	0	0.372
	U1G	T12CM	Cl7	17	0	0.194
	U1G	T12CM	Cl7	18	0	0.305
	U1G	T12CM	Cl7	19	0	0.264
	U1G	T12CM	Cl7	20	0	0.317
	U1G	T12CM	Cl7	21	0	0.105
	U1G	T12CM	Cl7	22	0	0.177
	U1G	T12CM	Cl7	23	0	0.086
	U1G	T12CM	Cl7	24	0	0.201
	U1G	T12CM	Cl7	25	0	0.237
	U1G	T12CM	Cl7	26	0	0.225
	U1G	T12CM	Cl7	27	0	0.158
	U1G	T12CM	Cl7	28	0	0.235
	U1G	T12CM	Cl7	29	0	0.247
	U1G	T12CM	Cl7	30	0	0.135
	U1G	T12CM	Cl7	31	0	0.19
	U1G	T12CM	Cl7	32	0	0.264
	U1G	T12CM	Cl7	33	0	0.179
	U1G	T12CM	Cl7	34	0	0.24
	U1G	T12CM	Cl7	35	0	0.268
	U1G	T12CM	Cl7	36	0	0.192
	U1G	T12CM	Cl7	37	0	0.152
	U1G	T12CM	Cl7	38	0	0.12
	U1G	T12CM	Cl7	39	0	0.235
	U1G	T12CM	Cl7	40	0	0.217
	U1G	T12CM	Cl7	41	0	0.139
	U1G	T12CM	Cl7	42	0	0.288
	U1G	T12CM	Cl7	43	0	0.158
	U1G	T12CM	Cl7	44	0	0.219
	U1G	T12CM	Cl7	45	0	0.196
	U1G	T12CM	Cl7	46	0	0.4
	U1G	T12CM	Cl7	47	0	0.074
	U1G	T12CM	Cl7	48	0	0.104
	U1G	T12CM	Cl7	49	0	0.123
	U1G	T12CM	Cl7	50	0	0.211
	U1G	T12CM	Cl7	51	0	0.115
	U1G	T12CM	Cl7	52	0	0.135
	U1G	T12CM	Cl7	53	0	0.266
	U1G	T12CM	Cl7	54	0	0.1
	U1G	T12CM	Cl7	55	0	0.08
	U1G	WT	Cl6	1	0	0.23
	U1G	WT	Cl6	2	0	0.337
	U1G	WT	Cl6	3	0	0.328
	U1G	WT	Cl6	4	0	0.232
	U1G	WT	Cl6	5	0	0.325
	U1G	WT	Cl6	6	0	0.242
	U1G	WT	Cl6	7	0	0.485
	U1G	WT	Cl6	8	0	0.337
	U1G	WT	Cl6	9	0	0.351
	U1G	WT	Cl6	10	0	0.482
	U1G	WT	Cl6	11	0	0.319
	U1G	WT	Cl6	12	0	0.265
	U1G	WT	Cl6	13	0	0.33
	U1G	WT	Cl6	14	0	0.268
	U1G	WT	Cl6	15	0	0.245
	U1G	WT	Cl6	16	0	0.242
	U1G	WT	Cl6	17	0	0.387
	U1G	WT	Cl6	18	0	0.207
	U1G	WT	Cl6	19	0	0.367
	U1G	WT	Cl6	20	0	0.435
	U1G	WT	Cl6	21	0	0.448
	U1G	WT	Cl6	22	0	0.111
	U1G	WT	Cl6	23	0	0.447
	U1G	WT	Cl6	24	0	0.361
	U1G	WT	Cl6	25	0	0.347
	U1G	WT	Cl6	26	0	0.246
	U1G	WT	Cl6	27	0	0.291
	U1G	WT	Cl6	28	0	0.284
	U1G	WT	Cl6	29	0	0.326
	U1G	WT	Cl6	30	0	0.201
	U1G	WT	Cl6	31	0	0.299
	U1G	WT	Cl6	32	0	0.242
	U1G	WT	Cl6	33	0	0.376
	U1G	WT	Cl6	34	0	0.329
	U1G	WT	Cl6	35	0	0.453
	U1G	WT	Cl6	36	0	0.256
	U1G	WT	Cl6	37	0	0.459
	U1G	WT	Cl6	38	0	0.434
	U1G	WT	Cl6	39	0	0.605
	U1G	WT	Cl6	40	0	0.452
	U1G	WT	Cl6	41	0	0.461
	U1G	WT	Cl6	42	0	0.399
	U1G	WT	Cl6	43	0	0.18
	U1G	WT	Cl6	44	0	0.337
	U1G	WT	Cl6	45	0	0.502
	U1G	WT	Cl6	46	0	0.444
	U1G	WT	Cl8	1	0	0.364
	U1G	WT	Cl8	2	0	0.475
	U1G	WT	Cl8	3	0	0.347
	U1G	WT	Cl8	4	0	0.247
	U1G	WT	Cl8	5	0	0.221
	U1G	WT	Cl8	6	0	0.28
	U1G	WT	Cl8	7	0	0.418
	U1G	WT	Cl8	8	0	0.391
	U1G	WT	Cl8	9	0	0.409
	U1G	WT	Cl8	10	0	0.103
	U1G	WT	Cl8	11	0	0.188
	U1G	WT	Cl8	12	0	0.324
	U1G	WT	Cl8	13	0	0.174
	U1G	WT	Cl8	14	0	0.242
	U1G	WT	Cl8	15	0	0.204
	U1G	WT	Cl8	16	0	0.102
	U1G	WT	Cl8	17	0	0.316
	U1G	WT	Cl8	18	0	0.143
	U1G	WT	Cl8	19	0	0.346
	U1G	WT	Cl8	20	0	0.428
	U1G	WT	Cl8	21	0	0.127
	U1G	WT	Cl8	22	0	0.376
	U1G	WT	Cl8	23	0	0.307
	U1G	WT	Cl8	24	0	0.112
	U1G	WT	Cl8	25	0	0.303
	U1G	WT	Cl8	26	0	0.516
	U1G	WT	Cl8	27	0	0.32
	U1G	WT	Cl8	28	0	0.095
	U1G	WT	Cl8	29	0	0.336
	U1G	WT	Cl8	30	0	0.304
	U1G	WT	Cl8	31	0	0.149
	U1G	WT	Cl8	32	0	0.306
	U1G	WT	Cl8	33	0	0.278
	U1G	WT	Cl8	34	0	0.25
	U1G	WT	Cl8	35	0	0.355
	U1G	WT	Cl8	36	0	0.342
	U1G	WT	Cl8	37	0	0.189
	U1G	WT	Cl8	38	0	0.122
	U1G	WT	Cl8	39	0	0.185
	U1G	WT	Cl8	40	0	0.132
	U1G	WT	Cl8	41	0	0.178
	U1G	WT	Cl8	42	0	0.287
	U1G	WT	Cl8	43	0	0.328
	U1G	WT	Cl8	44	0	0.255
	U1G	WT	Cl8	45	0	0.435
	U1G	WT	Cl8	46	0	0.294
	U1G	WT	Cl8	47	0	0.236
	U1G	WT	Cl8	48	0	0.466
	U1G	WT	Cl8	49	0	0.261
	U1G	WT	Cl8	50	0	0.403
	U1G	WT	Cl8	51	0	0.144
	U1G	WT	Cl8	52	0	0.254
	U1G	WT	Cl8	53	0	0.471
	U1G	WT	Cl8	54	0	0.32
	U1G	WT	Cl8	55	0	0.313
	U1G	WT	Cl8	56	0	0.437

## Sheet: Supplementary_Figure_4l
Related to Supplementary_Figure_4l
Timepoint_Number	Background	Genotype	Clone	Cell	Timepoint_seconds	RecoveryNorm
248	U1G	D3KO	Cl6	1	59.75	0.627
248	U1G	D3KO	Cl6	2	59.75	0.445
248	U1G	D3KO	Cl6	3	59.75	1.149
248	U1G	D3KO	Cl6	4	59.75	0.904
248	U1G	D3KO	Cl6	5	59.75	0.721
248	U1G	D3KO	Cl6	6	59.75	1.181
248	U1G	D3KO	Cl6	7	59.75	0.988
248	U1G	D3KO	Cl6	8	59.75	0.838
248	U1G	D3KO	Cl6	9	59.75	1.143
248	U1G	D3KO	Cl6	10	59.75	0.753
248	U1G	D3KO	Cl6	11	59.75	0.996
248	U1G	D3KO	Cl6	12	59.75	0.724
248	U1G	D3KO	Cl6	13	59.75	0.908
248	U1G	D3KO	Cl6	14	59.75	0.712
248	U1G	D3KO	Cl6	15	59.75	1.01
248	U1G	D3KO	Cl6	16	59.75	0.929
248	U1G	D3KO	Cl6	17	59.75	0.757
248	U1G	D3KO	Cl6	18	59.75	0.869
248	U1G	D3KO	Cl6	19	59.75	0.557
248	U1G	D3KO	Cl6	20	59.75	0.624
248	U1G	D3KO	Cl6	21	59.75	0.875
248	U1G	D3KO	Cl6	22	59.75	0.422
248	U1G	D3KO	Cl6	23	59.75	0.84
248	U1G	D3KO	Cl6	24	59.75	0.385
248	U1G	D3KO	Cl6	25	59.75	0.498
248	U1G	D3KO	Cl6	26	59.75	0.646
248	U1G	D3KO	Cl6	27	59.75	0.823
248	U1G	D3KO	Cl6	28	59.75	1.05
248	U1G	D3KO	Cl6	29	59.75	1.002
248	U1G	D3KO	Cl6	30	59.75	1.054
248	U1G	D3KO	Cl6	31	59.75	0.954
248	U1G	D3KO	Cl6	32	59.75	0.787
248	U1G	D3KO	Cl6	33	59.75	0.889
248	U1G	D3KO	Cl6	34	59.75	1.021
248	U1G	D3KO	Cl6	35	59.75	0.581
248	U1G	D3KO	Cl6	36	59.75	0.672
248	U1G	D3KO	Cl6	37	59.75	0.943
248	U1G	D3KO	Cl6	38	59.75	1.475
248	U1G	D3KO	Cl6	39	59.75	0.698
248	U1G	D3KO	Cl6	40	59.75	0.876
248	U1G	D3KO	Cl6	41	59.75	0.792
248	U1G	D3KO	Cl6	42	59.75	1.144
248	U1G	D3KO	Cl6	43	59.75	0.635
248	U1G	D3KO	Cl6	44	59.75	0.793
248	U1G	D3KO	Cl6	45	59.75	0.687
248	U1G	D3KO	Cl6	46	59.75	0.731
248	U1G	D3KO	Cl6	47	59.75	1.024
248	U1G	D3KO	Cl6	48	59.75	0.402
248	U1G	D3KO	Cl6	49	59.75	0.737
248	U1G	D3KO	Cl6	50	59.75	0.608
248	U1G	D3KO	Cl6	51	59.75	0.662
248	U1G	D3KO	Cl6	52	59.75	0.975
248	U1G	D3KO	Cl6	53	59.75	0.918
248	U1G	D3KO	Cl6	54	59.75	0.868
248	U1G	D3KO	Cl6	55	59.75	0.54
248	U1G	D3KO	Cl6	56	59.75	0.631
248	U1G	D3KO	Cl6	57	59.75	0.617
248	U1G	D3KO	Cl9	1	59.75	0.611
248	U1G	D3KO	Cl9	2	59.75	0.487
248	U1G	D3KO	Cl9	3	59.75	0.918
248	U1G	D3KO	Cl9	4	59.75	0.869
248	U1G	D3KO	Cl9	5	59.75	0.256
248	U1G	D3KO	Cl9	6	59.75	0.992
248	U1G	D3KO	Cl9	7	59.75	0.669
248	U1G	D3KO	Cl9	8	59.75	0.851
248	U1G	D3KO	Cl9	9	59.75	0.759
248	U1G	D3KO	Cl9	10	59.75	1.003
248	U1G	D3KO	Cl9	11	59.75	0.587
248	U1G	D3KO	Cl9	12	59.75	0.954
248	U1G	D3KO	Cl9	13	59.75	0.877
248	U1G	D3KO	Cl9	14	59.75	0.781
248	U1G	D3KO	Cl9	15	59.75	0.782
248	U1G	D3KO	Cl9	16	59.75	0.77
248	U1G	D3KO	Cl9	17	59.75	0.618
248	U1G	D3KO	Cl9	18	59.75	0.496
248	U1G	D3KO	Cl9	19	59.75	0.455
248	U1G	D3KO	Cl9	20	59.75	0.723
248	U1G	D3KO	Cl9	21	59.75	0.978
248	U1G	D3KO	Cl9	22	59.75	0.904
248	U1G	D3KO	Cl9	23	59.75	0.798
248	U1G	D3KO	Cl9	24	59.75	0.802
248	U1G	D3KO	Cl9	25	59.75	0.672
248	U1G	D3KO	Cl9	26	59.75	0.846
248	U1G	D3KO	Cl9	27	59.75	0.686
248	U1G	D3KO	Cl9	28	59.75	0.796
248	U1G	D3KO	Cl9	29	59.75	0.918
248	U1G	D3KO	Cl9	30	59.75	0.701
248	U1G	D3KO	Cl9	31	59.75	0.731
248	U1G	D3KO	Cl9	32	59.75	0.662
248	U1G	D3KO	Cl9	33	59.75	1.053
248	U1G	D3KO	Cl9	34	59.75	0.693
248	U1G	D3KO	Cl9	35	59.75	0.868
248	U1G	D3KO	Cl9	36	59.75	0.428
248	U1G	D3KO	Cl9	37	59.75	0.77
248	U1G	D3KO	Cl9	38	59.75	0.903
248	U1G	D3KO	Cl9	39	59.75	0.645
248	U1G	D3KO	Cl9	40	59.75	0.799
248	U1G	D3KO	Cl9	41	59.75	1.152
248	U1G	D3KO	Cl9	42	59.75	0.534
248	U1G	D3KO	Cl9	43	59.75	0.839
248	U1G	D3KO	Cl9	44	59.75	0.719
248	U1G	D3KO	Cl9	45	59.75	0.96
248	U1G	D3KO	Cl9	46	59.75	0.938
248	U1G	D3KO	Cl9	47	59.75	1.007
248	U1G	D3KO	Cl9	48	59.75	0.718
248	U1G	D3KO	Cl9	49	59.75	1.058
248	U1G	D3KO	Cl9	50	59.75	0.611
248	U1G	D3KO	Cl9	51	59.75	0.794
248	U1G	D3KO	Cl9	52	59.75	0.75
248	U1G	T12CM	Cl6	1	59.75	0.555
248	U1G	T12CM	Cl6	2	59.75	0.557
248	U1G	T12CM	Cl6	3	59.75	0.851
248	U1G	T12CM	Cl6	4	59.75	0.765
248	U1G	T12CM	Cl6	5	59.75	0.657
248	U1G	T12CM	Cl6	6	59.75	0.844
248	U1G	T12CM	Cl6	7	59.75	0.974
248	U1G	T12CM	Cl6	8	59.75	0.618
248	U1G	T12CM	Cl6	9	59.75	0.584
248	U1G	T12CM	Cl6	10	59.75	0.944
248	U1G	T12CM	Cl6	11	59.75	0.693
248	U1G	T12CM	Cl6	12	59.75	0.951
248	U1G	T12CM	Cl6	13	59.75	0.73
248	U1G	T12CM	Cl6	14	59.75	0.878
248	U1G	T12CM	Cl6	15	59.75	0.632
248	U1G	T12CM	Cl6	16	59.75	0.79
248	U1G	T12CM	Cl6	17	59.75	0.792
248	U1G	T12CM	Cl6	18	59.75	0.917
248	U1G	T12CM	Cl6	19	59.75	1.023
248	U1G	T12CM	Cl6	20	59.75	0.478
248	U1G	T12CM	Cl6	21	59.75	0.755
248	U1G	T12CM	Cl6	22	59.75	0.912
248	U1G	T12CM	Cl6	23	59.75	0.851
248	U1G	T12CM	Cl6	24	59.75	0.835
248	U1G	T12CM	Cl6	25	59.75	0.955
248	U1G	T12CM	Cl6	26	59.75	0.657
248	U1G	T12CM	Cl6	27	59.75	0.941
248	U1G	T12CM	Cl6	28	59.75	0.736
248	U1G	T12CM	Cl6	29	59.75	0.862
248	U1G	T12CM	Cl6	30	59.75	0.512
248	U1G	T12CM	Cl6	31	59.75	0.758
248	U1G	T12CM	Cl6	32	59.75	0.778
248	U1G	T12CM	Cl6	33	59.75	0.547
248	U1G	T12CM	Cl6	34	59.75	0.539
248	U1G	T12CM	Cl6	35	59.75	0.848
248	U1G	T12CM	Cl6	36	59.75	0.831
248	U1G	T12CM	Cl6	37	59.75	0.689
248	U1G	T12CM	Cl6	38	59.75	0.567
248	U1G	T12CM	Cl6	39	59.75	0.908
248	U1G	T12CM	Cl6	40	59.75	0.94
248	U1G	T12CM	Cl6	41	59.75	0.566
248	U1G	T12CM	Cl6	42	59.75	0.858
248	U1G	T12CM	Cl6	43	59.75	1.068
248	U1G	T12CM	Cl6	44	59.75	0.651
248	U1G	T12CM	Cl6	45	59.75	1.099
248	U1G	T12CM	Cl6	46	59.75	0.999
248	U1G	T12CM	Cl6	47	59.75	1.188
248	U1G	T12CM	Cl6	48	59.75	0.814
248	U1G	T12CM	Cl6	49	59.75	1.082
248	U1G	T12CM	Cl6	50	59.75	0.91
248	U1G	T12CM	Cl6	51	59.75	0.756
248	U1G	T12CM	Cl6	52	59.75	1.115
248	U1G	T12CM	Cl6	53	59.75	0.864
248	U1G	T12CM	Cl6	54	59.75	0.895
248	U1G	T12CM	Cl6	55	59.75	0.912
248	U1G	T12CM	Cl7	1	59.75	0.767
248	U1G	T12CM	Cl7	2	59.75	0.544
248	U1G	T12CM	Cl7	3	59.75	0.834
248	U1G	T12CM	Cl7	4	59.75	1.05
248	U1G	T12CM	Cl7	5	59.75	0.433
248	U1G	T12CM	Cl7	6	59.75	0.962
248	U1G	T12CM	Cl7	7	59.75	0.804
248	U1G	T12CM	Cl7	8	59.75	0.672
248	U1G	T12CM	Cl7	9	59.75	0.694
248	U1G	T12CM	Cl7	10	59.75	0.751
248	U1G	T12CM	Cl7	11	59.75	0.599
248	U1G	T12CM	Cl7	12	59.75	1.149
248	U1G	T12CM	Cl7	13	59.75	0.759
248	U1G	T12CM	Cl7	14	59.75	0.525
248	U1G	T12CM	Cl7	15	59.75	0.934
248	U1G	T12CM	Cl7	16	59.75	1.059
248	U1G	T12CM	Cl7	17	59.75	1.269
248	U1G	T12CM	Cl7	18	59.75	1.037
248	U1G	T12CM	Cl7	19	59.75	0.903
248	U1G	T12CM	Cl7	20	59.75	0.821
248	U1G	T12CM	Cl7	21	59.75	0.664
248	U1G	T12CM	Cl7	22	59.75	0.981
248	U1G	T12CM	Cl7	23	59.75	0.711
248	U1G	T12CM	Cl7	24	59.75	0.931
248	U1G	T12CM	Cl7	25	59.75	0.953
248	U1G	T12CM	Cl7	26	59.75	0.951
248	U1G	T12CM	Cl7	27	59.75	0.908
248	U1G	T12CM	Cl7	28	59.75	0.876
248	U1G	T12CM	Cl7	29	59.75	0.977
248	U1G	T12CM	Cl7	30	59.75	0.536
248	U1G	T12CM	Cl7	31	59.75	0.766
248	U1G	T12CM	Cl7	32	59.75	0.987
248	U1G	T12CM	Cl7	33	59.75	0.844
248	U1G	T12CM	Cl7	34	59.75	1.04
248	U1G	T12CM	Cl7	35	59.75	0.835
248	U1G	T12CM	Cl7	36	59.75	0.943
248	U1G	T12CM	Cl7	37	59.75	0.459
248	U1G	T12CM	Cl7	38	59.75	0.634
248	U1G	T12CM	Cl7	39	59.75	1.03
248	U1G	T12CM	Cl7	40	59.75	0.953
248	U1G	T12CM	Cl7	41	59.75	1.086
248	U1G	T12CM	Cl7	42	59.75	1.143
248	U1G	T12CM	Cl7	43	59.75	0.583
248	U1G	T12CM	Cl7	44	59.75	0.943
248	U1G	T12CM	Cl7	45	59.75	0.985
248	U1G	T12CM	Cl7	46	59.75	0.921
248	U1G	T12CM	Cl7	47	59.75	0.491
248	U1G	T12CM	Cl7	48	59.75	0.546
248	U1G	T12CM	Cl7	49	59.75	0.746
248	U1G	T12CM	Cl7	50	59.75	0.908
248	U1G	T12CM	Cl7	51	59.75	0.713
248	U1G	T12CM	Cl7	52	59.75	0.753
248	U1G	T12CM	Cl7	53	59.75	0.727
248	U1G	T12CM	Cl7	54	59.75	0.674
248	U1G	T12CM	Cl7	55	59.75	0.623
248	U1G	WT	Cl6	1	59.75	0.815
248	U1G	WT	Cl6	2	59.75	0.853
248	U1G	WT	Cl6	3	59.75	1.086
248	U1G	WT	Cl6	4	59.75	0.818
248	U1G	WT	Cl6	5	59.75	0.735
248	U1G	WT	Cl6	6	59.75	0.986
248	U1G	WT	Cl6	7	59.75	0.941
248	U1G	WT	Cl6	8	59.75	0.996
248	U1G	WT	Cl6	9	59.75	1.188
248	U1G	WT	Cl6	10	59.75	1.18
248	U1G	WT	Cl6	11	59.75	0.826
248	U1G	WT	Cl6	12	59.75	0.913
248	U1G	WT	Cl6	13	59.75	0.977
248	U1G	WT	Cl6	14	59.75	1.114
248	U1G	WT	Cl6	15	59.75	1.084
248	U1G	WT	Cl6	16	59.75	1.063
248	U1G	WT	Cl6	17	59.75	0.943
248	U1G	WT	Cl6	18	59.75	0.663
248	U1G	WT	Cl6	19	59.75	0.713
248	U1G	WT	Cl6	20	59.75	0.999
248	U1G	WT	Cl6	21	59.75	0.871
248	U1G	WT	Cl6	22	59.75	0.768
248	U1G	WT	Cl6	23	59.75	0.872
248	U1G	WT	Cl6	24	59.75	0.751
248	U1G	WT	Cl6	25	59.75	0.915
248	U1G	WT	Cl6	26	59.75	0.833
248	U1G	WT	Cl6	27	59.75	0.946
248	U1G	WT	Cl6	28	59.75	0.827
248	U1G	WT	Cl6	29	59.75	1.091
248	U1G	WT	Cl6	30	59.75	0.915
248	U1G	WT	Cl6	31	59.75	0.715
248	U1G	WT	Cl6	32	59.75	0.954
248	U1G	WT	Cl6	33	59.75	0.96
248	U1G	WT	Cl6	34	59.75	0.981
248	U1G	WT	Cl6	35	59.75	0.981
248	U1G	WT	Cl6	36	59.75	0.832
248	U1G	WT	Cl6	37	59.75	0.981
248	U1G	WT	Cl6	38	59.75	1.243
248	U1G	WT	Cl6	39	59.75	0.91
248	U1G	WT	Cl6	40	59.75	0.985
248	U1G	WT	Cl6	41	59.75	1.101
248	U1G	WT	Cl6	42	59.75	0.879
248	U1G	WT	Cl6	43	59.75	0.978
248	U1G	WT	Cl6	44	59.75	1.139
248	U1G	WT	Cl6	45	59.75	1.085
248	U1G	WT	Cl6	46	59.75	0.91
248	U1G	WT	Cl8	1	59.75	1.16
248	U1G	WT	Cl8	2	59.75	1.181
248	U1G	WT	Cl8	3	59.75	0.868
248	U1G	WT	Cl8	4	59.75	0.749
248	U1G	WT	Cl8	5	59.75	1.147
248	U1G	WT	Cl8	6	59.75	0.796
248	U1G	WT	Cl8	7	59.75	0.812
248	U1G	WT	Cl8	8	59.75	0.766
248	U1G	WT	Cl8	9	59.75	0.823
248	U1G	WT	Cl8	10	59.75	0.672
248	U1G	WT	Cl8	11	59.75	0.468
248	U1G	WT	Cl8	12	59.75	0.948
248	U1G	WT	Cl8	13	59.75	0.652
248	U1G	WT	Cl8	14	59.75	1.021
248	U1G	WT	Cl8	15	59.75	0.953
248	U1G	WT	Cl8	16	59.75	0.767
248	U1G	WT	Cl8	17	59.75	0.947
248	U1G	WT	Cl8	18	59.75	0.676
248	U1G	WT	Cl8	19	59.75	0.806
248	U1G	WT	Cl8	20	59.75	0.999
248	U1G	WT	Cl8	21	59.75	0.853
248	U1G	WT	Cl8	22	59.75	0.863
248	U1G	WT	Cl8	23	59.75	0.735
248	U1G	WT	Cl8	24	59.75	0.513
248	U1G	WT	Cl8	25	59.75	0.706
248	U1G	WT	Cl8	26	59.75	0.987
248	U1G	WT	Cl8	27	59.75	0.823
248	U1G	WT	Cl8	28	59.75	0.69
248	U1G	WT	Cl8	29	59.75	0.856
248	U1G	WT	Cl8	30	59.75	0.937
248	U1G	WT	Cl8	31	59.75	0.928
248	U1G	WT	Cl8	32	59.75	0.922
248	U1G	WT	Cl8	33	59.75	0.969
248	U1G	WT	Cl8	34	59.75	0.824
248	U1G	WT	Cl8	35	59.75	0.903
248	U1G	WT	Cl8	36	59.75	1.044
248	U1G	WT	Cl8	37	59.75	0.789
248	U1G	WT	Cl8	38	59.75	0.594
248	U1G	WT	Cl8	39	59.75	0.645
248	U1G	WT	Cl8	40	59.75	0.783
248	U1G	WT	Cl8	41	59.75	0.58
248	U1G	WT	Cl8	42	59.75	0.968
248	U1G	WT	Cl8	43	59.75	0.879
248	U1G	WT	Cl8	44	59.75	0.919
248	U1G	WT	Cl8	45	59.75	0.991
248	U1G	WT	Cl8	46	59.75	0.857
248	U1G	WT	Cl8	47	59.75	0.927
248	U1G	WT	Cl8	48	59.75	0.983
248	U1G	WT	Cl8	49	59.75	0.698
248	U1G	WT	Cl8	50	59.75	0.698
248	U1G	WT	Cl8	51	59.75	0.656
248	U1G	WT	Cl8	52	59.75	0.736
248	U1G	WT	Cl8	53	59.75	0.818
248	U1G	WT	Cl8	54	59.75	0.796
248	U1G	WT	Cl8	55	59.75	0.762
248	U1G	WT	Cl8	56	59.75	1.024

## Sheet:  Supplementary_Figure_4m
Related to Supplementary_Figure_4m
Dppa3							Dppa3																Dppa3
Sample_ID	Cp	Avg Cp	Cp std err	Avg dCp	dCp std err		Genotype	Replicate	Samples	Avg dCt	dCt std err	Avg ddCT	ddCT std err min	ddCT std err max	RQ	RQ min	RQ max	STDEV	Genotype	Avg of Avg	Std of quadruplicates		SUMMARY STATS
U1G T12CM D7F12 CL6 R1	29.63	29.6233	0.0751295	9.36333	0.0760117		U1G_T12CM	R1	U1G_T12CM_D7F12_CL6_R1	9.36333	0.0760117	2.72958	2.65357	2.8056	0.15077	0.158926	0.143032	0.0112392	U1G_T12CM	9.53083	0.185983		Samples	Avg of Avg dCt	dCt stddev	Avg ddCT	ddCT std err min	ddCT std err max	RQ	RQ min	RQ max	STDEV
U1G T12CM D7F12 CL6 R1	29.49						U1G_T12CM	R2	U1G_T12CM_D7F12_CL6_R2	9.49667	0.125344	2.86292	2.73757	2.98826	0.13746	0.149937	0.126021	0.0169109					U1G_T12CM	9.53083	0.185983	2.89708	2.7111	3.08307	0.134243	0.152714	0.118006	0.0245418
U1G T12CM D7F12 CL6 R1	29.75						U1G_T12CM	R3	U1G_T12CM_D7F12_CL6_R3	9.62667	0.10604	2.99292	2.88688	3.09896	0.125615	0.135196	0.116714	0.013069					U1G_D3KO	14.3383	0.144387	7.70458	7.5602	7.84897	0.0047939	0.00529851	0.00433735	0.000679646
U1G T12CM D7F12 CL6 R2	30.07	29.85	0.119304	9.49667	0.125344		U1G_T12CM	R4	U1G_T12CM_D7F12_CL6_R4	9.23	0.165193	2.59625	2.43106	2.76144	0.165368	0.18543	0.147476	0.0268369					U1G_WTJ1	6.63375	0.190575	0	-0.190575	0.190575	1	1.14122	0.876256	0.187357
U1G T12CM D7F12 CL6 R2	29.82						U1G_T12CM	R5	U1G_T12CM_D7F12_CL7_R1	9.54	0.259401	2.90625	2.64685	3.16565	0.133393	0.159668	0.111441	0.0341021
U1G T12CM D7F12 CL6 R2	29.66						U1G_T12CM	R6	U1G_T12CM_D7F12_CL7_R2	9.72667	0.13174	3.09292	2.96118	3.22466	0.117203	0.128409	0.106975	0.0151566
U1G T12CM D7F12 CL6 R3	29.95	29.9567	0.0120185	9.62667	0.10604		U1G_T12CM	R7	U1G_T12CM_D7F12_CL7_R3	9.46667	0.128279	2.83292	2.70464	2.9612	0.140348	0.153399	0.128408	0.0176716
U1G T12CM D7F12 CL6 R3	29.94						U1G_T12CM	R8	U1G_T12CM_D7F12_CL7_R4	9.79667	0.346137	3.16292	2.81678	3.50905	0.111652	0.141927	0.0878354	0.0382485
U1G T12CM D7F12 CL6 R3	29.98						U1G_D3KO	R1	U1G_D3KOA6_CL6_R1	14.1467	0.0233333	7.51292	7.48958	7.53625	0.00547503	0.0055643	0.00538719	0.000125234	U1G_D3KO	14.3383	0.144387
U1G T12CM D7F12 CL6 R4	30.12	29.8167	0.156241	9.23	0.165193		U1G_D3KO	R2	U1G_D3KOA6_CL6_R2	14.2567	0.0466667	7.62292	7.57625	7.66958	0.0050731	0.00523988	0.00491163	0.000232111
U1G T12CM D7F12 CL6 R4	29.73						U1G_D3KO	R3	U1G_D3KOA6_CL6_R3	14.4667	0.02848	7.83292	7.80444	7.8614	0.00438588	0.00447333	0.00430015	0.000122452
U1G T12CM D7F12 CL6 R4	29.6						U1G_D3KO	R4	U1G_D3KOA6_CL6_R4	14.45	0.011547	7.81625	7.8047	7.8278	0.00443685	0.0044725	0.00440148	5.02214e-05
U1G T12CM D7F12 CL7 R1	29.51	29.9133	0.243059	9.54	0.259401		U1G_D3KO	R5	U1G_D3KOA6_CL9_R1	14.5033	0.0956266	7.86958	7.77396	7.96521	0.00427582	0.00456884	0.00400159	0.000401103
U1G T12CM D7F12 CL7 R1	30.35						U1G_D3KO	R6	U1G_D3KOA6_CL9_R2	14.13	0.0360555	7.49625	7.46019	7.53231	0.00553865	0.00567881	0.00540194	0.000195777
U1G T12CM D7F12 CL7 R1	29.88						U1G_D3KO	R7	U1G_D3KOA6_CL9_R3	14.3733	0.0533333	7.73958	7.68625	7.79292	0.004679	0.00485521	0.00450919	0.000244676
U1G T12CM D7F12 CL7 R2	30.48	30.3933	0.123333	9.72667	0.13174		U1G_D3KO	R1	U1G_D3KOA6_CL9_R4	14.38	0.051316	7.74625	7.69493	7.79757	0.00465743	0.00482607	0.00449468	0.000234332
U1G T12CM D7F12 CL7 R2	30.55						WT_J1	R1	U1G_WTJ1_CL6_R1	6.56	0.15456	-0.07375	-0.22831	0.0808103	1.05245	1.17146	0.945526	0.159761	WT_J1	6.63375	0.190575
U1G T12CM D7F12 CL7 R2	30.15						WT_J1	R2	U1G_WTJ1_CL6_R2	6.79	0.159757	0.15625	-0.00350676	0.316007	0.897355	1.00243	0.80329	0.140816
U1G T12CM D7F12 CL7 R3	29.85	29.8833	0.0202759	9.46667	0.128279		WT_J1	R3	U1G_WTJ1_CL6_R3	6.91	0.139004	0.27625	0.137246	0.415254	0.825735	0.909253	0.749887	0.112689
U1G T12CM D7F12 CL7 R3	29.92						WT_J1	R4	U1G_WTJ1_CL6_R4	6.47667	0.147799	-0.157083	-0.304882	-0.00928467	1.11503	1.23532	1.00646	0.161829
U1G T12CM D7F12 CL7 R3	29.88						WT_J1	R5	U1G_WTJ1_CL8_R1	6.74	0.0406885	0.10625	0.0655615	0.146939	0.929	0.955573	0.903165	0.0370583
U1G T12CM D7F12 CL7 R4	30.65	29.97	0.344867	9.79667	0.346137		WT_J1	R6	U1G_WTJ1_CL8_R2	6.75333	0.076449	0.119583	0.0431344	0.196032	0.920453	0.970544	0.872948	0.0690108
U1G T12CM D7F12 CL7 R4	29.53						WT_J1	R7	U1G_WTJ1_CL8_R3	6.47667	0.103172	-0.157083	-0.260255	-0.0539114	1.11503	1.19769	1.03808	0.112865
U1G T12CM D7F12 CL7 R4	29.73						WT_J1	R8	U1G_WTJ1_CL8_R4	6.36333	0.0851143	-0.270417	-0.355531	-0.185302	1.20616	1.27946	1.13706	0.100693
U1G D3KOA6 CL6 R1	35	35	0	14.1467	0.0233333
U1G D3KOA6 CL6 R1	35
U1G D3KOA6 CL6 R1	35
U1G D3KOA6 CL6 R2	35	35	0	14.2567	0.0466667
U1G D3KOA6 CL6 R2	35
U1G D3KOA6 CL6 R2	35
U1G D3KOA6 CL6 R3	35	35	0	14.4667	0.02848
U1G D3KOA6 CL6 R3	35
U1G D3KOA6 CL6 R3	35
U1G D3KOA6 CL6 R4	35	35	0	14.45	0.011547
U1G D3KOA6 CL6 R4	35
U1G D3KOA6 CL6 R4	35
U1G D3KOA6 CL9 R1	35	35	0	14.5033	0.0956266
U1G D3KOA6 CL9 R1	35
U1G D3KOA6 CL9 R1	35
U1G D3KOA6 CL9 R2	35	35	0	14.13	0.0360555
U1G D3KOA6 CL9 R2	35
U1G D3KOA6 CL9 R2	35
U1G D3KOA6 CL9 R3	35	35	0	14.3733	0.0533333
U1G D3KOA6 CL9 R3	35
U1G D3KOA6 CL9 R3	35
U1G D3KOA6 CL9 R4	35	35	0	14.38	0.051316
U1G D3KOA6 CL9 R4	35
U1G D3KOA6 CL9 R4	35
U1G WTJ1 CL6 R1	26.85	26.8633	0.00881917	6.56	0.15456
U1G WTJ1 CL6 R1	26.86
U1G WTJ1 CL6 R1	26.88
U1G WTJ1 CL6 R2	26.71	27.0167	0.155063	6.79	0.159757
U1G WTJ1 CL6 R2	27.13
U1G WTJ1 CL6 R2	27.21
U1G WTJ1 CL6 R3	26.75	27.0167	0.13776	6.91	0.139004
U1G WTJ1 CL6 R3	27.09
U1G WTJ1 CL6 R3	27.21
U1G WTJ1 CL6 R4	26.29	26.42	0.125033	6.47667	0.147799
U1G WTJ1 CL6 R4	26.3
U1G WTJ1 CL6 R4	26.67
U1G WTJ1 CL8 R1	26.18	26.2267	0.0290593	6.74	0.0406885
U1G WTJ1 CL8 R1	26.28
U1G WTJ1 CL8 R1	26.22
U1G WTJ1 CL8 R2	26.53	26.4633	0.0617342	6.75333	0.076449
U1G WTJ1 CL8 R2	26.34
U1G WTJ1 CL8 R2	26.52
U1G WTJ1 CL8 R3	26.56	26.6767	0.0800694	6.47667	0.103172
U1G WTJ1 CL8 R3	26.64
U1G WTJ1 CL8 R3	26.83
U1G WTJ1 CL8 R4	26.42	26.36	0.0321455	6.36333	0.0851143
U1G WTJ1 CL8 R4	26.31
U1G WTJ1 CL8 R4	26.35
Gapdh
U1G T12CM D7F12 CL6 R1	20.24	20.26	0.011547
U1G T12CM D7F12 CL6 R1	20.28
U1G T12CM D7F12 CL6 R1	20.26
U1G T12CM D7F12 CL6 R2	20.32	20.3533	0.0384419
U1G T12CM D7F12 CL6 R2	20.31
U1G T12CM D7F12 CL6 R2	20.43
U1G T12CM D7F12 CL6 R3	20.21	20.33	0.105357
U1G T12CM D7F12 CL6 R3	20.24
U1G T12CM D7F12 CL6 R3	20.54
U1G T12CM D7F12 CL6 R4	20.63	20.5867	0.0536449
U1G T12CM D7F12 CL6 R4	20.65
U1G T12CM D7F12 CL6 R4	20.48
U1G T12CM D7F12 CL7 R1	20.32	20.3733	0.0906152
U1G T12CM D7F12 CL7 R1	20.55
U1G T12CM D7F12 CL7 R1	20.25
U1G T12CM D7F12 CL7 R2	20.66	20.6667	0.0463081
U1G T12CM D7F12 CL7 R2	20.75
U1G T12CM D7F12 CL7 R2	20.59
U1G T12CM D7F12 CL7 R3	20.49	20.4167	0.126667
U1G T12CM D7F12 CL7 R3	20.59
U1G T12CM D7F12 CL7 R3	20.17
U1G T12CM D7F12 CL7 R4	20.23	20.1733	0.0296273
U1G T12CM D7F12 CL7 R4	20.13
U1G T12CM D7F12 CL7 R4	20.16
U1G D3KOA6 CL6 R1	20.86	20.8533	0.0233333
U1G D3KOA6 CL6 R1	20.81
U1G D3KOA6 CL6 R1	20.89
U1G D3KOA6 CL6 R2	20.83	20.7433	0.0466667
U1G D3KOA6 CL6 R2	20.67
U1G D3KOA6 CL6 R2	20.73
U1G D3KOA6 CL6 R3	20.51	20.5333	0.02848
U1G D3KOA6 CL6 R3	20.5
U1G D3KOA6 CL6 R3	20.59
U1G D3KOA6 CL6 R4	20.53	20.55	0.011547
U1G D3KOA6 CL6 R4	20.57
U1G D3KOA6 CL6 R4	20.55
U1G D3KOA6 CL9 R1	20.67	20.4967	0.0956266
U1G D3KOA6 CL9 R1	20.48
U1G D3KOA6 CL9 R1	20.34
U1G D3KOA6 CL9 R2	20.82	20.87	0.0360555
U1G D3KOA6 CL9 R2	20.85
U1G D3KOA6 CL9 R2	20.94
U1G D3KOA6 CL9 R3	20.68	20.6267	0.0533333
U1G D3KOA6 CL9 R3	20.68
U1G D3KOA6 CL9 R3	20.52
U1G D3KOA6 CL9 R4	20.69	20.62	0.051316
U1G D3KOA6 CL9 R4	20.65
U1G D3KOA6 CL9 R4	20.52
U1G WTJ1 CL6 R1	20.12	20.3033	0.154308
U1G WTJ1 CL6 R1	20.18
U1G WTJ1 CL6 R1	20.61
U1G WTJ1 CL6 R2	20.3	20.2267	0.0384419
U1G WTJ1 CL6 R2	20.17
U1G WTJ1 CL6 R2	20.21
U1G WTJ1 CL6 R3	20.13	20.1067	0.0185592
U1G WTJ1 CL6 R3	20.12
U1G WTJ1 CL6 R3	20.07
U1G WTJ1 CL6 R4	19.82	19.9433	0.0788106
U1G WTJ1 CL6 R4	19.92
U1G WTJ1 CL6 R4	20.09
U1G WTJ1 CL8 R1	19.52	19.4867	0.02848
U1G WTJ1 CL8 R1	19.43
U1G WTJ1 CL8 R1	19.51
U1G WTJ1 CL8 R2	19.62	19.71	0.0450925
U1G WTJ1 CL8 R2	19.76
U1G WTJ1 CL8 R2	19.75
U1G WTJ1 CL8 R3	20.13	20.2	0.0650641
U1G WTJ1 CL8 R3	20.33
U1G WTJ1 CL8 R3	20.14
U1G WTJ1 CL8 R4	19.85	19.9967	0.0788106
U1G WTJ1 CL8 R4	20.02
U1G WTJ1 CL8 R4	20.12

## Sheet: Supplementary_Figure_4n
Related to Supplementary Figure 4n: Complete data for FRAP recovery curves of UHRF1-GFP in ESCs with and without DOX induction of Dppa3
Cell_number	X	TIMEPOINT	NORMALIZED_RECOVERY	Mutant	Condition	Area1_BLEACHSPOT	Mean1	StdDev1	Min1	Max1	XM1	YM1	IntDen1	Median1	RawIntDen1	Area2_NUCLEUS	Mean2	StdDev2	Min2	Max2	XM2	YM2	IntDen2	Median2	RawIntDen2
1	1	-3	0.972	UHRF1	Uninduced	25	810.96	133.199	535	1088	139.46	230.635	20274	833	20274	3544	215.239	142.284	0	1088	123.258	229.757	762807	182	762807
2	2	-2	1.012	UHRF1	Uninduced	25	808.32	169.307	465	1183	139.47	230.693	20208	804	20208	3544	206.064	139.969	0	1183	123.547	229.497	730291	174	730291
3	3	-1	1.018	UHRF1	Uninduced	25	831.28	168.009	498	1224	139.561	230.727	20782	838	20782	3544	210.678	139.493	0	1224	123.411	229.801	746643	177	746643
4	4	0	0.274	UHRF1	Uninduced	25	204.84	118.961	38	517	139.196	230.769	5121	178	5121	3544	192.7	115.942	0	912	122.351	230.041	682930	167	682930
5	5	1	0.334	UHRF1	Uninduced	25	247.04	104.037	60	496	139.201	230.653	6176	230	6176	3544	190.771	116.969	0	849	122.276	230.205	676091	166	676091
6	6	2	0.374	UHRF1	Uninduced	25	279.92	130.365	124	610	139.238	230.765	6998	272	6998	3544	193.061	118.21	0	964	122.415	230	684207	166	684207
7	7	3	0.376	UHRF1	Uninduced	25	279.16	118.73	124	617	139.28	230.712	6979	241	6979	3544	191.519	115.763	0	887	122.689	229.962	678742	167	678742
8	8	4	0.369	UHRF1	Uninduced	25	275.12	78.45	130	493	139.325	230.649	6878	267	6878	3544	192.082	116.838	0	949	122.265	230.074	680739	167	680739
9	9	5	0.385	UHRF1	Uninduced	25	286.96	109.109	175	588	139.182	230.714	7174	241	7174	3544	192.413	119.22	0	980	122.168	230.041	681912	165	681912
10	10	6	0.422	UHRF1	Uninduced	25	315.52	102.518	168	612	139.295	230.709	7888	282	7888	3544	192.738	117.086	0	873	122.518	230.217	683062	167	683062
11	11	7	0.463	UHRF1	Uninduced	25	347.28	127.233	198	733	139.343	230.718	8682	321	8682	3544	193.422	116.568	0	933	122.325	230.128	685488	168	685488
12	12	8	0.505	UHRF1	Uninduced	25	361.56	102.596	245	585	139.317	230.696	9039	344	9039	3544	184.685	116.455	0	985	122.112	230.057	654522	158	654522
13	13	9	0.457	UHRF1	Uninduced	25	335.88	94.137	170	553	139.437	230.707	8397	319	8397	3544	189.442	117.013	0	969	122.103	230.089	671384	162	671384
14	14	10	0.504	UHRF1	Uninduced	25	361.16	80.26	233	531	139.409	230.715	9029	355	9029	3544	184.736	117.272	0	934	122.36	230.062	654705	159	654705
15	15	11	0.496	UHRF1	Uninduced	25	370.88	112.517	205	619	139.329	230.679	9272	376	9272	3544	192.698	117.586	0	990	122.333	230.207	682922	166	682922
16	16	12	0.507	UHRF1	Uninduced	25	376.36	121.117	172	658	139.346	230.759	9409	380	9409	3544	191.322	117.422	0	909	122.142	230.213	678044	165	678044
17	17	13	0.49	UHRF1	Uninduced	25	361.16	90.05	239	573	139.459	230.654	9029	335	9029	3544	190.249	116.886	3	968	122.189	230.242	674242	163	674242
18	18	14	0.538	UHRF1	Uninduced	25	387	99.598	246	713	139.344	230.639	9675	364	9675	3544	185.68	115.477	0	957	122.492	230.072	658050	160	658050
19	19	15	0.545	UHRF1	Uninduced	25	400.6	92.559	194	560	139.381	230.645	10015	413	10015	3544	189.645	113.76	0	852	122.23	230.009	672101	164	672101
20	20	16	0.591	UHRF1	Uninduced	25	427.72	90.178	265	559	139.332	230.64	10693	442	10693	3544	186.769	116.521	0	1006	122.302	230.325	661908	160	661908
21	21	17	0.596	UHRF1	Uninduced	25	437.8	108.779	220	630	139.524	230.643	10945	428	10945	3544	189.442	119.861	0	1058	122.601	230.152	671382	161	671382
22	22	18	0.625	UHRF1	Uninduced	25	447.8	89.64	265	655	139.389	230.624	11195	461	11195	3544	184.674	117.774	0	901	122.289	230.141	654484	158	654484
23	23	19	0.6	UHRF1	Uninduced	25	426.36	103.578	280	677	139.539	230.631	10659	395	10659	3544	183.194	115.607	0	935	122.433	229.979	649240	157	649240
24	24	20	0.601	UHRF1	Uninduced	25	432.8	93.813	286	628	139.381	230.676	10820	427	10820	3544	185.606	118.04	0	929	122.278	229.695	657786	158	657786
25	25	21	0.636	UHRF1	Uninduced	25	468.04	107.286	310	718	139.364	230.681	11701	474	11701	3544	189.747	120.281	0	909	122.415	229.931	672463	161	672463
26	26	22	0.637	UHRF1	Uninduced	25	458.56	114.512	202	627	139.441	230.725	11464	483	11464	3544	185.641	120.437	0	851	122.515	229.89	657911	156	657911
27	27	23	0.634	UHRF1	Uninduced	25	468.24	120.61	251	680	139.343	230.67	11706	438	11706	3544	190.369	119.646	0	924	122.591	229.973	674666	163	674666
28	28	24	0.676	UHRF1	Uninduced	25	501.16	110.529	328	749	139.39	230.541	12529	472	12529	3544	191.141	122.913	0	1101	122.478	230.124	677403	162	677403
29	29	25	0.608	UHRF1	Uninduced	25	442.68	88.777	295	618	139.493	230.581	11067	404	11067	3544	187.79	118.73	0	955	122.567	229.889	665527	159	665527
30	30	26	0.699	UHRF1	Uninduced	25	508.72	122.11	272	710	139.447	230.639	12718	499	12718	3544	187.635	118.894	0	864	122.501	229.776	664980	159	664980
31	31	27	0.667	UHRF1	Uninduced	25	484.24	110.04	280	678	139.574	230.701	12106	497	12106	3544	187.257	119.101	0	905	122.326	230.016	663640	159	663640
32	32	28	0.652	UHRF1	Uninduced	25	466.48	118.749	246	726	139.435	230.683	11662	481	11662	3544	184.455	117.555	0	899	122.261	229.629	653709	157	653709
33	33	29	0.692	UHRF1	Uninduced	25	507.6	99.673	273	668	139.505	230.687	12690	507	12690	3544	189.111	121.131	0	1071	122.426	229.755	670208	161	670208
34	34	30	0.704	UHRF1	Uninduced	25	509.8	116.682	316	769	139.482	230.635	12745	506	12745	3544	186.658	119.74	7	1009	122.548	229.883	661515	157	661515
35	35	31	0.77	UHRF1	Uninduced	25	556.12	113.056	385	745	139.448	230.621	13903	574	13903	3544	186.238	118.597	3	921	122.762	229.839	660026	159	660026
36	36	32	0.738	UHRF1	Uninduced	25	529.44	82.535	313	633	139.535	230.605	13236	546	13236	3544	185.053	118.751	0	859	122.61	229.742	655829	155	655829
37	37	33	0.773	UHRF1	Uninduced	25	567.04	135.851	334	812	139.479	230.643	14176	562	14176	3544	189.071	116.371	0	859	122.631	229.944	670066	161	670066
38	38	34	0.762	UHRF1	Uninduced	25	555.48	117.415	345	803	139.394	230.641	13887	537	13887	3544	188.067	120.633	0	920	122.591	229.998	666509	158	666509
39	39	35	0.78	UHRF1	Uninduced	25	557.6	95.468	365	690	139.445	230.678	13940	566	13940	3544	184.314	120.229	0	997	122.392	230.01	653209	153	653209
40	40	36	0.722	UHRF1	Uninduced	25	513.56	91.831	341	764	139.507	230.647	12839	501	12839	3544	183.504	120.14	0	940	122.607	230.025	650339	153	650339
41	41	37	0.735	UHRF1	Uninduced	25	531.96	123.299	322	806	139.513	230.748	13299	538	13299	3544	186.769	120.936	0	873	122.427	229.851	661911	156	661911
42	42	38	0.734	UHRF1	Uninduced	25	523.96	121.133	279	713	139.401	230.745	13099	528	13099	3544	184.205	117.486	0	980	122.57	230.018	652821	157	652821
43	43	39	0.785	UHRF1	Uninduced	25	563.48	112.57	351	839	139.451	230.646	14087	572	14087	3544	185.231	123.066	0	910	122.786	229.753	656459	155	656459
44	44	40	0.779	UHRF1	Uninduced	25	560.84	125.783	307	845	139.499	230.654	14021	548	14021	3544	185.622	125.401	0	885	122.638	229.845	657843	155	657843
45	45	41	0.768	UHRF1	Uninduced	25	548.12	143.5	301	790	139.525	230.697	13703	505	13703	3544	183.995	123.472	0	984	122.608	229.917	652078	155	652078
46	46	42	0.825	UHRF1	Uninduced	25	599.48	153.483	309	844	139.494	230.704	14987	622	14987	3544	187.379	123.473	0	943	122.732	229.761	664070	157	664070
47	47	43	0.791	UHRF1	Uninduced	25	567.92	122.761	359	886	139.576	230.66	14198	534	14198	3544	185.127	124.964	0	991	122.814	229.731	656089	154	656089
48	48	44	0.803	UHRF1	Uninduced	25	589.8	142.303	298	768	139.608	230.712	14745	634	14745	3544	189.448	123.206	0	928	122.675	229.789	671403	159	671403
49	49	45	0.774	UHRF1	Uninduced	25	561.32	137.935	268	852	139.602	230.717	14033	573	14033	3544	186.982	124.551	0	980	122.868	229.714	662663	156	662663
50	50	46	0.833	UHRF1	Uninduced	25	598.88	151.105	242	838	139.59	230.743	14972	600	14972	3544	185.475	123.645	0	858	122.561	229.774	657325	156	657325
51	51	47	0.861	UHRF1	Uninduced	25	620.68	121.306	339	809	139.51	230.722	15517	654	15517	3544	185.935	125.999	0	919	122.6	229.62	658952	155	658952
52	52	48	0.783	UHRF1	Uninduced	25	566.88	142.634	275	844	139.563	230.737	14172	544	14172	3544	186.592	125.761	0	860	122.752	229.79	661283	154	661283
53	53	49	0.809	UHRF1	Uninduced	25	568.64	131.731	312	872	139.503	230.755	14216	574	14216	3544	181.165	124.812	0	958	122.326	229.885	642050	151	642050
54	54	50	0.758	UHRF1	Uninduced	25	541.76	130.782	364	849	139.48	230.709	13544	533	13544	3544	184.33	128.241	0	968	122.94	229.743	653264	152	653264
55	55	51	0.796	UHRF1	Uninduced	25	568.16	151.478	321	837	139.482	230.775	14204	584	14204	3544	183.997	125.472	0	953	122.824	229.932	652087	153	652087
56	56	52	0.767	UHRF1	Uninduced	25	552.8	132.531	283	774	139.545	230.754	13820	611	13820	3544	185.788	125.574	0	922	122.646	229.896	658431	157	658431
57	57	53	0.83	UHRF1	Uninduced	25	583.4	137.479	247	756	139.605	230.715	14585	614	14585	3544	181.309	127.298	0	885	122.628	230.038	642560	151	642560
58	58	54	0.855	UHRF1	Uninduced	25	614.52	160.042	274	964	139.561	230.701	15363	634	15363	3544	185.351	123.75	0	964	122.634	229.894	656885	156	656885
59	59	55	0.804	UHRF1	Uninduced	25	566.64	139.599	242	802	139.54	230.705	14166	571	14166	3544	181.806	123.893	0	956	122.731	229.991	644321	153	644321
60	60	56	0.844	UHRF1	Uninduced	25	590.76	144.062	235	795	139.583	230.652	14769	633	14769	3544	180.427	127.62	0	929	122.755	229.957	639432	150	639432
61	61	57	0.838	UHRF1	Uninduced	25	602.84	157.124	238	825	139.591	230.703	15071	615	15071	3544	185.533	130.363	0	933	122.962	229.622	657528	154	657528
62	62	58	0.82	UHRF1	Uninduced	25	584.04	182.108	203	805	139.709	230.755	14601	686	14601	3544	183.674	131.54	0	911	123.223	229.854	650942	150	650942
63	63	59	0.783	UHRF1	Uninduced	25	579.44	155.293	244	853	139.609	230.748	14486	596	14486	3544	190.807	131.745	0	976	123.019	229.825	676221	160	676221
64	64	60	0.805	UHRF1	Uninduced	25	582.56	180.714	197	927	139.637	230.749	14564	615	14564	3544	186.626	129.811	0	998	122.828	229.729	661401	155	661401
65	65	61	0.755	UHRF1	Uninduced	25	539.68	162.032	192	889	139.601	230.772	13492	542	13492	3544	184.272	127.258	0	989	123.068	229.964	653060	155	653060
66	66	62	0.796	UHRF1	Uninduced	25	559.64	165.248	217	883	139.706	230.736	13991	584	13991	3544	181.312	132.958	0	972	123.229	229.876	642569	149	642569
67	67	63	0.809	UHRF1	Uninduced	25	563.32	155.722	240	795	139.578	230.706	14083	525	14083	3544	179.649	130.096	0	990	123.244	229.693	636675	147	636675
68	68	64	0.827	UHRF1	Uninduced	25	582.84	154.64	156	819	139.584	230.719	14571	573	14571	3544	181.805	129.554	0	1053	123.259	229.624	644317	153	644317
69	69	65	0.806	UHRF1	Uninduced	25	568.36	154.734	247	789	139.598	230.699	14209	585	14209	3544	181.847	131.848	0	902	123.298	229.778	644467	149	644467
70	70	66	0.789	UHRF1	Uninduced	25	565.4	182.818	206	858	139.662	230.742	14135	599	14135	3544	184.872	130.296	0	949	123.121	229.814	655186	153	655186
71	71	67	0.813	UHRF1	Uninduced	25	579.04	161.048	250	785	139.637	230.724	14476	655	14476	3544	183.721	129.854	0	909	123.252	229.815	651106	151	651106
72	72	68	0.793	UHRF1	Uninduced	25	561.16	170.544	262	871	139.618	230.794	14029	575	14029	3544	182.451	130.128	0	1094	123.046	229.658	646607	150	646607
73	73	69	0.803	UHRF1	Uninduced	25	559.64	185.202	215	932	139.594	230.86	13991	523	13991	3544	179.738	132.732	0	977	123.123	229.71	636992	148	636992
74	74	70	0.786	UHRF1	Uninduced	25	550.24	175.265	183	827	139.645	230.788	13756	562	13756	3544	180.518	133.006	0	931	123.208	229.703	639756	147	639756
75	75	71	0.729	UHRF1	Uninduced	25	523	168.638	194	763	139.663	230.823	13075	571	13075	3544	185.083	130.336	0	972	123.255	229.804	655935	155	655935
76	76	72	0.74	UHRF1	Uninduced	25	527.52	184.938	160	875	139.738	230.85	13188	547	13188	3544	183.747	128.893	0	949	123.247	229.678	651201	153	651201
77	77	73	0.766	UHRF1	Uninduced	25	530.88	174.568	213	908	139.633	230.839	13272	540	13272	3544	178.659	130.055	0	964	123.223	229.808	633169	148	633169
78	78	74	0.784	UHRF1	Uninduced	25	551.68	157.378	209	785	139.744	230.746	13792	560	13792	3544	181.559	127.9	0	912	123.38	229.975	643444	152	643444
79	79	75	0.751	UHRF1	Uninduced	25	512.76	206.689	133	861	139.733	230.923	12819	541	12819	3544	176.062	129.973	0	891	123.411	229.697	623965	146	623965
80	80	76	0.79	UHRF1	Uninduced	25	550.28	217.16	130	949	139.729	230.936	13757	570	13757	3544	179.725	129.224	0	949	123.107	230.03	636946	150	636946
81	81	77	0.754	UHRF1	Uninduced	25	527.28	194.93	98	884	139.63	230.906	13182	562	13182	3544	180.339	134.334	0	1032	123.301	229.686	639123	148	639123
82	82	78	0.776	UHRF1	Uninduced	25	541.4	198.586	120	892	139.687	230.899	13535	617	13535	3544	179.826	130.191	0	946	123.415	229.661	637304	150	637304
83	83	79	0.731	UHRF1	Uninduced	25	502.72	155.754	193	803	139.662	230.85	12568	516	12568	3544	177.472	129.168	0	1002	123.397	229.567	628961	147	628961
84	84	80	0.773	UHRF1	Uninduced	25	535.8	194.081	150	810	139.667	230.919	13395	617	13395	3544	178.865	132.77	0	980	123.035	229.837	633898	149	633898
85	85	81	0.754	UHRF1	Uninduced	25	527.64	194.905	145	909	139.711	230.899	13191	553	13191	3544	180.58	134.953	0	995	123.216	229.604	639975	149	639975
86	86	82	0.711	UHRF1	Uninduced	25	487.16	162.229	183	774	139.686	230.875	12179	480	12179	3544	176.797	130.452	0	943	123.374	229.613	626567	146	626567
87	87	83	0.715	UHRF1	Uninduced	25	491.76	187.887	182	883	139.53	230.97	12294	463	12294	3544	177.355	128.988	0	942	123.653	229.817	628545	148	628545
88	88	84	0.751	UHRF1	Uninduced	25	532.48	179.005	219	894	139.581	230.894	13312	538	13312	3544	182.924	132.64	0	929	123.598	229.705	648284	152	648284
89	89	85	0.724	UHRF1	Uninduced	25	505.44	211.32	125	904	139.789	230.957	12636	518	12636	3544	180.152	133.588	0	1062	123.51	229.614	638457	150	638457
90	90	86	0.737	UHRF1	Uninduced	25	502.16	209.198	183	876	139.638	231.026	12554	488	12554	3544	175.626	134.477	0	950	123.574	229.768	622418	144	622418
91	91	87	0.758	UHRF1	Uninduced	25	515.56	214.596	111	848	139.631	230.981	12889	530	12889	3544	175.383	133.142	0	1030	123.285	229.703	621558	145	621558
92	92	88	0.697	UHRF1	Uninduced	25	480.16	213.41	195	897	139.64	231.05	12004	429	12004	3544	177.617	129.754	0	897	123.351	229.922	629476	150	629476
93	93	89	0.717	UHRF1	Uninduced	25	482.88	196.294	144	798	139.638	230.991	12072	457	12072	3544	173.672	135.108	0	1002	123.451	229.833	615492	143	615492
94	94	90	0.689	UHRF1	Uninduced	25	487.52	186.573	103	850	139.701	230.947	12188	520	12188	3544	182.534	132.516	0	974	123.354	229.613	646899	151	646899
95	95	91	0.632	UHRF1	Uninduced	25	435.2	195.218	101	769	139.689	231.039	10880	451	10880	3544	177.69	133.057	0	1040	123.826	229.475	629732	149	629732
96	96	92	0.761	UHRF1	Uninduced	25	514.96	192.132	173	958	139.65	230.934	12874	460	12874	3544	174.444	133.869	0	1056	123.556	229.646	618231	145	618231
97	97	93	0.759	UHRF1	Uninduced	25	522.52	189.535	161	886	139.732	230.906	13063	526	13063	3544	177.578	135.464	0	1034	123.374	229.779	629337	147	629337
98	98	94	0.751	UHRF1	Uninduced	25	509.84	215.062	91	868	139.718	231	12746	535	12746	3544	175.007	134.35	0	970	123.685	229.769	620225	144	620225
99	99	95	0.69	UHRF1	Uninduced	25	473.48	168.487	166	681	139.612	230.933	11837	523	11837	3544	176.903	133.461	0	974	123.58	229.45	626945	146	626945
100	100	96	0.729	UHRF1	Uninduced	25	491.32	194.47	148	800	139.741	230.93	12283	525	12283	3544	173.731	134.24	0	1004	123.711	229.487	615703	143	615703
101	101	97	0.703	UHRF1	Uninduced	25	467.56	168.783	141	678	139.719	230.875	11689	523	11689	3544	171.521	132.631	0	921	123.699	229.68	607869	141	607869
102	102	98	0.726	UHRF1	Uninduced	25	510.4	187.368	200	893	139.703	230.923	12760	551	12760	3544	181.236	136.859	0	998	123.569	229.558	642301	150	642301
103	103	99	0.73	UHRF1	Uninduced	25	495.48	181.262	122	768	139.674	230.899	12387	530	12387	3544	174.997	136.285	0	981	123.492	229.482	620189	142	620189
104	104	100	0.729	UHRF1	Uninduced	25	494.68	174.059	119	889	139.677	230.908	12367	484	12367	3544	175.048	135.537	0	1106	123.425	229.582	620369	142	620369
105	105	101	0.789	UHRF1	Uninduced	25	525.4	169.703	225	853	139.655	230.842	13135	543	13135	3544	171.624	132.209	0	988	123.584	229.682	608234	141	608234
106	106	102	0.768	UHRF1	Uninduced	25	528.24	188.012	193	814	139.722	230.868	13206	552	13206	3544	177.268	133.189	0	993	123.446	229.54	628238	147	628238
107	107	103	0.739	UHRF1	Uninduced	25	505.64	206.338	113	902	139.806	230.942	12641	514	12641	3544	176.41	136.925	0	965	123.56	229.544	625197	145	625197
108	108	104	0.775	UHRF1	Uninduced	25	532.72	174.515	200	897	139.572	230.884	13318	542	13318	3544	177.381	136.363	0	1034	123.406	229.311	628640	144	628640
109	109	105	0.767	UHRF1	Uninduced	25	516.96	187.585	113	890	139.775	230.859	12924	532	12924	3544	173.715	134.839	0	1043	123.174	229.443	615645	142	615645
110	110	106	0.691	UHRF1	Uninduced	25	482.6	200.59	137	808	139.792	230.949	12065	497	12065	3544	180.134	133.987	0	934	123.569	229.409	638396	147	638396
111	111	107	0.687	UHRF1	Uninduced	25	465.72	181.3	111	767	139.733	230.95	11643	497	11643	3544	174.852	134.35	0	1019	123.662	229.35	619674	144	619674
112	112	108	0.728	UHRF1	Uninduced	25	486.6	203.223	158	929	139.665	231.012	12165	501	12165	3544	172.409	135.997	0	977	123.46	229.659	611018	141	611018
113	113	109	0.743	UHRF1	Uninduced	25	495.96	181.806	139	904	139.587	230.93	12399	527	12399	3544	172.205	134.914	0	964	123.578	229.59	610294	141	610294
114	114	110	0.79	UHRF1	Uninduced	25	533	203.549	211	996	139.68	230.957	13325	556	13325	3544	174.01	135.696	0	996	123.707	229.595	616692	142	616692
115	115	111	0.825	UHRF1	Uninduced	25	554.56	231.4	170	969	139.713	230.999	13864	553	13864	3544	173.292	139.303	0	1156	123.771	229.432	614147	140	614147
116	116	112	0.764	UHRF1	Uninduced	25	517.44	218.175	160	882	139.771	230.988	12936	541	12936	3544	174.678	136.793	0	1036	123.406	229.433	619059	143	619059
117	117	113	0.829	UHRF1	Uninduced	25	557.64	203.243	200	911	139.68	230.902	13941	544	13941	3544	173.572	141.639	0	1099	123.325	229.525	615140	141	615140
118	118	114	0.802	UHRF1	Uninduced	25	544.08	211.742	175	1046	139.775	230.923	13602	543	13602	3544	174.945	142.638	0	1163	123.479	229.448	620006	141	620006
119	119	115	0.824	UHRF1	Uninduced	25	549.72	222.468	188	899	139.729	230.972	13743	551	13743	3544	172.109	137.187	0	1046	123.706	229.363	609953	142	609953
120	120	116	0.83	UHRF1	Uninduced	25	568.96	236.603	143	1127	139.826	230.89	14224	581	14224	3544	176.732	140.953	0	1205	123.64	229.045	626339	143	626339
121	121	117	0.881	UHRF1	Uninduced	25	592.84	242.994	210	978	139.725	230.963	14821	551	14821	3544	173.6	138.822	0	1143	123.38	229.408	615237	141	615237
122	122	118	0.799	UHRF1	Uninduced	25	527.44	226.636	128	916	139.745	231.005	13186	528	13186	3544	170.137	143.325	0	1271	123.666	229.305	602964	137	602964
123	123	119	0.841	UHRF1	Uninduced	25	581.64	223.243	133	916	139.73	230.918	14541	585	14541	3544	178.419	138.97	0	975	123.693	229.367	632316	146	632316
124	1	-3	0.988	UHRF1	Uninduced	25	289.4	75.202	132	434	69.536	261.805	7235	286	7235	2079	227.88	99.476	2	712	71.833	254.852	473763	212	473763
125	2	-2	1.051	UHRF1	Uninduced	25	296.36	83.293	164	476	69.637	261.55	7409	276	7409	2079	219.418	97.795	0	717	71.884	254.729	456171	207	456171
126	3	-1	0.961	UHRF1	Uninduced	25	265.88	75.041	139	384	69.636	261.683	6647	251	6647	2079	215.177	94.475	16	750	71.874	254.747	447352	203	447352
127	4	0	0.455	UHRF1	Uninduced	25	116.2	44.138	23	203	69.306	261.755	2905	114	2905	2079	198.749	92.475	0	610	72.102	255.013	413199	184	413199
128	5	1	0.526	UHRF1	Uninduced	25	137.48	59.089	15	258	69.513	261.902	3437	127	3437	2079	203.396	91.655	5	714	71.992	254.86	422861	191	422861
129	6	2	0.688	UHRF1	Uninduced	25	171.72	66.557	63	306	69.494	261.739	4293	163	4293	2079	194.165	88.679	4	690	71.91	254.837	403668	181	403668
130	7	3	0.64	UHRF1	Uninduced	25	163	54.323	83	238	69.421	261.775	4075	160	4075	2079	198.264	92.42	0	777	71.783	254.952	412191	185	412191
131	8	4	0.757	UHRF1	Uninduced	25	190.72	77.568	88	418	69.583	261.73	4768	157	4768	2079	196.037	91.933	19	666	72.044	254.759	407560	185	407560
132	9	5	0.725	UHRF1	Uninduced	25	185.64	49.241	111	305	69.609	261.591	4641	174	4641	2079	199.156	88.339	1	582	72.181	254.99	414045	187	414045
133	10	6	0.698	UHRF1	Uninduced	25	173	59.492	62	300	69.618	261.712	4325	172	4325	2079	192.853	87.373	4	638	72.006	255.165	400942	181	400942
134	11	7	0.774	UHRF1	Uninduced	25	196.16	82.582	82	356	69.617	261.765	4904	186	4904	2079	197.26	86.552	0	643	72.375	254.758	410103	184	410103
135	12	8	0.828	UHRF1	Uninduced	25	208.8	58.086	107	349	69.547	261.571	5220	216	5220	2079	196.128	88.267	0	716	72.216	254.954	407751	183	407751
136	13	9	0.788	UHRF1	Uninduced	25	199.44	56.881	63	318	69.574	261.619	4986	195	4986	2079	196.975	89.425	0	762	72.122	254.97	409510	184	409510
137	14	10	0.787	UHRF1	Uninduced	25	199.48	66.622	83	341	69.65	261.458	4987	184	4987	2079	197.111	87.011	0	677	72.197	254.958	409793	185	409793
138	15	11	0.767	UHRF1	Uninduced	25	190.52	64.811	69	332	69.6	261.486	4763	195	4763	2079	193.268	89.397	0	633	72.13	254.913	401804	182	401804
139	16	12	0.867	UHRF1	Uninduced	25	214.64	56.231	134	331	69.658	261.391	5366	203	5366	2079	192.537	88.345	0	665	72.173	254.986	400284	182	400284
140	17	13	0.874	UHRF1	Uninduced	25	211.16	67.028	115	369	69.693	261.486	5279	207	5279	2079	187.852	84.633	6	624	72.105	254.795	390544	176	390544
141	18	14	0.904	UHRF1	Uninduced	25	228	76.003	124	397	69.595	261.655	5700	209	5700	2079	196.251	85.999	6	676	72.041	255.046	408006	183	408006
142	19	15	0.796	UHRF1	Uninduced	25	201.08	50.628	69	308	69.515	261.669	5027	202	5027	2079	196.614	87.144	4	683	72.151	255.19	408760	182	408760
143	20	16	0.896	UHRF1	Uninduced	25	221.16	64.501	96	408	69.596	261.582	5529	232	5529	2079	192.071	85.385	0	669	72.041	254.721	399315	180	399315
144	21	17	0.88	UHRF1	Uninduced	25	217.4	78.805	78	336	69.66	261.577	5435	221	5435	2079	192.134	90.563	0	837	71.959	254.691	399446	178	399446
145	22	18	0.858	UHRF1	Uninduced	25	208.96	66.81	54	341	69.612	261.522	5224	204	5224	2079	189.353	85.237	0	686	72.028	254.666	393664	177	393664
146	23	19	0.966	UHRF1	Uninduced	25	242.24	88.903	95	404	69.72	261.551	6056	253	6056	2079	195.055	85.982	21	687	72.291	254.705	405519	183	405519
147	24	20	0.861	UHRF1	Uninduced	25	215.16	55.257	97	314	69.557	261.499	5379	228	5379	2079	194.358	85.942	9	915	71.868	254.915	404071	183	404071
148	25	21	0.929	UHRF1	Uninduced	25	232.8	66.059	69	338	69.617	261.403	5820	241	5820	2079	194.988	85.106	16	790	72.039	254.778	405380	183	405380
149	26	22	0.943	UHRF1	Uninduced	25	231.6	72.979	125	387	69.66	261.543	5790	213	5790	2079	191.027	83.994	22	714	72.143	254.715	397146	181	397146
150	27	23	0.878	UHRF1	Uninduced	25	214.96	74.889	112	416	69.635	261.479	5374	199	5374	2079	190.52	84.857	0	629	72.14	254.703	396092	178	396092
151	28	24	1.054	UHRF1	Uninduced	25	256.68	60.403	128	396	69.674	261.607	6417	258	6417	2079	189.511	82.632	21	763	72.104	254.724	393993	177	393993
152	29	25	0.921	UHRF1	Uninduced	25	226.32	55.832	99	335	69.622	261.652	5658	221	5658	2079	191.221	82.772	13	601	72.058	254.445	397549	180	397549
153	30	26	0.866	UHRF1	Uninduced	25	212.16	60.345	105	337	69.626	261.559	5304	201	5304	2079	190.555	83.126	0	754	72.173	254.698	396164	180	396164
154	31	27	0.866	UHRF1	Uninduced	25	213.16	71.962	99	431	69.63	261.431	5329	204	5329	2079	191.57	83.414	0	645	72.113	254.808	398275	179	398275
155	32	28	0.985	UHRF1	Uninduced	25	238.28	66.928	63	418	69.475	261.652	5957	241	5957	2079	188.256	84.094	0	680	71.997	254.498	391384	177	391384
156	33	29	0.924	UHRF1	Uninduced	25	232.08	71.51	93	346	69.421	261.657	5802	228	5802	2079	195.285	83.084	20	681	72.105	254.589	405998	182	405998
157	34	30	1.076	UHRF1	Uninduced	25	260.48	83.87	125	452	69.573	261.603	6512	252	6512	2079	188.326	80.609	5	596	72.353	254.737	391530	177	391530
158	35	31	0.943	UHRF1	Uninduced	25	234.92	77.901	106	384	69.669	261.563	5873	235	5873	2079	193.819	84.637	0	738	72.053	254.624	402950	180	402950
159	36	32	1.031	UHRF1	Uninduced	25	245.2	76.67	107	365	69.645	261.603	6130	261	6130	2079	185.081	81.576	0	621	72.196	254.528	384783	173	384783
160	37	33	1.008	UHRF1	Uninduced	25	243.6	38.894	157	315	69.558	261.519	6090	244	6090	2079	188.05	82.229	0	686	72.261	254.6	390956	178	390956
161	38	34	0.993	UHRF1	Uninduced	25	241.64	87.009	98	465	69.39	261.359	6041	235	6041	2079	189.232	81.921	0	624	72.097	254.587	393413	178	393413
162	39	35	1.106	UHRF1	Uninduced	25	264.8	84.188	110	410	69.426	261.399	6620	265	6620	2079	186.315	82.095	1	589	72.406	254.612	387348	176	387348
163	40	36	1.017	UHRF1	Uninduced	25	249.28	64.304	141	406	69.445	261.381	6232	247	6232	2079	190.694	82.047	0	711	72.21	254.476	396452	183	396452
164	41	37	1.003	UHRF1	Uninduced	25	240.76	62.464	138	370	69.567	261.47	6019	224	6019	2079	186.676	78.277	0	598	72.288	254.741	388100	177	388100
165	42	38	0.917	UHRF1	Uninduced	25	218.72	85.073	52	457	69.665	261.354	5468	207	5468	2079	185.456	82.43	0	679	72.399	254.827	385563	173	385563
166	43	39	1.073	UHRF1	Uninduced	25	256.88	71.538	139	410	69.659	261.354	6422	249	6422	2079	186.178	84.094	7	711	72.51	254.725	387065	173	387065
167	44	40	1.184	UHRF1	Uninduced	25	288.92	65.509	173	404	69.635	261.52	7223	305	7223	2079	189.889	81.261	10	689	72.253	254.431	394780	178	394780
168	45	41	1.156	UHRF1	Uninduced	25	273.64	84.358	131	445	69.796	261.351	6841	278	6841	2079	184.155	82.148	0	822	72.301	254.701	382858	174	382858
169	46	42	1.039	UHRF1	Uninduced	25	245.36	77.11	135	422	69.698	261.5	6134	234	6134	2079	183.71	78.764	0	625	72.415	254.649	381933	174	381933
170	47	43	1.095	UHRF1	Uninduced	25	263.24	64.908	92	371	69.542	261.432	6581	271	6581	2079	186.936	82.409	3	814	72.265	254.731	388640	175	388640
171	48	44	1.175	UHRF1	Uninduced	25	277.24	79.887	100	468	69.692	261.487	6931	279	6931	2079	183.548	80.941	0	671	72.535	254.746	381597	174	381597
172	49	45	1.021	UHRF1	Uninduced	25	239.16	66.757	146	369	69.574	261.521	5979	230	5979	2079	182.201	79.748	0	606	72.333	254.692	378796	173	378796
173	50	46	1.08	UHRF1	Uninduced	25	255.84	70.725	107	365	69.66	261.335	6396	253	6396	2079	184.306	77.545	10	571	72.435	254.674	383172	174	383172
174	51	47	1.05	UHRF1	Uninduced	25	255.2	73.367	115	390	69.673	261.503	6380	274	6380	2079	189.103	81.965	6	600	72.625	254.719	393145	177	393145
175	52	48	1.103	UHRF1	Uninduced	25	266.4	54.646	179	379	69.636	261.404	6660	256	6660	2079	187.879	78.565	17	522	72.374	254.759	390600	178	390600
176	53	49	1.038	UHRF1	Uninduced	25	255.76	70.358	157	424	69.535	261.644	6394	237	6394	2079	191.646	80.629	10	644	72.466	254.532	398433	181	398433
177	54	50	1.198	UHRF1	Uninduced	25	291.92	76.659	134	452	69.57	261.553	7298	303	7298	2079	189.555	79.475	0	646	72.494	254.437	394085	179	394085
178	55	51	1.187	UHRF1	Uninduced	25	283.92	76.448	150	507	69.62	261.412	7098	286	7098	2079	186.127	77.58	26	586	72.426	254.466	386957	177	386957
179	56	52	1.175	UHRF1	Uninduced	25	282.04	74.486	153	452	69.69	261.447	7051	276	7051	2079	186.726	78.317	2	638	72.41	254.553	388204	178	388204
180	57	53	1.074	UHRF1	Uninduced	25	258.12	60.568	147	358	69.585	261.364	6453	251	6453	2079	186.983	77.495	2	523	72.382	254.652	388737	177	388737
181	58	54	1.029	UHRF1	Uninduced	25	244.8	66.648	156	386	69.599	261.424	6120	234	6120	2079	184.999	80.529	0	619	72.477	254.631	384613	176	384613
182	59	55	0.932	UHRF1	Uninduced	25	223.04	71.344	100	382	69.635	261.477	5576	201	5576	2079	186.09	77.24	5	685	72.436	254.714	386882	178	386882
183	60	56	1.049	UHRF1	Uninduced	25	251.56	71.193	81	447	69.655	261.37	6289	242	6289	2079	186.569	79.652	0	584	72.335	254.388	387876	176	387876
184	61	57	1.091	UHRF1	Uninduced	25	265.76	80.504	147	462	69.685	261.427	6644	271	6644	2079	189.496	81.876	0	636	72.452	254.549	393962	179	393962
185	62	58	1.115	UHRF1	Uninduced	25	263.12	77.231	103	413	69.556	261.273	6578	262	6578	2079	183.586	77.654	0	712	72.337	254.663	381675	173	381675
186	63	59	1.117	UHRF1	Uninduced	25	271.16	73.641	127	401	69.435	261.529	6779	262	6779	2079	188.845	80.745	0	639	72.188	254.626	392608	177	392608
187	64	60	1.155	UHRF1	Uninduced	25	277	75.501	121	403	69.689	261.429	6925	282	6925	2079	186.635	81.345	8	582	72.124	254.643	388015	175	388015
188	65	61	1.212	UHRF1	Uninduced	25	288.44	60.804	147	433	69.645	261.449	7211	300	7211	2079	185.116	81.728	10	628	72.329	254.563	384857	176	384857
189	66	62	1.238	UHRF1	Uninduced	25	294.96	80.313	155	490	69.592	261.517	7374	292	7374	2079	185.276	77.934	2	615	72.384	254.616	385188	173	385188
190	67	63	1.107	UHRF1	Uninduced	25	264.24	81.877	153	490	69.756	261.474	6606	263	6606	2079	185.694	79.986	8	660	72.223	254.78	386057	174	386057
191	68	64	1.153	UHRF1	Uninduced	25	279.48	66.439	148	420	69.65	261.41	6987	280	6987	2079	188.487	76.38	0	661	72.431	254.579	391864	179	391864
192	69	65	1.148	UHRF1	Uninduced	25	274.2	51.671	155	363	69.533	261.532	6855	267	6855	2079	185.869	78.456	18	590	72.308	254.749	386421	175	386421
193	70	66	1.23	UHRF1	Uninduced	25	286.48	95.063	141	532	69.619	261.573	7162	285	7162	2079	181.115	79.633	6	603	72.389	254.632	376538	170	376538
194	71	67	1.037	UHRF1	Uninduced	25	243.8	53.32	157	363	69.629	261.481	6095	235	6095	2079	182.836	77.984	5	561	72.377	254.673	380117	174	380117
195	72	68	1.201	UHRF1	Uninduced	25	275	60.874	196	408	69.559	261.444	6875	257	6875	2079	178.179	77.99	0	555	72.311	254.496	370434	170	370434
196	73	69	1.182	UHRF1	Uninduced	25	271.56	67.127	160	399	69.656	261.536	6789	272	6789	2079	178.776	76.052	0	641	72.199	254.57	371676	169	371676
197	74	70	1.007	UHRF1	Uninduced	25	238.24	53.36	161	372	69.577	261.527	5956	229	5956	2079	184.085	77.341	2	564	72.143	254.479	382713	174	382713
198	75	71	1.106	UHRF1	Uninduced	25	257	92.303	87	500	69.516	261.733	6425	258	6425	2079	180.804	78.873	0	588	72.213	254.663	375892	171	375892
199	76	72	0.983	UHRF1	Uninduced	25	234.72	59.389	122	377	69.525	261.476	5868	231	5868	2079	185.809	75.357	7	548	72.041	254.6	386296	177	386296
200	77	73	1.064	UHRF1	Uninduced	25	254.4	75.301	117	438	69.513	261.629	6360	236	6360	2079	185.925	78.356	0	637	72.083	254.496	386539	176	386539
201	78	74	0.937	UHRF1	Uninduced	25	218.44	61.494	96	336	69.425	261.51	5461	213	5461	2079	181.412	75.706	8	521	72.266	254.729	377155	171	377155
202	79	75	0.963	UHRF1	Uninduced	25	225	68.104	72	316	69.74	261.484	5625	247	5625	2079	181.802	77.741	1	595	71.927	254.452	377966	173	377966
203	80	76	1.076	UHRF1	Uninduced	25	250.8	76.297	90	394	69.658	261.553	6270	262	6270	2079	181.237	77.747	14	624	72.29	254.495	376791	171	376791
204	81	77	1.073	UHRF1	Uninduced	25	253.88	77.107	133	421	69.671	261.612	6347	257	6347	2079	184.051	74.248	11	534	72.074	254.611	382643	175	382643
205	82	78	1.15	UHRF1	Uninduced	25	272.64	72.038	122	434	69.643	261.471	6816	284	6816	2079	184.453	79.257	19	640	72.158	254.599	383478	174	383478
206	83	79	1.013	UHRF1	Uninduced	25	241	57.873	129	351	69.655	261.493	6025	250	6025	2079	185.038	78.126	0	639	72.082	254.535	384693	172	384693
207	84	80	1.027	UHRF1	Uninduced	25	241.4	63.929	139	411	69.598	261.614	6035	233	6035	2079	182.917	79.416	5	604	72.095	254.528	380285	173	380285
208	85	81	1.034	UHRF1	Uninduced	25	237.2	61.508	120	374	69.616	261.523	5930	242	5930	2079	178.526	75.016	3	647	72.246	254.738	371155	170	371155
209	86	82	1.188	UHRF1	Uninduced	25	281.8	81.491	145	454	69.448	261.42	7045	273	7045	2079	184.555	79.937	7	558	72.276	254.68	383689	172	383689
210	87	83	1.079	UHRF1	Uninduced	25	260.76	75.344	95	446	69.64	261.464	6519	265	6519	2079	187.917	78.94	8	569	71.903	254.566	390680	178	390680
211	88	84	1.114	UHRF1	Uninduced	25	253.48	77.726	163	474	69.6	261.528	6337	236	6337	2079	176.925	79.287	14	749	72.158	254.551	367827	166	367827
212	89	85	1.117	UHRF1	Uninduced	25	253.28	79.791	93	372	69.77	261.613	6332	267	6332	2079	176.366	79.404	0	607	72.311	254.401	366664	165	366664
213	90	86	1.15	UHRF1	Uninduced	25	260.24	66.481	140	434	69.572	261.522	6506	258	6506	2079	175.963	77.134	0	537	72.08	254.573	365827	166	365827
214	91	87	1.089	UHRF1	Uninduced	25	259.6	53.586	156	354	69.61	261.504	6490	252	6490	2079	185.368	81.236	14	558	72.351	254.518	385380	175	385380
215	92	88	1.118	UHRF1	Uninduced	25	261.92	61.555	166	435	69.573	261.343	6548	249	6548	2079	182.234	78.905	2	541	72.399	254.529	378864	174	378864
216	93	89	1.001	UHRF1	Uninduced	25	235.96	71.023	122	328	69.736	261.543	5899	258	5899	2079	183.323	78.469	25	612	72.32	254.581	381129	173	381129
217	94	90	1.007	UHRF1	Uninduced	25	237.16	52.895	116	325	69.551	261.586	5929	234	5929	2079	183.139	78.068	1	547	72.26	254.545	380746	173	380746
218	95	91	1.087	UHRF1	Uninduced	25	256.52	69.262	141	416	69.605	261.42	6413	258	6413	2079	183.589	81.597	0	743	72.349	254.648	381681	171	381681
219	96	92	1.171	UHRF1	Uninduced	25	270.6	77.41	125	427	69.623	261.431	6765	258	6765	2079	179.714	79.618	2	578	72.313	254.596	373626	168	373626
220	97	93	1.192	UHRF1	Uninduced	25	279	54.008	131	366	69.635	261.53	6975	276	6975	2079	182.068	78.328	1	719	72.323	254.536	378519	171	378519
221	98	94	1.172	UHRF1	Uninduced	25	271.4	95.309	142	498	69.74	261.367	6785	276	6785	2079	180.165	78.842	0	588	72.395	254.403	374564	170	374564
222	99	95	1.103	UHRF1	Uninduced	25	260.28	69.543	121	400	69.766	261.509	6507	260	6507	2079	183.615	77.738	7	543	72.05	254.472	381736	174	381736
223	100	96	0.929	UHRF1	Uninduced	25	219.76	64.465	98	348	69.618	261.431	5494	216	5494	2079	183.919	79.526	7	676	72.277	254.658	382367	172	382367
224	101	97	1.129	UHRF1	Uninduced	25	261.24	64.862	152	360	69.711	261.568	6531	269	6531	2079	180.058	79.833	0	580	72.364	254.504	374341	171	374341
225	102	98	1.011	UHRF1	Uninduced	25	245.8	52.805	155	396	69.668	261.579	6145	234	6145	2079	189.141	80.44	5	768	72.226	254.334	393224	180	393224
226	103	99	1.069	UHRF1	Uninduced	25	251.56	77.29	79	421	69.709	261.504	6289	250	6289	2079	183.089	80.536	2	623	72.171	254.483	380641	172	380641
227	104	100	0.997	UHRF1	Uninduced	25	233.12	73.411	144	400	69.733	261.345	5828	213	5828	2079	181.949	79.694	18	762	72.293	254.542	378273	171	378273
228	105	101	1.028	UHRF1	Uninduced	25	242.04	49.553	162	374	69.639	261.529	6051	226	6051	2079	183.165	78.755	13	629	72.251	254.315	380801	173	380801
229	106	102	1	UHRF1	Uninduced	25	228.08	62.655	125	359	69.746	261.427	5702	218	5702	2079	177.466	81.685	0	671	72.36	254.5	368952	164	368952
230	107	103	1.028	UHRF1	Uninduced	25	241	66.735	132	360	69.669	261.439	6025	254	6025	2079	182.314	81.943	0	664	72.492	254.417	379031	171	379031
231	108	104	1.098	UHRF1	Uninduced	25	258.32	55.652	178	344	69.568	261.51	6458	262	6458	2079	183.034	80.142	0	608	72.317	254.574	380527	173	380527
232	109	105	1.151	UHRF1	Uninduced	25	264.88	77.665	148	424	69.709	261.611	6622	266	6622	2079	178.943	79.406	1	682	72.407	254.535	372022	168	372022
233	110	106	1.128	UHRF1	Uninduced	25	261.92	87.88	114	475	69.765	261.491	6548	262	6548	2079	180.607	80.806	0	600	72.312	254.473	375482	170	375482
234	111	107	1.11	UHRF1	Uninduced	25	256.08	73.363	148	397	69.488	261.552	6402	252	6402	2079	179.468	80.359	0	584	72.414	254.6	373113	170	373113
235	112	108	1.231	UHRF1	Uninduced	25	285.2	70.614	137	416	69.618	261.432	7130	293	7130	2079	180.168	78.394	0	560	72.46	254.526	374569	171	374569
236	113	109	1.022	UHRF1	Uninduced	25	236.04	74.319	94	390	69.713	261.445	5901	231	5901	2079	179.663	77.815	0	577	72.519	254.636	373520	171	373520
237	114	110	1.043	UHRF1	Uninduced	25	244.04	47.266	148	341	69.597	261.551	6101	257	6101	2079	182.052	78.155	0	673	72.335	254.374	378486	172	378486
238	115	111	1.138	UHRF1	Uninduced	25	256.76	56.975	142	405	69.675	261.497	6419	261	6419	2079	175.558	78.519	0	565	72.585	254.349	364986	167	364986
239	116	112	1.034	UHRF1	Uninduced	25	239.48	70.761	112	353	69.557	261.472	5987	242	5987	2079	180.175	80.317	0	611	72.533	254.35	374583	171	374583
240	117	113	0.983	UHRF1	Uninduced	25	226.4	69.449	124	367	69.779	261.549	5660	218	5660	2079	179.167	76.384	2	574	72.696	254.356	372488	171	372488
241	118	114	1.023	UHRF1	Uninduced	25	238.16	61.22	128	382	69.684	261.397	5954	230	5954	2079	181.177	78.256	0	638	72.397	254.266	376668	172	376668
242	119	115	1.021	UHRF1	Uninduced	25	235.8	51.438	152	317	69.583	261.528	5895	241	5895	2079	179.678	79.94	4	732	72.397	254.323	373550	170	373550
243	120	116	1.149	UHRF1	Uninduced	25	262.52	60.227	132	431	69.672	261.549	6563	262	6563	2079	177.677	78.844	5	601	72.434	254.189	369390	167	369390
244	121	117	0.935	UHRF1	Uninduced	25	213.4	56.99	106	340	69.552	261.417	5335	206	5335	2079	177.587	78.969	0	622	72.447	254.342	369204	169	369204
245	122	118	1.016	UHRF1	Uninduced	25	233.96	77.006	82	382	69.791	261.357	5849	233	5849	2079	179.08	78.878	0	576	72.44	254.134	372308	171	372308
246	123	119	1.032	UHRF1	Uninduced	25	239.32	64.954	118	397	69.679	261.384	5983	238	5983	2079	180.4	78.429	9	802	72.451	254.371	375051	172	375051
247	1	-3	1.011	UHRF1	Uninduced	25	220.36	55.837	105	348	110.605	132.531	5509	216	5509	3733	189.886	80.861	0	1059	109.496	125.267	708845	184	708845
248	2	-2	0.966	UHRF1	Uninduced	25	211.28	65.46	89	319	110.436	132.535	5282	209	5282	3733	190.585	79.085	0	1085	109.567	125.313	711454	183	711454
249	3	-1	1.024	UHRF1	Uninduced	25	218.28	53.789	145	314	110.426	132.433	5457	218	5457	3733	185.741	77.71	1	1040	109.437	125.22	693372	178	693372
250	4	0	0.529	UHRF1	Uninduced	25	101.64	39.632	25	177	110.886	132.565	2541	101	2541	3733	167.404	73.054	0	869	109.218	125.029	624920	160	624920
251	5	1	0.476	UHRF1	Uninduced	25	95.12	43.118	21	192	110.761	132.483	2378	94	2378	3733	174.238	76.646	0	954	109.266	124.806	650432	168	650432
252	6	2	0.627	UHRF1	Uninduced	25	125.52	42.451	47	202	110.79	132.476	3138	127	3138	3733	174.296	76.815	0	1122	109.367	125.055	650646	167	650646
253	7	3	0.515	UHRF1	Uninduced	25	98.88	47.845	20	208	110.454	132.345	2472	91	2472	3733	167.225	75.963	0	1000	109.637	125.488	624251	160	624251
254	8	4	0.661	UHRF1	Uninduced	25	130.2	58.241	34	249	110.626	132.109	3255	126	3255	3733	171.729	76.654	0	890	109.45	125.443	641064	164	641064
255	9	5	0.649	UHRF1	Uninduced	25	126.36	50.137	43	220	110.6	132.421	3159	118	3159	3733	169.642	75.689	0	932	109.32	125.386	633274	163	633274
256	10	6	0.709	UHRF1	Uninduced	25	140.48	45.361	65	249	110.484	132.263	3512	127	3512	3733	172.618	76.111	5	1001	109.513	125.332	644383	166	644383
257	11	7	0.625	UHRF1	Uninduced	25	125.92	49.815	47	222	110.434	132.317	3148	116	3148	3733	175.541	75.906	0	1041	109.468	125.127	655296	169	655296
258	12	8	0.592	UHRF1	Uninduced	25	119.08	46.864	46	225	110.394	132.345	2977	121	2977	3733	175.351	76.872	7	1010	109.51	125.82	654584	167	654584
259	13	9	0.722	UHRF1	Uninduced	25	141.64	53.231	28	275	110.316	132.318	3541	133	3541	3733	170.891	77.192	0	982	109.521	125.408	637935	163	637935
260	14	10	0.603	UHRF1	Uninduced	25	118.04	39.067	37	181	110.598	132.361	2951	122	2951	3733	170.482	74.177	6	1054	109.274	125.034	636411	163	636411
261	15	11	0.67	UHRF1	Uninduced	25	134.8	43.803	58	230	110.522	132.528	3370	130	3370	3733	175.154	77.346	0	979	109.476	125.495	653851	165	653851
262	16	12	0.564	UHRF1	Uninduced	25	111.84	53.766	0	206	110.619	132.566	2796	110	2796	3733	172.65	75.075	0	928	109.187	125.268	644503	165	644503
263	17	13	0.665	UHRF1	Uninduced	25	134.36	46.142	33	265	110.234	132.476	3359	138	3359	3733	175.996	77.247	18	1021	109.293	125.473	656993	168	656993
264	18	14	0.668	UHRF1	Uninduced	25	130.88	52.713	50	207	110.56	132.645	3272	121	3272	3733	170.663	77.318	1	991	109.504	125.749	637085	162	637085
265	19	15	0.705	UHRF1	Uninduced	25	138.72	36.259	77	207	110.572	132.547	3468	134	3468	3733	171.373	74.761	0	958	109.178	125.446	639734	163	639734
266	20	16	0.71	UHRF1	Uninduced	25	138.68	46.1	82	291	110.545	132.46	3467	132	3467	3733	170.156	75.386	0	1068	109.664	125.796	635193	161	635193
267	21	17	0.725	UHRF1	Uninduced	25	141.08	61.13	7	254	110.497	132.625	3527	146	3527	3733	169.591	74.755	1	880	109.367	125.733	633085	161	633085
268	22	18	0.71	UHRF1	Uninduced	25	142.56	43.807	59	264	110.537	132.51	3564	154	3564	3733	174.975	76.065	0	1120	109.534	125.504	653180	167	653180
269	23	19	0.649	UHRF1	Uninduced	25	126.6	59.085	47	273	110.565	132.672	3165	105	3165	3733	169.947	73.522	0	915	109.568	125.747	634412	163	634412
270	24	20	0.803	UHRF1	Uninduced	25	157.84	51.094	63	266	110.539	132.434	3946	161	3946	3733	171.172	73.634	10	954	109.305	125.535	638985	164	638985
271	25	21	0.72	UHRF1	Uninduced	25	139.08	35.779	59	194	110.319	132.468	3477	150	3477	3733	168.404	73.102	9	969	109.506	125.655	628654	161	628654
272	26	22	0.635	UHRF1	Uninduced	25	119.88	37.806	28	195	110.5	132.372	2997	108	2997	3733	164.425	72.773	1	943	109.235	125.223	613800	157	613800
273	27	23	0.62	UHRF1	Uninduced	25	120.84	49.882	39	229	110.472	132.469	3021	119	3021	3733	169.864	71.361	5	956	109.328	125.195	634104	163	634104
274	28	24	0.796	UHRF1	Uninduced	25	155.76	56.123	64	308	110.657	132.487	3894	152	3894	3733	170.444	72.02	5	940	109.274	125.19	636266	164	636266
275	29	25	0.737	UHRF1	Uninduced	25	141.76	51.271	34	248	110.501	132.616	3544	132	3544	3733	167.578	71.121	7	937	109.662	125.675	625570	159	625570
276	30	26	0.693	UHRF1	Uninduced	25	133.68	44.11	53	231	110.487	132.453	3342	141	3342	3733	168.113	72.649	0	1010	109.25	125.14	627564	161	627564
277	31	27	0.794	UHRF1	Uninduced	25	160.2	50.114	77	232	110.6	132.375	4005	168	4005	3733	175.857	72.902	9	990	109.562	125.451	656474	168	656474
278	32	28	0.777	UHRF1	Uninduced	25	156.08	45.113	69	252	110.562	132.652	3902	155	3902	3733	175.05	73.042	0	1116	109.566	125.679	653462	167	653462
279	33	29	0.793	UHRF1	Uninduced	25	153.88	53.969	71	237	110.514	132.277	3847	150	3847	3733	169.064	71.737	0	883	109.639	125.555	631116	162	631116
280	34	30	0.849	UHRF1	Uninduced	25	164.48	54.299	77	276	110.402	132.67	4112	169	4112	3733	168.706	70.948	0	916	109.271	125.106	629779	161	629779
281	35	31	0.851	UHRF1	Uninduced	25	165.64	61.835	47	295	110.314	132.393	4141	163	4141	3733	169.478	71.058	0	1003	109.693	125.711	632662	164	632662
282	36	32	0.788	UHRF1	Uninduced	25	153.56	50.486	51	245	110.551	132.527	3839	154	3839	3733	169.717	70.339	0	987	109.198	125.304	633552	163	633552
283	37	33	0.874	UHRF1	Uninduced	25	169.84	65.943	84	367	110.42	132.544	4246	156	4246	3733	169.264	69.983	8	835	109.872	125.797	631861	162	631861
284	38	34	0.887	UHRF1	Uninduced	25	168	46.268	107	250	110.457	132.522	4200	162	4200	3733	165.078	69.776	0	870	109.508	125.475	616237	158	616237
285	39	35	0.88	UHRF1	Uninduced	25	169.6	60.916	60	312	110.308	132.498	4240	159	4240	3733	167.844	69.995	3	831	109.385	125.694	626561	160	626561
286	40	36	0.848	UHRF1	Uninduced	25	167.64	59.585	62	345	110.448	132.482	4191	166	4191	3733	172.205	71.486	8	1036	109.303	125.145	642841	165	642841
287	41	37	0.899	UHRF1	Uninduced	25	175.88	59.308	60	323	110.416	132.472	4397	161	4397	3733	170.452	70.832	0	841	109.5	125.604	636298	162	636298
288	42	38	0.759	UHRF1	Uninduced	25	145.44	32.528	80	238	110.437	132.601	3636	148	3636	3733	167.019	70.948	0	943	109.575	125.722	623483	160	623483
289	43	39	0.818	UHRF1	Uninduced	25	159.04	58.949	59	333	110.505	132.621	3976	147	3976	3733	169.428	72.874	0	1053	109.488	125.624	632475	161	632475
290	44	40	0.661	UHRF1	Uninduced	25	127	49.988	34	232	110.477	132.585	3175	126	3175	3733	167.266	69.328	10	872	109.156	125.256	624404	161	624404
291	45	41	0.923	UHRF1	Uninduced	25	178.64	68.846	106	410	110.345	132.639	4466	167	4466	3733	168.598	69.175	7	926	109.099	125.097	629377	161	629377
292	46	42	0.803	UHRF1	Uninduced	25	154.88	50.156	73	247	110.421	132.594	3872	147	3872	3733	168.068	69.553	0	908	109.479	125.537	627396	162	627396
293	47	43	0.773	UHRF1	Uninduced	25	147.04	46.282	74	268	110.435	132.672	3676	140	3676	3733	165.659	70.271	0	940	109.523	125.32	618406	159	618406
294	48	44	0.905	UHRF1	Uninduced	25	177.16	65.88	70	364	110.271	132.646	4429	180	4429	3733	170.616	71.886	0	913	109.455	125.458	636910	162	636910
295	49	45	0.764	UHRF1	Uninduced	25	147.88	54.795	73	252	110.37	132.571	3697	139	3697	3733	168.735	69.777	0	928	109.494	125.608	629889	161	629889
296	50	46	0.68	UHRF1	Uninduced	25	133.88	44.772	60	250	110.596	132.711	3347	131	3347	3733	171.569	73.485	0	1020	109.453	125.646	640466	165	640466
297	51	47	0.829	UHRF1	Uninduced	25	158.36	51.557	77	277	110.643	132.654	3959	153	3959	3733	166.391	70.921	10	941	109.426	125.427	621137	159	621137
298	52	48	0.92	UHRF1	Uninduced	25	179.12	55.848	69	282	110.366	132.575	4478	174	4478	3733	169.636	70.734	1	869	109.462	125.55	633252	162	633252
299	53	49	0.836	UHRF1	Uninduced	25	156.8	41.851	89	266	110.485	132.702	3920	153	3920	3733	163.385	68.78	0	875	109.424	125.456	609916	155	609916
300	54	50	0.79	UHRF1	Uninduced	25	150.2	51.813	75	263	110.352	132.561	3755	162	3755	3733	165.608	70.056	7	1014	109.46	125.382	618214	157	618214
301	55	51	0.999	UHRF1	Uninduced	25	193.08	57.372	72	325	110.41	132.669	4827	184	4827	3733	168.464	69.628	0	913	109.198	125.354	628877	160	628877
302	56	52	0.919	UHRF1	Uninduced	25	182.4	61.883	51	321	110.346	132.518	4560	185	4560	3733	172.837	70.598	14	957	109.51	125.764	645199	166	645199
303	57	53	0.874	UHRF1	Uninduced	25	168.84	40.995	117	248	110.46	132.512	4221	164	4221	3733	168.316	68.937	3	900	109.717	125.655	628324	160	628324
304	58	54	0.815	UHRF1	Uninduced	25	154.8	50.263	78	248	110.536	132.431	3870	149	3870	3733	165.571	69.05	0	939	109.593	125.729	618078	158	618078
305	59	55	0.933	UHRF1	Uninduced	25	177.92	41.577	104	270	110.4	132.589	4448	172	4448	3733	166.157	70.591	7	870	109.524	125.575	620263	159	620263
306	60	56	0.91	UHRF1	Uninduced	25	170.76	57.025	47	267	110.409	132.651	4269	178	4269	3733	163.56	68.106	0	975	109.337	125.446	610570	158	610570
307	61	57	0.901	UHRF1	Uninduced	25	171.88	49.593	92	262	110.384	132.557	4297	167	4297	3733	166.181	65.276	8	796	109.458	125.127	620353	160	620353
308	62	58	0.841	UHRF1	Uninduced	25	158.4	49.732	42	293	110.547	132.685	3960	161	3960	3733	164.151	69.091	0	719	109.716	125.783	612774	157	612774
309	63	59	0.801	UHRF1	Uninduced	25	150.76	44.395	69	261	110.536	132.64	3769	157	3769	3733	163.876	70.997	5	838	109.397	125.193	611750	157	611750
310	64	60	0.89	UHRF1	Uninduced	25	168.88	57.964	52	275	110.482	132.403	4222	173	4222	3733	165.236	72.137	17	997	109.714	125.848	616826	158	616826
311	65	61	0.955	UHRF1	Uninduced	25	177.48	55.408	97	304	110.572	132.546	4437	170	4437	3733	161.856	69.678	0	874	109.293	125.676	604208	155	604208
312	66	62	0.903	UHRF1	Uninduced	25	171.24	44.657	89	287	110.65	132.462	4281	169	4281	3733	165.151	70.255	2	917	109.45	125.821	616508	158	616508
313	67	63	0.852	UHRF1	Uninduced	25	161.72	67.406	39	274	110.464	132.549	4043	164	4043	3733	165.271	69.579	17	843	109.314	125.385	616957	159	616957
314	68	64	0.845	UHRF1	Uninduced	25	158.32	45.063	61	235	110.552	132.43	3958	163	3958	3733	163.208	70.422	0	836	109.772	126.001	609257	154	609257
315	69	65	0.807	UHRF1	Uninduced	25	154.72	41.784	68	240	110.392	132.695	3868	157	3868	3733	167.049	69.757	0	902	109.572	125.549	623593	159	623593
316	70	66	0.863	UHRF1	Uninduced	25	163.64	48.688	63	247	110.422	132.426	4091	163	4091	3733	165.177	69.651	0	806	109.756	125.91	616604	158	616604
317	71	67	0.796	UHRF1	Uninduced	25	150.16	49.346	63	250	110.491	132.576	3754	136	3754	3733	164.331	68.824	12	871	109.58	125.584	613447	157	613447
318	72	68	0.764	UHRF1	Uninduced	25	147.04	40.819	94	254	110.455	132.516	3676	149	3676	3733	167.584	67.692	0	772	109.538	125.409	625590	160	625590
319	73	69	0.814	UHRF1	Uninduced	25	153.6	51.438	63	258	110.421	132.471	3840	153	3840	3733	164.314	69.072	2	804	109.649	126.014	613385	157	613385
320	74	70	0.839	UHRF1	Uninduced	25	155.04	56.896	52	301	110.382	132.62	3876	148	3876	3733	161.018	68.824	0	891	109.568	125.711	601081	154	601081
321	75	71	0.868	UHRF1	Uninduced	25	160.52	49.306	64	261	110.53	132.52	4013	165	4013	3733	161.175	67.197	0	863	109.726	125.662	601666	154	601666
322	76	72	0.857	UHRF1	Uninduced	25	159.16	44.416	75	235	110.499	132.497	3979	162	3979	3733	161.806	67.683	11	795	109.227	125.403	604023	155	604023
323	77	73	0.941	UHRF1	Uninduced	25	177.16	44.411	84	232	110.727	132.479	4429	193	4429	3733	164.077	66.529	0	746	109.395	125.704	612501	157	612501
324	78	74	0.776	UHRF1	Uninduced	25	147	56.151	32	238	110.33	132.434	3675	144	3675	3733	164.983	66.974	0	835	109.207	125.405	615883	159	615883
325	79	75	0.763	UHRF1	Uninduced	25	145.12	48.8	25	229	110.704	132.491	3628	145	3628	3733	165.639	68.573	0	721	109.685	125.877	618331	159	618331
326	80	76	0.853	UHRF1	Uninduced	25	163.96	55.792	84	283	110.496	132.367	4099	145	4099	3733	167.466	67.866	0	814	109.633	125.758	625149	161	625149
327	81	77	0.97	UHRF1	Uninduced	25	186.76	60.588	113	317	110.663	132.395	4669	165	4669	3733	167.674	68.613	0	817	109.727	125.779	625926	161	625926
328	82	78	0.814	UHRF1	Uninduced	25	152.44	48.862	70	269	110.519	132.564	3811	138	3811	3733	163.143	69.722	0	968	109.679	125.638	609011	156	609011
329	83	79	0.887	UHRF1	Uninduced	25	168.16	45.547	84	263	110.509	132.439	4204	160	4204	3733	165.147	69.332	0	816	109.711	125.827	616492	159	616492
330	84	80	0.843	UHRF1	Uninduced	25	156.8	49.779	102	244	110.629	132.529	3920	148	3920	3733	162.014	67.727	2	771	109.445	125.646	604800	156	604800
331	85	81	0.846	UHRF1	Uninduced	25	156.96	41.968	75	250	110.499	132.412	3924	140	3924	3733	161.652	67.994	0	798	109.617	125.788	603448	155	603448
332	86	82	0.784	UHRF1	Uninduced	25	147.44	64.05	16	281	110.286	132.412	3686	132	3686	3733	163.77	67.321	5	791	109.525	125.795	611353	156	611353
333	87	83	0.862	UHRF1	Uninduced	25	158.88	44.211	104	255	110.507	132.473	3972	147	3972	3733	160.498	67.083	0	822	109.555	125.8	599138	154	599138
334	88	84	0.815	UHRF1	Uninduced	25	151.6	45.042	63	260	110.558	132.526	3790	154	3790	3733	162.068	67.03	0	727	109.845	126.044	605000	155	605000
335	89	85	0.943	UHRF1	Uninduced	25	177.16	56.046	91	304	110.472	132.71	4429	168	4429	3733	163.607	66.012	0	754	109.588	125.676	610744	158	610744
336	90	86	0.89	UHRF1	Uninduced	25	166.92	52.708	97	283	110.47	132.611	4173	165	4173	3733	163.403	67.484	0	764	109.333	125.678	609982	155	609982
337	91	87	0.74	UHRF1	Uninduced	25	135.32	55.186	60	289	110.444	132.66	3383	121	3383	3733	159.288	70.984	0	884	109.448	125.89	594621	152	594621
338	92	88	0.872	UHRF1	Uninduced	25	159.24	43.006	71	250	110.4	132.598	3981	154	3981	3733	159.174	68.735	0	898	109.438	125.584	594196	151	594196
339	93	89	0.826	UHRF1	Uninduced	25	153.12	49.425	76	306	110.325	132.452	3828	146	3828	3733	161.459	67.213	0	751	109.72	125.887	602727	155	602727
340	94	90	0.908	UHRF1	Uninduced	25	167	43.217	80	260	110.518	132.574	4175	163	4175	3733	160.183	67.028	0	736	109.57	125.825	597962	154	597962
341	95	91	0.927	UHRF1	Uninduced	25	166.96	53.858	75	281	110.632	132.436	4174	160	4174	3733	156.91	67.958	0	773	109.414	125.968	585745	151	585745
342	96	92	0.893	UHRF1	Uninduced	25	166.64	59.854	58	346	110.541	132.377	4166	156	4166	3733	162.507	68.296	0	880	109.531	126.128	606637	156	606637
343	97	93	0.875	UHRF1	Uninduced	25	167.04	57.62	49	285	110.707	132.674	4176	168	4176	3733	166.404	69.372	0	955	109.684	125.83	621187	159	621187
344	98	94	0.855	UHRF1	Uninduced	25	156.48	38.857	69	270	110.542	132.687	3912	153	3912	3733	159.416	67.616	0	727	109.732	125.794	595101	154	595101
345	99	95	0.937	UHRF1	Uninduced	25	172.72	44.189	79	255	110.548	132.56	4318	173	4318	3733	160.526	68.937	0	889	109.661	126.028	599244	155	599244
346	100	96	0.844	UHRF1	Uninduced	25	155.64	43.639	60	235	110.486	132.491	3891	163	3891	3733	160.696	69.671	0	801	109.532	125.932	599880	153	599880
347	101	97	0.883	UHRF1	Uninduced	25	161.36	62.192	56	287	110.549	132.479	4034	156	4034	3733	159.208	69.61	0	762	109.708	125.702	594322	153	594322
348	102	98	0.862	UHRF1	Uninduced	25	158.92	41.78	98	258	110.564	132.385	3973	153	3973	3733	160.648	68.461	0	918	109.671	126.185	599698	154	599698
349	103	99	0.851	UHRF1	Uninduced	25	154.64	42.911	87	242	110.429	132.461	3866	150	3866	3733	158.404	68.507	0	816	109.697	125.951	591323	153	591323
350	104	100	0.801	UHRF1	Uninduced	25	146.08	42.234	64	209	110.671	132.419	3652	146	3652	3733	158.896	67.444	0	788	109.594	125.633	593159	152	593159
351	105	101	0.927	UHRF1	Uninduced	25	169.28	58.12	80	270	110.504	132.523	4232	166	4232	3733	159.051	67.301	0	801	109.668	126.025	593736	154	593736
352	106	102	1.02	UHRF1	Uninduced	25	187.88	57.328	101	318	110.48	132.547	4697	183	4697	3733	160.462	66.768	0	794	109.411	125.84	599003	155	599003
353	107	103	1.019	UHRF1	Uninduced	25	184.6	57.767	70	344	110.609	132.557	4615	197	4615	3733	157.873	67.151	0	713	109.662	125.744	589339	152	589339
354	108	104	0.849	UHRF1	Uninduced	25	153.52	57.494	64	280	110.619	132.466	3838	157	3838	3733	157.504	66.561	0	730	109.732	126.005	587963	151	587963
355	109	105	0.745	UHRF1	Uninduced	25	136.12	33.819	88	219	110.51	132.631	3403	129	3403	3733	159.183	67.646	0	720	109.712	125.976	594231	154	594231
356	110	106	0.801	UHRF1	Uninduced	25	146.64	41.467	62	231	110.5	132.613	3666	145	3666	3733	159.524	68.461	0	755	109.919	126.478	595504	153	595504
357	111	107	0.914	UHRF1	Uninduced	25	165.96	39.241	70	248	110.452	132.392	4149	162	4149	3733	158.252	66.228	0	619	109.656	126.259	590755	152	590755
358	112	108	0.947	UHRF1	Uninduced	25	170.28	55.81	88	330	110.665	132.554	4257	166	4257	3733	156.605	66.054	0	647	109.938	126.236	584608	151	584608
359	113	109	0.866	UHRF1	Uninduced	25	154.36	40.315	76	242	110.688	132.48	3859	147	3859	3733	155.301	66.052	0	694	109.677	126.145	579739	150	579739
360	114	110	0.9	UHRF1	Uninduced	25	163.08	54.821	25	250	110.69	132.25	4077	168	4077	3733	157.853	66.684	0	686	110.119	126.455	589266	153	589266
361	115	111	0.909	UHRF1	Uninduced	25	163.64	50.652	73	254	110.559	132.49	4091	162	4091	3733	156.921	67.195	0	701	109.952	126.378	585785	150	585785
362	116	112	0.93	UHRF1	Uninduced	25	168.44	39.875	86	243	110.494	132.487	4211	175	4211	3733	157.823	66.42	0	655	110.049	126.151	589152	151	589152
363	117	113	0.931	UHRF1	Uninduced	25	171.48	62.82	76	326	110.765	132.561	4287	160	4287	3733	160.444	66.081	0	710	110.121	126.632	598939	154	598939
364	118	114	0.86	UHRF1	Uninduced	25	157.36	57.339	64	296	110.51	132.515	3934	153	3934	3733	159.493	66.993	0	613	110.051	126.527	595389	154	595389
365	119	115	0.875	UHRF1	Uninduced	25	157.64	49.866	64	247	110.566	132.306	3941	157	3941	3733	156.924	64.192	0	595	110.026	126.436	585796	151	585796
366	120	116	0.97	UHRF1	Uninduced	25	174.64	55.456	83	298	110.51	132.413	4366	167	4366	3733	156.894	65.121	0	714	110.066	126.06	585684	151	585684
367	121	117	0.957	UHRF1	Uninduced	25	173.8	56.748	76	305	110.726	132.606	4345	174	4345	3733	158.183	66.812	0	637	109.91	126.426	590496	153	590496
368	122	118	0.941	UHRF1	Uninduced	25	175.16	59.67	83	287	110.811	132.51	4379	162	4379	3733	162.201	65.466	0	647	110.009	126.199	605498	156	605498
369	123	119	1.014	UHRF1	Uninduced	25	186.76	51.347	89	294	110.629	132.626	4669	189	4669	3733	160.469	64.97	0	650	110.082	126.272	599029	155	599029
370	1	-3	1.019	UHRF1	Uninduced	25	1158.12	350.271	210	1627	123.238	156.672	28953	1253	28953	2312	302.977	299.905	4	1978	134.239	160.262	700482	202	700482
371	2	-2	0.994	UHRF1	Uninduced	25	1066.24	311.156	351	1481	123.192	156.675	26656	1143	26656	2312	285.907	287.066	2	1827	133.975	160.223	661016	188	661016
372	3	-1	0.985	UHRF1	Uninduced	25	1054.84	313.666	310	1488	123.225	156.682	26371	1142	26371	2312	285.371	283.204	0	1766	134.192	160.251	659777	189	659777
373	4	0	0.136	UHRF1	Uninduced	25	120.6	87.548	42	427	123.08	156.663	3015	85	3015	2312	236.847	231.441	0	1694	135.649	160.879	547590	166	547590
374	5	1	0.184	UHRF1	Uninduced	25	168.8	67.378	47	333	123.28	156.546	4220	147	4220	2312	244.395	233.353	0	1573	135.469	160.812	565042	172	565042
375	6	2	0.232	UHRF1	Uninduced	25	211.44	86.353	97	504	123.358	156.736	5286	192	5286	2312	242.723	233.487	0	1498	135.403	160.784	561175	170	561175
376	7	3	0.186	UHRF1	Uninduced	25	169.8	73.18	47	339	123.182	156.626	4245	149	4245	2312	243.088	233.261	0	1622	135.509	160.839	562019	170	562019
377	8	4	0.196	UHRF1	Uninduced	25	176.64	83.851	34	373	123.19	156.499	4416	158	4416	2312	240.461	230.502	5	1668	135.338	160.994	555946	167	555946
378	9	5	0.204	UHRF1	Uninduced	25	181.96	99.888	62	560	123.031	156.693	4549	163	4549	2312	238.233	236.524	0	1628	135.341	160.832	550794	164	550794
379	10	6	0.229	UHRF1	Uninduced	25	209.28	78.868	78	420	123.122	156.613	5232	201	5232	2312	243.438	234.024	0	1564	135.214	160.842	562829	170	562829
380	11	7	0.199	UHRF1	Uninduced	25	179.8	64.437	34	314	123.459	156.672	4495	169	4495	2312	240.865	237.429	0	1796	135.416	160.841	556879	167	556879
381	12	8	0.242	UHRF1	Uninduced	25	219.28	98.394	84	473	123.124	156.507	5482	205	5482	2312	241.678	234.702	0	1715	135.416	160.761	558759	170	558759
382	13	9	0.232	UHRF1	Uninduced	25	209.52	90.869	71	390	123.08	156.528	5238	181	5238	2312	240.9	233.137	10	1644	135.321	160.894	556960	166	556960
383	14	10	0.229	UHRF1	Uninduced	25	205.68	75.936	98	447	123.219	156.66	5142	191	5142	2312	239.679	230.333	8	1669	135.147	160.82	554138	169	554138
384	15	11	0.234	UHRF1	Uninduced	25	212.56	78.201	95	424	123.208	156.52	5314	182	5314	2312	242.059	229.055	0	1776	135.412	160.833	559641	173	559641
385	16	12	0.307	UHRF1	Uninduced	25	278.2	83.766	143	506	123.217	156.544	6955	269	6955	2312	241.232	228.691	0	1554	135.312	160.979	557728	171	557728
386	17	13	0.27	UHRF1	Uninduced	25	246.32	77.753	135	453	123.222	156.603	6158	239	6158	2312	243.035	229.615	4	1688	135.456	160.837	561896	172	561896
387	18	14	0.287	UHRF1	Uninduced	25	261.88	97.502	98	531	123.215	156.578	6547	234	6547	2312	243.226	228.309	0	1593	135.487	160.861	562338	173	562338
388	19	15	0.288	UHRF1	Uninduced	25	262	90.412	153	507	123.273	156.591	6550	258	6550	2312	242.436	228.755	0	1768	135.42	160.744	560513	173	560513
389	20	16	0.285	UHRF1	Uninduced	25	253.04	91.547	127	565	123.144	156.611	6326	249	6326	2312	236.529	225.158	5	1684	135.4	160.892	546854	168	546854
390	21	17	0.32	UHRF1	Uninduced	25	287.28	121.12	77	600	123.065	156.656	7182	256	7182	2312	239.612	224.557	0	1531	135.33	160.987	553982	171	553982
391	22	18	0.264	UHRF1	Uninduced	25	237.24	88.588	104	418	123.182	156.597	5931	224	5931	2312	239.164	226.685	0	1608	135.586	161.026	552947	171	552947
392	23	19	0.308	UHRF1	Uninduced	25	272.92	98.03	116	570	123.161	156.584	6823	279	6823	2312	236.195	224.654	0	1774	135.436	160.836	546083	167	546083
393	24	20	0.31	UHRF1	Uninduced	25	283.24	77.109	162	460	123.315	156.633	7081	275	7081	2312	243.576	226.963	2	1593	135.462	160.893	563147	173	563147
394	25	21	0.307	UHRF1	Uninduced	25	274.6	81.329	117	450	123.239	156.598	6865	271	6865	2312	238.198	226.309	0	1696	135.225	160.901	550713	166	550713
395	26	22	0.294	UHRF1	Uninduced	25	265.88	96.82	63	469	123.133	156.584	6647	252	6647	2312	240.744	227.231	0	1499	135.179	160.947	556599	171	556599
396	27	23	0.313	UHRF1	Uninduced	25	277.72	84.498	161	482	123.243	156.481	6943	268	6943	2312	236.856	232.548	0	1745	135.352	160.883	547610	166	547610
397	28	24	0.342	UHRF1	Uninduced	25	306.4	95.99	117	531	123.242	156.6	7660	306	7660	2312	238.594	229.57	0	1666	135.24	160.728	551629	168	551629
398	29	25	0.321	UHRF1	Uninduced	25	284	74.17	187	462	123.306	156.654	7100	264	7100	2312	235.974	229.691	6	1724	135.463	160.856	545572	165	545572
399	30	26	0.333	UHRF1	Uninduced	25	289.76	74.699	192	495	123.362	156.613	7244	258	7244	2312	232.098	225.231	0	1725	135.238	160.792	536610	162	536610
400	31	27	0.333	UHRF1	Uninduced	25	299.6	74.002	186	451	123.378	156.657	7490	305	7490	2312	239.593	224.54	0	1626	135.118	160.883	553940	171	553940
401	32	28	0.322	UHRF1	Uninduced	25	284.28	76.975	174	435	123.291	156.479	7107	276	7107	2312	235.273	227.571	0	1676	135.068	160.954	543951	165	543951
402	33	29	0.356	UHRF1	Uninduced	25	314.16	97.998	157	494	123.116	156.564	7854	305	7854	2312	235.016	224.153	0	1522	134.963	160.907	543356	167	543356
403	34	30	0.381	UHRF1	Uninduced	25	329.8	126.121	69	648	123.119	156.633	8245	339	8245	2312	230.941	224.167	0	1736	135.06	160.992	533935	159	533935
404	35	31	0.376	UHRF1	Uninduced	25	337.92	93.217	122	512	123.292	156.616	8448	346	8448	2312	239.877	225.138	0	1615	135.064	160.919	554596	171	554596
405	36	32	0.344	UHRF1	Uninduced	25	301.6	81.178	155	454	123.259	156.599	7540	306	7540	2312	233.602	225.627	0	1685	135.347	161.064	540088	165	540088
406	37	33	0.367	UHRF1	Uninduced	25	321.16	108.923	113	666	123.186	156.599	8029	331	8029	2312	233.607	221.778	0	1557	135.061	161.049	540099	164	540099
407	38	34	0.372	UHRF1	Uninduced	25	325.88	129.808	120	650	123.039	156.605	8147	315	8147	2312	233.776	220.542	0	1620	134.993	160.963	540491	163	540491
408	39	35	0.363	UHRF1	Uninduced	25	316.48	83.101	189	523	123.242	156.586	7912	314	7912	2312	232.454	218.974	0	1665	134.951	161.077	537433	163	537433
409	40	36	0.325	UHRF1	Uninduced	25	283.68	81.766	127	467	123.214	156.525	7092	265	7092	2312	232.976	217.247	0	1631	134.973	161.062	538641	164	538641
410	41	37	0.382	UHRF1	Uninduced	25	329.6	73.874	183	462	123.334	156.503	8240	328	8240	2312	230.205	220.957	0	1693	134.939	161.136	532235	160	532235
411	42	38	0.344	UHRF1	Uninduced	25	304.24	108.262	78	553	123.17	156.654	7606	301	7606	2312	235.611	218.987	5	1763	134.931	161.022	544733	169	544733
412	43	39	0.384	UHRF1	Uninduced	25	334.96	94.318	177	527	123.227	156.559	8374	342	8374	2312	232.381	218.97	0	1679	134.928	160.965	537264	164	537264
413	44	40	0.34	UHRF1	Uninduced	25	299.56	112.996	91	549	123.087	156.581	7489	321	7489	2312	235.161	221.23	0	1654	135.014	161.158	543693	167	543693
414	45	41	0.403	UHRF1	Uninduced	25	338.4	109.595	176	549	123.189	156.705	8460	332	8460	2312	223.727	219.258	0	1610	135.078	161.285	517256	153	517256
415	46	42	0.355	UHRF1	Uninduced	25	311.24	91.366	186	524	123.188	156.561	7781	312	7781	2312	233.757	217.609	0	1515	135.237	161.278	540446	166	540446
416	47	43	0.358	UHRF1	Uninduced	25	319.56	97.729	166	475	123.301	156.755	7989	312	7989	2312	237.687	216.005	7	1675	135.206	161.31	549532	170	549532
417	48	44	0.399	UHRF1	Uninduced	25	341.2	108.632	98	525	123.223	156.613	8530	338	8530	2312	227.716	218.442	0	1595	135.058	161.334	526479	159	526479
418	49	45	0.394	UHRF1	Uninduced	25	339.56	98.456	123	520	123.252	156.635	8489	338	8489	2312	229.564	218.297	0	1585	135.224	161.431	530753	161	530753
419	50	46	0.428	UHRF1	Uninduced	25	366.96	94.146	182	530	123.286	156.598	9174	372	9174	2312	228.769	217.833	0	1578	135.205	161.355	528913	160	528913
420	51	47	0.428	UHRF1	Uninduced	25	371.52	159.705	107	705	123.081	156.751	9288	361	9288	2312	231.289	213.862	0	1430	135.006	161.385	534740	166	534740
421	52	48	0.387	UHRF1	Uninduced	25	333.96	142.486	117	594	123.084	156.637	8349	316	8349	2312	230.152	215.966	0	1806	134.857	161.292	532111	164	532111
422	53	49	0.445	UHRF1	Uninduced	25	384.88	121.158	167	621	123.158	156.572	9622	357	9622	2312	230.472	217.621	0	1600	135.094	161.259	532851	163	532851
423	54	50	0.41	UHRF1	Uninduced	25	352.88	107.436	191	551	123.225	156.652	8822	317	8822	2312	229.559	216.367	0	1785	135.291	161.272	530741	163	530741
424	55	51	0.397	UHRF1	Uninduced	25	348.24	126.12	109	542	123.287	156.824	8706	353	8706	2312	233.646	217.817	0	1654	135.015	161.363	540190	163	540190
425	56	52	0.406	UHRF1	Uninduced	25	346.6	103.183	141	522	123.218	156.625	8665	345	8665	2312	227.325	221.786	0	1763	135.069	161.372	525576	157	525576
426	57	53	0.41	UHRF1	Uninduced	25	350.88	119.666	187	677	123.277	156.774	8772	357	8772	2312	227.97	219.901	0	1678	135.041	161.421	527067	158	527067
427	58	54	0.398	UHRF1	Uninduced	25	341.44	77.827	202	545	123.504	156.707	8536	330	8536	2312	228.467	214.915	0	1816	135.132	161.434	528215	160	528215
428	59	55	0.404	UHRF1	Uninduced	25	347.52	109.289	137	569	123.326	156.713	8688	329	8688	2312	229.422	216.843	0	1619	135.115	161.496	530423	160	530423
429	60	56	0.433	UHRF1	Uninduced	25	376.52	121.51	162	644	123.24	156.764	9413	381	9413	2312	231.707	215.616	0	1591	135.226	161.464	535706	162	535706
430	61	57	0.455	UHRF1	Uninduced	25	394.36	127.303	184	662	123.259	156.727	9859	393	9859	2312	231.244	217.803	0	1552	135.244	161.493	534635	164	534635
431	62	58	0.418	UHRF1	Uninduced	25	363	120.421	183	681	123.193	156.723	9075	349	9075	2312	231.278	216.344	1	1609	135.242	161.521	534715	164	534715
432	63	59	0.408	UHRF1	Uninduced	25	344.16	136.014	111	590	123.301	156.957	8604	348	8604	2312	224.785	219.017	0	1657	135.153	161.442	519702	154	519702
433	64	60	0.435	UHRF1	Uninduced	25	366.16	137.561	115	578	123.286	156.821	9154	385	9154	2312	224.31	216.086	0	1515	135.349	161.436	518604	159	518604
434	65	61	0.425	UHRF1	Uninduced	25	366.92	137.475	140	561	123.375	156.89	9173	390	9173	2312	230.059	220.054	0	1534	135.136	161.577	531896	160	531896
435	66	62	0.434	UHRF1	Uninduced	25	366.56	134.808	168	671	123.271	156.822	9164	323	9164	2312	225.22	210.671	0	1591	135.296	161.435	520708	158	520708
436	67	63	0.428	UHRF1	Uninduced	25	366.8	131.126	165	603	123.301	156.875	9170	390	9170	2312	228.708	216.001	0	1609	135.367	161.561	528773	162	528773
437	68	64	0.465	UHRF1	Uninduced	25	396.32	182.144	128	788	123.084	156.893	9908	369	9908	2312	227.158	214.701	0	1557	135.18	161.492	525190	159	525190
438	69	65	0.437	UHRF1	Uninduced	25	372.96	150.273	136	681	123.159	156.869	9324	398	9324	2312	227.302	209.829	0	1534	135.27	161.502	525523	163	525523
439	70	66	0.487	UHRF1	Uninduced	25	410.4	158.421	153	709	123.24	156.808	10260	407	10260	2312	224.68	214.816	0	1615	135.217	161.533	519461	158	519461
440	71	67	0.465	UHRF1	Uninduced	25	400.52	181.847	122	684	123.095	156.759	10013	389	10013	2312	229.652	214.959	0	1672	135.376	161.541	530955	163	530955
441	72	68	0.444	UHRF1	Uninduced	25	378.52	173.862	164	887	123.072	156.795	9463	320	9463	2312	227.384	213.35	0	1717	135.25	161.561	525711	161	525711
442	73	69	0.483	UHRF1	Uninduced	25	405.36	159.515	169	701	123.136	156.76	10134	393	10134	2312	223.813	212.097	0	1603	135.128	161.636	517455	155	517455
443	74	70	0.496	UHRF1	Uninduced	25	424.52	213.417	125	880	122.994	156.825	10613	421	10613	2312	228.14	209.639	0	1609	135.044	161.64	527460	163	527460
444	75	71	0.448	UHRF1	Uninduced	25	382.48	167.153	163	680	123.183	156.899	9562	348	9562	2312	227.383	208.316	0	1526	135.322	161.675	525709	162	525709
445	76	72	0.494	UHRF1	Uninduced	25	421.44	192.451	153	748	123.175	156.916	10536	441	10536	2312	227.49	214.678	0	1525	135.331	161.625	525958	159	525958
446	77	73	0.511	UHRF1	Uninduced	25	436.24	194.439	142	805	123.079	156.817	10906	399	10906	2312	227.572	211.829	0	1533	135.321	161.575	526147	162	526147
447	78	74	0.483	UHRF1	Uninduced	25	408.36	177.496	112	777	123.11	156.776	10209	413	10209	2312	225.343	211.506	0	1474	135.426	161.622	520993	161	520993
448	79	75	0.48	UHRF1	Uninduced	25	403.8	211.98	45	821	122.976	156.869	10095	371	10095	2312	224.453	211.11	0	1456	135.279	161.661	518935	157	518935
449	80	76	0.435	UHRF1	Uninduced	25	380.52	161.635	156	652	123.122	156.804	9513	348	9513	2312	232.984	211.418	2	1568	135.19	161.652	538658	165	538658
450	81	77	0.455	UHRF1	Uninduced	25	385.92	184.633	129	715	123.037	156.831	9648	320	9648	2312	226.14	213.023	0	1463	135.438	161.705	522835	160	522835
451	82	78	0.451	UHRF1	Uninduced	25	386.6	180.714	160	736	123.102	156.864	9665	313	9665	2312	228.441	207.116	0	1513	135.353	161.7	528155	166	528155
452	83	79	0.434	UHRF1	Uninduced	25	361.64	186.508	134	756	123.081	156.937	9041	333	9041	2312	222.261	208.735	0	1642	135.088	161.533	513867	156	513867
453	84	80	0.438	UHRF1	Uninduced	25	371.48	178.11	163	784	123.171	156.844	9287	320	9287	2312	226.304	205.771	0	1349	135.121	161.756	523214	160	523214
454	85	81	0.432	UHRF1	Uninduced	25	372.48	158.616	138	637	123.092	156.839	9312	310	9312	2312	229.78	210.582	0	1719	135.215	161.632	531252	162	531252
455	86	82	0.468	UHRF1	Uninduced	25	396.8	213.487	95	817	123.014	156.88	9920	414	9920	2312	226.031	212.302	0	1556	135.358	161.578	522583	159	522583
456	87	83	0.504	UHRF1	Uninduced	25	428.16	191.785	136	781	123.095	156.885	10704	405	10704	2312	226.308	210.637	0	1411	135.126	161.631	523225	159	523225
457	88	84	0.46	UHRF1	Uninduced	25	385.68	168.985	130	718	123.131	156.825	9642	395	9642	2312	223.716	209.649	0	1579	135.198	161.634	517232	158	517232
458	89	85	0.467	UHRF1	Uninduced	25	386.52	199.58	87	735	123.097	156.979	9663	371	9663	2312	220.575	204.317	0	1367	134.879	161.559	509970	157	509970
459	90	86	0.459	UHRF1	Uninduced	25	381.88	199.938	115	726	123.058	156.923	9547	370	9547	2312	221.91	206.646	0	1451	134.824	161.57	513056	157	513056
460	91	87	0.45	UHRF1	Uninduced	25	374.2	203.866	112	839	123.12	157.032	9355	352	9355	2312	221.835	208.431	0	1478	135.35	161.624	512883	156	512883
461	92	88	0.49	UHRF1	Uninduced	25	408.12	178.475	138	703	123.188	156.897	10203	380	10203	2312	222.282	200.792	0	1313	135.136	161.517	513916	161	513916
462	93	89	0.43	UHRF1	Uninduced	25	356.12	186.509	98	789	123.05	156.93	8903	337	8903	2312	220.642	208.228	0	1450	135.105	161.754	510125	156	510125
463	94	90	0.458	UHRF1	Uninduced	25	387.44	161.729	120	786	123.154	156.833	9686	410	9686	2312	225.333	206.855	0	1515	134.898	161.623	520971	160	520971
464	95	91	0.48	UHRF1	Uninduced	25	398.68	178.763	142	728	123.133	156.899	9967	395	9967	2312	221.593	202.642	0	1541	134.917	161.7	512322	159	512322
465	96	92	0.48	UHRF1	Uninduced	25	393.44	194.62	137	690	123.123	156.927	9836	404	9836	2312	218.542	207.048	0	1371	134.873	161.745	505269	154	505269
466	97	93	0.469	UHRF1	Uninduced	25	396.56	183.765	137	873	123.137	156.907	9914	389	9914	2312	225.481	207.69	0	1483	134.738	161.752	521313	160	521313
467	98	94	0.458	UHRF1	Uninduced	25	384.44	171.722	166	710	123.139	156.861	9611	368	9611	2312	223.594	209.59	0	1480	134.837	161.744	516949	158	516949
468	99	95	0.502	UHRF1	Uninduced	25	422.44	189.449	180	869	123.072	156.799	10561	388	10561	2312	224.42	211.161	0	1519	134.979	161.582	518860	159	518860
469	100	96	0.447	UHRF1	Uninduced	25	367.68	169.528	159	788	123.066	156.801	9192	345	9192	2312	219.238	209.178	0	1417	134.785	161.76	506879	153	506879
470	101	97	0.461	UHRF1	Uninduced	25	387.28	169.978	95	651	123.218	156.919	9682	374	9682	2312	224.146	210.848	0	1430	134.968	161.809	518225	158	518225
471	102	98	0.439	UHRF1	Uninduced	25	378.08	155.268	149	662	123.136	156.771	9452	398	9452	2312	229.721	211.414	0	1559	134.704	161.767	531114	162	531114
472	103	99	0.45	UHRF1	Uninduced	25	376.2	184.214	100	767	123.105	156.87	9405	374	9405	2312	222.786	208.366	0	1406	134.693	161.77	515081	157	515081
473	104	100	0.481	UHRF1	Uninduced	25	394.08	175.274	134	733	123.079	156.807	9852	368	9852	2312	218.212	210.576	0	1483	134.867	161.856	504507	153	504507
474	105	101	0.492	UHRF1	Uninduced	25	411.96	190.419	148	765	123.147	156.741	10299	397	10299	2312	223.131	207.874	0	1339	134.709	161.785	515880	157	515880
475	106	102	0.458	UHRF1	Uninduced	25	375.96	196.651	147	756	123.094	156.877	9399	301	9399	2312	219.029	202.698	0	1397	134.865	161.854	506396	155	506396
476	107	103	0.439	UHRF1	Uninduced	25	357.84	175.528	120	692	123.151	156.873	8946	347	8946	2312	217.282	204.501	0	1477	134.943	161.952	502356	151	502356
477	108	104	0.473	UHRF1	Uninduced	25	392.32	190.593	87	721	123.138	156.768	9808	366	9808	2312	220.958	207.556	0	1472	134.661	161.851	510854	156	510854
478	109	105	0.449	UHRF1	Uninduced	25	370.88	168.747	134	731	123.147	156.808	9272	377	9272	2312	220.411	202.093	0	1582	134.934	161.978	509591	157	509591
479	110	106	0.461	UHRF1	Uninduced	25	376.92	194.682	132	810	123.133	156.789	9423	356	9423	2312	218.073	204.787	0	1618	134.676	161.83	504185	153	504185
480	111	107	0.487	UHRF1	Uninduced	25	402.08	178.581	130	810	123.158	156.796	10052	389	10052	2312	219.952	206.185	0	1544	134.768	161.909	508529	155	508529
481	112	108	0.465	UHRF1	Uninduced	25	388.92	191.013	118	860	123.143	156.909	9723	384	9723	2312	223.059	203.897	0	1363	134.679	161.743	515713	158	515713
482	113	109	0.459	UHRF1	Uninduced	25	380.08	188.549	116	757	123.116	156.867	9502	395	9502	2312	220.982	205.189	0	1304	134.705	161.859	510910	155	510910
483	114	110	0.493	UHRF1	Uninduced	25	412.72	202.446	153	857	123.105	156.868	10318	371	10318	2312	222.995	207.776	0	1457	134.963	162.066	515565	156	515565
484	115	111	0.486	UHRF1	Uninduced	25	407.16	153.537	115	622	123.232	156.636	10179	349	10179	2312	223.285	207.442	0	1488	134.726	161.811	516236	157	516236
485	116	112	0.492	UHRF1	Uninduced	25	399.72	190.165	117	816	123.168	156.796	9993	368	9993	2312	216.404	204.365	0	1373	134.803	161.88	500326	151	500326
486	117	113	0.475	UHRF1	Uninduced	25	386.64	155.492	136	692	123.197	156.731	9666	390	9666	2312	217.118	207.337	0	1586	134.902	161.85	501976	151	501976
487	118	114	0.472	UHRF1	Uninduced	25	391.76	191.515	101	765	123.078	156.745	9794	388	9794	2312	221.159	207.635	0	1425	134.962	161.913	511319	156	511319
488	119	115	0.479	UHRF1	Uninduced	25	390.36	159.047	183	739	123.272	156.779	9759	361	9759	2312	217.147	205.291	0	1432	134.573	161.851	502043	152	502043
489	120	116	0.502	UHRF1	Uninduced	25	405.12	172.098	152	705	123.143	156.772	10128	382	10128	2312	215.045	203.097	0	1423	134.666	161.84	497185	151	497185
490	121	117	0.505	UHRF1	Uninduced	25	412.24	182.311	190	798	123.126	156.778	10306	342	10306	2312	217.672	204.542	0	1510	134.528	161.937	503258	152	503258
491	122	118	0.468	UHRF1	Uninduced	25	380.88	212.429	128	831	123.023	156.84	9522	299	9522	2312	216.91	203.408	0	1465	134.642	161.813	501497	152	501497
492	123	119	0.478	UHRF1	Uninduced	25	386.84	180.086	169	725	123.095	156.716	9671	375	9671	2312	215.825	204.188	0	1459	134.794	161.971	498988	149	498988
493	1	-3	1.046	UHRF1	Uninduced	25	205.72	47.356	94	296	181.444	138.499	5143	202	5143	3926	192.992	72.911	0	706	180.794	153.556	757688	187	757688
494	2	-2	0.945	UHRF1	Uninduced	25	172.84	57.163	68	273	181.29	138.558	4321	175	4321	3926	179.457	70.064	0	659	180.958	153.563	704549	175	704549
495	3	-1	1.005	UHRF1	Uninduced	25	189.64	46.698	94	282	181.343	138.563	4741	183	4741	3926	185.263	69.299	5	757	180.867	153.461	727342	182	727342
496	4	0	0.527	UHRF1	Uninduced	25	90.52	57.835	0	177	181.58	138.362	2263	86	2263	3926	168.472	69.038	0	672	180.689	154.607	661423	164	661423
497	5	1	0.612	UHRF1	Uninduced	25	103.52	50.84	14	212	181.616	138.315	2588	95	2588	3926	166.113	67.687	0	631	180.91	154.615	652158	160	652158
498	6	2	0.621	UHRF1	Uninduced	25	106.92	57.778	6	212	181.634	138.406	2673	93	2673	3926	169.048	68.083	0	770	180.961	154.706	663683	164	663683
499	7	3	0.606	UHRF1	Uninduced	25	107.16	51.148	26	221	181.41	138.573	2679	103	2679	3926	173.708	67.356	0	677	180.877	154.484	681979	168	681979
500	8	4	0.815	UHRF1	Uninduced	25	137.88	44.474	51	234	181.594	138.541	3447	138	3447	3926	165.985	67.921	0	718	181.074	154.614	651656	161	651656
501	9	5	0.742	UHRF1	Uninduced	25	128	45.761	62	245	181.594	138.468	3200	124	3200	3926	169.289	68.192	0	622	180.68	154.425	664628	163	664628
502	10	6	0.721	UHRF1	Uninduced	25	121.96	45.051	47	209	181.292	138.695	3049	124	3049	3926	166.114	67.389	0	558	181.044	154.906	652162	161	652162
503	11	7	0.695	UHRF1	Uninduced	25	119.28	38.745	47	185	181.56	138.392	2982	112	2982	3926	168.409	64.843	0	603	181.009	154.437	661174	163	661174
504	12	8	0.707	UHRF1	Uninduced	25	125.24	42.409	36	198	181.45	138.645	3131	129	3131	3926	173.816	66.941	0	666	180.909	154.636	682403	168	682403
505	13	9	0.7	UHRF1	Uninduced	25	119.88	52.576	25	225	181.414	138.666	2997	123	2997	3926	168.203	65.056	0	525	180.763	154.57	660364	163	660364
506	14	10	0.822	UHRF1	Uninduced	25	136.48	50.056	45	229	181.462	138.536	3412	120	3412	3926	163.048	66.648	0	619	180.889	154.752	640128	158	640128
507	15	11	0.892	UHRF1	Uninduced	25	151.48	48.577	57	256	181.557	138.578	3787	153	3787	3926	166.733	63.714	0	522	180.83	154.236	654593	163	654593
508	16	12	0.8	UHRF1	Uninduced	25	133.72	47.164	38	208	181.743	138.291	3343	133	3343	3926	164.07	64.003	1	561	180.757	154.511	644138	160	644138
509	17	13	0.895	UHRF1	Uninduced	25	152.16	62.788	43	288	181.483	138.567	3804	150	3804	3926	166.876	65.242	0	582	180.923	154.079	655155	163	655155
510	18	14	0.777	UHRF1	Uninduced	25	133.24	49.748	45	270	181.432	138.572	3331	125	3331	3926	168.399	62.902	1	508	180.795	154.13	661135	165	661135
511	19	15	0.926	UHRF1	Uninduced	25	148.36	39.414	78	248	181.354	138.571	3709	149	3709	3926	157.335	66.268	0	656	180.942	154.367	617699	152	617699
512	20	16	0.985	UHRF1	Uninduced	25	163.92	60.926	32	279	181.317	138.508	4098	171	4098	3926	163.297	64.059	0	496	180.91	154.33	641104	160	641104
513	21	17	0.762	UHRF1	Uninduced	25	130.08	60.281	44	266	181.477	138.735	3252	123	3252	3926	167.515	66.194	0	559	180.907	154.174	657665	162	657665
514	22	18	0.867	UHRF1	Uninduced	25	144.72	42.157	59	270	181.613	138.542	3618	135	3618	3926	163.748	65.187	0	514	180.732	154.231	642874	158	642874
515	23	19	1.006	UHRF1	Uninduced	25	170.56	64.719	39	263	181.687	138.612	4264	171	4264	3926	166.431	63.981	0	543	180.892	154.352	653410	162	653410
516	24	20	1	UHRF1	Uninduced	25	166.16	44.461	51	250	181.401	138.574	4154	166	4154	3926	163.08	65.046	0	556	180.947	154.668	640254	158	640254
517	25	21	0.886	UHRF1	Uninduced	25	142.76	43.891	61	240	181.72	138.62	3569	141	3569	3926	158.194	65.417	0	533	180.847	154.272	621071	154	621071
518	26	22	0.874	UHRF1	Uninduced	25	139.52	54.477	19	279	181.296	138.474	3488	146	3488	3926	156.682	64.38	0	501	180.88	154.358	615135	152	615135
519	27	23	1.029	UHRF1	Uninduced	25	173.32	50.576	65	277	181.399	138.558	4333	179	4333	3926	165.321	64.76	0	563	181.012	154.344	649050	160	649050
520	28	24	0.938	UHRF1	Uninduced	25	154.36	45.97	84	257	181.499	138.606	3859	156	3859	3926	161.468	64.516	0	490	180.967	154.454	633925	157	633925
521	29	25	0.933	UHRF1	Uninduced	25	153.96	45.942	73	247	181.482	138.617	3849	160	3849	3926	162.007	62.63	0	499	180.808	154.497	636038	158	636038
522	30	26	1.022	UHRF1	Uninduced	25	172.08	48.473	109	298	181.348	138.5	4302	176	4302	3926	165.207	65.835	0	563	180.881	154.651	648603	162	648603
523	31	27	0.987	UHRF1	Uninduced	25	160.32	49.444	51	240	181.36	138.732	4008	168	4008	3926	159.412	64.461	0	544	180.961	154.159	625850	153	625850
524	32	28	0.986	UHRF1	Uninduced	25	163.92	55.391	71	268	181.194	138.467	4098	161	4098	3926	163.157	62.73	0	584	180.785	154.188	640554	159	640554
525	33	29	0.943	UHRF1	Uninduced	25	154.96	45.546	96	297	181.5	138.557	3874	144	3874	3926	161.257	63.429	0	462	180.923	154.13	633094	157	633094
526	34	30	0.943	UHRF1	Uninduced	25	156.88	60.802	43	304	181.681	138.423	3922	154	3922	3926	163.266	62.349	0	475	180.796	154.158	640984	159	640984
527	35	31	0.992	UHRF1	Uninduced	25	160.64	60.296	50	273	181.512	138.688	4016	146	4016	3926	158.919	63.584	0	450	181.019	154.47	623916	155	623916
528	36	32	0.937	UHRF1	Uninduced	25	161.88	63.453	66	319	181.311	138.671	4047	149	4047	3926	169.647	63.483	0	512	180.981	154.106	666034	165	666034
529	37	33	1.014	UHRF1	Uninduced	25	172.28	77.641	47	380	181.323	138.669	4307	168	4307	3926	166.779	63.071	0	496	180.686	154.203	654773	162	654773
530	38	34	1.058	UHRF1	Uninduced	25	174.72	32.926	120	261	181.49	138.562	4368	173	4368	3926	162.05	64.198	0	504	180.783	154.307	636210	159	636210
531	39	35	1.026	UHRF1	Uninduced	25	172.2	54.163	58	292	181.509	138.592	4305	169	4305	3926	164.75	63.747	0	501	180.632	154.395	646808	161	646808
532	40	36	1.085	UHRF1	Uninduced	25	181.56	50.251	82	260	181.433	138.638	4539	190	4539	3926	164.235	62.935	0	474	180.776	154.053	644787	159	644787
533	41	37	1.003	UHRF1	Uninduced	25	161.8	49.325	96	263	181.485	138.552	4045	150	4045	3926	158.313	63.596	0	504	180.706	154.424	621538	152	621538
534	42	38	0.998	UHRF1	Uninduced	25	162.4	58.545	72	310	181.383	138.509	4060	143	4060	3926	159.657	61.769	0	495	181.015	154.025	626815	155	626815
535	43	39	1.252	UHRF1	Uninduced	25	201.44	54.433	135	336	181.4	138.631	5036	180	5036	3926	157.946	64.04	0	506	180.709	154.266	620097	152	620097
536	44	40	0.898	UHRF1	Uninduced	25	144.4	62.131	60	285	181.415	138.675	3610	122	3610	3926	157.886	63.681	0	520	180.807	154.158	619862	153	619862
537	45	41	0.954	UHRF1	Uninduced	25	154.32	57.998	23	272	181.49	138.578	3858	155	3858	3926	158.818	64.005	0	427	180.88	154.232	623518	154	623518
538	46	42	0.892	UHRF1	Uninduced	25	142.16	46.002	8	199	181.439	138.555	3554	151	3554	3926	156.376	62.651	0	500	180.771	154.112	613933	152	613933
539	47	43	0.97	UHRF1	Uninduced	25	156.68	41.963	89	245	181.486	138.417	3917	146	3917	3926	158.515	60.639	0	445	180.862	154.189	622329	154	622329
540	48	44	0.979	UHRF1	Uninduced	25	161.44	57.244	41	332	181.469	138.712	4036	156	4036	3926	161.9	62.51	0	523	180.89	154.283	635621	156	635621
541	49	45	1.032	UHRF1	Uninduced	25	166	38.916	52	230	181.511	138.524	4150	170	4150	3926	157.949	61.533	5	454	180.763	154.631	620108	155	620108
542	50	46	1.014	UHRF1	Uninduced	25	165.56	46.287	58	282	181.54	138.588	4139	162	4139	3926	160.327	61.26	0	451	180.801	154.238	629442	155	629442
543	51	47	1.057	UHRF1	Uninduced	25	166.96	57.936	21	265	181.533	138.458	4174	172	4174	3926	155.073	62.949	0	478	180.558	154.41	608818	151	608818
544	52	48	1.242	UHRF1	Uninduced	25	190.28	54.413	120	309	181.543	138.714	4757	195	4757	3926	150.36	62.453	0	502	180.749	154.577	590313	147	590313
545	53	49	1.045	UHRF1	Uninduced	25	167.2	50.772	65	261	181.569	138.683	4180	166	4180	3926	157.007	62.003	0	501	180.984	154.362	616410	153	616410
546	54	50	1.139	UHRF1	Uninduced	25	179.24	44.288	86	264	181.509	138.701	4481	183	4481	3926	154.475	63.666	0	493	180.892	154.29	606468	150	606468
547	55	51	1.036	UHRF1	Uninduced	25	167.96	44.98	77	246	181.432	138.459	4199	171	4199	3926	159.139	63.131	0	436	180.745	154.155	624778	155	624778
548	56	52	0.985	UHRF1	Uninduced	25	157.64	58.231	57	253	181.388	138.531	3941	167	3941	3926	157.129	63.737	0	480	180.654	154.565	616887	153	616887
549	57	53	0.98	UHRF1	Uninduced	25	160.04	48.779	84	237	181.35	138.6	4001	166	4001	3926	160.315	61.61	0	422	181.011	154.277	629395	156	629395
550	58	54	0.975	UHRF1	Uninduced	25	158.44	64.168	65	283	181.35	138.576	3961	153	3961	3926	159.565	63.539	0	569	180.777	154.233	626451	155	626451
551	59	55	1.007	UHRF1	Uninduced	25	164.84	43.506	99	258	181.612	138.602	4121	154	4121	3926	160.621	60.3	0	478	180.734	154.057	630598	156	630598
552	60	56	1.171	UHRF1	Uninduced	25	188.12	52.417	72	286	181.333	138.462	4703	197	4703	3926	157.692	63.683	0	436	180.76	154.172	619097	153	619097
553	61	57	0.933	UHRF1	Uninduced	25	142.96	54.561	6	265	181.383	138.487	3574	140	3574	3926	150.463	61.308	0	471	180.627	154.311	590718	147	590718
554	62	58	1.005	UHRF1	Uninduced	25	162.68	38.073	103	239	181.393	138.51	4067	170	4067	3926	158.876	62.924	0	459	180.772	154.535	623749	155	623749
555	63	59	0.989	UHRF1	Uninduced	25	156.64	61.689	40	332	181.32	138.442	3916	153	3916	3926	155.535	60.136	0	539	180.675	154.174	610631	151	610631
556	64	60	0.954	UHRF1	Uninduced	25	158.12	47.975	43	246	181.359	138.438	3953	153	3953	3926	162.756	61.21	0	449	180.762	154.113	638980	158	638980
557	65	61	0.871	UHRF1	Uninduced	25	139.76	48.689	52	286	181.392	138.563	3494	139	3494	3926	157.43	61.77	0	427	180.714	154.379	618072	156	618072
558	66	62	0.92	UHRF1	Uninduced	25	142.88	43.951	60	246	181.521	138.63	3572	146	3572	3926	152.46	62.21	0	463	180.682	154.349	598556	148	598556
559	67	63	0.973	UHRF1	Uninduced	25	150.56	42.804	60	226	181.495	138.522	3764	163	3764	3926	151.925	61.742	0	542	180.76	154.11	596457	148	596457
560	68	64	1.066	UHRF1	Uninduced	25	170.48	39.2	70	264	181.524	138.528	4262	172	4262	3926	156.983	61.604	0	440	180.768	154.298	616317	152	616317
561	69	65	1.034	UHRF1	Uninduced	25	158.88	41.19	84	257	181.594	138.54	3972	155	3972	3926	150.821	61.939	0	469	180.692	154.254	592123	148	592123
562	70	66	0.953	UHRF1	Uninduced	25	149.64	59.597	71	298	181.65	138.429	3741	145	3741	3926	154.086	62.917	0	453	180.932	154.205	604941	150	604941
563	71	67	0.969	UHRF1	Uninduced	25	148.32	47.643	76	241	181.391	138.485	3708	147	3708	3926	150.213	61.506	0	422	180.718	154.104	589735	145	589735
564	72	68	1.044	UHRF1	Uninduced	25	167.88	60.149	52	283	181.548	138.653	4197	173	4197	3926	157.866	62.353	0	462	180.731	153.883	619781	153	619781
565	73	69	1.084	UHRF1	Uninduced	25	170.4	60.799	50	274	181.618	138.528	4260	168	4260	3926	154.28	61.383	0	492	180.819	153.665	605705	151	605705
566	74	70	0.978	UHRF1	Uninduced	25	150.96	57.429	45	293	181.423	138.722	3774	148	3774	3926	151.554	63.527	0	477	180.691	154.271	595000	146	595000
567	75	71	1.046	UHRF1	Uninduced	25	164.24	47.21	92	258	181.582	138.699	4106	160	4106	3926	154.129	60.996	0	461	180.675	154.16	605110	150	605110
568	76	72	1.031	UHRF1	Uninduced	25	161.2	61.526	57	288	181.417	138.808	4030	166	4030	3926	153.394	62.649	0	421	180.788	153.997	602225	149	602225
569	77	73	1.015	UHRF1	Uninduced	25	161.92	55.823	18	263	181.281	138.7	4048	166	4048	3926	156.657	62.442	0	462	180.471	154.284	615037	154	615037
570	78	74	1.033	UHRF1	Uninduced	25	157.56	53.455	75	262	181.361	138.797	3939	142	3939	3926	149.746	61.758	0	526	180.689	153.979	587902	146	587902
571	79	75	1.121	UHRF1	Uninduced	25	175.32	53.156	59	308	181.435	138.701	4383	169	4383	3926	153.551	63.239	0	479	180.562	154.162	602842	151	602842
572	80	76	0.954	UHRF1	Uninduced	25	149.48	41.723	77	243	181.475	138.651	3737	148	3737	3926	153.852	61.25	0	429	180.631	154.052	604021	149	604021
573	81	77	1.036	UHRF1	Uninduced	25	168.4	55.996	49	273	181.421	138.646	4210	170	4210	3926	159.551	64.62	0	560	180.847	153.871	626396	154	626396
574	82	78	0.874	UHRF1	Uninduced	25	136.88	48.129	39	207	181.556	138.459	3422	138	3422	3926	153.765	61.808	0	445	180.877	154.189	603680	150	603680
575	83	79	0.995	UHRF1	Uninduced	25	151.48	65.347	53	280	181.312	138.39	3787	142	3787	3926	149.503	62.885	0	375	180.654	154.11	586950	145	586950
576	84	80	0.993	UHRF1	Uninduced	25	150.8	48.466	54	235	181.365	138.432	3770	140	3770	3926	149.015	61.617	0	419	180.571	154.11	585031	146	585031
577	85	81	0.954	UHRF1	Uninduced	25	144.2	54.813	71	239	181.496	138.758	3605	129	3605	3926	148.414	60.948	0	400	180.685	153.998	582675	144	582675
578	86	82	0.926	UHRF1	Uninduced	25	144.28	37.765	86	227	181.342	138.447	3607	142	3607	3926	152.989	63.051	0	431	180.583	154.357	600634	148	600634
579	87	83	1.053	UHRF1	Uninduced	25	156.16	65.321	65	357	181.581	138.47	3904	146	3904	3926	145.57	61.464	0	439	180.715	154.052	571508	142	571508
580	88	84	0.957	UHRF1	Uninduced	25	145.84	61.342	24	258	181.567	138.69	3646	143	3646	3926	149.52	62.806	0	392	180.536	154.168	587016	145	587016
581	89	85	1.19	UHRF1	Uninduced	25	180.6	72.232	64	353	181.628	138.608	4515	180	4515	3926	149.018	61.485	0	456	180.691	154.261	585045	146	585045
582	90	86	1.004	UHRF1	Uninduced	25	157.4	47.631	79	237	181.546	138.665	3935	152	3935	3926	153.818	62.995	0	497	180.526	154.054	603891	149	603891
583	91	87	0.957	UHRF1	Uninduced	25	146.84	58.897	40	287	181.342	138.563	3671	150	3671	3926	150.657	60.411	0	390	180.668	153.942	591480	148	591480
584	92	88	1.056	UHRF1	Uninduced	25	156.8	47.415	66	251	181.46	138.395	3920	168	3920	3926	145.778	62.39	0	487	180.752	154.057	572326	141	572326
585	93	89	1.133	UHRF1	Uninduced	25	173.56	50.976	80	260	181.635	138.661	4339	171	4339	3926	150.302	60.514	0	426	180.775	154.173	590085	147	590085
586	94	90	1.046	UHRF1	Uninduced	25	157.56	65.361	57	279	181.347	138.609	3939	147	3939	3926	147.894	62.402	0	452	180.686	154.297	580630	143	580630
587	95	91	1.183	UHRF1	Uninduced	25	183.84	44.601	97	267	181.525	138.532	4596	183	4596	3926	152.517	61.195	0	466	180.512	153.936	598782	149	598782
588	96	92	1.242	UHRF1	Uninduced	25	191.68	44.074	121	308	181.453	138.504	4792	193	4792	3926	151.514	63.237	0	422	180.511	154.076	594842	149	594842
589	97	93	1.222	UHRF1	Uninduced	25	190.72	70.288	31	321	181.428	138.436	4768	187	4768	3926	153.225	61.182	0	394	180.59	154.046	601563	149	601563
590	98	94	1.088	UHRF1	Uninduced	25	166.56	53.418	88	288	181.656	138.539	4164	156	4164	3926	150.267	60.59	0	425	180.602	154.084	589949	147	589949
591	99	95	1.17	UHRF1	Uninduced	25	172.04	57.526	66	278	181.419	138.718	4301	172	4301	3926	144.282	61.028	0	394	180.553	154.25	566453	140	566453
592	100	96	1.167	UHRF1	Uninduced	25	175.84	59.484	45	282	181.388	138.643	4396	165	4396	3926	147.929	60.759	0	417	180.767	153.8	580768	146	580768
593	101	97	1.402	UHRF1	Uninduced	25	208.12	49.674	118	280	181.537	138.644	5203	224	5203	3926	145.679	60.742	0	437	180.728	153.925	571935	142	571935
594	102	98	1.134	UHRF1	Uninduced	25	176.36	59.684	45	297	181.522	138.42	4409	187	4409	3926	152.597	63.66	0	490	180.698	154.011	599097	147	599097
595	103	99	1.238	UHRF1	Uninduced	25	182.8	57.947	76	323	181.405	138.692	4570	185	4570	3926	144.988	62.516	0	444	180.611	154.173	569221	142	569221
596	104	100	1.261	UHRF1	Uninduced	25	187.12	56.21	55	313	181.298	138.574	4678	183	4678	3926	145.701	60.705	0	429	180.652	154.438	572021	142	572021
597	105	101	1.07	UHRF1	Uninduced	25	161.8	55.803	76	347	181.402	138.411	4045	161	4045	3926	148.373	62.014	0	493	180.608	154.239	582513	144	582513
598	106	102	1.234	UHRF1	Uninduced	25	185.56	58.345	84	280	181.52	138.486	4639	180	4639	3926	147.652	61.074	0	435	180.588	154.097	579681	144	579681
599	107	103	1.322	UHRF1	Uninduced	25	196.72	48.619	104	299	181.577	138.534	4918	195	4918	3926	146.082	61.354	0	520	180.652	153.939	573519	143	573519
600	108	104	1.242	UHRF1	Uninduced	25	184.32	42.288	99	272	181.347	138.494	4608	192	4608	3926	145.613	61.442	0	482	180.72	154.516	571675	143	571675
601	109	105	1.198	UHRF1	Uninduced	25	181	49.58	94	276	181.446	138.654	4525	175	4525	3926	148.331	62.208	0	419	180.743	154.145	582348	145	582348
602	110	106	1.351	UHRF1	Uninduced	25	201.44	51.162	90	307	181.535	138.35	5036	201	5036	3926	146.327	61.949	0	432	180.662	154.22	574481	143	574481
603	111	107	1.106	UHRF1	Uninduced	25	168.6	65.592	71	336	181.408	138.385	4215	138	4215	3926	149.667	61.086	0	424	180.396	154.067	587593	144	587593
604	112	108	1.089	UHRF1	Uninduced	25	163.76	51.064	57	264	181.34	138.556	4094	168	4094	3926	147.593	61.12	0	442	180.609	154.193	579451	143	579451
605	113	109	1.248	UHRF1	Uninduced	25	185.6	47.586	115	276	181.331	138.466	4640	175	4640	3926	145.992	60.9	0	390	180.942	154.052	573164	142	573164
606	114	110	1.28	UHRF1	Uninduced	25	185.8	56.295	64	299	181.622	138.433	4645	192	4645	3926	142.519	59.89	0	412	180.714	154.067	559529	139	559529
607	115	111	1.019	UHRF1	Uninduced	25	156.44	63.286	57	276	181.262	138.387	3911	165	3911	3926	150.667	61.01	0	423	180.918	153.922	591517	148	591517
608	116	112	1.194	UHRF1	Uninduced	25	172.6	51.873	62	260	181.6	138.449	4315	180	4315	3926	141.871	60.078	0	438	180.843	154.485	556985	139	556985
609	117	113	1.06	UHRF1	Uninduced	25	159.96	45.03	72	257	181.58	138.526	3999	161	3999	3926	148.129	61.498	0	424	180.72	154.086	581554	144	581554
610	118	114	1.164	UHRF1	Uninduced	25	171.6	51.761	65	288	181.38	138.412	4290	180	4290	3926	144.666	61.711	0	385	180.758	154.492	567960	140	567960
611	119	115	1.077	UHRF1	Uninduced	25	163.92	35.955	97	224	181.464	138.483	4098	166	4098	3926	149.395	61.311	0	454	180.756	154.344	586525	146	586525
612	120	116	1.178	UHRF1	Uninduced	25	173.76	44.946	113	290	181.433	138.566	4344	179	4344	3926	144.771	61.365	0	454	180.921	154.062	568369	142	568369
613	121	117	1.136	UHRF1	Uninduced	25	173.12	64.496	34	360	181.527	138.766	4328	158	4328	3926	149.607	61.387	0	462	180.859	154.068	587356	146	587356
614	122	118	1.282	UHRF1	Uninduced	25	186.8	53.497	97	280	181.658	138.623	4670	187	4670	3926	143.059	60.901	0	389	180.586	154.322	561648	139	561648
615	123	119	1.068	UHRF1	Uninduced	25	155.28	49.793	49	266	181.427	138.569	3882	158	3882	3926	142.673	61.421	0	409	180.63	154.438	560135	138	560135
616	1	-3	1.012	UHRF1	Uninduced	25	295	70.76	169	428	61.42	204.465	7375	294	7375	3210	296.025	254.298	0	2416	74.061	211.137	950240	231	950240
617	2	-2	0.948	UHRF1	Uninduced	25	266.68	79.1	111	410	61.366	204.241	6667	269	6667	3210	285.691	248.54	0	2561	74.321	210.93	917067	223	917067
618	3	-1	1.039	UHRF1	Uninduced	25	293.88	65.053	209	482	61.406	204.476	7347	279	7347	3210	287.379	240.601	3	2515	74.275	211.068	922487	226	922487
619	4	0	0.348	UHRF1	Uninduced	25	89.84	38.517	25	173	61.433	204.337	2246	81	2246	3210	262.02	214.008	0	1719	75.103	211.103	841084	210	841084
620	5	1	0.487	UHRF1	Uninduced	25	126.04	62.228	36	245	61.445	204.463	3151	128	3151	3210	262.767	218.873	0	1777	74.954	211.214	843481	208	843481
621	6	2	0.546	UHRF1	Uninduced	25	144.32	45.633	63	210	61.428	204.416	3608	156	3608	3210	268.713	223.389	1	2058	74.822	211.074	862570	211	862570
622	7	3	0.539	UHRF1	Uninduced	25	141.12	41.55	65	222	61.484	204.604	3528	142	3528	3210	265.959	218.297	0	1924	74.712	211.409	853728	209	853728
623	8	4	0.621	UHRF1	Uninduced	25	167.32	53.334	32	273	61.447	204.501	4183	164	4183	3210	273.541	220.904	8	1861	74.953	211.198	878067	216	878067
624	9	5	0.586	UHRF1	Uninduced	25	149.28	57.917	55	269	61.354	204.378	3732	135	3732	3210	258.675	216.038	0	1801	74.862	211.081	830346	202	830346
625	10	6	0.583	UHRF1	Uninduced	25	153.36	51.193	18	247	61.444	204.193	3834	159	3834	3210	267.357	222.992	0	2022	74.596	211.425	858216	209	858216
626	11	7	0.71	UHRF1	Uninduced	25	188.4	49.389	69	266	61.508	204.301	4710	193	4710	3210	269.6	222.789	0	1866	74.898	211.097	865415	211	865415
627	12	8	0.623	UHRF1	Uninduced	25	164.4	55.502	63	314	61.47	204.372	4110	166	4110	3210	267.946	220.946	0	1735	74.569	211.255	860108	209	860108
628	13	9	0.652	UHRF1	Uninduced	25	170.8	42.668	93	245	61.464	204.483	4270	171	4270	3210	266.257	221.009	0	1775	74.704	211.333	854686	208	854686
629	14	10	0.676	UHRF1	Uninduced	25	174.08	44.601	102	280	61.5	204.512	4352	173	4352	3210	261.732	219.977	0	1872	74.695	211.214	840159	203	840159
630	15	11	0.774	UHRF1	Uninduced	25	199.6	83.409	51	431	61.482	204.373	4990	185	4990	3210	262.116	219.295	0	2089	74.576	211.238	841392	206	841392
631	16	12	0.64	UHRF1	Uninduced	25	167.2	39.413	98	258	61.444	204.508	4180	162	4180	3210	265.252	216.422	0	1906	74.623	211.365	851459	206	851459
632	17	13	0.79	UHRF1	Uninduced	25	206.52	49.266	144	328	61.468	204.561	5163	204	5163	3210	265.707	221.225	0	1996	74.647	211.295	852919	205	852919
633	18	14	0.665	UHRF1	Uninduced	25	174.88	63.349	63	295	61.412	204.431	4372	165	4372	3210	267.201	220.792	0	1670	74.567	211.567	857714	209	857714
634	19	15	0.791	UHRF1	Uninduced	25	202.92	58.092	79	332	61.392	204.64	5073	192	5073	3210	260.733	216.149	0	1683	74.512	211.563	836953	205	836953
635	20	16	0.701	UHRF1	Uninduced	25	179.84	48.501	105	339	61.32	204.512	4496	176	4496	3210	260.521	220.01	0	1956	74.504	211.693	836273	201	836273
636	21	17	0.597	UHRF1	Uninduced	25	151.44	48.51	35	261	61.408	204.502	3786	153	3786	3210	257.678	220.333	0	1740	74.425	211.565	827147	199	827147
637	22	18	0.673	UHRF1	Uninduced	25	175.92	57.009	80	299	61.545	204.63	4398	164	4398	3210	265.581	217.08	0	1902	74.562	211.395	852515	207	852515
638	23	19	0.727	UHRF1	Uninduced	25	186.44	46.66	113	284	61.496	204.376	4661	185	4661	3210	260.376	214.154	0	1753	74.603	211.422	835806	203	835806
639	24	20	0.739	UHRF1	Uninduced	25	190.52	56.235	112	325	61.325	204.704	4763	179	4763	3210	261.981	216.324	0	1982	74.515	211.419	840959	204	840959
640	25	21	0.823	UHRF1	Uninduced	25	212.92	56.399	128	343	61.524	204.589	5323	206	5323	3210	262.753	215.63	0	1755	74.682	211.512	843438	205	843438
641	26	22	0.867	UHRF1	Uninduced	25	223.16	56.342	100	319	61.338	204.68	5579	224	5579	3210	261.376	213.899	0	1625	74.688	211.432	839016	202	839016
642	27	23	0.774	UHRF1	Uninduced	25	198.92	64.398	99	321	61.473	204.62	4973	191	4973	3210	260.922	215.054	0	1945	74.509	211.777	837560	203	837560
643	28	24	0.821	UHRF1	Uninduced	25	213.28	70.225	85	386	61.417	204.477	5332	224	5332	3210	263.79	218.587	3	1812	74.369	211.833	846766	206	846766
644	29	25	0.806	UHRF1	Uninduced	25	213.2	56.844	100	341	61.398	204.494	5330	218	5330	3210	268.697	217.974	0	1948	74.408	211.773	862516	212	862516
645	30	26	0.826	UHRF1	Uninduced	25	217.92	64.486	112	334	61.331	204.613	5448	208	5448	3210	268.041	217.056	0	1787	74.451	211.711	860411	212	860411
646	31	27	0.862	UHRF1	Uninduced	25	218.52	62.629	134	384	61.256	204.605	5463	206	5463	3210	257.516	217.208	0	1852	74.533	211.716	826627	201	826627
647	32	28	0.829	UHRF1	Uninduced	25	208.76	53.663	127	307	61.36	204.435	5219	206	5219	3210	255.861	211.631	0	1799	74.552	211.494	821314	198	821314
648	33	29	0.837	UHRF1	Uninduced	25	214.16	50.538	99	310	61.482	204.499	5354	210	5354	3210	259.981	215.746	0	1733	74.264	211.765	834540	201	834540
649	34	30	0.91	UHRF1	Uninduced	25	229.6	65.82	152	399	61.323	204.581	5740	208	5740	3210	256.236	213.221	0	1856	74.534	211.711	822518	198	822518
650	35	31	0.894	UHRF1	Uninduced	25	229.08	64.177	129	351	61.341	204.616	5727	240	5727	3210	260.341	218.97	0	1915	74.35	211.764	835695	202	835695
651	36	32	0.994	UHRF1	Uninduced	25	253.2	46.51	164	332	61.467	204.566	6330	247	6330	3210	258.852	212.475	0	1657	74.282	211.816	830916	202	830916
652	37	33	0.864	UHRF1	Uninduced	25	223	64.351	96	322	61.569	204.49	5575	229	5575	3210	262.25	213.043	2	1805	74.323	211.973	841824	208	841824
653	38	34	0.763	UHRF1	Uninduced	25	192.2	53.794	78	294	61.325	204.512	4805	180	4805	3210	255.921	212.145	0	1819	74.367	211.888	821508	199	821508
654	39	35	0.755	UHRF1	Uninduced	25	191.16	53.059	77	303	61.515	204.32	4779	186	4779	3210	257.12	210.781	0	1772	74.234	212.134	825355	200	825355
655	40	36	0.773	UHRF1	Uninduced	25	193.88	31.954	126	242	61.499	204.508	4847	198	4847	3210	254.831	211.738	0	1824	74.124	211.944	818009	198	818009
656	41	37	0.763	UHRF1	Uninduced	25	192.2	46.509	80	281	61.458	204.513	4805	193	4805	3210	255.949	214.718	0	1968	74.266	211.866	821596	197	821596
657	42	38	0.684	UHRF1	Uninduced	25	176.76	56.158	63	279	61.479	204.352	4419	188	4419	3210	262.617	215.468	0	1785	74.255	211.956	842999	207	842999
658	43	39	0.813	UHRF1	Uninduced	25	208.12	55.207	85	301	61.314	204.458	5203	203	5203	3210	260.07	209.627	0	1681	74.136	211.986	834826	205	834826
659	44	40	0.823	UHRF1	Uninduced	25	203.96	73.136	76	420	61.342	204.658	5099	182	5099	3210	251.835	211.046	0	1679	74.16	211.847	808389	198	808389
660	45	41	0.804	UHRF1	Uninduced	25	205.52	45.417	140	312	61.456	204.519	5138	206	5138	3210	259.514	212.668	0	1801	73.899	212.151	833041	204	833041
661	46	42	0.738	UHRF1	Uninduced	25	186	49.189	66	258	61.384	204.383	4650	196	4650	3210	256.046	214.049	0	2047	73.898	212.175	821909	201	821909
662	47	43	0.802	UHRF1	Uninduced	25	204.96	62.524	98	337	61.402	204.395	5124	212	5124	3210	259.641	211.61	0	1797	74.292	211.999	833446	203	833446
663	48	44	0.764	UHRF1	Uninduced	25	193.52	56.53	54	298	61.361	204.594	4838	193	4838	3210	257.167	216.425	0	1854	74.26	212.139	825507	198	825507
664	49	45	0.917	UHRF1	Uninduced	25	231.8	66.918	100	367	61.39	204.692	5795	226	5795	3210	256.862	213.78	0	1824	74.295	212.101	824526	200	824526
665	50	46	0.762	UHRF1	Uninduced	25	189.12	61.199	76	304	61.463	204.238	4728	174	4728	3210	252.074	212.824	0	1889	74.283	212.143	809159	195	809159
666	51	47	0.764	UHRF1	Uninduced	25	189.16	60.019	85	311	61.561	204.388	4729	183	4729	3210	251.44	215.141	0	1872	74.2	212.416	807121	196	807121
667	52	48	0.818	UHRF1	Uninduced	25	205.84	70.884	84	351	61.191	204.351	5146	186	5146	3210	255.745	211.287	0	1695	74.165	212.506	820941	200	820941
668	53	49	0.771	UHRF1	Uninduced	25	193.16	76.314	97	437	61.149	204.417	4829	175	4829	3210	254.396	213.172	0	1851	74.147	212.364	816612	197	816612
669	54	50	0.863	UHRF1	Uninduced	25	211.2	69.018	100	373	61.335	204.353	5280	221	5280	3210	248.712	211.066	0	1656	73.976	212.605	798366	194	798366
670	55	51	0.875	UHRF1	Uninduced	25	218.88	64.559	111	364	61.447	204.598	5472	198	5472	3210	254.05	209.334	0	1618	74.271	212.41	815501	198	815501
671	56	52	0.895	UHRF1	Uninduced	25	222.24	65.738	77	349	61.568	204.446	5556	230	5556	3210	252.223	209.76	7	1960	74.357	212.235	809635	197	809635
672	57	53	0.759	UHRF1	Uninduced	25	186.88	55.071	109	316	61.525	204.496	4672	175	4672	3210	250.003	209.603	0	1689	74.315	212.461	802511	196	802511
673	58	54	0.843	UHRF1	Uninduced	25	207.48	57.409	105	331	61.428	204.559	5187	192	5187	3210	249.962	208.414	0	1735	74.213	212.482	802377	194	802377
674	59	55	0.81	UHRF1	Uninduced	25	204.64	54.512	107	321	61.442	204.474	5116	196	5116	3210	256.505	210.584	0	1712	74.33	212.283	823381	202	823381
675	60	56	0.892	UHRF1	Uninduced	25	220.8	61.019	100	327	61.347	204.454	5520	225	5520	3210	251.527	210.066	0	1817	74.023	212.603	807403	195	807403
676	61	57	0.872	UHRF1	Uninduced	25	216.84	45.013	121	292	61.528	204.595	5421	214	5421	3210	252.472	212.13	0	2228	74.095	212.393	810434	197	810434
677	62	58	0.924	UHRF1	Uninduced	25	229.24	58.987	132	342	61.442	204.566	5731	236	5731	3210	251.939	206.045	0	1861	74.199	212.262	808725	202	808725
678	63	59	0.796	UHRF1	Uninduced	25	201.32	61.526	95	395	61.287	204.617	5033	210	5033	3210	256.825	206.479	0	1871	74.106	212.517	824409	207	824409
679	64	60	0.86	UHRF1	Uninduced	25	209.32	62.698	127	384	61.32	204.585	5233	199	5233	3210	247.182	208.205	0	1735	74.209	212.42	793453	192	793453
680	65	61	0.892	UHRF1	Uninduced	25	223.48	55.913	104	338	61.596	204.551	5587	224	5587	3210	254.43	211.21	0	1810	73.97	212.6	816720	200	816720
681	66	62	0.781	UHRF1	Uninduced	25	191.52	55.737	114	363	61.621	204.417	4788	173	4788	3210	249.045	210.817	0	1786	74.096	212.741	799436	196	799436
682	67	63	0.915	UHRF1	Uninduced	25	226.96	48.817	143	311	61.532	204.536	5674	234	5674	3210	251.929	211.562	0	1908	73.868	212.848	808692	198	808692
683	68	64	0.817	UHRF1	Uninduced	25	202	61.49	73	329	61.641	204.516	5050	202	5050	3210	251.178	210.962	0	1959	74.124	212.456	806283	197	806283
684	69	65	0.876	UHRF1	Uninduced	25	210.68	49.401	132	296	61.657	204.521	5267	199	5267	3210	244.319	210.484	0	1837	73.988	212.677	784265	188	784265
685	70	66	0.885	UHRF1	Uninduced	25	214.76	66.169	113	411	61.556	204.564	5369	205	5369	3210	246.424	210.507	0	1846	74.023	212.683	791021	190	791021
686	71	67	0.844	UHRF1	Uninduced	25	210.08	49.394	127	313	61.661	204.437	5252	201	5252	3210	252.907	209.388	0	1880	74.122	212.553	811832	201	811832
687	72	68	0.851	UHRF1	Uninduced	25	209.4	56.807	77	323	61.44	204.639	5235	208	5235	3210	249.964	202.657	0	1705	73.924	212.835	802385	198	802385
688	73	69	0.813	UHRF1	Uninduced	25	197.16	58.82	71	309	61.511	204.703	4929	196	4929	3210	246.399	205.064	0	1717	73.73	212.912	790942	193	790942
689	74	70	0.934	UHRF1	Uninduced	25	226.72	75.692	110	385	61.406	204.705	5668	226	5668	3210	246.462	207.296	0	1742	73.713	212.826	791144	192	791144
690	75	71	0.966	UHRF1	Uninduced	25	235.4	70.281	96	382	61.402	204.567	5885	229	5885	3210	247.457	207.539	0	2031	73.722	212.955	794337	196	794337
691	76	72	0.9	UHRF1	Uninduced	25	214.48	71.287	105	407	61.497	204.703	5362	221	5362	3210	242.132	211.715	0	2105	73.563	213.182	777244	189	777244
692	77	73	0.91	UHRF1	Uninduced	25	221.52	61.654	86	314	61.48	204.534	5538	230	5538	3210	247.343	212.431	0	1806	73.673	212.936	793970	196	793970
693	78	74	0.996	UHRF1	Uninduced	25	236.12	55.074	115	324	61.415	204.687	5903	249	5903	3210	240.834	214.225	0	1812	73.398	213.096	773076	185	773076
694	79	75	0.835	UHRF1	Uninduced	25	201.44	56.057	87	294	61.52	204.671	5036	202	5036	3210	244.975	211.586	0	1993	73.41	213.101	786370	192	786370
695	80	76	0.97	UHRF1	Uninduced	25	234.8	54.473	125	336	61.463	204.634	5870	224	5870	3210	245.797	215.209	0	2004	73.282	213.185	789008	195	789008
696	81	77	0.91	UHRF1	Uninduced	25	221.84	65.629	65	341	61.526	204.655	5546	223	5546	3210	247.569	211.459	0	1915	73.436	213.024	794698	196	794698
697	82	78	0.949	UHRF1	Uninduced	25	223.36	75.498	115	407	61.383	204.77	5584	230	5584	3210	239.122	210.792	0	2165	73.233	213.406	767583	186	767583
698	83	79	0.927	UHRF1	Uninduced	25	222.72	76.457	78	385	61.27	204.696	5568	214	5568	3210	244.087	213.868	0	2294	73.355	213.039	783519	194	783519
699	84	80	0.985	UHRF1	Uninduced	25	235.08	64.751	132	360	61.364	204.746	5877	246	5877	3210	242.558	211.779	0	1791	73.331	213.166	778610	189	778610
700	85	81	0.876	UHRF1	Uninduced	25	209.84	76.429	50	321	61.315	204.709	5246	187	5246	3210	243.32	214.425	0	2063	73.419	213.273	781058	190	781058
701	86	82	0.85	UHRF1	Uninduced	25	204.52	88.063	63	381	61.233	204.804	5113	194	5113	3210	244.376	217.915	0	2009	73.414	213.333	784446	191	784446
702	87	83	0.881	UHRF1	Uninduced	25	210.52	67.008	90	328	61.301	204.468	5263	209	5263	3210	242.64	217.175	0	1850	73.281	213.407	778873	190	778873
703	88	84	0.827	UHRF1	Uninduced	25	195.52	59.879	106	326	61.612	204.646	4888	181	4888	3210	240.112	212.92	0	1926	73.41	213.163	770759	188	770759
704	89	85	0.789	UHRF1	Uninduced	25	187.36	60.426	98	306	61.539	204.735	4684	203	4684	3210	241.347	211.284	0	1732	73.257	213.429	774724	190	774724
705	90	86	0.78	UHRF1	Uninduced	25	185.56	55.231	88	276	61.53	204.593	4639	183	4639	3210	241.546	213.685	0	1767	73.265	213.442	775362	186	775362
706	91	87	0.885	UHRF1	Uninduced	25	205	70.043	105	404	61.661	204.781	5125	199	5125	3210	235.434	213.529	0	1912	73.342	213.4	755743	183	755743
707	92	88	0.809	UHRF1	Uninduced	25	191.52	54.477	71	298	61.397	204.665	4788	206	4788	3210	240.604	212.145	0	1656	73.306	213.543	772339	189	772339
708	93	89	0.92	UHRF1	Uninduced	25	215.68	53.365	133	325	61.502	204.646	5392	227	5392	3210	238.088	208.305	0	1870	73.272	213.613	764264	187	764264
709	94	90	0.884	UHRF1	Uninduced	25	204.08	56.38	96	294	61.43	204.578	5102	211	5102	3210	234.4	210.373	0	1844	73.283	213.478	752423	184	752423
710	95	91	0.833	UHRF1	Uninduced	25	192.92	60.474	58	284	61.359	204.627	4823	195	4823	3210	235.136	208.422	0	1944	73.05	213.607	754786	184	754786
711	96	92	0.837	UHRF1	Uninduced	25	198.4	55.52	104	281	61.419	204.705	4960	207	4960	3210	240.775	207.949	0	1831	73.135	213.692	772888	191	772888
712	97	93	0.844	UHRF1	Uninduced	25	195.36	60.492	75	291	61.405	204.652	4884	191	4884	3210	235.002	205.188	0	1720	73.246	213.398	754358	186	754358
713	98	94	0.711	UHRF1	Uninduced	25	161.84	50.641	67	277	61.369	204.532	4046	152	4046	3210	231.093	206.855	0	2130	73.124	213.613	741808	182	741808
714	99	95	0.785	UHRF1	Uninduced	25	182.8	46.393	101	266	61.502	204.726	4570	170	4570	3210	236.543	206.124	0	1919	73.327	213.406	759303	187	759303
715	100	96	0.873	UHRF1	Uninduced	25	202.68	60.613	86	310	61.495	204.693	5067	205	5067	3210	235.968	201.416	0	1666	73.169	213.735	757456	187	757456
716	101	97	0.882	UHRF1	Uninduced	25	206.32	68.781	76	332	61.237	204.662	5158	210	5158	3210	237.716	205.838	0	1574	73.185	213.725	763067	190	763067
717	102	98	0.897	UHRF1	Uninduced	25	206.92	69.666	74	361	61.36	204.745	5173	189	5173	3210	234.426	208.095	0	1715	73.086	213.904	752509	184	752509
718	103	99	0.799	UHRF1	Uninduced	25	180.8	54.855	85	288	61.532	204.652	4520	190	4520	3210	229.864	208.577	0	1805	73.082	213.994	737865	182	737865
719	104	100	0.773	UHRF1	Uninduced	25	176.12	63.535	73	302	61.646	204.564	4403	181	4403	3210	231.362	201.972	0	1614	73.307	213.874	742671	184	742671
720	105	101	0.666	UHRF1	Uninduced	25	154.16	49.056	76	285	61.402	204.579	3854	157	3854	3210	235.202	206.069	0	1834	73.244	213.82	754997	187	754997
721	106	102	0.707	UHRF1	Uninduced	25	159.6	57.384	76	264	61.262	204.654	3990	161	3990	3210	229.284	204.417	0	1626	73.092	214.13	736001	183	736001
722	107	103	0.849	UHRF1	Uninduced	25	194.52	75.927	74	403	61.268	204.61	4863	196	4863	3210	232.664	200.987	0	1737	73.281	213.948	746851	187	746851
723	108	104	0.78	UHRF1	Uninduced	25	173	70.516	80	369	61.359	204.672	4325	159	4325	3210	225.19	199.294	0	1630	73.357	214.003	722861	179	722861
724	109	105	0.817	UHRF1	Uninduced	25	185.52	74.725	77	354	61.666	204.534	4638	192	4638	3210	230.533	201.11	0	1760	73.38	213.808	740010	184	740010
725	110	106	0.78	UHRF1	Uninduced	25	177.6	56.417	90	308	61.506	204.518	4440	165	4440	3210	231.406	202.384	0	1716	73.33	213.986	742813	186	742813
726	111	107	0.682	UHRF1	Uninduced	25	149.64	51.021	52	252	61.501	204.508	3741	142	3741	3210	223.007	195.839	0	1504	73.302	213.822	715852	175	715852
727	112	108	0.604	UHRF1	Uninduced	25	135.92	58.909	20	225	61.649	204.56	3398	150	3398	3210	228.6	202.799	0	1799	73.31	214.174	733805	184	733805
728	113	109	0.813	UHRF1	Uninduced	25	180.28	65.42	65	301	61.717	204.449	4507	182	4507	3210	225.18	202.472	0	1737	73.306	214.176	722829	179	722829
729	114	110	0.733	UHRF1	Uninduced	25	162.48	51.974	88	283	61.573	204.312	4062	156	4062	3210	225.081	201.813	0	1713	73.333	214.085	722511	178	722511
730	115	111	0.845	UHRF1	Uninduced	25	187.48	45.979	111	298	61.609	204.486	4687	178	4687	3210	225.301	200.848	0	1684	73.276	214.081	723215	179	723215
731	116	112	0.8	UHRF1	Uninduced	25	179.8	58.61	65	302	61.707	204.411	4495	186	4495	3210	228.4	200.384	0	1884	73.329	214.075	733163	183	733163
732	117	113	0.803	UHRF1	Uninduced	25	178.28	53.061	54	279	61.602	204.482	4457	185	4457	3210	225.59	200.555	0	1693	73.102	214.272	724145	177	724145
733	118	114	0.916	UHRF1	Uninduced	25	202.68	64.404	106	381	61.622	204.521	5067	219	5067	3210	224.66	197.696	0	1646	73.344	214.128	721158	180	721158
734	119	115	0.881	UHRF1	Uninduced	25	196.16	54.293	81	336	61.643	204.552	4904	194	4904	3210	226.243	201.916	0	2086	73.276	214.199	726241	182	726241
735	120	116	0.771	UHRF1	Uninduced	25	173.16	44.219	96	274	61.66	204.541	4329	154	4329	3210	228.184	204.621	0	2164	72.976	214.323	732471	181	732471
736	121	117	0.847	UHRF1	Uninduced	25	190	57.318	39	273	61.456	204.391	4750	200	4750	3210	227.808	198.652	0	1878	73.305	214.172	731265	184	731265
737	122	118	0.742	UHRF1	Uninduced	25	165.04	51.194	91	274	61.456	204.401	4126	161	4126	3210	225.856	203.163	0	1770	73.053	214.392	724997	180	724997
738	123	119	0.817	UHRF1	Uninduced	25	182.92	69.829	43	338	61.746	204.545	4573	184	4573	3210	227.31	197.504	0	1637	72.847	214.414	729666	180	729666
739	1	-3	0.988	UHRF1	Uninduced	25	2644.44	423.942	1453	3185	277.565	141.638	66111	2782	66111	3766	466.719	460.028	0	3306	272.626	133.391	1757663	329	1757663
740	2	-2	0.987	UHRF1	Uninduced	25	2540.96	398.997	1161	3217	277.564	141.616	63524	2572	63524	3766	448.61	441.037	0	3217	272.614	133.223	1689467	320	1689467
741	3	-1	1.026	UHRF1	Uninduced	25	2615.48	464.326	1122	3148	277.562	141.653	65387	2629	65387	3766	444.373	443.56	0	3215	272.621	133.234	1673508	312	1673508
742	4	0	0.194	UHRF1	Uninduced	25	429.32	326.165	130	1260	277.668	141.399	10733	276	10733	3766	386.582	359.893	0	2883	272.192	132.649	1455868	282	1455868
743	5	1	0.227	UHRF1	Uninduced	25	516.32	350.863	124	1496	277.472	141.557	12908	457	12908	3766	396.2	364.296	7	3234	272.131	132.896	1492091	290	1492091
744	6	2	0.235	UHRF1	Uninduced	25	531.36	345.604	194	1453	277.381	141.56	13284	387	13284	3766	394.161	367.92	3	2873	272.102	132.824	1484412	288	1484412
745	7	3	0.24	UHRF1	Uninduced	25	541.08	333.697	232	1467	277.345	141.607	13527	424	13527	3766	393.506	365.608	0	3141	272.088	132.821	1481945	290	1481945
746	8	4	0.264	UHRF1	Uninduced	25	599.88	308.515	221	1463	277.41	141.597	14997	529	14997	3766	395.789	364.278	0	2909	272.166	132.945	1490542	290	1490542
747	9	5	0.269	UHRF1	Uninduced	25	609.44	313.527	281	1475	277.35	141.595	15236	499	15236	3766	394.318	359.296	0	2711	272.239	132.82	1485003	290	1485003
748	10	6	0.267	UHRF1	Uninduced	25	597.08	301.874	318	1513	277.411	141.68	14927	476	14927	3766	389.065	357.07	0	2593	272.236	132.791	1465218	287	1465218
749	11	7	0.286	UHRF1	Uninduced	25	635.84	298.531	319	1466	277.434	141.631	15896	520	15896	3766	386.902	356.295	0	2912	272.087	132.782	1457073	285	1457073
750	12	8	0.282	UHRF1	Uninduced	25	639.2	296.764	304	1405	277.518	141.588	15980	546	15980	3766	394.834	353.227	0	2676	272.116	132.89	1486944	291	1486944
751	13	9	0.297	UHRF1	Uninduced	25	659.32	308.906	317	1620	277.43	141.695	16483	607	16483	3766	387.57	352.914	13	2677	272.323	132.867	1459590	287	1459590
752	14	10	0.307	UHRF1	Uninduced	25	681.44	250.012	303	1380	277.456	141.587	17036	628	17036	3766	387.45	358.898	0	2840	272.233	132.747	1459136	283	1459136
753	15	11	0.317	UHRF1	Uninduced	25	710.52	279.919	426	1535	277.47	141.576	17763	647	17763	3766	391.089	356.981	0	2717	272.128	132.768	1472840	287	1472840
754	16	12	0.333	UHRF1	Uninduced	25	740.4	300.543	398	1399	277.59	141.493	18510	596	18510	3766	387.266	357.652	15	2862	272.061	133.004	1458444	279	1458444
755	17	13	0.339	UHRF1	Uninduced	25	755.12	298.905	405	1439	277.547	141.554	18878	733	18878	3766	387.891	352.442	10	2922	271.98	132.998	1460799	286	1460799
756	18	14	0.346	UHRF1	Uninduced	25	771.04	291.616	315	1409	277.642	141.588	19276	682	19276	3766	387.947	351.335	2	2832	272.143	132.93	1461008	286	1461008
757	19	15	0.362	UHRF1	Uninduced	25	814.28	315.77	410	1707	277.6	141.613	20357	739	20357	3766	392.556	351.948	23	2646	272.225	132.966	1478365	288	1478365
758	20	16	0.361	UHRF1	Uninduced	25	820.48	257.845	475	1350	277.535	141.58	20512	712	20512	3766	396.041	354.378	16	2641	272.125	133.039	1491491	291	1491491
759	21	17	0.371	UHRF1	Uninduced	25	826.92	272.573	432	1382	277.621	141.598	20673	745	20673	3766	388.387	353.892	18	2754	271.975	133.047	1462664	283	1462664
760	22	18	0.37	UHRF1	Uninduced	25	828.24	275.673	386	1340	277.641	141.542	20706	840	20706	3766	390.226	347.316	0	2628	272.115	133.098	1469590	289	1469590
761	23	19	0.393	UHRF1	Uninduced	25	874.36	291.511	504	1436	277.597	141.618	21859	811	21859	3766	387.611	349.485	8	2628	271.966	133.133	1459744	282	1459744
762	24	20	0.382	UHRF1	Uninduced	25	857.92	303.881	466	1569	277.579	141.581	21448	843	21448	3766	391.866	345.691	16	2455	272.121	133.016	1475768	293	1475768
763	25	21	0.437	UHRF1	Uninduced	25	960.4	298.416	610	1577	277.569	141.596	24010	861	24010	3766	382.999	343.943	0	2533	272.13	133.03	1442374	280	1442374
764	26	22	0.391	UHRF1	Uninduced	25	871.68	248.685	522	1318	277.577	141.601	21792	819	21792	3766	388.129	336.371	7	2426	272.053	132.992	1461693	289	1461693
765	27	23	0.422	UHRF1	Uninduced	25	939.48	310.625	457	1651	277.642	141.638	23487	906	23487	3766	387.703	344.098	0	2587	271.978	133.161	1460090	285	1460090
766	28	24	0.425	UHRF1	Uninduced	25	945.08	216.369	605	1352	277.621	141.578	23627	905	23627	3766	387.685	345.443	0	2630	271.925	133.071	1460023	284	1460023
767	29	25	0.436	UHRF1	Uninduced	25	967.2	250.893	501	1555	277.572	141.592	24180	1009	24180	3766	387.008	340.171	3	2647	272.013	133.193	1457472	285	1457472
768	30	26	0.441	UHRF1	Uninduced	25	962.16	245.265	457	1393	277.622	141.595	24054	957	24054	3766	379.963	346.06	1	2572	272.01	133.134	1430940	274	1430940
769	31	27	0.427	UHRF1	Uninduced	25	951.6	246.219	541	1425	277.667	141.591	23790	897	23790	3766	388.236	347.997	36	2630	271.996	132.981	1462096	284	1462096
770	32	28	0.45	UHRF1	Uninduced	25	1007.56	216.405	557	1330	277.546	141.554	25189	1003	25189	3766	390.134	342.155	27	2627	271.981	133.074	1469244	285	1469244
771	33	29	0.452	UHRF1	Uninduced	25	1006.08	216.218	531	1409	277.61	141.615	25152	981	25152	3766	387.86	340.312	0	2624	272.019	133.131	1460680	284	1460680
772	34	30	0.485	UHRF1	Uninduced	25	1062	250.302	533	1658	277.565	141.571	26550	1036	26550	3766	381.721	343.115	4	2576	271.903	133.023	1437562	280	1437562
773	35	31	0.468	UHRF1	Uninduced	25	1020.92	244.683	604	1469	277.647	141.604	25523	954	25523	3766	380.144	340.827	0	2765	271.95	133.158	1431621	275	1431621
774	36	32	0.485	UHRF1	Uninduced	25	1048.44	277.417	494	1688	277.645	141.582	26211	1075	26211	3766	376.593	341.421	0	2928	271.988	133.135	1418249	272	1418249
775	37	33	0.469	UHRF1	Uninduced	25	1023.4	293.971	456	1582	277.73	141.612	25585	1004	25585	3766	380.484	341.382	16	2596	271.904	133.19	1432902	278	1432902
776	38	34	0.489	UHRF1	Uninduced	25	1055.4	274.651	465	1528	277.727	141.597	26385	996	26385	3766	376.48	337.68	4	2568	271.89	133.298	1417822	277	1417822
777	39	35	0.471	UHRF1	Uninduced	25	1034.4	256.391	470	1553	277.695	141.595	25860	997	25860	3766	382.873	340.535	10	2957	271.884	133.29	1441900	281	1441900
778	40	36	0.489	UHRF1	Uninduced	25	1061.32	263.581	536	1611	277.675	141.638	26533	1030	26533	3766	378.068	339.388	10	2638	271.986	133.239	1423804	278	1423804
779	41	37	0.514	UHRF1	Uninduced	25	1113.4	257.683	507	1567	277.643	141.573	27835	1158	27835	3766	377.497	340.997	0	2602	271.903	133.234	1421655	276	1421655
780	42	38	0.504	UHRF1	Uninduced	25	1089.2	293.613	497	1702	277.709	141.596	27230	1113	27230	3766	376.584	338.514	0	2578	271.995	133.363	1418215	273	1418215
781	43	39	0.515	UHRF1	Uninduced	25	1107.96	188.13	667	1392	277.597	141.603	27699	1178	27699	3766	374.906	343.811	0	2534	271.842	133.238	1411895	271	1411895
782	44	40	0.488	UHRF1	Uninduced	25	1064.68	286.886	484	1648	277.732	141.618	26617	1002	26617	3766	380.311	346.574	0	2591	271.987	133.232	1432250	277	1432250
783	45	41	0.509	UHRF1	Uninduced	25	1112.48	260.631	403	1514	277.667	141.653	27812	1162	27812	3766	380.771	343.451	0	2670	272.056	133.331	1433982	279	1433982
784	46	42	0.527	UHRF1	Uninduced	25	1133.2	238.022	567	1525	277.599	141.623	28330	1090	28330	3766	374.918	341.69	16	2792	272.027	133.347	1411941	269	1411941
785	47	43	0.534	UHRF1	Uninduced	25	1162.84	298.196	424	1545	277.66	141.694	29071	1209	29071	3766	379.885	341.35	35	2457	272.093	133.332	1430647	275	1430647
786	48	44	0.521	UHRF1	Uninduced	25	1144.84	301.559	487	1624	277.679	141.646	28621	1152	28621	3766	383.082	344.011	6	2753	271.991	133.372	1442687	282	1442687
787	49	45	0.499	UHRF1	Uninduced	25	1083	280.5	439	1618	277.676	141.667	27075	1104	27075	3766	378.406	345.138	12	3010	271.987	133.418	1425077	275	1425077
788	50	46	0.532	UHRF1	Uninduced	25	1143.04	303.57	428	1711	277.653	141.679	28576	1187	28576	3766	374.667	340.556	0	2656	272.018	133.399	1410997	272	1410997
789	51	47	0.524	UHRF1	Uninduced	25	1140.16	300.163	470	1567	277.704	141.638	28504	1174	28504	3766	379.46	340.266	19	2675	271.864	133.45	1429046	278	1429046
790	52	48	0.543	UHRF1	Uninduced	25	1161.04	253.68	583	1486	277.59	141.686	29026	1254	29026	3766	372.38	340.053	18	2779	271.891	133.415	1402384	268	1402384
791	53	49	0.528	UHRF1	Uninduced	25	1135.56	293.132	504	1496	277.644	141.69	28389	1174	28389	3766	375.125	343.447	1	2759	271.741	133.472	1412719	273	1412719
792	54	50	0.525	UHRF1	Uninduced	25	1133.36	307.991	464	1591	277.734	141.753	28334	1197	28334	3766	376.27	338.238	12	2685	271.864	133.56	1417033	273	1417033
793	55	51	0.539	UHRF1	Uninduced	25	1165.64	295.239	399	1555	277.708	141.708	29141	1241	29141	3766	376.715	338.991	0	2686	271.943	133.693	1418710	271	1418710
794	56	52	0.534	UHRF1	Uninduced	25	1131.6	271.052	302	1593	277.706	141.629	28290	1145	28290	3766	369.544	339.757	1	2602	271.878	133.656	1391703	266	1391703
795	57	53	0.582	UHRF1	Uninduced	25	1246.44	302.835	494	1788	277.661	141.672	31161	1280	31161	3766	373.238	344.893	0	2629	271.993	133.708	1405613	268	1405613
796	58	54	0.558	UHRF1	Uninduced	25	1204.04	281.655	642	1843	277.687	141.655	30101	1224	30101	3766	375.836	339.245	23	2824	271.933	133.644	1415400	272	1415400
797	59	55	0.531	UHRF1	Uninduced	25	1156.08	306.613	436	1679	277.712	141.682	28902	1230	28902	3766	379.27	336.953	0	2441	271.94	133.684	1428330	278	1428330
798	60	56	0.565	UHRF1	Uninduced	25	1207	317.642	508	1673	277.658	141.639	30175	1235	30175	3766	372.052	338.264	0	2431	271.992	133.767	1401146	265	1401146
799	61	57	0.546	UHRF1	Uninduced	25	1177.96	310.506	413	1622	277.673	141.727	29449	1227	29449	3766	376.27	346.168	0	2623	271.93	133.735	1417032	271	1417032
800	62	58	0.568	UHRF1	Uninduced	25	1221.28	295.031	563	1667	277.677	141.673	30532	1244	30532	3766	374.747	339.818	0	2579	272.014	133.697	1411299	270	1411299
801	63	59	0.596	UHRF1	Uninduced	25	1264.48	322.011	487	1696	277.718	141.693	31612	1374	31612	3766	370.005	340.375	0	2600	271.91	133.836	1393438	266	1393438
802	64	60	0.565	UHRF1	Uninduced	25	1207.88	272.172	501	1573	277.648	141.69	30197	1252	30197	3766	372.44	335.551	15	2511	271.925	133.808	1402609	270	1402609
803	65	61	0.58	UHRF1	Uninduced	25	1236.24	356.264	534	1895	277.755	141.729	30906	1245	30906	3766	371.796	336.875	0	2482	271.974	133.752	1400182	268	1400182
804	66	62	0.591	UHRF1	Uninduced	25	1266.84	374.44	487	1784	277.77	141.743	31671	1274	31671	3766	373.367	336.749	0	2476	271.953	133.852	1406099	271	1406099
805	67	63	0.574	UHRF1	Uninduced	25	1210.64	314.594	365	1599	277.697	141.711	30266	1309	30266	3766	367.314	333.149	16	2343	271.991	133.777	1383305	267	1383305
806	68	64	0.573	UHRF1	Uninduced	25	1222.48	330.206	495	1837	277.711	141.708	30562	1304	30562	3766	371.58	330.56	0	2470	272.033	133.809	1399372	272	1399372
807	69	65	0.544	UHRF1	Uninduced	25	1145.24	316.666	349	1578	277.699	141.729	28631	1201	28631	3766	366.814	336.712	0	2406	272.016	133.823	1381420	266	1381420
808	70	66	0.577	UHRF1	Uninduced	25	1227.52	357.887	364	1829	277.755	141.72	30688	1295	30688	3766	370.822	339.096	0	2400	271.969	133.806	1396516	269	1396516
809	71	67	0.584	UHRF1	Uninduced	25	1230.48	328.746	492	1845	277.7	141.742	30762	1304	30762	3766	367.06	343.67	0	2291	272.155	133.833	1382347	263	1382347
810	72	68	0.594	UHRF1	Uninduced	25	1248.44	308.84	533	1677	277.606	141.768	31211	1372	31211	3766	366.589	334.361	0	2458	272.06	133.791	1380574	260	1380574
811	73	69	0.562	UHRF1	Uninduced	25	1170.28	333.947	459	1926	277.729	141.751	29257	1180	29257	3766	363.05	336.92	0	2448	272.026	133.82	1367247	263	1367247
812	74	70	0.573	UHRF1	Uninduced	25	1196.4	336.335	465	1765	277.724	141.703	29910	1204	29910	3766	363.835	342.198	0	2551	271.972	133.861	1370203	262	1370203
813	75	71	0.575	UHRF1	Uninduced	25	1209.76	255.327	553	1577	277.661	141.681	30244	1272	30244	3766	366.634	334.692	0	2461	272.028	133.916	1380742	265	1380742
814	76	72	0.57	UHRF1	Uninduced	25	1198.84	323.336	503	1655	277.687	141.728	29971	1283	29971	3766	366.65	336.667	0	2451	272.013	133.782	1380802	266	1380802
815	77	73	0.582	UHRF1	Uninduced	25	1222.6	324.631	578	1749	277.764	141.68	30565	1263	30565	3766	366.116	339.527	0	2505	272.088	133.906	1378793	265	1378793
816	78	74	0.597	UHRF1	Uninduced	25	1255.12	376.889	347	1916	277.784	141.691	31378	1256	31378	3766	366.754	335.392	0	2415	271.944	133.989	1381196	265	1381196
817	79	75	0.606	UHRF1	Uninduced	25	1265.76	375.51	366	1805	277.744	141.736	31644	1300	31644	3766	363.794	335.616	0	2387	271.862	134.029	1370049	262	1370049
818	80	76	0.602	UHRF1	Uninduced	25	1264.4	347.402	415	1790	277.72	141.746	31610	1349	31610	3766	366.129	336.952	0	2785	271.977	133.949	1378843	264	1378843
819	81	77	0.619	UHRF1	Uninduced	25	1300.6	304.944	502	1703	277.669	141.701	32515	1362	32515	3766	366.139	338.898	0	2361	271.857	134.07	1378878	268	1378878
820	82	78	0.609	UHRF1	Uninduced	25	1263.6	341.023	476	1776	277.695	141.749	31590	1293	31590	3766	361.747	339.552	0	2534	271.724	133.995	1362340	261	1362340
821	83	79	0.602	UHRF1	Uninduced	25	1257.84	329.073	438	1733	277.731	141.712	31446	1335	31446	3766	363.912	330.643	1	2467	271.873	134.072	1370491	262	1370491
822	84	80	0.624	UHRF1	Uninduced	25	1283.76	340.357	471	1708	277.69	141.74	32094	1297	32094	3766	358.639	330.796	0	2345	271.73	134.089	1350636	257	1350636
823	85	81	0.606	UHRF1	Uninduced	25	1248.84	325.254	507	1759	277.714	141.75	31221	1263	31221	3766	359.04	337.486	0	2557	271.779	134.083	1352144	258	1352144
824	86	82	0.622	UHRF1	Uninduced	25	1285.24	357.233	436	1734	277.732	141.726	32131	1339	32131	3766	359.978	332.475	2	2394	271.893	133.962	1355679	261	1355679
825	87	83	0.604	UHRF1	Uninduced	25	1242.92	349.624	349	1864	277.702	141.757	31073	1302	31073	3766	358.542	330.615	1	2281	271.631	134.235	1350270	261	1350270
826	88	84	0.623	UHRF1	Uninduced	25	1275.72	391.454	358	1744	277.752	141.75	31893	1418	31893	3766	356.836	332.423	0	2354	271.856	134.186	1343844	259	1343844
827	89	85	0.632	UHRF1	Uninduced	25	1307.48	348.466	521	1803	277.718	141.7	32687	1335	32687	3766	360.832	333.781	2	2706	271.831	134.235	1358895	261	1358895
828	90	86	0.628	UHRF1	Uninduced	25	1306.16	416.935	433	1994	277.795	141.746	32654	1403	32654	3766	362.428	335.088	8	2460	271.583	134.23	1364905	260	1364905
829	91	87	0.604	UHRF1	Uninduced	25	1254.16	340.642	479	1784	277.709	141.725	31354	1274	31354	3766	361.685	330.311	0	2295	271.59	134.271	1362107	262	1362107
830	92	88	0.617	UHRF1	Uninduced	25	1260.6	364.649	307	1842	277.744	141.757	31515	1329	31515	3766	356.253	331.952	0	2370	271.557	134.328	1341649	259	1341649
831	93	89	0.635	UHRF1	Uninduced	25	1311.76	400.22	299	1911	277.768	141.751	32794	1320	32794	3766	359.907	334.756	0	2304	271.618	134.359	1355408	261	1355408
832	94	90	0.628	UHRF1	Uninduced	25	1278.76	413.058	377	1990	277.781	141.786	31969	1315	31969	3766	354.655	331.966	0	2432	271.638	134.327	1335632	259	1335632
833	95	91	0.645	UHRF1	Uninduced	25	1306.96	379.622	343	1945	277.779	141.743	32674	1355	32674	3766	353.162	329.479	0	2411	271.458	134.377	1330008	256	1330008
834	96	92	0.602	UHRF1	Uninduced	25	1242.04	337.067	472	1749	277.774	141.689	31051	1281	31051	3766	359.351	327.359	0	2621	271.629	134.394	1353317	264	1353317
835	97	93	0.623	UHRF1	Uninduced	25	1283.44	373.685	291	1883	277.705	141.766	32086	1349	32086	3766	359.05	330.046	0	2263	271.695	134.291	1352181	262	1352181
836	98	94	0.631	UHRF1	Uninduced	25	1283.28	346.804	372	1771	277.715	141.728	32082	1320	32082	3766	354.491	332.553	0	2410	271.601	134.397	1335013	258	1335013
837	99	95	0.613	UHRF1	Uninduced	25	1260.48	349.933	409	1748	277.707	141.743	31512	1392	31512	3766	358.36	328.951	0	2506	271.273	134.398	1349584	266	1349584
838	100	96	0.617	UHRF1	Uninduced	25	1254	353.693	456	1829	277.706	141.768	31350	1276	31350	3766	354	328.391	0	2354	271.599	134.531	1333163	257	1333163
839	101	97	0.637	UHRF1	Uninduced	25	1310.56	398.741	380	2037	277.779	141.752	32764	1387	32764	3766	358.596	332.934	0	2286	271.67	134.562	1350472	260	1350472
840	102	98	0.6	UHRF1	Uninduced	25	1249.36	378.892	341	1757	277.717	141.796	31234	1325	31234	3766	362.744	327.99	0	2418	271.564	134.529	1366093	268	1366093
841	103	99	0.6	UHRF1	Uninduced	25	1217.52	359.7	390	1752	277.723	141.762	30438	1314	30438	3766	353.577	328.235	0	2307	271.696	134.598	1331572	258	1331572
842	104	100	0.594	UHRF1	Uninduced	25	1213.52	375.533	434	1807	277.687	141.802	30338	1323	30338	3766	355.937	322.329	0	2277	271.849	134.549	1340457	262	1340457
843	105	101	0.583	UHRF1	Uninduced	25	1180.4	379.443	338	1740	277.753	141.833	29510	1277	29510	3766	352.729	323.756	0	2372	271.639	134.671	1328376	256	1328376
844	106	102	0.584	UHRF1	Uninduced	25	1185.64	348.622	351	1640	277.679	141.829	29641	1346	29641	3766	353.619	325.681	0	2275	271.672	134.784	1331729	258	1331729
845	107	103	0.604	UHRF1	Uninduced	25	1223.28	388.451	398	1749	277.694	141.869	30582	1287	30582	3766	353.144	329.83	0	2235	271.723	134.832	1329942	255	1329942
846	108	104	0.606	UHRF1	Uninduced	25	1226.12	399.984	408	1854	277.739	141.847	30653	1316	30653	3766	352.469	328.908	0	2381	271.485	134.732	1327399	258	1327399
847	109	105	0.596	UHRF1	Uninduced	25	1204.16	420.974	322	1830	277.725	141.896	30104	1291	30104	3766	352.112	325.892	4	2159	271.527	134.691	1326055	258	1326055
848	110	106	0.581	UHRF1	Uninduced	25	1188.48	418.81	342	1688	277.732	141.883	29712	1257	29712	3766	356.379	326.098	0	2203	271.665	134.811	1342122	261	1342122
849	111	107	0.564	UHRF1	Uninduced	25	1132.4	397.191	420	1736	277.789	141.853	28310	1253	28310	3766	349.869	325.122	0	2492	271.568	134.784	1317606	255	1317606
850	112	108	0.538	UHRF1	Uninduced	25	1092.32	399.906	395	1662	277.755	141.916	27308	1183	27308	3766	353.809	324.372	0	2280	271.719	134.883	1332445	260	1332445
851	113	109	0.572	UHRF1	Uninduced	25	1153.16	427.188	333	1835	277.754	141.906	28829	1296	28829	3766	351.147	323.59	0	2288	271.758	134.827	1322420	255	1322420
852	114	110	0.585	UHRF1	Uninduced	25	1165.6	472.372	334	1833	277.756	141.971	29140	1291	29140	3766	347.295	323.179	0	2299	271.793	134.89	1307913	253	1307913
853	115	111	0.575	UHRF1	Uninduced	25	1157.12	430.395	335	1752	277.716	141.922	28928	1294	28928	3766	350.97	326.906	0	2203	271.835	134.93	1321753	259	1321753
854	116	112	0.57	UHRF1	Uninduced	25	1160.64	459.269	316	1913	277.758	141.95	29016	1248	29016	3766	354.757	320.303	0	2196	271.798	134.918	1336016	261	1336016
855	117	113	0.564	UHRF1	Uninduced	25	1131.04	469.12	220	1921	277.836	141.887	28276	1236	28276	3766	349.325	325.57	0	2418	271.743	135.039	1315559	253	1315559
856	118	114	0.541	UHRF1	Uninduced	25	1094.68	462.535	294	1925	277.832	141.92	27367	1200	27367	3766	352.784	328.769	0	2272	271.661	134.974	1328584	260	1328584
857	119	115	0.566	UHRF1	Uninduced	25	1126.64	487.061	249	1809	277.82	141.975	28166	1236	28166	3766	346.902	323.248	0	2211	271.702	135.161	1306433	255	1306433
858	120	116	0.572	UHRF1	Uninduced	25	1139.68	447.435	336	1812	277.824	141.896	28492	1227	28492	3766	347.148	325.423	0	2447	271.594	135.238	1307360	253	1307360
859	121	117	0.53	UHRF1	Uninduced	25	1062.36	455.717	230	1747	277.857	141.936	26559	1082	26559	3766	349.573	320.548	0	2329	271.867	135.165	1316492	259	1316492
860	122	118	0.55	UHRF1	Uninduced	25	1093.64	415.872	298	1794	277.767	141.929	27341	1198	27341	3766	346.535	321.581	0	2130	271.769	135.158	1305052	255	1305052
861	123	119	0.535	UHRF1	Uninduced	25	1074.92	440.277	319	1639	277.81	141.903	26873	1078	26873	3766	350.404	320.274	0	2450	271.838	135.121	1319622	260	1319622
862	1	-3	0.989	UHRF1	DOX	25	239.76	61.685	137	385	246.415	187.69	5994	238	5994	2024	148.891	61.041	0	494	266.361	206.45	301355	145	301355
863	2	-2	1.05	UHRF1	DOX	25	241.32	62.784	98	353	246.318	187.564	6033	243	6033	2024	141.135	60.894	0	444	266.121	206.51	285657	136	285657
864	3	-1	0.96	UHRF1	DOX	25	212	67.109	58	383	246.392	187.404	5300	213	5300	2024	135.68	58.294	0	418	266.074	206.161	274616	132	274616
865	4	0	0.627	UHRF1	DOX	25	123.16	41.097	55	199	246.36	187.457	3079	122	3079	2024	120.666	56.087	0	333	266.51	206.717	244227	117	244227
866	5	1	0.731	UHRF1	DOX	25	153.72	46.749	71	263	246.449	187.591	3843	153	3843	2024	129.184	54.703	0	376	266.458	206.897	261468	127	261468
867	6	2	0.947	UHRF1	DOX	25	215	59.666	121	349	246.524	187.642	5375	207	5375	2024	139.476	58.808	0	417	266.099	206.42	282300	135	282300
868	7	3	0.956	UHRF1	DOX	25	199.56	52.157	119	307	246.374	187.429	4989	193	4989	2024	128.253	56.932	0	342	265.999	206.546	259585	127	259585
869	8	4	0.922	UHRF1	DOX	25	193.04	54.692	100	294	246.333	187.596	4826	193	4826	2024	128.601	56.904	0	384	265.919	206.746	260289	125	260289
870	9	5	0.957	UHRF1	DOX	25	208.36	34.914	131	263	246.528	187.581	5209	209	5209	2024	133.737	57.369	0	383	265.722	206.948	270683	129	270683
871	10	6	0.942	UHRF1	DOX	25	210.56	59.75	108	387	246.653	187.552	5264	201	5264	2024	137.253	57.927	0	351	266.112	206.955	277800	137	277800
872	11	7	0.998	UHRF1	DOX	25	222.96	44.57	151	316	246.489	187.452	5574	216	5574	2024	137.165	59.936	0	419	265.376	206.658	277621	133	277621
873	12	8	0.93	UHRF1	DOX	25	202.84	40.355	107	297	246.488	187.545	5071	210	5071	2024	134.032	57.04	0	361	265.501	206.868	271281	131	271281
874	13	9	0.842	UHRF1	DOX	25	177.04	55.436	53	294	246.385	187.431	4426	170	4426	2024	129.184	57.126	0	385	265.765	206.657	261469	125	261469
875	14	10	0.914	UHRF1	DOX	25	195.96	52.409	108	323	246.375	187.486	4899	203	4899	2024	131.733	54.596	0	343	266.03	206.872	266628	129	266628
876	15	11	0.863	UHRF1	DOX	25	194.16	44.311	107	278	246.482	187.619	4854	193	4854	2024	138.177	57.472	0	377	265.979	206.804	279670	134	279670
877	16	12	0.833	UHRF1	DOX	25	186.72	60.304	102	322	246.448	187.473	4668	178	4668	2024	137.749	57.702	0	371	265.469	206.352	278803	134	278803
878	17	13	0.935	UHRF1	DOX	25	202.48	50.503	121	317	246.487	187.609	5062	207	5062	2024	132.98	55.844	0	347	265.73	206.381	269152	130	269152
879	18	14	0.866	UHRF1	DOX	25	185.16	39.292	110	284	246.471	187.542	4629	176	4629	2024	131.38	57.371	0	367	265.695	206.436	265913	128	265913
880	19	15	0.928	UHRF1	DOX	25	206.8	46.184	136	302	246.463	187.576	5170	197	5170	2024	136.858	56.649	0	344	265.725	206.458	277000	134	277000
881	20	16	0.853	UHRF1	DOX	25	187.28	46.497	105	288	246.472	187.493	4682	197	4682	2024	134.793	56.221	0	410	265.767	206.279	272822	130	272822
882	21	17	0.919	UHRF1	DOX	25	196.08	51.331	124	344	246.465	187.409	4902	186	4902	2024	131.019	55.23	0	343	265.9	206.685	265182	127	265182
883	22	18	0.733	UHRF1	DOX	25	160.32	47.118	96	310	246.489	187.407	4008	152	4008	2024	134.343	56.564	0	387	265.609	206.109	271911	130	271911
884	23	19	1.109	UHRF1	DOX	25	234.8	54.239	128	353	246.443	187.435	5870	237	5870	2024	130.068	54.727	0	356	265.351	206.761	263258	127	263258
885	24	20	0.821	UHRF1	DOX	25	189.2	51.779	106	292	246.341	187.561	4730	179	4730	2024	141.488	57.321	0	362	265.338	206.561	286372	138	286372
886	25	21	0.946	UHRF1	DOX	25	208.76	45.583	82	287	246.392	187.497	5219	208	5219	2024	135.573	58.725	0	398	265.39	206.101	274400	131	274400
887	26	22	0.877	UHRF1	DOX	25	187.68	46.306	116	298	246.512	187.466	4692	183	4692	2024	131.391	54.744	0	383	265.506	206.63	265936	128	265936
888	27	23	0.813	UHRF1	DOX	25	176.56	48.577	89	265	246.457	187.569	4414	174	4414	2024	133.371	55.106	0	388	265.472	206.53	269943	131	269943
889	28	24	0.913	UHRF1	DOX	25	198.68	49.498	72	313	246.493	187.57	4967	198	4967	2024	133.667	58.079	0	370	265.476	206.342	270541	130	270541
890	29	25	0.865	UHRF1	DOX	25	181.8	50.776	90	291	246.501	187.472	4545	183	4545	2024	129.13	55.146	0	397	265.354	206.638	261359	127	261359
891	30	26	0.852	UHRF1	DOX	25	184.36	61.136	103	334	246.381	187.486	4609	182	4609	2024	132.865	55.289	0	349	265.647	206.6	268918	130	268918
892	31	27	0.971	UHRF1	DOX	25	202.96	49.574	66	273	246.446	187.551	5074	211	5074	2024	128.387	53.928	0	362	265.86	206.894	259856	125	259856
893	32	28	0.998	UHRF1	DOX	25	207.84	61.645	92	347	246.358	187.436	5196	203	5196	2024	127.952	55.287	0	358	265.495	206.502	258975	124	258975
894	33	29	0.864	UHRF1	DOX	25	194.24	52.352	95	280	246.415	187.644	4856	181	4856	2024	138.164	55.224	0	369	265.874	206.647	279643	135	279643
895	34	30	0.933	UHRF1	DOX	25	189.92	43.651	92	273	246.459	187.56	4748	196	4748	2024	124.974	54.622	0	344	265.669	206.612	252948	121	252948
896	35	31	0.865	UHRF1	DOX	25	187	65.486	70	346	246.287	187.478	4675	173	4675	2024	132.846	55.055	0	358	265.983	206.604	268881	129	268881
897	36	32	1.027	UHRF1	DOX	25	219.52	81.403	86	382	246.71	187.539	5488	212	5488	2024	131.321	54.645	4	329	265.899	206.653	265793	126	265793
898	37	33	0.883	UHRF1	DOX	25	187.6	65.143	65	318	246.507	187.57	4690	179	4690	2024	130.448	54.613	0	320	265.966	207.087	264026	129	264026
899	38	34	0.892	UHRF1	DOX	25	182.32	64.366	83	329	246.697	187.536	4558	176	4558	2024	125.554	54.679	0	342	266.045	206.768	254121	121	254121
900	39	35	0.839	UHRF1	DOX	25	179.92	57.815	51	310	246.319	187.688	4498	199	4498	2024	131.697	54.728	0	340	265.854	206.813	266555	129	266555
901	40	36	0.841	UHRF1	DOX	25	179.44	47.86	79	260	246.467	187.45	4486	189	4486	2024	131.082	56.6	0	364	265.805	206.406	265309	127	265309
902	41	37	0.955	UHRF1	DOX	25	199.96	57.122	95	308	246.27	187.659	4999	197	4999	2024	128.631	53.486	0	335	265.629	206.501	260350	125	260350
903	42	38	0.842	UHRF1	DOX	25	179.88	42.195	105	284	246.528	187.592	4497	169	4497	2024	131.148	56.166	0	340	265.867	206.513	265443	128	265443
904	43	39	0.772	UHRF1	DOX	25	164.76	51.661	61	251	246.498	187.637	4119	171	4119	2024	131.042	58.051	0	357	265.951	206.547	265229	125	265229
905	44	40	0.81	UHRF1	DOX	25	173.96	57.591	81	313	246.648	187.537	4349	165	4349	2024	131.899	55.979	0	330	266.045	206.525	266963	130	266963
906	45	41	0.853	UHRF1	DOX	25	171.16	53.319	58	249	246.53	187.541	4279	183	4279	2024	123.258	54.44	0	350	265.807	206.399	249474	121	249474
907	46	42	0.875	UHRF1	DOX	25	184.2	52.056	67	286	246.45	187.55	4605	187	4605	2024	129.237	54.48	0	373	266.022	206.694	261576	126	261576
908	47	43	0.977	UHRF1	DOX	25	202.96	54.185	109	337	246.644	187.444	5074	199	5074	2024	127.625	55.554	0	349	266.104	206.539	258314	124	258314
909	48	44	0.92	UHRF1	DOX	25	201.12	54.763	105	300	246.309	187.612	5028	191	5028	2024	134.287	53.84	0	393	265.867	206.501	271796	130	271796
910	49	45	0.828	UHRF1	DOX	25	173.96	61.783	61	270	246.418	187.597	4349	170	4349	2024	129.101	54.151	0	376	265.989	206.393	261300	125	261300
911	50	46	0.889	UHRF1	DOX	25	192.88	45.148	105	288	246.455	187.634	4822	186	4822	2024	133.326	55.209	0	329	265.521	206.709	269852	131	269852
912	51	47	0.991	UHRF1	DOX	25	208.56	68.449	112	376	246.619	187.644	5214	194	5214	2024	129.271	55.083	0	376	265.972	206.721	261644	127	261644
913	52	48	0.886	UHRF1	DOX	25	188.68	59.841	53	293	246.46	187.613	4717	194	4717	2024	130.824	54.488	0	395	265.904	206.811	264787	126	264787
914	53	49	0.842	UHRF1	DOX	25	176.2	53.694	93	286	246.327	187.471	4405	176	4405	2024	128.507	55.008	0	356	265.68	206.516	260098	126	260098
915	54	50	0.833	UHRF1	DOX	25	174.48	52.359	73	272	246.315	187.458	4362	169	4362	2024	128.602	54.645	0	341	266.414	207.059	260290	126	260290
916	55	51	0.902	UHRF1	DOX	25	188.72	66.729	73	374	246.593	187.373	4718	190	4718	2024	128.495	58.892	0	461	265.279	206.614	260073	126	260073
917	56	52	0.773	UHRF1	DOX	25	163.92	59.669	88	303	246.297	187.263	4098	150	4098	2024	130.315	55.594	0	382	265.871	206.722	263758	127	263758
918	57	53	0.904	UHRF1	DOX	25	187.24	59.785	97	317	246.352	187.753	4681	174	4681	2024	127.204	54.698	0	351	265.95	206.409	257460	124	257460
919	58	54	0.877	UHRF1	DOX	25	181.96	56.122	86	286	246.465	187.565	4549	180	4549	2024	127.499	55.87	0	389	265.604	206.349	258057	124	258057
920	59	55	0.871	UHRF1	DOX	25	186.12	48.596	100	269	246.616	187.576	4653	202	4653	2024	131.188	54.973	0	316	265.889	206.557	265525	129	265525
921	60	56	0.877	UHRF1	DOX	25	180.72	58.753	66	279	246.38	187.597	4518	173	4518	2024	126.603	54.284	0	326	265.708	207.085	256244	123	256244
922	61	57	0.874	UHRF1	DOX	25	180.28	58.036	60	328	246.523	187.472	4507	180	4507	2024	126.632	55.06	0	368	266.026	206.995	256304	123	256304
923	62	58	0.95	UHRF1	DOX	25	204.48	56.954	116	337	246.36	187.59	5112	199	5112	2024	132.23	54.321	0	362	265.98	206.784	267633	129	267633
924	63	59	1.019	UHRF1	DOX	25	221.2	59.051	107	326	246.572	187.608	5530	217	5530	2024	133.325	54.711	0	354	265.741	206.53	269849	128	269849
925	64	60	0.925	UHRF1	DOX	25	191.48	49.771	121	275	246.414	187.637	4787	182	4787	2024	127.157	55.291	0	376	265.868	206.413	257365	122	257365
926	65	61	0.96	UHRF1	DOX	25	199.68	59.018	100	381	246.533	187.578	4992	193	4992	2024	127.751	53.953	0	312	266.169	207.053	258568	125	258568
927	66	62	0.903	UHRF1	DOX	25	193.48	52.085	110	329	246.506	187.538	4837	191	4837	2024	131.602	55.908	0	354	265.833	206.565	266362	129	266362
928	67	63	0.807	UHRF1	DOX	25	171.68	44.412	79	237	246.496	187.459	4292	172	4292	2024	130.618	56.157	0	386	265.881	206.836	264371	128	264371
929	68	64	0.883	UHRF1	DOX	25	180.2	43.639	109	273	246.475	187.513	4505	176	4505	2024	125.374	54.685	0	378	266.025	206.533	253757	120	253757
930	69	65	0.819	UHRF1	DOX	25	167.36	50.286	89	291	246.429	187.423	4184	168	4184	2024	125.57	54.618	0	324	265.62	206.405	254154	124	254154
931	70	66	0.955	UHRF1	DOX	25	194.84	51.885	107	359	246.467	187.505	4871	188	4871	2024	125.37	53.851	0	319	265.673	206.753	253748	121	253748
932	71	67	0.878	UHRF1	DOX	25	179.92	64.641	52	269	246.357	187.513	4498	190	4498	2024	125.798	56.226	0	359	266.098	206.508	254615	123	254615
933	72	68	0.99	UHRF1	DOX	25	204.04	50.186	107	299	246.619	187.578	5101	207	5101	2024	126.556	57.15	0	353	265.68	206.592	256149	122	256149
934	73	69	0.808	UHRF1	DOX	25	166.24	53.617	70	278	246.586	187.45	4156	175	4156	2024	126.41	53.956	0	402	265.94	206.737	255854	126	255854
935	74	70	0.902	UHRF1	DOX	25	180.48	49.823	116	290	246.42	187.481	4512	182	4512	2024	122.91	53.141	0	310	265.873	206.749	248770	121	248770
936	75	71	0.957	UHRF1	DOX	25	200.28	55.304	100	333	246.402	187.381	5007	206	5007	2024	128.596	54.382	0	358	265.674	206.628	260278	124	260278
937	76	72	0.966	UHRF1	DOX	25	207.84	60.586	121	353	246.394	187.577	5196	197	5196	2024	132.201	55.083	0	353	265.567	206.645	267574	129	267574
938	77	73	0.972	UHRF1	DOX	25	198.12	55.193	113	317	246.276	187.491	4953	186	4953	2024	125.159	54.186	0	336	265.471	206.639	253322	123	253322
939	78	74	0.873	UHRF1	DOX	25	188.56	44.974	105	294	246.424	187.544	4714	180	4714	2024	132.592	54.494	0	364	265.928	206.793	268366	129	268366
940	79	75	1.053	UHRF1	DOX	25	208.2	58.559	36	305	246.294	187.52	5205	215	5205	2024	121.485	55.772	0	344	265.579	206.14	245886	116	245886
941	80	76	0.989	UHRF1	DOX	25	196.08	61.01	78	338	246.374	187.385	4902	189	4902	2024	121.836	53.455	0	351	265.344	206.226	246597	118	246597
942	81	77	1.017	UHRF1	DOX	25	208.24	65.497	104	378	246.52	187.667	5206	205	5206	2024	125.723	55.115	0	354	265.57	206.811	254463	122	254463
943	82	78	0.828	UHRF1	DOX	25	173.36	42.216	94	263	246.333	187.53	4334	173	4334	2024	128.659	53.621	0	344	265.822	206.674	260405	127	260405
944	83	79	0.919	UHRF1	DOX	25	202.04	57.877	105	300	246.425	187.454	5051	212	5051	2024	135.006	54.649	0	338	265.559	206.1	273252	132	273252
945	84	80	0.981	UHRF1	DOX	25	206.88	63.239	86	344	246.412	187.584	5172	208	5172	2024	129.487	55.121	0	363	265.863	206.556	262082	127	262082
946	85	81	0.851	UHRF1	DOX	25	176.36	61.984	83	337	246.403	187.709	4409	179	4409	2024	127.266	53.024	0	373	266.07	206.822	257586	125	257586
947	86	82	0.885	UHRF1	DOX	25	183.88	53.456	82	301	246.673	187.441	4597	167	4597	2024	127.612	54.148	0	336	265.709	206.468	258287	123	258287
948	87	83	0.989	UHRF1	DOX	25	206.76	50.522	139	307	246.377	187.403	5169	183	5169	2024	128.433	55.436	0	357	265.729	206.648	259949	124	259949
949	88	84	0.944	UHRF1	DOX	25	192.12	53.934	87	297	246.468	187.395	4803	196	4803	2024	124.996	54.336	0	330	265.475	206.58	252992	123	252992
950	89	85	0.95	UHRF1	DOX	25	189.16	52.098	91	315	246.355	187.437	4729	198	4729	2024	122.287	53.719	0	363	265.94	206.452	247508	118	247508
951	90	86	1.052	UHRF1	DOX	25	212.68	48.247	129	328	246.563	187.442	5317	213	5317	2024	124.154	55.725	0	361	265.492	206.546	251288	119	251288
952	91	87	0.985	UHRF1	DOX	25	200.36	34.383	105	278	246.46	187.426	5009	202	5009	2024	124.937	54.541	0	346	265.952	206.388	252872	120	252872
953	92	88	0.929	UHRF1	DOX	25	190.92	64.624	102	363	246.517	187.356	4773	176	4773	2024	126.191	53.232	0	383	266.199	206.557	255411	122	255411
954	93	89	0.988	UHRF1	DOX	25	196.48	41.94	127	304	246.327	187.554	4912	195	4912	2024	122.189	52.23	0	340	265.762	206.85	247311	119	247311
955	94	90	0.835	UHRF1	DOX	25	167.92	53.249	79	270	246.316	187.452	4198	150	4198	2024	123.458	53.461	0	357	265.595	206.25	249880	120	249880
956	95	91	0.925	UHRF1	DOX	25	180.16	38.528	114	250	246.56	187.423	4504	184	4504	2024	119.58	53.4	0	319	265.492	206.429	242030	116	242030
957	96	92	0.913	UHRF1	DOX	25	178.52	45.837	99	279	246.45	187.519	4463	174	4463	2024	120.114	52.231	0	321	265.697	206.36	243110	116	243110
958	97	93	0.813	UHRF1	DOX	25	168.24	56.322	27	238	246.571	187.618	4206	171	4206	2024	127.142	55.202	0	368	265.7	206.277	257336	124	257336
959	98	94	0.919	UHRF1	DOX	25	181.48	53.274	70	286	246.513	187.514	4537	173	4537	2024	121.273	53.208	0	342	265.707	206.289	245457	117	245457
960	99	95	1	UHRF1	DOX	25	192.68	40.073	133	257	246.476	187.51	4817	192	4817	2024	118.381	54.564	0	312	265.56	206.487	239603	115	239603
961	100	96	1.031	UHRF1	DOX	25	209.32	55.15	104	334	246.434	187.43	5233	203	5233	2024	124.743	57.161	0	324	265.292	206.327	252479	120	252479
962	101	97	0.903	UHRF1	DOX	25	185.52	51.724	100	281	246.401	187.6	4638	175	4638	2024	126.164	54.843	0	364	265.526	206.276	255355	123	255355
963	102	98	0.886	UHRF1	DOX	25	177.68	42.737	109	262	246.407	187.6	4442	184	4442	2024	123.208	53.618	0	342	265.556	206.09	249373	120	249373
964	103	99	0.807	UHRF1	DOX	25	164.28	46.533	99	273	246.545	187.498	4107	166	4107	2024	124.979	54.246	0	345	265.452	206.307	252957	121	252957
965	104	100	0.889	UHRF1	DOX	25	187.36	56.354	82	309	246.371	187.583	4684	185	4684	2024	129.419	55.731	0	330	265.151	206.367	261945	126	261945
966	105	101	0.889	UHRF1	DOX	25	173.56	45.197	90	279	246.611	187.53	4339	173	4339	2024	119.877	54.012	0	363	265.563	206.416	242632	117	242632
967	106	102	0.938	UHRF1	DOX	25	194.48	58.584	112	315	246.192	187.438	4862	198	4862	2024	127.294	54.174	0	347	265.389	206.196	257644	126	257644
968	107	103	0.9	UHRF1	DOX	25	184.08	38.322	112	255	246.527	187.515	4602	190	4602	2024	125.655	55.107	0	374	265.352	206.356	254326	122	254326
969	108	104	0.882	UHRF1	DOX	25	177.2	57.35	69	294	246.616	187.645	4430	167	4430	2024	123.381	54.771	0	346	265.228	206.477	249724	120	249724
970	109	105	0.932	UHRF1	DOX	25	189.16	53.556	99	294	246.497	187.562	4729	178	4729	2024	124.627	55.082	0	330	265.581	206.583	252245	121	252245
971	110	106	0.847	UHRF1	DOX	25	175	65.193	95	364	246.704	187.63	4375	163	4375	2024	126.945	55.421	0	364	265.336	205.936	256937	122	256937
972	111	107	0.911	UHRF1	DOX	25	189.8	42.778	125	287	246.581	187.505	4745	182	4745	2024	128.036	53.397	0	351	265.604	206.419	259145	124	259145
973	112	108	0.928	UHRF1	DOX	25	184.08	53.978	65	281	246.415	187.581	4602	200	4602	2024	121.822	54.578	0	326	265.363	206.033	246567	119	246567
974	113	109	0.824	UHRF1	DOX	25	174.76	48.845	60	292	246.331	187.61	4369	177	4369	2024	130.283	54.554	0	354	265.546	206.479	263693	128	263693
975	114	110	0.892	UHRF1	DOX	25	186.48	58.105	70	290	246.306	187.487	4662	180	4662	2024	128.373	54.669	0	331	265.171	206.415	259827	125	259827
976	115	111	0.861	UHRF1	DOX	25	176.88	46.115	92	253	246.486	187.407	4422	166	4422	2024	126.147	53.854	0	353	265.513	206.455	255321	123	255321
977	116	112	0.909	UHRF1	DOX	25	179.56	56.189	85	286	246.355	187.431	4489	173	4489	2024	121.358	54.114	0	345	265.416	206.366	245629	119	245629
978	117	113	1.015	UHRF1	DOX	25	201.44	63.575	82	351	246.67	187.695	5036	215	5036	2024	121.955	56.963	0	351	265.012	206.034	246837	119	246837
979	118	114	0.977	UHRF1	DOX	25	196.44	36.813	109	262	246.436	187.489	4911	187	4911	2024	123.53	55.157	0	368	265.277	206.019	250024	121	250024
980	119	115	0.926	UHRF1	DOX	25	185.8	55.874	88	279	246.495	187.512	4645	177	4645	2024	123.294	53.156	0	328	265.856	206.072	249547	122	249547
981	120	116	0.851	UHRF1	DOX	25	163.56	50.215	62	300	246.356	187.528	4089	164	4089	2024	117.991	55.299	0	410	265.107	206.181	238813	115	238813
982	121	117	0.864	UHRF1	DOX	25	177.56	57.852	93	312	246.424	187.462	4439	171	4439	2024	126.23	55.025	0	351	265.617	206.182	255489	122	255489
983	122	118	0.736	UHRF1	DOX	25	145.64	35.283	97	214	246.406	187.602	3641	142	3641	2024	121.557	56.524	0	318	264.929	206.103	246032	118	246032
984	123	119	0.847	UHRF1	DOX	25	179.88	49.259	85	292	246.393	187.683	4497	183	4497	2024	130.426	56.804	0	344	264.9	205.988	263982	125	263982
985	1	-3	1.027	UHRF1	DOX	25	142.12	63.724	20	256	108.633	377.15	3553	149	3553	2082	99.77	51.44	0	354	112.408	368.584	207722	97	207722
986	2	-2	0.972	UHRF1	DOX	25	122.32	48.274	38	231	108.345	377.451	3058	127	3058	2082	90.739	48.777	0	265	112.931	368.076	188919	87	188919
987	3	-1	0.999	UHRF1	DOX	25	123.72	52.707	30	224	108.538	377.295	3093	123	3093	2082	89.283	50.451	0	310	112.734	368.119	185888	86	185888
988	4	0	0.719	UHRF1	DOX	25	80.56	50.092	0	176	108.208	376.907	2014	77	2014	2082	80.807	46.119	0	278	113.067	367.901	168241	78	168241
989	5	1	0.798	UHRF1	DOX	25	86.88	50.172	0	171	108.666	377.157	2172	75	2172	2082	78.466	45.454	0	323	113.195	367.917	163367	75	163367
990	6	2	0.698	UHRF1	DOX	25	75.84	42.537	3	167	108.131	377.168	1896	72	1896	2082	78.277	46.928	0	293	112.838	367.77	162973	74	162973
991	7	3	0.887	UHRF1	DOX	25	105.92	64.557	5	245	108.041	377.032	2648	100	2648	2082	86.07	47.018	0	288	112.612	368.113	179197	82	179197
992	8	4	1.136	UHRF1	DOX	25	121.32	59.194	0	254	108.367	377.288	3033	105	3033	2082	76.988	48.196	0	297	113.016	368.188	160289	74	160289
993	9	5	0.821	UHRF1	DOX	25	95.44	43.099	13	168	108.457	377.285	2386	95	2386	2082	83.812	46.153	0	285	112.911	367.79	174496	81	174496
994	10	6	1.136	UHRF1	DOX	25	124.84	64.893	2	255	108.622	377.019	3121	104	3121	2082	79.23	47.81	0	350	112.805	368.19	164956	74	164956
995	11	7	0.899	UHRF1	DOX	25	101.12	49.942	14	227	108.671	377.356	2528	88	2528	2082	81.086	46.292	0	264	112.788	367.986	168821	78	168821
996	12	8	0.787	UHRF1	DOX	25	92.36	55.721	4	201	108.282	377.202	2309	83	2309	2082	84.598	47.821	0	300	112.918	367.887	176133	80	176133
997	13	9	1.05	UHRF1	DOX	25	120.44	42.494	36	190	108.523	377.243	3011	120	3011	2082	82.647	47.425	0	294	112.718	368.157	172071	79	172071
998	14	10	1.007	UHRF1	DOX	25	117	51.142	28	223	108.542	377.105	2925	123	2925	2082	83.768	47.879	0	283	112.857	368.282	174406	80	174406
999	15	11	1.076	UHRF1	DOX	25	123.84	50.602	3	238	108.637	377.371	3096	129	3096	2082	82.934	48.644	0	279	113	368.409	172668	79	172668
1000	16	12	1.007	UHRF1	DOX	25	108.56	64.48	10	221	108.374	376.912	2714	89	2714	2082	77.672	48.201	0	334	112.965	368.308	161713	72	161713
1001	17	13	1.129	UHRF1	DOX	25	122.92	39.644	52	221	108.545	377.333	3073	120	3073	2082	78.49	45.226	0	261	113.205	368.363	163417	76	163417
1002	18	14	0.9	UHRF1	DOX	25	98.52	63.71	0	287	108.724	377.265	2463	90	2463	2082	78.926	49.223	0	347	113.02	368.018	164324	73	164324
1003	19	15	1.2	UHRF1	DOX	25	131.28	54.054	43	257	108.624	377.147	3282	132	3282	2082	78.865	46.923	0	276	113.11	368.332	164197	75	164197
1004	20	16	0.971	UHRF1	DOX	25	102.16	54.671	19	216	108.785	377.273	2554	86	2554	2082	75.839	47.444	0	296	113.095	367.941	157897	70	157897
1005	21	17	1.238	UHRF1	DOX	25	133.88	65.296	0	267	108.576	377.218	3347	123	3347	2082	77.966	50.06	0	356	112.936	368.494	162326	73	162326
1006	22	18	1.161	UHRF1	DOX	25	122.92	67.726	6	254	108.666	377.061	3073	106	3073	2082	76.348	47.085	0	285	112.977	367.866	158957	71	158957
1007	23	19	1.195	UHRF1	DOX	25	127.96	54.97	23	258	108.366	377.333	3199	121	3199	2082	77.164	47.431	0	342	113.387	368.251	160655	72	160655
1008	24	20	0.989	UHRF1	DOX	25	109.68	55.282	12	236	108.334	377.137	2742	110	2742	2082	79.924	47.04	0	336	113.228	368.454	166402	75	166402
1009	25	21	0.962	UHRF1	DOX	25	106.2	50.601	19	236	108.515	377.403	2655	114	2655	2082	79.534	48.735	0	314	112.878	368.308	165590	74	165590
1010	26	22	0.94	UHRF1	DOX	25	108.52	55.348	24	236	108.47	377.23	2713	90	2713	2082	83.251	48.568	0	342	113.156	367.865	173329	79	173329
1011	27	23	1.032	UHRF1	DOX	25	118.44	51.465	23	216	108.746	377.276	2961	129	2961	2082	82.715	48.304	0	278	112.913	367.979	172213	77	172213
1012	28	24	1.007	UHRF1	DOX	25	115.2	40.968	46	203	108.651	377.393	2880	114	2880	2082	82.501	47.945	0	351	113.145	367.991	171768	78	171768
1013	29	25	0.8	UHRF1	DOX	25	91.16	41.968	32	152	108.504	377.257	2279	86	2279	2082	82.11	47.012	0	320	112.769	368.141	170953	78	170953
1014	30	26	0.944	UHRF1	DOX	25	105.04	58.326	5	228	108.582	377.18	2626	95	2626	2082	80.243	48.558	0	349	112.803	367.929	167066	75	167066
1015	31	27	0.945	UHRF1	DOX	25	112.32	47.895	23	246	108.517	377.238	2808	115	2808	2082	85.665	48.245	0	415	113.241	368.211	178354	80	178354
1016	32	28	1.003	UHRF1	DOX	25	109.6	46.747	22	214	108.565	377.426	2740	106	2740	2082	78.727	47.385	0	308	113.512	367.94	163909	74	163909
1017	33	29	0.964	UHRF1	DOX	25	102.44	52.819	18	204	108.713	377.335	2561	112	2561	2082	76.595	47.979	0	291	113.054	368.451	159471	72	159471
1018	34	30	0.859	UHRF1	DOX	25	102.32	44.703	16	182	108.328	377.38	2558	99	2558	2082	85.888	47.477	0	311	112.949	368.312	178818	81	178818
1019	35	31	0.967	UHRF1	DOX	25	117.6	71.664	23	342	108.551	377.031	2940	102	2940	2082	87.651	47.905	0	342	112.743	367.869	182489	85	182489
1020	36	32	1.057	UHRF1	DOX	25	116.28	46.087	19	188	108.747	377.223	2907	118	2907	2082	79.275	49.097	0	354	113.082	367.962	165050	74	165050
1021	37	33	1.002	UHRF1	DOX	25	112.52	43.881	47	230	108.506	377.204	2813	114	2813	2082	80.942	46.886	0	275	113.084	368.466	168522	76	168522
1022	38	34	1.008	UHRF1	DOX	25	111.48	49.9	21	212	108.582	377.106	2787	113	2787	2082	79.719	47.41	0	329	112.886	367.976	165975	76	165975
1023	39	35	1.016	UHRF1	DOX	25	122.76	48.263	13	220	108.408	377.293	3069	116	3069	2082	87.077	46.383	0	286	113.171	368.058	181294	84	181294
1024	40	36	0.927	UHRF1	DOX	25	107.24	58.978	16	254	108.686	377.162	2681	95	2681	2082	83.353	48.407	0	288	112.804	368.181	173540	77	173540
1025	41	37	0.852	UHRF1	DOX	25	94.88	49.836	0	202	108.343	377.372	2372	96	2372	2082	80.312	48.024	0	273	112.588	367.808	167210	75	167210
1026	42	38	0.994	UHRF1	DOX	25	101.4	41.499	8	169	108.74	377.498	2535	106	2535	2082	73.548	45.787	0	260	112.842	367.859	153127	70	153127
1027	43	39	0.989	UHRF1	DOX	25	104	44.541	13	220	108.509	377.251	2600	93	2600	2082	75.769	46.36	0	274	113.258	367.991	157751	72	157751
1028	44	40	1.208	UHRF1	DOX	25	134.2	47.558	54	241	108.46	377.275	3355	124	3355	2082	80.077	48.746	0	322	112.8	367.915	166721	74	166721
1029	45	41	0.98	UHRF1	DOX	25	112.4	42.458	36	193	108.509	377.367	2810	119	2810	2082	82.641	47.983	0	324	113.004	367.805	172058	79	172058
1030	46	42	0.833	UHRF1	DOX	25	95.08	39.849	25	182	108.623	377.442	2377	79	2377	2082	82.24	48.409	0	329	112.719	367.749	171224	78	171224
1031	47	43	1.11	UHRF1	DOX	25	116.36	57.329	18	254	108.343	377.274	2909	111	2909	2082	75.594	47.61	0	285	112.709	367.64	157386	72	157386
1032	48	44	0.923	UHRF1	DOX	25	112.76	37.022	30	209	108.441	377.33	2819	110	2819	2082	88.077	48.822	0	298	112.542	367.451	183377	83	183377
1033	49	45	0.946	UHRF1	DOX	25	114.48	62.013	14	265	108.771	377.166	2862	108	2862	2082	87.193	47.131	0	298	113.027	368.313	181535	83	181535
1034	50	46	1.032	UHRF1	DOX	25	119.32	50.42	29	225	108.376	377.376	2983	109	2983	2082	83.334	49.729	0	329	112.91	367.928	173501	78	173501
1035	51	47	0.941	UHRF1	DOX	25	101.2	56.992	3	224	108.602	377.092	2530	91	2530	2082	77.519	46.301	0	261	112.425	367.589	161394	72	161394
1036	52	48	1.089	UHRF1	DOX	25	124.72	55.893	20	254	108.387	377.21	3118	130	3118	2082	82.585	47.369	0	278	112.969	367.803	171943	78	171943
1037	53	49	1.043	UHRF1	DOX	25	120.68	55.326	38	288	108.394	377.216	3017	106	3017	2082	83.434	48.534	0	332	113.076	367.834	173709	78	173709
1038	54	50	1.074	UHRF1	DOX	25	114.04	63.26	17	249	108.29	377.219	2851	97	2851	2082	76.537	47.242	0	340	112.891	367.961	159351	72	159351
1039	55	51	1.006	UHRF1	DOX	25	113.76	56.319	24	235	108.46	377.187	2844	111	2844	2082	81.497	47.018	0	271	112.774	367.651	169676	79	169676
1040	56	52	0.991	UHRF1	DOX	25	113.32	55.924	16	251	108.491	377.115	2833	95	2833	2082	82.441	47.568	0	271	112.834	367.56	171642	78	171642
1041	57	53	0.7	UHRF1	DOX	25	77.08	39.316	12	166	108.394	377.488	1927	69	1927	2082	79.366	48.139	0	273	113.196	367.762	165241	75	165241
1042	58	54	0.898	UHRF1	DOX	25	102.48	57.709	17	225	108.257	377.238	2562	104	2562	2082	82.294	48.732	0	294	112.705	367.906	171336	76	171336
1043	59	55	0.925	UHRF1	DOX	25	96.96	56.965	8	192	108.678	377.003	2424	93	2424	2082	75.55	47.352	0	289	113.032	367.692	157295	71	157295
1044	60	56	1.142	UHRF1	DOX	25	132.36	64.413	8	322	108.471	377.079	3309	131	3309	2082	83.545	47.607	0	322	112.696	367.901	173941	78	173941
1045	61	57	0.966	UHRF1	DOX	25	106.8	59.299	26	233	108.277	377.099	2670	101	2670	2082	79.728	46.933	0	316	113.023	367.609	165994	75	165994
1046	62	58	0.879	UHRF1	DOX	25	97.32	37.871	33	166	108.536	377.384	2433	91	2433	2082	79.836	48.119	0	316	113.034	367.22	166218	75	166218
1047	63	59	0.964	UHRF1	DOX	25	107.12	49.212	26	210	108.661	377.279	2678	111	2678	2082	80.115	46.501	0	260	113.426	367.483	166800	76	166800
1048	64	60	1.221	UHRF1	DOX	25	133.28	56.8	34	331	108.541	377.277	3332	133	3332	2082	78.653	49.216	0	331	113.088	367.862	163756	72	163756
1049	65	61	0.961	UHRF1	DOX	25	101.44	50.427	0	250	108.194	377.232	2536	95	2536	2082	76.059	48.267	0	277	112.842	367.319	158355	71	158355
1050	66	62	0.77	UHRF1	DOX	25	82.12	51.558	1	170	108.789	376.967	2053	74	2053	2082	76.835	47.752	0	289	113.057	367.487	159970	72	159970
1051	67	63	1.069	UHRF1	DOX	25	129.36	57.881	38	335	108.405	377.113	3234	119	3234	2082	87.204	48.295	0	335	112.736	368.072	181559	83	181559
1052	68	64	0.756	UHRF1	DOX	25	87.36	51.029	0	226	108.535	377.039	2184	85	2184	2082	83.259	48.283	0	322	113.043	367.487	173345	78	173345
1053	69	65	0.895	UHRF1	DOX	25	100.52	50.8	18	238	108.482	377.292	2513	96	2513	2082	80.914	47.357	0	301	113.202	367.237	168462	76	168462
1054	70	66	0.913	UHRF1	DOX	25	98.44	35.42	30	165	108.418	377.248	2461	102	2461	2082	77.739	47.283	0	330	113.051	367.421	161853	73	161853
1055	71	67	1.016	UHRF1	DOX	25	114.28	42.829	34	202	108.278	377.554	2857	109	2857	2082	81.052	47.169	0	286	113.12	367.553	168750	77	168750
1056	72	68	0.898	UHRF1	DOX	25	97.68	45.383	19	223	108.537	377.26	2442	98	2442	2082	78.405	47.416	0	278	112.729	367.636	163239	73	163239
1057	73	69	0.909	UHRF1	DOX	25	103.28	46.162	29	209	108.39	377.287	2582	103	2582	2082	81.933	47.319	0	330	112.469	367.435	170584	77	170584
1058	74	70	1.076	UHRF1	DOX	25	130.6	64.092	25	333	108.256	377.237	3265	122	3265	2082	87.499	48.067	0	343	112.261	367.366	182172	83	182172
1059	75	71	1.038	UHRF1	DOX	25	116.04	42.678	21	186	108.357	377.412	2901	122	2901	2082	80.618	48.147	0	277	112.177	367.383	167847	76	167847
1060	76	72	0.89	UHRF1	DOX	25	106.28	48.135	18	199	108.443	377.162	2657	121	2657	2082	86.095	47.102	0	293	112.726	367.621	179250	82	179250
1061	77	73	0.927	UHRF1	DOX	25	99	37.837	23	173	108.497	377.278	2475	96	2475	2082	77.012	47.737	0	280	113.037	367.627	160339	72	160339
1062	78	74	0.916	UHRF1	DOX	25	90.16	40.8	27	183	108.55	377.347	2254	84	2254	2082	70.977	46.704	0	255	112.983	367.767	147774	66	147774
1063	79	75	1.089	UHRF1	DOX	25	131.16	49.39	44	246	108.57	377.222	3279	128	3279	2082	86.802	49.206	0	267	112.802	367.794	180722	82	180722
1064	80	76	0.967	UHRF1	DOX	25	112.44	61.008	0	237	108.299	377.101	2811	109	2811	2082	83.774	46.013	0	292	112.743	367.335	174418	79	174418
1065	81	77	0.927	UHRF1	DOX	25	106	51.318	23	199	108.604	377.008	2650	88	2650	2082	82.395	48.255	0	328	112.802	367.799	171547	76	171547
1066	82	78	0.96	UHRF1	DOX	25	103.4	56.381	0	244	108.425	377.179	2585	99	2585	2082	77.611	47.733	0	314	112.974	367.799	161586	74	161586
1067	83	79	1.044	UHRF1	DOX	25	114	55.774	25	220	108.59	377.212	2850	119	2850	2082	78.673	47.235	0	286	113.044	367.675	163798	74	163798
1068	84	80	1.12	UHRF1	DOX	25	127.04	38.481	44	198	108.71	377.413	3176	127	3176	2082	81.783	47.848	0	310	112.846	367.774	170273	76	170273
1069	85	81	0.863	UHRF1	DOX	25	98.6	46.066	8	193	108.329	377.212	2465	102	2465	2082	82.379	47.34	0	295	112.732	367.877	171514	77	171514
1070	86	82	1.109	UHRF1	DOX	25	126.96	57.058	42	234	108.638	377.248	3174	117	3174	2082	82.53	47.846	0	255	113.159	367.513	171827	78	171827
1071	87	83	0.975	UHRF1	DOX	25	109.64	45.104	0	184	108.458	377.269	2741	112	2741	2082	81.064	45.761	0	296	113.29	367.611	168775	77	168775
1072	88	84	0.892	UHRF1	DOX	25	95.52	53.045	9	203	108.744	377.271	2388	88	2388	2082	77.16	47.934	0	271	112.812	367.577	160647	73	160647
1073	89	85	0.871	UHRF1	DOX	25	104.64	51.929	0	192	108.714	377.434	2616	112	2616	2082	86.566	48.459	0	391	113.348	367.864	180230	82	180230
1074	90	86	0.848	UHRF1	DOX	25	98.76	40.161	38	165	108.319	377.119	2469	90	2469	2082	83.99	49.592	0	288	113.368	367.367	174867	78	174867
1075	91	87	1.078	UHRF1	DOX	25	125.12	55.828	59	311	108.49	377.215	3128	112	3128	2082	83.697	47.658	0	311	112.913	368.089	174257	78	174257
1076	92	88	1.057	UHRF1	DOX	25	115.6	58.287	15	264	108.485	377.242	2890	110	2890	2082	78.858	47.28	0	287	112.808	367.658	164183	75	164183
1077	93	89	0.868	UHRF1	DOX	25	106.56	42.649	32	199	108.697	377.233	2664	105	2664	2082	88.463	48.259	0	318	112.83	367.606	184181	82	184181
1078	94	90	1.043	UHRF1	DOX	25	106.24	46.814	28	191	108.559	377.203	2656	99	2656	2082	73.403	47.973	0	307	112.872	367.579	152825	68	152825
1079	95	91	0.856	UHRF1	DOX	25	101.08	41.384	26	222	108.595	377.287	2527	97	2527	2082	85.121	47.642	0	291	112.936	367.706	177221	80	177221
1080	96	92	1.158	UHRF1	DOX	25	127.28	43.728	59	203	108.355	377.289	3182	127	3182	2082	79.252	46.57	0	299	113.184	367.35	165002	74	165002
1081	97	93	0.894	UHRF1	DOX	25	104.48	55.149	6	251	108.415	377.175	2612	94	2612	2082	84.243	47.705	0	283	113.126	367.475	175393	80	175393
1082	98	94	0.979	UHRF1	DOX	25	108.48	43.05	40	183	108.601	377.342	2712	103	2712	2082	79.841	45.759	0	281	113.198	368.095	166228	74	166228
1083	99	95	1.037	UHRF1	DOX	25	114.12	46.685	35	213	108.453	377.25	2853	105	2853	2082	79.318	46.889	0	284	112.605	367.523	165140	75	165140
1084	100	96	1.098	UHRF1	DOX	25	123.28	42.802	49	208	108.553	377.296	3082	126	3082	2082	80.94	47.39	0	304	113.212	367.547	168517	76	168517
1085	101	97	0.96	UHRF1	DOX	25	101.76	44.855	35	211	108.438	377.325	2544	101	2544	2082	76.442	45	0	298	112.765	367.633	159152	73	159152
1086	102	98	0.922	UHRF1	DOX	25	101.12	57.536	0	226	108.827	377.075	2528	102	2528	2082	79.056	46.511	0	338	113.119	367.487	164594	75	164594
1087	103	99	1.043	UHRF1	DOX	25	116.76	45.331	44	197	108.595	377.235	2919	105	2919	2082	80.718	47.356	0	303	113.029	367.973	168055	76	168055
1088	104	100	0.897	UHRF1	DOX	25	105.8	51.133	9	222	108.528	377.188	2645	90	2645	2082	84.982	47.025	0	318	112.813	367.542	176933	81	176933
1089	105	101	1.136	UHRF1	DOX	25	119.08	45.651	51	216	108.475	377.369	2977	107	2977	2082	75.584	45.734	0	283	113.038	367.897	157366	71	157366
1090	106	102	0.734	UHRF1	DOX	25	84.88	54.651	0	200	108.82	376.943	2122	94	2122	2082	83.302	47.157	0	282	112.961	367.873	173435	78	173435
1091	107	103	0.773	UHRF1	DOX	25	81.8	47.066	21	190	108.745	377.2	2045	71	2045	2082	76.306	46.992	0	299	113.002	367.56	158870	72	158870
1092	108	104	1.039	UHRF1	DOX	25	115	51.937	0	218	108.669	377.309	2875	114	2875	2082	79.753	46.494	0	297	114.047	367.729	166046	76	166046
1093	109	105	0.879	UHRF1	DOX	25	95.2	58.472	6	293	108.497	377.068	2380	89	2380	2082	78.077	47.094	0	293	112.807	367.596	162557	73	162557
1094	110	106	0.997	UHRF1	DOX	25	110.4	47.559	21	197	108.471	377.247	2760	112	2760	2082	79.853	46.409	0	281	112.957	367.638	166253	75	166253
1095	111	107	0.934	UHRF1	DOX	25	98.36	46.887	26	195	108.455	377.203	2459	103	2459	2082	75.92	47.391	0	289	112.913	367.409	158066	70	158066
1096	112	108	1.107	UHRF1	DOX	25	125.32	49.004	56	243	108.592	377.344	3133	123	3133	2082	81.617	47.252	0	299	112.659	367.546	169926	76	169926
1097	113	109	1.052	UHRF1	DOX	25	118.72	61.092	41	284	108.771	377.174	2968	99	2968	2082	81.35	47.107	0	377	112.533	367.635	169371	76	169371
1098	114	110	0.876	UHRF1	DOX	25	99.04	48.084	11	224	108.29	377.392	2476	90	2476	2082	81.536	46.437	0	273	112.652	367.711	169758	78	169758
1099	115	111	0.937	UHRF1	DOX	25	102.96	58.271	21	226	108.6	376.883	2574	89	2574	2082	79.209	45.995	0	264	113.448	367.579	164914	75	164914
1100	116	112	1.038	UHRF1	DOX	25	112.52	38.214	47	202	108.771	377.211	2813	113	2813	2082	78.147	46.088	0	262	112.96	367.866	162702	74	162702
1101	117	113	1.007	UHRF1	DOX	25	115.64	50.981	36	217	108.533	377.326	2891	115	2891	2082	82.796	46.896	0	316	113.44	367.737	172382	78	172382
1102	118	114	1.212	UHRF1	DOX	25	128.12	51.517	34	252	108.497	377.25	3203	134	3203	2082	76.207	46.718	0	276	113.284	367.275	158663	72	158663
1103	119	115	0.76	UHRF1	DOX	25	82.64	48.729	21	263	108.278	377.105	2066	75	2066	2082	78.394	46.389	0	301	113.889	367.652	163217	74	163217
1104	120	116	1.105	UHRF1	DOX	25	127.76	46.512	26	226	108.668	377.284	3194	130	3194	2082	83.354	47.29	0	328	112.877	368.068	173543	79	173543
1105	121	117	0.839	UHRF1	DOX	25	92.52	53.89	0	189	108.694	377.094	2313	104	2313	2082	79.512	47.889	0	312	113.026	367.495	165545	74	165545
1106	122	118	1.071	UHRF1	DOX	25	117.36	51.607	29	228	108.402	377.187	2934	115	2934	2082	78.968	47.408	0	300	113.368	367.163	164411	74	164411
1107	123	119	1.165	UHRF1	DOX	25	124.2	57.212	51	247	108.608	377.012	3105	132	3105	2082	76.868	47.586	0	290	113.144	367.571	160040	71	160040
1108	1	-3	0.949	UHRF1	DOX	25	171.24	53.128	88	263	117.453	156.493	4281	173	4281	1662	173.464	60.337	16	441	124.821	164.247	288297	171	288297
1109	2	-2	1.051	UHRF1	DOX	25	178.24	44.257	68	258	117.525	156.529	4456	181	4456	1662	162.937	57.361	0	439	124.597	164.522	270801	160	270801
1110	3	-1	1.003	UHRF1	DOX	25	173.56	59.947	64	330	117.35	156.694	4339	170	4339	1662	166.288	56.9	19	369	124.759	164.313	276370	163	276370
1111	4	0	1.014	UHRF1	DOX	25	158.72	45.352	87	273	117.4	156.512	3968	151	3968	1662	150.43	56.092	0	330	124.746	164.531	250014	148	250014
1112	5	1	0.986	UHRF1	DOX	25	157.36	76.68	27	307	117.226	156.366	3934	131	3934	1662	153.345	57.716	5	353	124.874	164.125	254859	150	254859
1113	6	2	1.005	UHRF1	DOX	25	159.04	46.473	78	276	117.384	156.397	3976	159	3976	1662	152.098	55.789	0	360	124.877	164.354	252787	150	252787
1114	7	3	0.95	UHRF1	DOX	25	150.44	59.344	18	247	117.393	156.371	3761	165	3761	1662	152.16	54.685	0	350	124.927	164.44	252890	147	252890
1115	8	4	1.029	UHRF1	DOX	25	167.76	48.809	87	235	117.382	156.474	4194	167	4194	1662	156.691	55.247	0	366	124.794	164.458	260421	153	260421
1116	9	5	0.959	UHRF1	DOX	25	153.6	67.517	27	309	117.206	156.293	3840	149	3840	1662	153.998	58.029	0	446	124.796	164.337	255944	151	255944
1117	10	6	0.897	UHRF1	DOX	25	142.96	51.58	63	260	117.327	156.458	3574	143	3574	1662	153.259	54.243	0	366	124.805	164.601	254717	152	254717
1118	11	7	1.045	UHRF1	DOX	25	166.84	52.404	102	275	117.552	156.483	4171	144	4171	1662	153.383	55.011	13	363	124.717	164.338	254922	149	254922
1119	12	8	0.978	UHRF1	DOX	25	155.08	48.789	36	263	117.304	156.447	3877	156	3877	1662	152.442	55.909	0	397	125.108	164.271	253358	151	253358
1120	13	9	0.95	UHRF1	DOX	25	158.12	50.48	81	280	117.374	156.635	3953	159	3953	1662	159.94	54.796	0	401	124.764	164.477	265821	157	265821
1121	14	10	1.029	UHRF1	DOX	25	163.36	60.594	60	284	117.458	156.349	4084	165	4084	1662	152.604	55.615	0	375	124.789	164.404	253628	147	253628
1122	15	11	0.9	UHRF1	DOX	25	146.4	42.846	57	217	117.656	156.479	3660	155	3660	1662	156.401	54.914	0	404	125.009	164.53	259938	155	259938
1123	16	12	1.027	UHRF1	DOX	25	172.08	54.339	81	259	117.506	156.533	4302	182	4302	1662	160.966	54.047	18	384	125.009	164.395	267525	160	267525
1124	17	13	0.913	UHRF1	DOX	25	146.68	53.479	40	286	117.36	156.539	3667	140	3667	1662	154.385	55.585	11	360	125.142	164.485	256588	150	256588
1125	18	14	0.914	UHRF1	DOX	25	146.56	50.116	49	247	117.39	156.403	3664	147	3664	1662	154.084	56.049	3	378	124.826	164.486	256088	151	256088
1126	19	15	0.955	UHRF1	DOX	25	152.56	56.272	66	296	117.222	156.537	3814	136	3814	1662	153.524	55.812	0	380	125.139	164.364	255157	150	255157
1127	20	16	0.99	UHRF1	DOX	25	158.56	49.077	71	263	117.578	156.429	3964	164	3964	1662	153.874	56.101	4	375	125.124	164.561	255739	150	255739
1128	21	17	0.878	UHRF1	DOX	25	145.64	37.871	93	220	117.595	156.605	3641	146	3641	1662	159.379	56.539	0	369	125.115	164.546	264888	155	264888
1129	22	18	0.893	UHRF1	DOX	25	149.24	44.155	85	235	117.492	156.366	3731	139	3731	1662	160.7	56.135	1	406	124.929	164.541	267083	157	267083
1130	23	19	1.082	UHRF1	DOX	25	173.84	54.189	59	310	117.543	156.48	4346	175	4346	1662	154.406	56.768	4	366	125.079	164.437	256623	152	256623
1131	24	20	0.812	UHRF1	DOX	25	131.8	41.159	57	211	117.636	156.617	3295	138	3295	1662	156.012	55.118	7	396	125.203	164.334	259292	153	259292
1132	25	21	0.962	UHRF1	DOX	25	146.96	48.297	49	226	117.686	156.413	3674	147	3674	1662	146.882	55.995	0	402	124.905	164.531	244118	142	244118
1133	26	22	0.82	UHRF1	DOX	25	133.48	54.177	56	248	117.705	156.579	3337	132	3337	1662	156.392	56.884	0	398	124.892	164.34	259924	155	259924
1134	27	23	0.983	UHRF1	DOX	25	153.84	52.926	53	246	117.6	156.563	3846	151	3846	1662	150.471	55.831	0	353	125.007	164.611	250083	147	250083
1135	28	24	0.939	UHRF1	DOX	25	146.72	41.999	75	237	117.567	156.398	3668	140	3668	1662	150.233	56.861	1	390	124.915	164.611	249687	146	249687
1136	29	25	0.876	UHRF1	DOX	25	136.92	54.429	51	265	117.56	156.445	3423	127	3423	1662	150.292	56.833	0	361	124.899	164.931	249786	148	249786
1137	30	26	0.947	UHRF1	DOX	25	151.52	50.248	57	221	117.61	156.528	3788	158	3788	1662	153.806	55.643	0	366	124.737	164.745	255625	151	255625
1138	31	27	0.998	UHRF1	DOX	25	158.88	53.66	67	269	117.67	156.388	3972	146	3972	1662	152.974	55.62	0	355	124.767	164.724	254243	152	254243
1139	32	28	0.987	UHRF1	DOX	25	163.96	44.006	81	242	117.636	156.392	4099	173	4099	1662	159.698	56.377	16	368	125.107	164.482	265418	155	265418
1140	33	29	0.84	UHRF1	DOX	25	135.96	48.883	63	241	117.671	156.396	3399	130	3399	1662	155.53	55.601	0	401	125.081	164.631	258491	152	258491
1141	34	30	0.824	UHRF1	DOX	25	131.04	54.081	30	232	117.531	156.264	3276	134	3276	1662	152.895	57.065	0	389	124.944	164.709	254112	148	254112
1142	35	31	0.933	UHRF1	DOX	25	156.68	34.58	77	214	117.431	156.503	3917	159	3917	1662	161.392	56.487	11	353	124.648	164.737	268234	158	268234
1143	36	32	0.968	UHRF1	DOX	25	151.2	51.844	51	266	117.456	156.505	3780	164	3780	1662	150.088	55.937	0	335	124.782	164.75	249447	147	249447
1144	37	33	1.038	UHRF1	DOX	25	160.48	41.408	62	255	117.525	156.491	4012	169	4012	1662	148.556	53.213	0	354	124.962	164.575	246900	145	246900
1145	38	34	0.91	UHRF1	DOX	25	149.04	38.128	68	217	117.5	156.529	3726	153	3726	1662	157.474	56.567	0	399	124.863	164.487	261721	154	261721
1146	39	35	1.021	UHRF1	DOX	25	167.12	50.457	68	282	117.769	156.521	4178	163	4178	1662	157.253	55.892	0	400	125.054	164.419	261355	154	261355
1147	40	36	0.943	UHRF1	DOX	25	147.88	56.398	63	297	117.62	156.482	3697	130	3697	1662	150.687	55.6	0	392	125.133	164.596	250442	148	250442
1148	41	37	0.929	UHRF1	DOX	25	143.48	48.204	70	248	117.54	156.434	3587	147	3587	1662	148.398	55.61	0	400	124.876	164.711	246637	146	246637
1149	42	38	0.924	UHRF1	DOX	25	140.44	40.418	74	234	117.418	156.512	3511	140	3511	1662	146.147	55.819	0	386	124.915	164.818	242897	144	242897
1150	43	39	0.925	UHRF1	DOX	25	144.28	48.015	47	234	117.381	156.45	3607	148	3607	1662	149.945	54.624	11	370	124.801	164.702	249208	147	249208
1151	44	40	0.853	UHRF1	DOX	25	139.8	42.226	31	203	117.652	156.621	3495	138	3495	1662	157.524	55.025	23	427	125.198	164.658	261805	153	261805
1152	45	41	0.832	UHRF1	DOX	25	133.24	37.776	57	199	117.469	156.549	3331	132	3331	1662	153.866	55.798	0	363	125.007	164.758	255726	150	255726
1153	46	42	0.937	UHRF1	DOX	25	148.72	46.36	46	224	117.596	156.354	3718	149	3718	1662	152.564	57.633	5	355	124.881	164.753	253561	149	253561
1154	47	43	0.985	UHRF1	DOX	25	164	49.674	69	259	117.595	156.577	4100	152	4100	1662	160.096	55.308	14	352	124.885	164.835	266079	157	266079
1155	48	44	0.997	UHRF1	DOX	25	154.64	44.391	67	247	117.471	156.435	3866	148	3866	1662	149.106	53.646	15	358	124.879	164.725	247814	146	247814
1156	49	45	0.972	UHRF1	DOX	25	155.24	50.001	61	253	117.539	156.324	3881	146	3881	1662	153.519	57.189	0	372	125.069	164.692	255149	151	255149
1157	50	46	1.05	UHRF1	DOX	25	167.84	48.074	76	263	117.516	156.522	4196	161	4196	1662	153.629	55.574	0	376	124.978	164.797	255331	151	255331
1158	51	47	0.93	UHRF1	DOX	25	145	49.215	71	228	117.444	156.49	3625	150	3625	1662	149.817	55.539	0	327	125.072	164.723	248996	145	248996
1159	52	48	1.012	UHRF1	DOX	25	160.64	41.133	89	225	117.463	156.512	4016	162	4016	1662	152.523	56.711	0	351	124.898	164.762	253493	149	253493
1160	53	49	0.859	UHRF1	DOX	25	131.24	57.546	39	249	117.669	156.585	3281	139	3281	1662	146.766	55.881	0	359	125.031	164.894	243925	144	243925
1161	54	50	0.98	UHRF1	DOX	25	149.52	58.221	50	263	117.465	156.364	3738	154	3738	1662	146.692	57.019	1	364	125.064	165.092	243802	144	243802
1162	55	51	0.907	UHRF1	DOX	25	139.8	46.483	64	230	117.372	156.582	3495	129	3495	1662	148.11	54.005	1	400	125.058	164.882	246159	145	246159
1163	56	52	0.847	UHRF1	DOX	25	128.32	45.067	51	243	117.589	156.679	3208	127	3208	1662	145.575	53.841	0	334	124.814	165.025	241946	145	241946
1164	57	53	1.014	UHRF1	DOX	25	165.2	46.792	53	288	117.493	156.541	4130	168	4130	1662	156.511	56.2	11	375	125.108	164.772	260122	155	260122
1165	58	54	0.85	UHRF1	DOX	25	135.36	49.938	27	227	117.336	156.439	3384	128	3384	1662	153.046	56.741	0	399	125.039	164.974	254362	149	254362
1166	59	55	1.044	UHRF1	DOX	25	169.16	53.961	77	280	117.358	156.464	4229	166	4229	1662	155.732	58	1	362	124.924	164.815	258827	151	258827
1167	60	56	0.815	UHRF1	DOX	25	133.24	60.339	34	288	117.272	156.639	3331	112	3331	1662	157.159	58.047	0	405	124.841	164.946	261198	153	261198
1168	61	57	1.025	UHRF1	DOX	25	161.12	45.298	84	261	117.617	156.337	4028	159	4028	1662	151.058	55.667	0	367	124.758	165.105	251059	147	251059
1169	62	58	1.117	UHRF1	DOX	25	177.52	51.828	80	259	117.562	156.478	4438	184	4438	1662	152.705	57.475	0	372	125.008	164.93	253795	149	253795
1170	63	59	1.063	UHRF1	DOX	25	164.4	52.906	38	294	117.542	156.58	4110	172	4110	1662	148.603	55.51	0	428	124.779	165.129	246978	146	246978
1171	64	60	0.972	UHRF1	DOX	25	163.64	38.055	95	244	117.476	156.583	4091	160	4091	1662	161.726	55.957	10	348	124.874	164.999	268788	157	268788
1172	65	61	0.861	UHRF1	DOX	25	131.32	35.955	64	192	117.579	156.486	3283	127	3283	1662	146.64	56.613	0	413	124.58	165.164	243716	142	243716
1173	66	62	0.958	UHRF1	DOX	25	155.32	47.066	54	224	117.547	156.414	3883	163	3883	1662	155.757	53.666	13	352	124.803	164.884	258868	153	258868
1174	67	63	0.864	UHRF1	DOX	25	136.08	47.249	61	225	117.69	156.566	3402	130	3402	1662	151.381	55.38	0	352	124.92	165.075	251596	149	251596
1175	68	64	0.961	UHRF1	DOX	25	148.16	43.152	68	231	117.527	156.509	3704	150	3704	1662	148.167	55.301	0	383	125.007	165.002	246253	146	246253
1176	69	65	0.926	UHRF1	DOX	25	154	46.885	76	269	117.4	156.623	3850	142	3850	1662	159.878	56.976	0	485	124.716	165.059	265717	159	265717
1177	70	66	0.818	UHRF1	DOX	25	135.4	49.063	64	267	117.647	156.589	3385	132	3385	1662	159.04	58.343	10	360	124.452	165.242	264325	154	264325
1178	71	67	0.84	UHRF1	DOX	25	139.16	40.967	71	239	117.537	156.483	3479	132	3479	1662	159.183	55.507	8	380	124.729	165.031	264562	156	264562
1179	72	68	0.865	UHRF1	DOX	25	140.24	39.755	63	214	117.616	156.594	3506	140	3506	1662	155.8	56.812	0	417	124.471	165.362	258940	152	258940
1180	73	69	0.954	UHRF1	DOX	25	152.16	47.058	37	268	117.575	156.443	3804	151	3804	1662	153.282	58.201	0	366	124.944	165.156	254754	150	254754
1181	74	70	0.878	UHRF1	DOX	25	139.88	44.595	41	208	117.38	156.494	3497	145	3497	1662	153.072	58.158	4	415	124.733	165.239	254405	150	254405
1182	75	71	0.858	UHRF1	DOX	25	133.08	45.622	69	263	117.414	156.441	3327	127	3327	1662	149.096	56.928	0	366	124.718	165.104	247798	145	247798
1183	76	72	0.939	UHRF1	DOX	25	152.08	54.245	63	295	117.263	156.568	3802	153	3802	1662	155.694	59.031	0	388	124.774	165.115	258764	151	258764
1184	77	73	0.84	UHRF1	DOX	25	131.68	49.051	31	256	117.368	156.383	3292	143	3292	1662	150.635	57.035	0	354	124.491	165.253	250355	148	250355
1185	78	74	1.014	UHRF1	DOX	25	174.76	47.951	70	272	117.459	156.427	4369	176	4369	1662	165.665	59.673	7	400	124.98	165.212	275335	160	275335
1186	79	75	0.873	UHRF1	DOX	25	137.28	44.319	54	241	117.312	156.434	3432	126	3432	1662	151.194	60.14	5	387	124.498	165.327	251285	147	251285
1187	80	76	0.882	UHRF1	DOX	25	141.88	57.909	42	302	117.139	156.537	3547	140	3547	1662	154.611	59.272	0	442	124.653	165.219	256964	151	256964
1188	81	77	0.957	UHRF1	DOX	25	151.52	54.222	69	261	117.765	156.543	3788	143	3788	1662	152.227	58.331	0	363	124.427	165.422	253002	149	253002
1189	82	78	0.768	UHRF1	DOX	25	126.36	41.975	38	206	117.547	156.54	3159	124	3159	1662	158.052	59.588	0	376	124.612	165.338	262683	154	262683
1190	83	79	0.954	UHRF1	DOX	25	159.92	43.701	93	248	117.65	156.416	3998	151	3998	1662	161.118	59.994	14	435	124.36	165.304	267778	154	267778
1191	84	80	1.073	UHRF1	DOX	25	178.92	43.104	114	253	117.392	156.369	4473	188	4473	1662	160.332	59.676	0	425	124.661	165.342	266471	157	266471
1192	85	81	0.958	UHRF1	DOX	25	156.92	49.406	77	288	117.555	156.668	3923	155	3923	1662	157.431	58.422	2	388	124.448	165.154	261650	153	261650
1193	86	82	0.848	UHRF1	DOX	25	139	57.651	11	245	117.36	156.53	3475	132	3475	1662	157.492	59.263	0	407	124.651	165.37	261751	153	261751
1194	87	83	0.949	UHRF1	DOX	25	157.44	43.737	81	291	117.374	156.369	3936	163	3936	1662	159.375	60.596	3	400	124.226	165.301	264882	154	264882
1195	88	84	0.902	UHRF1	DOX	25	149.12	55.957	1	232	117.49	156.442	3728	158	3728	1662	158.91	59.92	1	401	124.289	165.577	264109	156	264109
1196	89	85	0.904	UHRF1	DOX	25	146.2	57.385	39	244	117.316	156.212	3655	148	3655	1662	155.37	60.569	0	359	124.239	165.343	258225	152	258225
1197	90	86	0.859	UHRF1	DOX	25	142.2	51.537	62	259	117.404	156.593	3555	139	3555	1662	159.092	60.046	0	379	124.404	165.494	264411	154	264411
1198	91	87	0.996	UHRF1	DOX	25	162.36	45.774	75	248	117.422	156.402	4059	161	4059	1662	156.741	61.113	3	402	124.134	165.433	260504	153	260504
1199	92	88	0.867	UHRF1	DOX	25	140.52	40.892	74	212	117.392	156.32	3513	135	3513	1662	155.807	59.961	0	467	124.18	165.525	258951	151	258951
1200	93	89	0.849	UHRF1	DOX	25	138.64	56.067	48	287	117.558	156.21	3466	131	3466	1662	156.9	59.552	0	439	124.235	165.486	260768	153	260768
1201	94	90	0.905	UHRF1	DOX	25	141.68	41.55	76	249	117.362	156.556	3542	141	3542	1662	150.474	60.628	0	346	124.306	165.344	250087	146	250087
1202	95	91	0.86	UHRF1	DOX	25	145.72	47.512	49	248	117.419	156.361	3643	140	3643	1662	162.761	61.819	10	431	124.279	165.497	270509	160	270509
1203	96	92	0.962	UHRF1	DOX	25	155.72	58.031	72	339	117.249	156.49	3893	143	3893	1662	155.562	61.588	0	387	124.277	165.357	258544	150	258544
1204	97	93	1.078	UHRF1	DOX	25	178.76	39.111	107	300	117.38	156.459	4469	175	4469	1662	159.406	60.218	5	384	124.373	165.324	264932	156	264932
1205	98	94	0.941	UHRF1	DOX	25	158.08	60.817	62	271	117.307	156.549	3952	150	3952	1662	161.495	57.487	0	361	124.267	165.168	268405	162	268405
1206	99	95	0.959	UHRF1	DOX	25	166.64	52.985	97	292	117.589	156.37	4166	154	4166	1662	167.088	59.074	0	402	124.491	165.092	277701	164	277701
1207	100	96	0.977	UHRF1	DOX	25	168.6	49.378	83	271	117.519	156.471	4215	169	4215	1662	165.891	60.266	0	428	124.461	165.192	275711	161	275711
1208	101	97	0.965	UHRF1	DOX	25	166.72	52.234	69	279	117.54	156.326	4168	166	4168	1662	165.973	61.288	6	395	124.532	165.054	275847	163	275847
1209	102	98	0.944	UHRF1	DOX	25	156.44	50.737	74	254	117.234	156.46	3911	156	3911	1662	159.265	59.642	0	398	124.301	165.357	264699	154	264699
1210	103	99	0.857	UHRF1	DOX	25	148.4	44.374	76	253	117.47	156.397	3710	153	3710	1662	166.445	58.979	18	429	124.33	165.2	276632	162	276632
1211	104	100	0.898	UHRF1	DOX	25	153.76	44.612	85	251	117.252	156.442	3844	141	3844	1662	164.554	60.201	20	381	124.314	165.229	273489	161	273489
1212	105	101	0.971	UHRF1	DOX	25	156.36	44.918	60	262	117.528	156.525	3909	157	3909	1662	154.795	58.604	7	368	124.315	165.267	257270	152	257270
1213	106	102	0.985	UHRF1	DOX	25	161.24	54.643	48	251	117.553	156.583	4031	170	4031	1662	157.247	58.267	0	369	124.345	165.237	261345	153	261345
1214	107	103	0.977	UHRF1	DOX	25	155.84	53.228	44	294	117.364	156.302	3896	154	3896	1662	153.342	60.375	0	413	124.374	165.506	254855	148	254855
1215	108	104	0.943	UHRF1	DOX	25	149.4	50.221	42	228	117.371	156.323	3735	137	3735	1662	152.237	58.621	0	398	124.451	165.36	253018	149	253018
1216	109	105	0.96	UHRF1	DOX	25	151.72	42.957	102	267	117.487	156.491	3793	143	3793	1662	151.903	59.891	0	419	124.377	165.192	252463	147	252463
1217	110	106	0.824	UHRF1	DOX	25	137.04	49.196	69	260	117.342	156.51	3426	129	3426	1662	159.908	57.578	0	370	124.492	165.279	265767	157	265767
1218	111	107	1.02	UHRF1	DOX	25	164.16	43.409	81	254	117.57	156.598	4104	172	4104	1662	154.647	57.944	3	413	124.244	165.107	257024	152	257024
1219	112	108	1.022	UHRF1	DOX	25	166.2	50.488	54	264	117.671	156.419	4155	175	4155	1662	156.276	60.419	0	394	124.325	165.036	259731	154	259731
1220	113	109	0.933	UHRF1	DOX	25	151.08	54.096	33	268	117.607	156.523	3777	146	3777	1662	155.689	58.463	0	368	124.472	165.256	258755	153	258755
1221	114	110	0.904	UHRF1	DOX	25	146.16	42.137	65	228	117.556	156.456	3654	148	3654	1662	155.347	57.119	10	369	124.329	165.271	258187	152	258187
1222	115	111	0.824	UHRF1	DOX	25	133.2	32.162	88	199	117.403	156.481	3330	128	3330	1662	155.447	56.79	0	386	124.551	165.124	258353	153	258353
1223	116	112	0.897	UHRF1	DOX	25	147.12	55.907	24	259	117.593	156.473	3678	148	3678	1662	157.584	57.427	0	342	124.588	165.077	261905	154	261905
1224	117	113	0.876	UHRF1	DOX	25	148.92	43.856	70	291	117.555	156.445	3723	148	3723	1662	163.414	59.391	9	414	124.307	165.142	271594	161	271594
1225	118	114	1.019	UHRF1	DOX	25	158.48	51.248	64	241	117.451	156.557	3962	168	3962	1662	149.505	58.442	0	350	124.15	165.427	248478	146	248478
1226	119	115	1.01	UHRF1	DOX	25	164.92	61.467	61	298	117.215	156.622	4123	156	4123	1662	156.978	57.84	0	358	124.452	165.363	260898	152	260898
1227	120	116	0.901	UHRF1	DOX	25	153.08	59.058	64	377	117.467	156.338	3827	155	3827	1662	163.304	59.838	14	387	124.437	165.258	271411	161	271411
1228	121	117	0.934	UHRF1	DOX	25	154.72	46.231	88	284	117.429	156.439	3868	157	3868	1662	159.131	58.177	12	391	124.504	165.003	264475	153	264475
1229	122	118	0.847	UHRF1	DOX	25	143.68	49.534	73	238	117.597	156.384	3592	141	3592	1662	163.048	59.503	9	404	124.771	164.989	270986	159	270986
1230	123	119	1.028	UHRF1	DOX	25	166.08	37.347	67	222	117.378	156.431	4152	174	4152	1662	155.23	63.723	0	406	124.667	164.833	257993	151	257993
1231	1	-3	0.913	UHRF1	DOX	25	139.48	68.432	58	299	134.441	136.558	3487	125	3487	1221	171.363	57.154	20	350	138.019	140.788	209234	169	209234
1232	2	-2	1.073	UHRF1	DOX	25	158.4	47.302	75	305	134.521	136.58	3960	166	3960	1221	165.739	55.438	19	402	138.243	140.579	202367	164	202367
1233	3	-1	1.016	UHRF1	DOX	25	154.68	38.501	84	235	134.5	136.561	3867	153	3867	1221	170.796	54.558	18	368	138.304	140.48	208542	165	208542
1234	4	0	0.789	UHRF1	DOX	25	96.72	50.686	0	260	134.802	136.565	2418	93	2418	1221	137.567	54.579	0	338	138.865	140.857	167969	135	167969
1235	5	1	0.756	UHRF1	DOX	25	98.72	39.87	31	208	134.404	136.501	2468	96	2468	1221	146.631	54.708	12	334	138.458	140.798	179036	143	179036
1236	6	2	0.811	UHRF1	DOX	25	104.8	57.045	20	281	134.391	136.288	2620	110	2620	1221	144.998	55.897	9	339	138.472	140.767	177042	142	177042
1237	7	3	0.978	UHRF1	DOX	25	128.08	50.108	0	231	134.563	136.253	3202	137	3202	1221	146.998	50.276	0	342	138.386	140.736	179484	146	179484
1238	8	4	0.912	UHRF1	DOX	25	122.32	42.219	54	199	134.53	136.525	3058	123	3058	1221	150.588	54.449	0	403	138.325	140.928	183868	147	183868
1239	9	5	1.056	UHRF1	DOX	25	137.84	65.935	32	262	134.382	136.454	3446	147	3446	1221	146.429	52.628	12	363	138.32	140.673	178790	145	178790
1240	10	6	1.168	UHRF1	DOX	25	155.12	35.202	85	220	134.547	136.49	3878	167	3878	1221	149.097	52.768	0	341	138.51	140.665	182048	147	182048
1241	11	7	1.018	UHRF1	DOX	25	138.84	47.515	69	301	134.243	136.572	3471	140	3471	1221	152.996	54.565	2	387	137.817	140.846	186808	151	186808
1242	12	8	0.892	UHRF1	DOX	25	111.96	50.531	0	204	134.48	136.514	2799	118	2799	1221	140.794	54.496	0	385	138.266	140.798	171909	138	171909
1243	13	9	0.874	UHRF1	DOX	25	117.64	61.953	39	257	134.248	136.654	2941	106	2941	1221	151.098	52.725	0	370	138.363	140.851	184491	150	184491
1244	14	10	1.003	UHRF1	DOX	25	139.8	44.572	50	213	134.335	136.508	3495	147	3495	1221	156.41	54.231	9	398	138.661	140.605	190977	152	190977
1245	15	11	0.94	UHRF1	DOX	25	125.88	42.297	10	184	134.314	136.569	3147	134	3147	1221	150.278	52.966	8	333	137.922	140.847	183489	147	183489
1246	16	12	0.97	UHRF1	DOX	25	129.32	47.401	31	250	134.592	136.691	3233	135	3233	1221	149.548	50.489	14	361	138.036	140.438	182598	148	182598
1247	17	13	0.843	UHRF1	DOX	25	113.8	44.973	29	215	134.267	136.565	2845	95	2845	1221	151.492	54.223	0	344	138.206	140.622	184972	151	184972
1248	18	14	0.962	UHRF1	DOX	25	130.84	39.163	32	244	134.326	136.462	3271	133	3271	1221	152.624	51.128	0	353	138.023	140.619	186354	150	186354
1249	19	15	0.886	UHRF1	DOX	25	117.4	45.134	29	198	134.388	136.718	2935	116	2935	1221	148.72	51.717	0	350	138.073	140.713	181587	146	181587
1250	20	16	1.084	UHRF1	DOX	25	138.88	55.041	24	296	134.558	136.667	3472	136	3472	1221	143.832	50.65	6	359	138.313	140.507	175619	142	175619
1251	21	17	1	UHRF1	DOX	25	134.32	40.793	65	210	134.526	136.313	3358	125	3358	1221	150.672	52.603	17	359	138.11	140.758	183970	148	183970
1252	22	18	1.081	UHRF1	DOX	25	144.28	43.665	75	249	134.624	136.416	3607	142	3607	1221	149.722	51.845	11	376	137.924	140.62	182811	146	182811
1253	23	19	0.989	UHRF1	DOX	25	128.12	48.867	77	237	134.808	136.45	3203	113	3203	1221	145.458	51.164	0	342	138.457	140.528	177604	143	177604
1254	24	20	1.052	UHRF1	DOX	25	130.84	49.375	70	234	134.556	136.557	3271	123	3271	1221	139.626	53.085	0	334	138.081	140.744	170483	139	170483
1255	25	21	1.065	UHRF1	DOX	25	141.68	50.373	60	257	134.32	136.576	3542	146	3542	1221	149.355	51.107	17	366	138.143	140.427	182363	148	182363
1256	26	22	0.968	UHRF1	DOX	25	129.56	46.863	38	250	134.515	136.449	3239	128	3239	1221	150.198	54.332	0	374	138.42	140.565	183392	147	183392
1257	27	23	0.862	UHRF1	DOX	25	111.2	45.504	20	214	134.546	136.633	2780	106	2780	1221	144.835	53.224	0	370	137.914	140.871	176844	142	176844
1258	28	24	1.055	UHRF1	DOX	25	143.44	53.072	63	328	134.525	136.528	3586	136	3586	1221	152.554	53.548	0	346	138.48	140.578	186268	148	186268
1259	29	25	0.913	UHRF1	DOX	25	110.56	52.378	37	267	134.268	136.3	2764	95	2764	1221	135.876	50.647	0	355	138.096	140.677	165904	133	165904
1260	30	26	1.108	UHRF1	DOX	25	142.72	46.524	50	236	134.439	136.396	3568	143	3568	1221	144.539	51.492	16	322	137.654	140.727	176482	143	176482
1261	31	27	1.007	UHRF1	DOX	25	132.76	43.971	69	259	134.486	136.522	3319	126	3319	1221	147.904	53.133	2	388	138.196	140.736	180591	146	180591
1262	32	28	1.115	UHRF1	DOX	25	145.04	58.467	50	289	134.758	136.74	3626	138	3626	1221	145.929	55.3	3	335	138.064	140.948	178179	144	178179
1263	33	29	1.122	UHRF1	DOX	25	151	43.489	83	227	134.351	136.596	3775	147	3775	1221	150.986	54.012	11	378	137.64	140.962	184354	148	184354
1264	34	30	0.933	UHRF1	DOX	25	121.76	45.818	45	190	134.405	136.603	3044	110	3044	1221	146.419	53.064	0	353	137.734	140.971	178778	144	178778
1265	35	31	0.953	UHRF1	DOX	25	127.44	40.638	50	195	134.599	136.637	3186	124	3186	1221	150.12	53.864	3	379	137.626	140.927	183297	145	183297
1266	36	32	1.035	UHRF1	DOX	25	144.32	62.482	43	304	134.406	136.417	3608	128	3608	1221	156.48	55.149	0	389	137.651	140.985	191062	152	191062
1267	37	33	0.97	UHRF1	DOX	25	124.8	44.721	17	209	134.575	136.29	3120	128	3120	1221	144.402	52.708	6	385	138.155	140.583	176315	141	176315
1268	38	34	0.998	UHRF1	DOX	25	121.36	51.086	0	205	134.386	136.445	3034	121	3034	1221	136.524	54.142	0	314	137.629	141.018	166696	134	166696
1269	39	35	1.11	UHRF1	DOX	25	139.6	55.174	25	278	134.418	136.745	3490	133	3490	1221	141.11	51.129	1	347	138.163	140.796	172295	139	172295
1270	40	36	1.099	UHRF1	DOX	25	140.2	45.604	85	286	134.686	136.504	3505	133	3505	1221	143.17	52.899	0	387	138.339	140.517	174811	140	174811
1271	41	37	1.063	UHRF1	DOX	25	143	50.989	69	290	134.328	136.657	3575	137	3575	1221	150.944	51.106	9	320	138.084	140.567	184303	146	184303
1272	42	38	1.196	UHRF1	DOX	25	151.36	60.407	23	274	134.245	136.678	3784	145	3784	1221	141.983	52.954	0	384	138.201	140.837	173361	135	173361
1273	43	39	1.171	UHRF1	DOX	25	154.32	63.228	73	282	134.152	136.514	3858	146	3858	1221	147.877	50.15	0	333	138.18	140.594	180558	146	180558
1274	44	40	1.116	UHRF1	DOX	25	148.52	47.669	68	295	134.523	136.621	3713	143	3713	1221	149.399	53.576	0	348	138.217	140.718	182416	149	182416
1275	45	41	1.069	UHRF1	DOX	25	144.04	53.956	24	243	134.475	136.672	3601	156	3601	1221	151.201	50.718	13	339	138.022	140.719	184616	150	184616
1276	46	42	1.108	UHRF1	DOX	25	150.08	50.279	41	249	134.61	136.64	3752	152	3752	1221	152.015	53.242	0	389	138.022	140.596	185610	150	185610
1277	47	43	1.105	UHRF1	DOX	25	150.68	53.42	63	293	134.538	136.355	3767	145	3767	1221	152.988	53.049	11	355	137.474	140.525	186798	149	186798
1278	48	44	0.86	UHRF1	DOX	25	111.08	33.807	42	172	134.523	136.591	2777	107	2777	1221	144.948	50.147	6	355	137.965	140.761	176982	140	176982
1279	49	45	1.089	UHRF1	DOX	25	142.4	44.859	0	209	134.418	136.435	3560	139	3560	1221	146.792	53.182	0	352	137.887	140.929	179233	143	179233
1280	50	46	1.072	UHRF1	DOX	25	143.96	41.875	59	219	134.587	136.624	3599	149	3599	1221	150.758	53.385	21	341	137.819	140.794	184075	147	184075
1281	51	47	1.061	UHRF1	DOX	25	140.88	49.347	53	227	134.629	136.76	3522	154	3522	1221	148.989	53.663	14	351	137.724	140.848	181916	145	181916
1282	52	48	1.19	UHRF1	DOX	25	155.68	42.928	66	247	134.44	136.476	3892	159	3892	1221	146.88	50.176	7	343	137.843	140.642	179341	146	179341
1283	53	49	1.106	UHRF1	DOX	25	148.76	46.24	76	253	134.519	136.658	3719	141	3719	1221	150.984	51.348	3	332	138.213	140.788	184352	148	184352
1284	54	50	1.174	UHRF1	DOX	25	149.84	50.724	67	293	134.356	136.502	3746	147	3746	1221	143.287	52.013	0	381	138.005	140.855	174954	139	174954
1285	55	51	1.196	UHRF1	DOX	25	150.24	65.496	33	253	134.562	136.441	3756	158	3756	1221	140.944	51.957	0	345	138.274	140.609	172093	140	172093
1286	56	52	1.06	UHRF1	DOX	25	132.96	44.957	48	224	134.376	136.472	3324	127	3324	1221	140.819	51.998	0	317	137.814	140.594	171940	137	171940
1287	57	53	1.179	UHRF1	DOX	25	154.64	55.004	79	241	134.714	136.383	3866	155	3866	1221	147.219	50.658	0	327	137.741	140.539	179754	144	179754
1288	58	54	1.045	UHRF1	DOX	25	133.44	38.198	71	221	134.425	136.451	3336	138	3336	1221	143.306	51.724	18	323	137.646	140.781	174977	141	174977
1289	59	55	1.176	UHRF1	DOX	25	151	49.963	62	244	134.361	136.449	3775	155	3775	1221	144.106	50.811	0	330	138.001	140.961	175954	142	175954
1290	60	56	1.084	UHRF1	DOX	25	143.72	48.443	47	259	134.469	136.548	3593	132	3593	1221	148.757	53.757	0	359	137.819	140.933	181632	146	181632
1291	61	57	1.129	UHRF1	DOX	25	149.08	61.712	0	279	134.542	136.632	3727	153	3727	1221	148.243	52.443	0	341	137.985	140.679	181005	146	181005
1292	62	58	1.141	UHRF1	DOX	25	148.64	46.083	65	242	134.497	136.602	3716	139	3716	1221	146.224	53.357	0	337	137.976	140.607	178539	143	178539
1293	63	59	1.036	UHRF1	DOX	25	139.36	32.542	76	196	134.435	136.587	3484	138	3484	1221	150.976	52.219	2	376	137.823	140.532	184342	148	184342
1294	64	60	0.961	UHRF1	DOX	25	128.68	56.418	26	263	134.337	136.299	3217	119	3217	1221	150.302	53.208	14	388	137.746	140.953	183519	148	183519
1295	65	61	1.168	UHRF1	DOX	25	145.72	49.404	58	248	134.601	136.605	3643	134	3643	1221	140.007	50.449	0	365	137.825	140.977	170949	138	170949
1296	66	62	1.054	UHRF1	DOX	25	130.48	41.921	35	215	134.516	136.612	3262	146	3262	1221	138.991	53.341	5	328	138.012	140.915	169708	134	169708
1297	67	63	0.996	UHRF1	DOX	25	136.04	38.406	65	223	134.428	136.503	3401	139	3401	1221	153.252	55.904	0	383	137.952	141.097	187121	151	187121
1298	68	64	1.09	UHRF1	DOX	25	140.36	52.723	44	269	134.681	136.524	3509	145	3509	1221	144.57	52.001	0	376	137.577	140.852	176520	143	176520
1299	69	65	0.915	UHRF1	DOX	25	120.68	42.225	47	218	134.484	136.36	3017	126	3017	1221	148.005	52.162	0	354	137.878	140.87	180714	146	180714
1300	70	66	0.863	UHRF1	DOX	25	108.84	40.142	11	172	134.277	136.41	2721	111	2721	1221	141.59	53.322	0	340	137.672	140.847	172881	140	172881
1301	71	67	1.017	UHRF1	DOX	25	136	48.505	54	243	134.681	136.496	3400	135	3400	1221	150.046	51.044	12	369	138.108	140.751	183206	145	183206
1302	72	68	0.951	UHRF1	DOX	25	121.64	54.273	24	276	134.391	136.42	3041	122	3041	1221	143.601	54.993	0	347	137.654	140.956	175337	141	175337
1303	73	69	0.865	UHRF1	DOX	25	117.16	39.848	27	183	134.557	136.523	2929	122	2929	1221	151.953	54.153	0	354	137.537	141.064	185535	150	185535
1304	74	70	0.92	UHRF1	DOX	25	122.64	40.45	14	193	134.644	136.607	3066	133	3066	1221	149.649	53.12	0	360	137.707	140.934	182721	147	182721
1305	75	71	0.89	UHRF1	DOX	25	119.72	50.707	19	230	134.424	136.624	2993	124	2993	1221	151.021	55.663	0	368	137.102	141.177	184397	148	184397
1306	76	72	1.174	UHRF1	DOX	25	159.72	39.275	83	234	134.522	136.494	3993	160	3993	1221	152.647	54.682	0	348	137.557	141.063	186382	149	186382
1307	77	73	1.001	UHRF1	DOX	25	128.28	51.373	40	238	134.641	136.583	3207	127	3207	1221	143.881	53.102	0	386	137.941	140.848	175679	141	175679
1308	78	74	0.851	UHRF1	DOX	25	113.44	46.904	27	214	134.572	136.473	2836	103	2836	1221	149.557	53.734	10	361	137.447	140.868	182609	147	182609
1309	79	75	0.945	UHRF1	DOX	25	117.84	42.233	38	220	134.42	136.371	2946	114	2946	1221	139.903	54.173	0	378	137.786	140.838	170822	135	170822
1310	80	76	1.061	UHRF1	DOX	25	145.96	56.417	59	295	134.733	136.396	3649	135	3649	1221	154.327	52.742	11	415	137.772	140.611	188433	149	188433
1311	81	77	1.041	UHRF1	DOX	25	138.28	47.319	45	223	134.45	136.521	3457	146	3457	1221	149.053	53.338	1	331	137.462	140.903	181994	148	181994
1312	82	78	1.084	UHRF1	DOX	25	145.44	37.183	91	259	134.504	136.577	3636	140	3636	1221	150.566	54.437	0	366	137.273	141.083	183841	148	183841
1313	83	79	1.121	UHRF1	DOX	25	148.6	42.787	77	240	134.501	136.647	3715	145	3715	1221	148.779	52.684	8	343	137.689	141.097	181659	145	181659
1314	84	80	1.059	UHRF1	DOX	25	137.16	49.265	56	224	134.361	136.61	3429	137	3429	1221	145.371	52.626	9	346	137.6	140.987	177498	142	177498
1315	85	81	0.948	UHRF1	DOX	25	119.32	49.428	32	199	134.72	136.535	2983	106	2983	1221	141.199	56.854	0	383	137.241	141.267	172404	138	172404
1316	86	82	0.987	UHRF1	DOX	25	129.2	46.988	9	210	134.542	136.349	3230	126	3230	1221	146.88	53.033	2	350	137.46	141.091	179340	143	179340
1317	87	83	0.988	UHRF1	DOX	25	134.6	54.51	30	280	134.256	136.419	3365	122	3365	1221	152.843	52.311	16	390	137.857	140.857	186621	149	186621
1318	88	84	0.984	UHRF1	DOX	25	132.96	59.537	34	276	134.21	136.519	3324	124	3324	1221	151.599	53.241	12	399	137.718	140.997	185102	149	185102
1319	89	85	0.962	UHRF1	DOX	25	133.12	40.794	64	200	134.483	136.398	3328	128	3328	1221	155.233	52.825	0	357	137.76	140.887	189540	155	189540
1320	90	86	0.873	UHRF1	DOX	25	110.76	46.373	0	189	134.643	136.462	2769	107	2769	1221	142.464	53.921	0	341	137.353	140.918	173948	141	173948
1321	91	87	1.09	UHRF1	DOX	25	142.44	42.699	42	232	134.521	136.576	3561	134	3561	1221	146.66	55.626	5	390	137.346	141.262	179072	145	179072
1322	92	88	0.899	UHRF1	DOX	25	119.72	56.125	17	273	134.78	136.552	2993	106	2993	1221	149.389	55.211	7	408	137.184	141.398	182404	146	182404
1323	93	89	1.102	UHRF1	DOX	25	152.68	57.337	60	292	134.578	136.41	3817	150	3817	1221	155.473	55.784	2	377	137.593	141.152	189833	153	189833
1324	94	90	1.108	UHRF1	DOX	25	140.8	47.958	48	224	134.526	136.434	3520	135	3520	1221	142.655	54.54	6	379	137.83	141.175	174182	140	174182
1325	95	91	1.111	UHRF1	DOX	25	149.36	43.383	35	204	134.602	136.475	3734	163	3734	1221	150.88	52.082	0	356	137.467	141.028	184224	149	184224
1326	96	92	1.13	UHRF1	DOX	25	160.8	57.181	85	312	134.755	136.51	4020	149	4020	1221	159.682	53.397	0	339	138.07	140.779	194972	159	194972
1327	97	93	1.202	UHRF1	DOX	25	162.16	35.456	106	244	134.466	136.44	4054	163	4054	1221	151.355	51.528	4	321	137.793	140.947	184804	148	184804
1328	98	94	0.967	UHRF1	DOX	25	130.08	55.303	41	287	134.285	136.557	3252	126	3252	1221	150.999	51.197	25	332	137.961	140.786	184370	148	184370
1329	99	95	1.006	UHRF1	DOX	25	129.48	44.27	62	251	134.488	136.633	3237	125	3237	1221	144.513	56.556	0	348	137.681	141.078	176450	142	176450
1330	100	96	0.99	UHRF1	DOX	25	123.32	51.172	44	233	134.588	136.251	3083	126	3083	1221	139.829	53.919	0	343	137.547	141.398	170731	137	170731
1331	101	97	0.982	UHRF1	DOX	25	130.32	54.129	19	202	134.378	136.586	3258	137	3258	1221	148.948	53.162	14	336	137.908	140.971	181866	145	181866
1332	102	98	1.1	UHRF1	DOX	25	143.04	54.912	41	245	134.367	136.442	3576	131	3576	1221	145.878	54.63	15	376	138.146	140.912	178117	140	178117
1333	103	99	1.065	UHRF1	DOX	25	139	60.077	50	245	134.74	136.462	3475	154	3475	1221	146.519	52.414	16	358	137.771	140.735	178900	143	178900
1334	104	100	1.124	UHRF1	DOX	25	150.64	49.99	61	253	134.377	136.635	3766	160	3766	1221	150.387	52	0	340	138.242	140.58	183623	148	183623
1335	105	101	1.029	UHRF1	DOX	25	128.24	36.901	66	212	134.541	136.543	3206	125	3206	1221	139.902	52.879	0	320	137.756	141.068	170820	138	170820
1336	106	102	1.271	UHRF1	DOX	25	167.4	57.265	75	360	134.339	136.486	4185	156	4185	1221	147.862	53.547	0	360	137.712	140.997	180539	145	180539
1337	107	103	1.058	UHRF1	DOX	25	138.76	37.264	84	218	134.399	136.418	3469	140	3469	1221	147.212	50.189	4	299	137.666	140.602	179746	145	179746
1338	108	104	1.011	UHRF1	DOX	25	133.92	64.523	44	274	134.725	136.355	3348	119	3348	1221	148.644	51.768	13	377	137.875	140.833	181494	146	181494
1339	109	105	0.813	UHRF1	DOX	25	104.92	54.182	8	224	134.4	136.52	2623	97	2623	1221	144.913	52.857	0	446	137.867	141.061	176939	144	176939
1340	110	106	1.161	UHRF1	DOX	25	154.72	49.84	85	287	134.576	136.552	3868	155	3868	1221	149.532	51.055	8	330	137.809	140.922	182579	146	182579
1341	111	107	1.009	UHRF1	DOX	25	138.04	46.859	74	247	134.538	136.437	3451	133	3451	1221	153.509	53.105	0	363	137.579	140.943	187435	151	187435
1342	112	108	1.087	UHRF1	DOX	25	144.92	42.581	74	231	134.264	136.596	3623	142	3623	1221	149.598	53.989	8	375	137.591	140.95	182659	145	182659
1343	113	109	0.888	UHRF1	DOX	25	113.36	42.966	39	226	134.482	136.545	2834	103	2834	1221	143.216	51.609	0	322	137.986	140.856	174867	139	174867
1344	114	110	1.14	UHRF1	DOX	25	145.8	52.535	56	236	134.443	136.546	3645	139	3645	1221	143.51	53.447	0	315	137.93	140.887	175226	140	175226
1345	115	111	0.99	UHRF1	DOX	25	128.12	51.717	61	259	134.399	136.375	3203	121	3203	1221	145.169	52.089	13	331	138.063	140.81	177251	143	177251
1346	116	112	1.017	UHRF1	DOX	25	131.44	50.417	59	256	134.307	136.503	3286	116	3286	1221	145.109	50.727	8	323	138.051	140.853	177178	143	177178
1347	117	113	1.086	UHRF1	DOX	25	135.76	52.603	51	225	134.531	136.612	3394	148	3394	1221	140.317	51.947	0	314	137.817	141.01	171327	137	171327
1348	118	114	1.14	UHRF1	DOX	25	146.44	63.219	40	283	134.52	136.417	3661	153	3661	1221	144.217	53.737	0	427	138.058	141.016	176089	143	176089
1349	119	115	0.974	UHRF1	DOX	25	128.76	40.555	28	229	134.529	136.499	3219	125	3219	1221	148.311	53.266	7	382	137.828	141.11	181088	145	181088
1350	120	116	0.875	UHRF1	DOX	25	115.24	47.148	37	208	134.491	136.611	2881	126	2881	1221	147.851	51.118	25	341	138.109	140.731	180526	144	180526
1351	121	117	1.03	UHRF1	DOX	25	131.84	57.109	32	338	134.577	136.517	3296	121	3296	1221	143.61	51.614	14	354	138.1	140.943	175348	140	175348
1352	122	118	1.086	UHRF1	DOX	25	142.36	52.616	0	249	134.398	136.436	3559	144	3559	1221	147.097	51	0	337	137.83	140.9	179606	145	179606
1353	123	119	1.004	UHRF1	DOX	25	137.4	44.087	65	221	134.663	136.562	3435	126	3435	1221	153.527	53.987	0	342	138.166	140.916	187456	149	187456
1354	1	-3	0.941	UHRF1	DOX	25	101.4	43.355	24	180	85.623	195.626	2535	92	2535	1537	102.237	50.197	0	311	91.655	193.027	157138	100	157138
1355	2	-2	0.951	UHRF1	DOX	25	99.64	47.686	0	178	85.672	195.51	2491	106	2491	1537	99.432	47.108	0	280	91.29	192.928	152827	98	152827
1356	3	-1	1.125	UHRF1	DOX	25	103.28	46.716	6	180	85.7	195.571	2582	113	2582	1537	87.161	48.357	0	250	91.102	192.995	133966	84	133966
1357	4	0	0.828	UHRF1	DOX	25	68.2	44.235	7	158	85.667	195.743	1705	61	1705	1537	78.154	46.101	0	241	91.444	193.018	120122	75	120122
1358	5	1	1.103	UHRF1	DOX	25	105.2	47.719	0	207	85.521	195.888	2630	105	2630	1537	90.558	47.004	0	279	92.221	193.184	139188	90	139188
1359	6	2	1.197	UHRF1	DOX	25	107.68	53.76	21	208	85.537	195.667	2692	95	2692	1537	85.376	47.956	0	264	91.609	193.316	131223	82	131223
1360	7	3	0.911	UHRF1	DOX	25	84.56	49.918	0	197	85.994	195.567	2114	82	2114	1537	88.089	46.878	0	270	91.848	193.668	135393	85	135393
1361	8	4	1.026	UHRF1	DOX	25	94.96	37.153	23	144	85.622	195.385	2374	107	2374	1537	87.872	45.479	0	261	91.335	193.478	135060	86	135060
1362	9	5	0.906	UHRF1	DOX	25	82.88	46.819	15	192	85.383	195.663	2072	79	2072	1537	86.849	46.865	0	294	91.854	193.412	133487	84	133487
1363	10	6	0.907	UHRF1	DOX	25	82	48.069	0	153	85.366	195.981	2050	75	2050	1537	85.829	47.823	0	293	91.369	193.32	131919	84	131919
1364	11	7	0.718	UHRF1	DOX	25	70.04	38.14	4	186	85.658	195.543	1751	64	1751	1537	92.604	47.385	0	293	91.582	193.399	142333	89	142333
1365	12	8	0.801	UHRF1	DOX	25	78.4	53.461	3	216	85.523	196.053	1960	67	1960	1537	92.921	46.497	0	287	91.311	193.099	142819	90	142819
1366	13	9	0.64	UHRF1	DOX	25	59.2	32.68	0	120	85.654	195.545	1480	62	1480	1537	87.785	46.012	0	296	91.606	193.522	134926	84	134926
1367	14	10	0.889	UHRF1	DOX	25	85.08	37.704	15	180	85.479	195.695	2127	87	2127	1537	90.809	46.741	0	265	91.519	193.245	139573	87	139573
1368	15	11	1.037	UHRF1	DOX	25	100.92	44.232	26	175	85.531	195.62	2523	104	2523	1537	92.362	47.073	0	262	91.511	193.253	141960	89	141960
1369	16	12	0.833	UHRF1	DOX	25	70.44	53.318	0	211	85.145	196.08	1761	59	1761	1537	80.237	46.362	0	242	91.307	193.48	123324	77	123324
1370	17	13	0.86	UHRF1	DOX	25	83.32	44.216	30	163	85.273	195.928	2083	81	2083	1537	91.932	47.496	0	321	91.799	193.633	141300	88	141300
1371	18	14	0.901	UHRF1	DOX	25	85.36	33.318	21	147	85.334	195.515	2134	92	2134	1537	89.892	48.807	0	286	91.518	193.642	138164	87	138164
1372	19	15	0.982	UHRF1	DOX	25	94.04	41.279	27	184	85.623	195.599	2351	96	2351	1537	90.868	47.483	0	262	91.578	193.371	139664	87	139664
1373	20	16	1.164	UHRF1	DOX	25	109.92	45.231	19	189	85.501	195.738	2748	110	2748	1537	89.635	47.26	0	283	91.499	193.282	137769	86	137769
1374	21	17	0.958	UHRF1	DOX	25	90.88	55.642	0	210	85.472	195.728	2272	82	2272	1537	90.074	47.903	0	277	91.255	193.2	138443	88	138443
1375	22	18	1.008	UHRF1	DOX	25	90.88	39.646	12	154	85.68	195.66	2272	101	2272	1537	85.567	47.151	0	273	91.01	193.379	131516	82	131516
1376	23	19	0.925	UHRF1	DOX	25	88.12	51.113	0	223	85.592	195.647	2203	94	2203	1537	90.368	46.691	0	311	91.168	193.33	138896	87	138896
1377	24	20	0.983	UHRF1	DOX	25	86.96	52.479	0	213	85.079	195.514	2174	98	2174	1537	83.932	46.082	0	282	91.044	193.299	129004	81	129004
1378	25	21	0.817	UHRF1	DOX	25	78.36	40.263	0	164	85.394	195.815	1959	75	1959	1537	90.991	49.225	0	278	91.301	192.928	139853	88	139853
1379	26	22	1.049	UHRF1	DOX	25	95.28	34.163	26	171	85.457	195.532	2382	88	2382	1537	86.199	47.069	0	332	91.268	193.24	132488	83	132488
1380	27	23	0.943	UHRF1	DOX	25	85.36	53.224	0	189	85.446	195.842	2134	85	2134	1537	85.95	47.946	0	322	90.803	193.403	132105	83	132105
1381	28	24	1.009	UHRF1	DOX	25	102.2	43.762	18	175	85.397	195.878	2555	96	2555	1537	96.133	48.582	0	313	91.054	193.198	147756	93	147756
1382	29	25	1.192	UHRF1	DOX	25	114.36	46.046	12	188	85.327	195.723	2859	108	2859	1537	91.034	45.837	0	251	91.095	193.133	139919	89	139919
1383	30	26	0.913	UHRF1	DOX	25	85.36	44.228	20	204	85.372	195.603	2134	84	2134	1537	88.781	47.291	0	285	91.593	193.14	136457	85	136457
1384	31	27	0.96	UHRF1	DOX	25	85.72	43.845	0	157	85.397	195.626	2143	94	2143	1537	84.785	45.768	0	294	91.349	192.914	130315	80	130315
1385	32	28	0.997	UHRF1	DOX	25	101.56	56.103	21	255	85.229	195.638	2539	91	2539	1537	96.669	48.701	0	314	90.709	192.863	148580	93	148580
1386	33	29	0.945	UHRF1	DOX	25	90.56	44.546	0	205	85.372	195.586	2264	91	2264	1537	90.964	48.677	0	378	90.418	192.772	139811	87	139811
1387	34	30	0.872	UHRF1	DOX	25	86.28	39.068	0	161	85.456	195.386	2157	90	2157	1537	93.907	47.57	0	291	90.894	193.004	144335	91	144335
1388	35	31	0.869	UHRF1	DOX	25	81.2	38.727	10	148	85.484	195.958	2030	89	2030	1537	88.705	47.059	0	273	91.572	192.942	136340	86	136340
1389	36	32	1.056	UHRF1	DOX	25	98.84	39.664	19	178	85.221	195.515	2471	88	2471	1537	88.871	49.222	0	344	91.463	193.057	136595	83	136595
1390	37	33	1	UHRF1	DOX	25	86.36	43.8	28	189	85.277	195.764	2159	78	2159	1537	81.954	46.928	0	305	90.806	193.122	125964	78	125964
1391	38	34	1.042	UHRF1	DOX	25	99.48	43.777	22	204	85.194	195.613	2487	91	2487	1537	90.569	49.438	0	309	90.928	193.203	139205	86	139205
1392	39	35	0.946	UHRF1	DOX	25	93.96	46.547	0	149	85.456	195.465	2349	108	2349	1537	94.314	47.574	0	338	91.246	193.149	144960	91	144960
1393	40	36	1.004	UHRF1	DOX	25	96.2	47.262	25	193	85.72	195.552	2405	85	2405	1537	90.968	49.542	0	302	91.277	193.272	139818	87	139818
1394	41	37	1.238	UHRF1	DOX	25	122.76	53.621	12	218	85.365	195.795	3069	115	3069	1537	94.092	47.661	0	266	90.991	193.003	144619	91	144619
1395	42	38	0.841	UHRF1	DOX	25	82	33.781	28	157	85.73	195.596	2050	83	2050	1537	92.547	46.567	0	271	91.083	193.116	142244	89	142244
1396	43	39	0.945	UHRF1	DOX	25	87.96	53.766	2	196	85.106	195.66	2199	70	2199	1537	88.318	46.022	0	288	91.248	193.216	135745	85	135745
1397	44	40	1.012	UHRF1	DOX	25	100.2	50.898	0	202	85.713	195.35	2505	92	2505	1537	93.936	48.928	0	318	91.317	193.442	144380	89	144380
1398	45	41	1.097	UHRF1	DOX	25	99.28	53.897	0	189	85.216	195.775	2482	96	2482	1537	85.868	46.391	0	275	90.783	193.121	131979	84	131979
1399	46	42	0.812	UHRF1	DOX	25	76.4	36.721	0	144	85.451	195.668	1910	73	1910	1537	89.291	46.198	0	284	91.444	193.526	137240	87	137240
1400	47	43	1.16	UHRF1	DOX	25	107.48	35.743	46	173	85.485	195.613	2687	117	2687	1537	87.918	48.871	0	280	90.877	193.379	135130	84	135130
1401	48	44	0.949	UHRF1	DOX	25	88.8	44.414	10	198	85.561	195.3	2220	84	2220	1537	88.796	48.978	0	318	91.102	193.49	136480	87	136480
1402	49	45	0.721	UHRF1	DOX	25	66.72	40.856	7	154	85.172	195.694	1668	55	1668	1537	87.831	46.584	0	273	91.333	193.151	134996	85	134996
1403	50	46	1.087	UHRF1	DOX	25	99	36.419	0	171	85.523	195.559	2475	100	2475	1537	86.412	47.161	0	290	91.528	193.501	132815	83	132815
1404	51	47	0.705	UHRF1	DOX	25	64.16	47.645	0	151	85.214	195.802	1604	61	1604	1537	86.365	46.043	0	261	91.745	193.317	132743	83	132743
1405	52	48	1.037	UHRF1	DOX	25	96.76	46.246	0	181	85.093	195.457	2419	99	2419	1537	88.57	46.197	0	246	91.644	193.351	136132	85	136132
1406	53	49	1.148	UHRF1	DOX	25	103.32	33.053	48	194	85.508	195.748	2583	96	2583	1537	85.452	46.881	0	260	91.214	193.341	131339	84	131339
1407	54	50	1.046	UHRF1	DOX	25	98.84	58.818	0	195	85.508	195.81	2471	109	2471	1537	89.675	46.384	0	290	91.667	193.28	137830	86	137830
1408	55	51	1.143	UHRF1	DOX	25	103.8	45.654	6	177	85.541	195.448	2595	107	2595	1537	86.16	45.79	0	271	91.431	192.996	132428	84	132428
1409	56	52	0.933	UHRF1	DOX	25	86.64	40.249	7	179	85.286	195.666	2166	86	2166	1537	88.146	45.983	0	267	91.307	193.234	135480	85	135480
1410	57	53	1.03	UHRF1	DOX	25	96.52	39.998	22	182	85.497	195.626	2413	88	2413	1537	88.945	47.372	0	308	90.834	192.864	136708	86	136708
1411	58	54	0.97	UHRF1	DOX	25	89.04	38.789	15	166	85.546	195.761	2226	87	2226	1537	87.106	46.645	0	256	91.337	193.287	133882	87	133882
1412	59	55	1.036	UHRF1	DOX	25	91.44	44.058	0	201	85.279	195.548	2286	87	2286	1537	83.755	45.767	0	262	90.956	193.122	128731	82	128731
1413	60	56	1.086	UHRF1	DOX	25	101.04	42.64	35	182	85.394	195.519	2526	92	2526	1537	88.278	46.024	0	289	91.408	193.013	135683	84	135683
1414	61	57	1.089	UHRF1	DOX	25	104.72	44.399	26	171	85.472	195.636	2618	91	2618	1537	91.235	46.905	0	272	91.658	193.589	140228	89	140228
1415	62	58	0.928	UHRF1	DOX	25	89.28	36.381	16	171	85.536	195.765	2232	87	2232	1537	91.308	47.674	0	302	91.309	192.986	140340	87	140340
1416	63	59	0.802	UHRF1	DOX	25	73.8	37.405	9	156	85.43	195.572	1845	73	1845	1537	87.343	47.118	0	273	91.669	193.135	134246	85	134246
1417	64	60	0.93	UHRF1	DOX	25	86.64	50.09	23	218	85.457	195.866	2166	76	2166	1537	88.43	46.067	0	291	91.325	193.491	135917	86	135917
1418	65	61	0.951	UHRF1	DOX	25	84.32	35.067	0	154	85.413	195.645	2108	89	2108	1537	84.135	45.711	0	288	91.324	193.055	129315	80	129315
1419	66	62	1.032	UHRF1	DOX	25	97.76	51.51	21	224	85.542	195.883	2444	87	2444	1537	89.947	47.953	0	299	91.428	193.346	138248	87	138248
1420	67	63	1.038	UHRF1	DOX	25	104.4	56.683	25	229	85.755	195.748	2610	93	2610	1537	95.43	46.73	0	308	91.35	193.011	146676	91	146676
1421	68	64	1.016	UHRF1	DOX	25	94.16	47.895	9	187	85.685	195.566	2354	83	2354	1537	87.986	46.67	0	242	91.409	193.466	135234	85	135234
1422	69	65	1.11	UHRF1	DOX	25	98.84	51.484	8	219	85.35	195.798	2471	89	2471	1537	84.498	45.51	0	325	91.685	193.43	129874	82	129874
1423	70	66	0.966	UHRF1	DOX	25	93.64	34.422	27	183	85.324	195.444	2341	89	2341	1537	91.973	45.957	0	272	91.48	193.113	141362	89	141362
1424	71	67	0.869	UHRF1	DOX	25	76.76	43.816	0	154	85.523	195.477	1919	75	1919	1537	83.837	46.701	0	261	91.051	193.11	128858	81	128858
1425	72	68	0.62	UHRF1	DOX	25	53.44	30.556	0	126	85.299	195.788	1336	52	1336	1537	81.789	47.058	0	307	91.673	193.461	125710	79	125710
1426	73	69	1.144	UHRF1	DOX	25	100.6	44.095	0	173	85.341	195.638	2515	110	2515	1537	83.427	44.664	0	277	91.467	192.81	128228	80	128228
1427	74	70	1.005	UHRF1	DOX	25	97.28	47.968	4	207	85.57	195.774	2432	84	2432	1537	91.842	44.953	0	252	91.751	192.982	141161	88	141161
1428	75	71	0.854	UHRF1	DOX	25	80.12	39.385	4	180	85.648	195.579	2003	83	2003	1537	89.082	44.543	0	257	91.66	193.045	136919	87	136919
1429	76	72	1.072	UHRF1	DOX	25	104.56	51.405	2	251	85.723	195.479	2614	103	2614	1537	92.537	45.528	0	279	91.509	192.91	142230	90	142230
1430	77	73	0.93	UHRF1	DOX	25	82.2	40.614	0	155	85.452	195.535	2055	89	2055	1537	83.902	46.368	0	271	91.506	192.902	128958	82	128958
1431	78	74	1.034	UHRF1	DOX	25	89.64	33.91	35	158	85.589	195.608	2241	84	2241	1537	82.262	45.56	0	270	91.862	192.478	126437	78	126437
1432	79	75	1.036	UHRF1	DOX	25	88.24	50.856	9	229	85.672	195.419	2206	80	2206	1537	80.811	45.696	0	326	91.292	192.875	124206	78	124206
1433	80	76	0.833	UHRF1	DOX	25	70.92	49.38	0	190	85.512	195.748	1773	65	1773	1537	80.853	45.484	0	262	91.13	193.303	124271	79	124271
1434	81	77	0.857	UHRF1	DOX	25	77.28	46.524	0	170	85.655	195.757	1932	76	1932	1537	85.58	44.924	0	239	91.677	192.923	131536	82	131536
1435	82	78	1.066	UHRF1	DOX	25	91.2	56.758	0	219	85.202	195.847	2280	90	2280	1537	81.234	45.383	0	260	92.16	193.207	124857	80	124857
1436	83	79	0.826	UHRF1	DOX	25	78.88	45.911	0	189	85.643	195.624	1972	84	1972	1537	90.591	47.606	0	266	91.923	192.879	139238	90	139238
1437	84	80	0.971	UHRF1	DOX	25	94.64	46.853	6	196	85.577	195.607	2366	94	2366	1537	92.507	46.306	0	271	91.547	192.909	142184	90	142184
1438	85	81	0.983	UHRF1	DOX	25	95.32	42.831	19	188	85.665	195.644	2383	87	2383	1537	92.055	44.868	0	258	91.774	193.089	141488	89	141488
1439	86	82	0.703	UHRF1	DOX	25	60.16	32.874	0	123	85.417	195.58	1504	52	1504	1537	81.269	47.451	0	277	91.625	193.277	124910	77	124910
1440	87	83	0.701	UHRF1	DOX	25	59.68	47.446	0	171	85.91	195.625	1492	49	1492	1537	80.828	45.503	0	300	91.037	193.07	124232	77	124232
1441	88	84	0.81	UHRF1	DOX	25	74.28	55.439	4	224	85.672	195.694	1857	67	1857	1537	87.084	45.743	0	252	91.52	193.141	133848	85	133848
1442	89	85	0.808	UHRF1	DOX	25	74.08	43.712	0	153	85.346	195.584	1852	77	1852	1537	87.034	45.644	0	250	90.931	192.896	133771	85	133771
1443	90	86	0.776	UHRF1	DOX	25	71	30.497	10	131	85.554	195.658	1775	71	1775	1537	86.843	46.228	0	257	91.712	192.822	133478	84	133478
1444	91	87	0.569	UHRF1	DOX	25	51.44	38.171	0	169	85.238	195.602	1286	45	1286	1537	85.76	46.82	0	278	91.266	193.039	131813	82	131813
1445	92	88	0.751	UHRF1	DOX	25	66.76	29.018	27	141	85.501	195.596	1669	65	1669	1537	84.335	45.714	0	261	91.509	193.248	129623	81	129623
1446	93	89	0.834	UHRF1	DOX	25	71.44	44.353	11	183	85.68	196.058	1786	60	1786	1537	81.273	46.422	0	251	91.657	193.297	124916	77	124916
1447	94	90	0.952	UHRF1	DOX	25	94.4	34.326	38	174	85.452	195.658	2360	92	2360	1537	94.153	46.423	0	288	92.037	193.068	144713	92	144713
1448	95	91	0.736	UHRF1	DOX	25	69.68	36.894	0	158	85.238	195.717	1742	66	1742	1537	89.866	46.392	0	263	92.048	193.508	138124	88	138124
1449	96	92	0.687	UHRF1	DOX	25	60.8	41.916	0	140	85.554	195.761	1520	62	1520	1537	83.994	47.653	0	271	91.512	193.141	129099	81	129099
1450	97	93	0.821	UHRF1	DOX	25	77	45.385	0	168	85.685	195.508	1925	78	1925	1537	89.031	46.631	0	265	91.225	193.243	136840	85	136840
1451	98	94	0.826	UHRF1	DOX	25	70.92	58.168	0	255	85.481	196.29	1773	71	1773	1537	81.46	46.784	0	274	91.757	192.903	125204	78	125204
1452	99	95	1.251	UHRF1	DOX	25	112	35.386	48	178	85.552	195.718	2800	117	2800	1537	84.945	44.998	0	243	91.78	193.239	130561	83	130561
1453	100	96	0.775	UHRF1	DOX	25	75.88	39.224	9	161	85.136	195.335	1897	76	1897	1537	92.914	47.903	0	292	91.525	193.316	142809	91	142809
1454	101	97	0.601	UHRF1	DOX	25	53.08	30.669	0	128	85.746	195.526	1327	53	1327	1537	83.804	45.238	0	242	91.754	193.251	128807	81	128807
1455	102	98	0.86	UHRF1	DOX	25	74.96	36.421	10	152	85.431	195.453	1874	85	1874	1537	82.705	44.964	0	248	91.342	192.869	127117	80	127117
1456	103	99	0.787	UHRF1	DOX	25	73.36	42.629	2	146	85.465	195.417	1834	70	1834	1537	88.448	45.731	0	249	91.784	192.964	135945	86	135945
[truncated: 6,662 more rows]
