# Supplementary material for: Recent evolution of a TET-controlled and DPPA3/STELLA-driven pathway of passive DNA demethylation in mammals
Source: Nat Commun. 2020 Nov 24;11:5972. doi: 10.1038/s41467-020-19603-1 (PMC7686362; doi:10.1038/s41467-020-19603-1)
Supplement: Supplementary file 11 — Source Data [file 41467_2020_19603_MOESM11_ESM.zip › Supplementary_Figure_5.xlsx]

## Sheet: Supplementary_Figure_5g
Related to Supplementary Figure 5g
Quantification of the relative abundance of hUHRF1 in the cytoplasmic and nuclear fractions of human ESCs with and without induction of Dppa3
Fraction	Condition		Area	Mean	StdDev	Mode	Min	Max	X	Y	XM	YM	Perim.	BX	BY	Width	Height	Major	Minor	Angle	Circ.	Feret	IntDen	Median	Skew	Kurt	%Area	RawIntDen	Slice	FeretX	FeretY	FeretAngle	MinFeret	AR	Round	Solidity
nucleus	Dox+	Rep1	1.14901e+07	15247.2	9336.04	792	564	32188	88979.9	7744.25	88630.9	7735.12	17701.1	85344.8	6954.02	7270.11	1580.46	8203.45	1783.36	0	0.461	7439.92	175192000000	14100	0.111	-1.233	100	1753428	1	85344.8	6954.02	167.735	1580.46	4.6	0.217	1
nucleus	Dox+	Rep2	1.14901e+07	11770.3	8045.21	13084	264	28856	80761.5	8060.34	81036.4	8194.5	17701.1	77126.4	7270.11	7270.11	1580.46	8203.45	1783.36	0	0.461	7439.92	135242000000	10884	0.211	-1.279	100	1353584	1	77126.4	7270.11	167.735	1580.46	4.6	0.217	1
nucleus	Dox-	Rep1	1.14901e+07	18984.9	11072.8	8520	372	37432	72859.2	8692.53	72977.1	8753.13	17701.1	69224.1	7902.3	7270.11	1580.46	8203.45	1783.36	0	0.461	7439.92	218139000000	19004	0.009	-1.265	100	2183268	1	69224.1	7902.3	167.735	1580.46	4.6	0.217	1
nuc-dox2	Dox-	Rep2	1.14901e+07	19541.7	11021.8	26460	120	39552	64324.7	9008.62	64470.9	9055.01	17701.1	60689.7	8218.39	7270.11	1580.46	8203.45	1783.36	0	0.461	7439.92	224536000000	18008	0.167	-1.144	100	2247292	1	60689.7	8218.39	167.735	1580.46	4.6	0.217	1
cytoplasm	Dox+	Rep1	1.14901e+07	7168.52	3571.29	7952	256	14196	49784.5	9640.8	49790.6	9675.07	17701.1	46149.4	8850.57	7270.11	1580.46	8203.45	1783.36	0	0.461	7439.92	82367196983	7192	-0.133	-0.944	100	824380	1	46149.4	8850.57	167.735	1580.46	4.6	0.217	1
cytoplasm	Dox+	Rep2	1.14901e+07	6896.28	3596.4	324	0	12576	41882.2	9640.8	42170.2	9683.5	17701.1	38247.1	8850.57	7270.11	1580.46	8203.45	1783.36	0	0.461	7439.92	79239085914	7104	-0.344	-0.953	99.13	793072	1	38247.1	8850.57	167.735	1580.46	4.6	0.217	1
cytoplasm	Dox-	Rep1	1.14901e+07	4018.12	2325.14	0	0	7820	34612.1	9956.9	34602.1	10015.6	17701.1	30977	9166.67	7270.11	1580.46	8203.45	1783.36	0	0.461	7439.92	46168713276	3936	-0.076	-1.16	98.261	462084	1	30977	9166.67	167.735	1580.46	4.6	0.217	1
cytoplasm	Dox-	Rep2	1.14901e+07	3757.01	2093.51	1292	0	8396	26393.7	9640.8	27038.4	9726.21	17701.1	22758.6	8850.57	7270.11	1580.46	8203.45	1783.36	0	0.461	7439.92	43168492273	3984	-0.047	-0.799	99.13	432056	1	22758.6	8850.57	167.735	1580.46	4.6	0.217	1

## Sheet: Supplementary_Figure_5h
Related to Supplementary Figure 5h
SUMMARY STATISTICS
timepointNumber	timpoint_Minutes_after_dox_addition	variable	n (number of cells analyzed per timepoint)	mean	median	Percentile_75	Percentile_25	sd	sem	CI_lower	CI_upper
2	-90	NC_Ratio_BGSUB	363	1.23465	1.12715	1.31429	0.990901	0.471124	0.0247617	1.18596	1.28335
2	-90	Nuclear_COV_BGSUB	363	0.455195	0.434589	0.530204	0.364846	0.115968	0.00609516	0.443209	0.467181
3	-80	NC_Ratio_BGSUB	384	1.23978	1.12788	1.32948	0.995369	0.474874	0.0242649	1.19207	1.28749
3	-80	Nuclear_COV_BGSUB	384	0.451317	0.435807	0.518175	0.365916	0.109821	0.00561158	0.440283	0.46235
4	-70	NC_Ratio_BGSUB	370	1.24784	1.1188	1.33051	0.99088	0.500879	0.0260747	1.19657	1.29911
4	-70	Nuclear_COV_BGSUB	370	0.456514	0.434642	0.525697	0.367251	0.115217	0.00599794	0.44472	0.468309
5	-60	NC_Ratio_BGSUB	383	1.26317	1.15444	1.38336	0.988146	0.51899	0.0265538	1.21096	1.31538
5	-60	Nuclear_COV_BGSUB	383	0.45659	0.436854	0.517347	0.366468	0.114109	0.00583834	0.44511	0.468069
6	-50	NC_Ratio_BGSUB	380	1.28205	1.17467	1.3971	1.00805	0.52397	0.0269145	1.22913	1.33497
6	-50	Nuclear_COV_BGSUB	380	0.457201	0.440988	0.516425	0.370597	0.110947	0.00569894	0.445996	0.468407
7	-40	NC_Ratio_BGSUB	372	1.2885	1.16496	1.37223	1.00141	0.539878	0.0280291	1.23338	1.34361
7	-40	Nuclear_COV_BGSUB	372	0.462772	0.437782	0.518044	0.36865	0.154192	0.00800527	0.447031	0.478514
8	-30	NC_Ratio_BGSUB	378	1.30049	1.16455	1.37271	1.00962	0.592921	0.030537	1.24044	1.36053
8	-30	Nuclear_COV_BGSUB	378	0.450011	0.426551	0.501285	0.36578	0.112537	0.00579597	0.438614	0.461407
9	-20	NC_Ratio_BGSUB	366	1.33441	1.19127	1.44767	1.023	0.598545	0.0313293	1.2728	1.39602
9	-20	Nuclear_COV_BGSUB	366	0.446671	0.425471	0.509098	0.367475	0.104747	0.00548273	0.435889	0.457453
10	-10	NC_Ratio_BGSUB	380	1.35048	1.22306	1.45064	1.0449	0.599944	0.0308171	1.28988	1.41107
10	-10	Nuclear_COV_BGSUB	380	0.455872	0.430765	0.522733	0.371379	0.111375	0.00572096	0.444623	0.467121
11	0	NC_Ratio_BGSUB	385	1.34491	1.24139	1.44885	1.04512	0.541364	0.0276264	1.2906	1.39923
11	0	Nuclear_COV_BGSUB	385	0.456286	0.433522	0.526491	0.365741	0.115558	0.00589706	0.444691	0.46788
12	10	NC_Ratio_BGSUB	384	1.33876	1.26413	1.48079	1.0612	0.477344	0.0243911	1.2908	1.38672
12	10	Nuclear_COV_BGSUB	384	0.454208	0.424303	0.516187	0.365446	0.119879	0.00612554	0.442164	0.466252
13	20	NC_Ratio_BGSUB	356	1.50545	1.37641	1.65666	1.16416	0.628245	0.0333438	1.43988	1.57103
13	20	Nuclear_COV_BGSUB	356	0.439388	0.414727	0.5026	0.358518	0.11513	0.00611047	0.427371	0.451405
14	30	NC_Ratio_BGSUB	355	2.19062	2.09065	2.6099	1.61079	0.802422	0.0426482	2.10675	2.2745
14	30	Nuclear_COV_BGSUB	355	0.425383	0.404963	0.483176	0.358363	0.0917486	0.00487638	0.415792	0.434973
15	40	NC_Ratio_BGSUB	356	3.29281	3.10954	4.03243	2.23876	1.4044	0.0745376	3.14622	3.4394
15	40	Nuclear_COV_BGSUB	356	0.441676	0.42709	0.49239	0.372376	0.0873184	0.00463438	0.432562	0.450791
16	50	NC_Ratio_BGSUB	349	3.98814	3.69909	5.11775	2.5981	1.76121	0.0944106	3.80245	4.17383
16	50	Nuclear_COV_BGSUB	349	0.451973	0.435642	0.510144	0.387288	0.0823378	0.00441377	0.443292	0.460654
17	60	NC_Ratio_BGSUB	351	4.31895	3.82683	5.52827	2.85426	1.87397	0.100168	4.12194	4.51596
17	60	Nuclear_COV_BGSUB	351	0.452833	0.440061	0.509168	0.388391	0.0792951	0.0042385	0.444496	0.461169
18	70	NC_Ratio_BGSUB	363	4.52589	4.18916	5.84451	3.02959	1.90539	0.100145	4.32896	4.72283
18	70	Nuclear_COV_BGSUB	363	0.46007	0.444281	0.513652	0.401552	0.0776873	0.00408315	0.452041	0.4681
19	80	NC_Ratio_BGSUB	345	4.64987	4.30446	5.85355	3.13714	1.90974	0.102966	4.44735	4.85239
19	80	Nuclear_COV_BGSUB	345	0.463722	0.449267	0.509214	0.408231	0.0870414	0.00469296	0.454492	0.472953
20	90	NC_Ratio_BGSUB	342	4.69939	4.3837	5.90855	3.24907	1.93469	0.10477	4.49331	4.90546
20	90	Nuclear_COV_BGSUB	342	0.465484	0.448494	0.51003	0.402604	0.0848717	0.00459606	0.456444	0.474524
21	100	NC_Ratio_BGSUB	345	4.74414	4.37209	5.94058	3.2687	2.01038	0.108392	4.53095	4.95734
21	100	Nuclear_COV_BGSUB	345	0.469112	0.452912	0.510963	0.410337	0.0856242	0.00461655	0.460032	0.478192
22	110	NC_Ratio_BGSUB	329	4.7454	4.42606	5.94892	3.2082	2.0197	0.111519	4.52602	4.96479
22	110	Nuclear_COV_BGSUB	329	0.473021	0.460117	0.517265	0.411622	0.0808075	0.00446185	0.464243	0.481798
23	120	NC_Ratio_BGSUB	327	4.67846	4.50015	5.85364	3.06387	1.95823	0.108456	4.4651	4.89182
23	120	Nuclear_COV_BGSUB	327	0.471922	0.457393	0.519185	0.413479	0.0799022	0.00442537	0.463216	0.480628
24	130	NC_Ratio_BGSUB	299	4.64376	4.47748	5.82215	3.07695	1.93925	0.112338	4.42268	4.86483
24	130	Nuclear_COV_BGSUB	299	0.475998	0.464628	0.528071	0.415964	0.0788656	0.00456856	0.467008	0.484989
25	140	NC_Ratio_BGSUB	306	4.64503	4.31753	5.98403	3.14404	1.92449	0.110196	4.42819	4.86187
25	140	Nuclear_COV_BGSUB	306	0.473682	0.462714	0.522931	0.414993	0.0749191	0.00428986	0.46524	0.482123
26	150	NC_Ratio_BGSUB	301	4.58329	4.30277	5.92867	3.08524	1.84167	0.106329	4.37404	4.79253
26	150	Nuclear_COV_BGSUB	301	0.478066	0.464265	0.527697	0.420975	0.0760736	0.00439211	0.469423	0.48671
27	160	NC_Ratio_BGSUB	279	4.52012	4.09295	5.86769	2.92872	1.93416	0.116003	4.29177	4.74848
27	160	Nuclear_COV_BGSUB	279	0.477714	0.464773	0.524581	0.423528	0.0729506	0.00437529	0.469101	0.486327
28	170	NC_Ratio_BGSUB	299	4.40124	3.97996	5.56245	2.94403	1.83054	0.10604	4.19255	4.60992
28	170	Nuclear_COV_BGSUB	299	0.485388	0.473641	0.532356	0.430138	0.0867791	0.00502698	0.475496	0.495281
29	180	NC_Ratio_BGSUB	285	4.29228	4.06585	5.46204	2.92937	1.74303	0.10343	4.08869	4.49586
29	180	Nuclear_COV_BGSUB	285	0.489127	0.475565	0.54442	0.433953	0.0781313	0.00463624	0.480001	0.498252
30	190	NC_Ratio_BGSUB	258	4.45696	4.10264	5.88517	3.0656	1.89762	0.118371	4.22386	4.69005
30	190	Nuclear_COV_BGSUB	258	0.488002	0.475652	0.539152	0.430354	0.0771887	0.0048149	0.47852	0.497483
31	200	NC_Ratio_BGSUB	245	4.50147	4.06133	5.86137	3.17565	1.79324	0.1148	4.27535	4.7276
31	200	Nuclear_COV_BGSUB	245	0.488229	0.476649	0.539936	0.43507	0.070111	0.0044884	0.479388	0.49707
32	210	NC_Ratio_BGSUB	247	4.34021	4.06875	5.58559	2.94757	1.77742	0.113324	4.11701	4.56342
32	210	Nuclear_COV_BGSUB	247	0.490967	0.48011	0.543593	0.438152	0.0716632	0.00456908	0.481967	0.499966
33	220	NC_Ratio_BGSUB	239	4.27292	3.87137	5.44448	2.95656	1.79511	0.11636	4.04369	4.50214
33	220	Nuclear_COV_BGSUB	239	0.500058	0.479375	0.553018	0.436771	0.0885749	0.00574146	0.488747	0.511368
34	230	NC_Ratio_BGSUB	211	4.37324	4.12862	5.59866	2.89155	1.86868	0.128951	4.11904	4.62745
34	230	Nuclear_COV_BGSUB	211	0.500011	0.485297	0.549715	0.436388	0.0957345	0.00660631	0.486988	0.513034
Raw data from single cells plotted in box plots
timepoint	variable	value
2	NC_Ratio_BGSUB	1.033
2	NC_Ratio_BGSUB	1.08114
2	NC_Ratio_BGSUB	1.13679
2	NC_Ratio_BGSUB	1.05891
2	NC_Ratio_BGSUB	0.927072
2	NC_Ratio_BGSUB	0.897831
2	NC_Ratio_BGSUB	0.885715
2	NC_Ratio_BGSUB	1.87713
2	NC_Ratio_BGSUB	1.128
2	NC_Ratio_BGSUB	1.1545
2	NC_Ratio_BGSUB	1.27431
2	NC_Ratio_BGSUB	0.883614
2	NC_Ratio_BGSUB	2.26087
2	NC_Ratio_BGSUB	1.06958
2	NC_Ratio_BGSUB	1.29055
2	NC_Ratio_BGSUB	1.40664
2	NC_Ratio_BGSUB	0.893456
2	NC_Ratio_BGSUB	0.984778
2	NC_Ratio_BGSUB	1.20141
2	NC_Ratio_BGSUB	1.31432
2	NC_Ratio_BGSUB	1.7547
2	NC_Ratio_BGSUB	1.24298
2	NC_Ratio_BGSUB	1.92431
2	NC_Ratio_BGSUB	1.86086
2	NC_Ratio_BGSUB	1.53387
2	NC_Ratio_BGSUB	0.904575
2	NC_Ratio_BGSUB	1.65634
2	NC_Ratio_BGSUB	1.10864
2	NC_Ratio_BGSUB	1.31426
2	NC_Ratio_BGSUB	0.718241
2	NC_Ratio_BGSUB	1.30634
2	NC_Ratio_BGSUB	1.6914
2	NC_Ratio_BGSUB	1.32056
2	NC_Ratio_BGSUB	1.37603
2	NC_Ratio_BGSUB	1.16452
2	NC_Ratio_BGSUB	0.77116
2	NC_Ratio_BGSUB	0.844984
2	NC_Ratio_BGSUB	0.919148
2	NC_Ratio_BGSUB	2.85594
2	NC_Ratio_BGSUB	3.12601
2	NC_Ratio_BGSUB	1.17292
2	NC_Ratio_BGSUB	0.92214
2	NC_Ratio_BGSUB	1.2075
2	NC_Ratio_BGSUB	1.09271
2	NC_Ratio_BGSUB	0.945128
2	NC_Ratio_BGSUB	1.01203
2	NC_Ratio_BGSUB	0.981807
2	NC_Ratio_BGSUB	1.34923
2	NC_Ratio_BGSUB	1.35757
2	NC_Ratio_BGSUB	1.29822
2	NC_Ratio_BGSUB	0.797623
2	NC_Ratio_BGSUB	1.82664
2	NC_Ratio_BGSUB	1.40735
2	NC_Ratio_BGSUB	1.96264
2	NC_Ratio_BGSUB	1.04573
2	NC_Ratio_BGSUB	1.11073
2	NC_Ratio_BGSUB	1.1835
2	NC_Ratio_BGSUB	1.46928
2	NC_Ratio_BGSUB	1.03884
2	NC_Ratio_BGSUB	1.38654
2	NC_Ratio_BGSUB	1.30549
2	NC_Ratio_BGSUB	1.00788
2	NC_Ratio_BGSUB	0.471264
2	NC_Ratio_BGSUB	0.977028
2	NC_Ratio_BGSUB	0.943599
2	NC_Ratio_BGSUB	1.11401
2	NC_Ratio_BGSUB	1.0177
2	NC_Ratio_BGSUB	1.73699
2	NC_Ratio_BGSUB	0.969928
2	NC_Ratio_BGSUB	1.24117
2	NC_Ratio_BGSUB	0.994097
2	NC_Ratio_BGSUB	0.965791
2	NC_Ratio_BGSUB	1.41563
2	NC_Ratio_BGSUB	1.77374
2	NC_Ratio_BGSUB	0.730741
2	NC_Ratio_BGSUB	0.975556
2	NC_Ratio_BGSUB	1.60047
2	NC_Ratio_BGSUB	1.22548
2	NC_Ratio_BGSUB	0.953361
2	NC_Ratio_BGSUB	0.88444
2	NC_Ratio_BGSUB	1.20946
2	NC_Ratio_BGSUB	1.44766
2	NC_Ratio_BGSUB	1.66659
2	NC_Ratio_BGSUB	2.34778
2	NC_Ratio_BGSUB	1.00279
2	NC_Ratio_BGSUB	0.963154
2	NC_Ratio_BGSUB	1.26837
2	NC_Ratio_BGSUB	2.13481
2	NC_Ratio_BGSUB	1.20256
2	NC_Ratio_BGSUB	1.0401
2	NC_Ratio_BGSUB	1.18568
2	NC_Ratio_BGSUB	3.48199
2	NC_Ratio_BGSUB	1.10997
2	NC_Ratio_BGSUB	1.1548
2	NC_Ratio_BGSUB	4.31353
2	NC_Ratio_BGSUB	2.44366
2	NC_Ratio_BGSUB	1.97574
2	NC_Ratio_BGSUB	1.89927
2	NC_Ratio_BGSUB	1.67012
2	NC_Ratio_BGSUB	1.1616
2	NC_Ratio_BGSUB	1.37506
2	NC_Ratio_BGSUB	1.08947
2	NC_Ratio_BGSUB	1.18657
2	NC_Ratio_BGSUB	1.51651
2	NC_Ratio_BGSUB	1.34988
2	NC_Ratio_BGSUB	1.31257
2	NC_Ratio_BGSUB	0.663032
2	NC_Ratio_BGSUB	1.24442
2	NC_Ratio_BGSUB	1.275
2	NC_Ratio_BGSUB	1.02395
2	NC_Ratio_BGSUB	1.49684
2	NC_Ratio_BGSUB	1.09669
2	NC_Ratio_BGSUB	0.806716
2	NC_Ratio_BGSUB	1.72497
2	NC_Ratio_BGSUB	0.960494
2	NC_Ratio_BGSUB	1.14223
2	NC_Ratio_BGSUB	0.902983
2	NC_Ratio_BGSUB	0.629447
2	NC_Ratio_BGSUB	1.0053
2	NC_Ratio_BGSUB	0.999757
2	NC_Ratio_BGSUB	0.960856
2	NC_Ratio_BGSUB	1.08894
2	NC_Ratio_BGSUB	1.07989
2	NC_Ratio_BGSUB	1.28211
2	NC_Ratio_BGSUB	0.940173
2	NC_Ratio_BGSUB	1.06542
2	NC_Ratio_BGSUB	1.0675
2	NC_Ratio_BGSUB	1.00744
2	NC_Ratio_BGSUB	0.950607
2	NC_Ratio_BGSUB	1.00381
2	NC_Ratio_BGSUB	1.0854
2	NC_Ratio_BGSUB	0.932535
2	NC_Ratio_BGSUB	0.925225
2	NC_Ratio_BGSUB	1.00864
2	NC_Ratio_BGSUB	1.3982
2	NC_Ratio_BGSUB	1.03805
2	NC_Ratio_BGSUB	0.874502
2	NC_Ratio_BGSUB	1.15711
2	NC_Ratio_BGSUB	1.25258
2	NC_Ratio_BGSUB	1.12615
2	NC_Ratio_BGSUB	1.34284
2	NC_Ratio_BGSUB	1.17845
2	NC_Ratio_BGSUB	1.1582
2	NC_Ratio_BGSUB	0.922352
2	NC_Ratio_BGSUB	1.10689
2	NC_Ratio_BGSUB	1.14712
2	NC_Ratio_BGSUB	1.04725
2	NC_Ratio_BGSUB	1.13934
2	NC_Ratio_BGSUB	1.02188
2	NC_Ratio_BGSUB	1.29504
2	NC_Ratio_BGSUB	1.1689
2	NC_Ratio_BGSUB	0.795783
2	NC_Ratio_BGSUB	1.12045
2	NC_Ratio_BGSUB	0.97696
2	NC_Ratio_BGSUB	1.07908
2	NC_Ratio_BGSUB	0.990148
2	NC_Ratio_BGSUB	0.99143
2	NC_Ratio_BGSUB	1.30413
2	NC_Ratio_BGSUB	2.26451
2	NC_Ratio_BGSUB	1.02793
2	NC_Ratio_BGSUB	1.32244
2	NC_Ratio_BGSUB	0.870948
2	NC_Ratio_BGSUB	1.04293
2	NC_Ratio_BGSUB	0.918889
2	NC_Ratio_BGSUB	0.526184
2	NC_Ratio_BGSUB	1.43208
2	NC_Ratio_BGSUB	1.18291
2	NC_Ratio_BGSUB	1.28517
2	NC_Ratio_BGSUB	0.9926
2	NC_Ratio_BGSUB	0.968277
2	NC_Ratio_BGSUB	1.17143
2	NC_Ratio_BGSUB	1.78388
2	NC_Ratio_BGSUB	1.17352
2	NC_Ratio_BGSUB	1.31254
2	NC_Ratio_BGSUB	2.14605
2	NC_Ratio_BGSUB	0.941305
2	NC_Ratio_BGSUB	1.30343
2	NC_Ratio_BGSUB	1.40667
2	NC_Ratio_BGSUB	1.19016
2	NC_Ratio_BGSUB	0.973792
2	NC_Ratio_BGSUB	1.33618
2	NC_Ratio_BGSUB	1.15975
2	NC_Ratio_BGSUB	1.27383
2	NC_Ratio_BGSUB	1.11236
2	NC_Ratio_BGSUB	1.14744
2	NC_Ratio_BGSUB	1.30672
2	NC_Ratio_BGSUB	1.47108
2	NC_Ratio_BGSUB	3.78287
2	NC_Ratio_BGSUB	1.42232
2	NC_Ratio_BGSUB	1.50428
2	NC_Ratio_BGSUB	1.05018
2	NC_Ratio_BGSUB	1.35558
2	NC_Ratio_BGSUB	0.870139
2	NC_Ratio_BGSUB	1.10455
2	NC_Ratio_BGSUB	1.57228
2	NC_Ratio_BGSUB	0.858098
2	NC_Ratio_BGSUB	1.17487
2	NC_Ratio_BGSUB	0.898275
2	NC_Ratio_BGSUB	0.981333
2	NC_Ratio_BGSUB	0.702101
2	NC_Ratio_BGSUB	1.28769
2	NC_Ratio_BGSUB	1.19535
2	NC_Ratio_BGSUB	0.990373
2	NC_Ratio_BGSUB	1.01023
2	NC_Ratio_BGSUB	0.944748
2	NC_Ratio_BGSUB	1.68682
2	NC_Ratio_BGSUB	1.45871
2	NC_Ratio_BGSUB	1.0535
2	NC_Ratio_BGSUB	1.08465
2	NC_Ratio_BGSUB	1.60911
2	NC_Ratio_BGSUB	1.109
2	NC_Ratio_BGSUB	1.15632
2	NC_Ratio_BGSUB	0.957999
2	NC_Ratio_BGSUB	0.9035
2	NC_Ratio_BGSUB	1.01633
2	NC_Ratio_BGSUB	0.879645
2	NC_Ratio_BGSUB	0.84693
2	NC_Ratio_BGSUB	1.1766
2	NC_Ratio_BGSUB	0.948187
2	NC_Ratio_BGSUB	1.18335
2	NC_Ratio_BGSUB	0.78569
2	NC_Ratio_BGSUB	0.924471
2	NC_Ratio_BGSUB	1.19472
2	NC_Ratio_BGSUB	1.05993
2	NC_Ratio_BGSUB	0.806536
2	NC_Ratio_BGSUB	1.02052
2	NC_Ratio_BGSUB	1.3925
2	NC_Ratio_BGSUB	1.06697
2	NC_Ratio_BGSUB	1.40272
2	NC_Ratio_BGSUB	1.36603
2	NC_Ratio_BGSUB	1.15825
2	NC_Ratio_BGSUB	0.879424
2	NC_Ratio_BGSUB	1.41795
2	NC_Ratio_BGSUB	1.16173
2	NC_Ratio_BGSUB	0.972046
2	NC_Ratio_BGSUB	1.10597
2	NC_Ratio_BGSUB	1.08094
2	NC_Ratio_BGSUB	1.04952
2	NC_Ratio_BGSUB	1.52489
2	NC_Ratio_BGSUB	1.08684
2	NC_Ratio_BGSUB	1.12544
2	NC_Ratio_BGSUB	1.16589
2	NC_Ratio_BGSUB	0.864382
2	NC_Ratio_BGSUB	1.48239
2	NC_Ratio_BGSUB	1.39299
2	NC_Ratio_BGSUB	1.26096
2	NC_Ratio_BGSUB	1.26838
2	NC_Ratio_BGSUB	1.39232
2	NC_Ratio_BGSUB	1.74123
2	NC_Ratio_BGSUB	1.25048
2	NC_Ratio_BGSUB	1.29982
2	NC_Ratio_BGSUB	1.20601
2	NC_Ratio_BGSUB	1.28786
2	NC_Ratio_BGSUB	1.49904
2	NC_Ratio_BGSUB	1.16421
2	NC_Ratio_BGSUB	1.00026
2	NC_Ratio_BGSUB	0.946213
2	NC_Ratio_BGSUB	0.850619
2	NC_Ratio_BGSUB	1.11746
2	NC_Ratio_BGSUB	1.26403
2	NC_Ratio_BGSUB	1.24826
2	NC_Ratio_BGSUB	0.919426
2	NC_Ratio_BGSUB	0.867223
2	NC_Ratio_BGSUB	1.7234
2	NC_Ratio_BGSUB	1.0045
2	NC_Ratio_BGSUB	1.28142
2	NC_Ratio_BGSUB	1.16116
2	NC_Ratio_BGSUB	2.06624
2	NC_Ratio_BGSUB	1.08617
2	NC_Ratio_BGSUB	1.23022
2	NC_Ratio_BGSUB	1.06333
2	NC_Ratio_BGSUB	1.10621
2	NC_Ratio_BGSUB	1.56768
2	NC_Ratio_BGSUB	1.08338
2	NC_Ratio_BGSUB	1.6681
2	NC_Ratio_BGSUB	0.818911
2	NC_Ratio_BGSUB	0.91601
2	NC_Ratio_BGSUB	1.04383
2	NC_Ratio_BGSUB	1.36993
2	NC_Ratio_BGSUB	1.00461
2	NC_Ratio_BGSUB	1.59423
2	NC_Ratio_BGSUB	1.29875
2	NC_Ratio_BGSUB	1.7882
2	NC_Ratio_BGSUB	1.04506
2	NC_Ratio_BGSUB	1.53922
2	NC_Ratio_BGSUB	1.62372
2	NC_Ratio_BGSUB	1.75474
2	NC_Ratio_BGSUB	1.0958
2	NC_Ratio_BGSUB	1.42937
2	NC_Ratio_BGSUB	0.970588
2	NC_Ratio_BGSUB	1.21609
2	NC_Ratio_BGSUB	1.63733
2	NC_Ratio_BGSUB	1.22871
2	NC_Ratio_BGSUB	1.067
2	NC_Ratio_BGSUB	1.01682
2	NC_Ratio_BGSUB	1.2782
2	NC_Ratio_BGSUB	1.24111
2	NC_Ratio_BGSUB	1.16946
2	NC_Ratio_BGSUB	1.07603
2	NC_Ratio_BGSUB	1.11802
2	NC_Ratio_BGSUB	0.91222
2	NC_Ratio_BGSUB	1.03133
2	NC_Ratio_BGSUB	0.898881
2	NC_Ratio_BGSUB	1.05139
2	NC_Ratio_BGSUB	0.995316
2	NC_Ratio_BGSUB	1.02459
2	NC_Ratio_BGSUB	1.13675
2	NC_Ratio_BGSUB	0.947561
2	NC_Ratio_BGSUB	0.83909
2	NC_Ratio_BGSUB	1.02667
2	NC_Ratio_BGSUB	0.819972
2	NC_Ratio_BGSUB	0.900874
2	NC_Ratio_BGSUB	1.30358
2	NC_Ratio_BGSUB	1.12715
2	NC_Ratio_BGSUB	0.840238
2	NC_Ratio_BGSUB	1.09042
2	NC_Ratio_BGSUB	1.18234
2	NC_Ratio_BGSUB	1.45472
2	NC_Ratio_BGSUB	0.837036
2	NC_Ratio_BGSUB	1.19145
2	NC_Ratio_BGSUB	1.04727
2	NC_Ratio_BGSUB	1.70534
2	NC_Ratio_BGSUB	1.20948
2	NC_Ratio_BGSUB	0.906765
2	NC_Ratio_BGSUB	1.23132
2	NC_Ratio_BGSUB	1.32365
2	NC_Ratio_BGSUB	1.33409
2	NC_Ratio_BGSUB	1.07025
2	NC_Ratio_BGSUB	1.09779
2	NC_Ratio_BGSUB	1.14594
2	NC_Ratio_BGSUB	0.959386
2	NC_Ratio_BGSUB	1.1353
2	NC_Ratio_BGSUB	3.17405
2	NC_Ratio_BGSUB	1.67384
2	NC_Ratio_BGSUB	0.981338
2	NC_Ratio_BGSUB	0.643857
2	NC_Ratio_BGSUB	0.917589
2	NC_Ratio_BGSUB	1.05759
2	NC_Ratio_BGSUB	0.882353
2	NC_Ratio_BGSUB	0.945738
2	NC_Ratio_BGSUB	1.05118
2	NC_Ratio_BGSUB	0.976815
2	NC_Ratio_BGSUB	1.08552
2	NC_Ratio_BGSUB	1.29109
2	NC_Ratio_BGSUB	1.27815
2	NC_Ratio_BGSUB	1.12519
2	NC_Ratio_BGSUB	1.91277
2	NC_Ratio_BGSUB	1.69507
2	NC_Ratio_BGSUB	1.01604
2	NC_Ratio_BGSUB	1.29519
2	NC_Ratio_BGSUB	1.20074
2	NC_Ratio_BGSUB	0.986948
2	NC_Ratio_BGSUB	0.880878
2	NC_Ratio_BGSUB	1.01971
2	NC_Ratio_BGSUB	0.834407
2	NC_Ratio_BGSUB	0.994348
2	NC_Ratio_BGSUB	0.809021
2	NC_Ratio_BGSUB	0.998576
2	NC_Ratio_BGSUB	1.34834
2	NC_Ratio_BGSUB	1.09764
2	NC_Ratio_BGSUB	2.00084
2	NC_Ratio_BGSUB	1.16717
2	NC_Ratio_BGSUB	5.24221
2	Nuclear_COV_BGSUB	0.598365
2	Nuclear_COV_BGSUB	0.379673
2	Nuclear_COV_BGSUB	0.375811
2	Nuclear_COV_BGSUB	0.316046
2	Nuclear_COV_BGSUB	0.647167
2	Nuclear_COV_BGSUB	0.576235
2	Nuclear_COV_BGSUB	0.506241
2	Nuclear_COV_BGSUB	0.400731
2	Nuclear_COV_BGSUB	0.282902
2	Nuclear_COV_BGSUB	0.472425
2	Nuclear_COV_BGSUB	0.31864
2	Nuclear_COV_BGSUB	0.353821
2	Nuclear_COV_BGSUB	0.404173
2	Nuclear_COV_BGSUB	0.351416
2	Nuclear_COV_BGSUB	0.301371
2	Nuclear_COV_BGSUB	0.348563
2	Nuclear_COV_BGSUB	0.541999
2	Nuclear_COV_BGSUB	0.360024
2	Nuclear_COV_BGSUB	0.364237
2	Nuclear_COV_BGSUB	0.496131
2	Nuclear_COV_BGSUB	0.651185
2	Nuclear_COV_BGSUB	0.37649
2	Nuclear_COV_BGSUB	0.454004
2	Nuclear_COV_BGSUB	0.426116
2	Nuclear_COV_BGSUB	0.537873
2	Nuclear_COV_BGSUB	0.344937
2	Nuclear_COV_BGSUB	0.494473
2	Nuclear_COV_BGSUB	0.471836
2	Nuclear_COV_BGSUB	0.517836
2	Nuclear_COV_BGSUB	0.804805
2	Nuclear_COV_BGSUB	0.49635
2	Nuclear_COV_BGSUB	0.30129
2	Nuclear_COV_BGSUB	0.33532
2	Nuclear_COV_BGSUB	0.337762
2	Nuclear_COV_BGSUB	0.322762
2	Nuclear_COV_BGSUB	0.388137
2	Nuclear_COV_BGSUB	0.369456
2	Nuclear_COV_BGSUB	0.333481
2	Nuclear_COV_BGSUB	0.697484
2	Nuclear_COV_BGSUB	0.583616
2	Nuclear_COV_BGSUB	0.658618
2	Nuclear_COV_BGSUB	0.633704
2	Nuclear_COV_BGSUB	0.542165
2	Nuclear_COV_BGSUB	0.447948
2	Nuclear_COV_BGSUB	0.667174
2	Nuclear_COV_BGSUB	0.480455
2	Nuclear_COV_BGSUB	0.342596
2	Nuclear_COV_BGSUB	0.394562
2	Nuclear_COV_BGSUB	0.339966
2	Nuclear_COV_BGSUB	0.460595
2	Nuclear_COV_BGSUB	0.707607
2	Nuclear_COV_BGSUB	0.355048
2	Nuclear_COV_BGSUB	0.472696
2	Nuclear_COV_BGSUB	0.355888
2	Nuclear_COV_BGSUB	0.382861
2	Nuclear_COV_BGSUB	0.31579
2	Nuclear_COV_BGSUB	0.456994
2	Nuclear_COV_BGSUB	0.362091
2	Nuclear_COV_BGSUB	0.335128
2	Nuclear_COV_BGSUB	0.295797
2	Nuclear_COV_BGSUB	0.388361
2	Nuclear_COV_BGSUB	0.394068
2	Nuclear_COV_BGSUB	0.952504
2	Nuclear_COV_BGSUB	0.558951
2	Nuclear_COV_BGSUB	0.32139
2	Nuclear_COV_BGSUB	0.43805
2	Nuclear_COV_BGSUB	0.343943
2	Nuclear_COV_BGSUB	0.737029
2	Nuclear_COV_BGSUB	0.316201
2	Nuclear_COV_BGSUB	0.44364
2	Nuclear_COV_BGSUB	0.524805
2	Nuclear_COV_BGSUB	0.502964
2	Nuclear_COV_BGSUB	0.376744
2	Nuclear_COV_BGSUB	0.361717
2	Nuclear_COV_BGSUB	0.690983
2	Nuclear_COV_BGSUB	0.329798
2	Nuclear_COV_BGSUB	0.515265
2	Nuclear_COV_BGSUB	0.571692
2	Nuclear_COV_BGSUB	0.569663
2	Nuclear_COV_BGSUB	0.673196
2	Nuclear_COV_BGSUB	0.432782
2	Nuclear_COV_BGSUB	0.411276
2	Nuclear_COV_BGSUB	0.445475
2	Nuclear_COV_BGSUB	0.349642
2	Nuclear_COV_BGSUB	0.476186
2	Nuclear_COV_BGSUB	0.573834
2	Nuclear_COV_BGSUB	0.530667
2	Nuclear_COV_BGSUB	0.331777
2	Nuclear_COV_BGSUB	0.31867
2	Nuclear_COV_BGSUB	0.37677
2	Nuclear_COV_BGSUB	0.439982
2	Nuclear_COV_BGSUB	0.687302
2	Nuclear_COV_BGSUB	0.401704
2	Nuclear_COV_BGSUB	0.420103
2	Nuclear_COV_BGSUB	0.523961
2	Nuclear_COV_BGSUB	0.655973
2	Nuclear_COV_BGSUB	0.582453
2	Nuclear_COV_BGSUB	0.593609
2	Nuclear_COV_BGSUB	0.388365
2	Nuclear_COV_BGSUB	0.445613
2	Nuclear_COV_BGSUB	0.399913
2	Nuclear_COV_BGSUB	0.493579
2	Nuclear_COV_BGSUB	0.383711
2	Nuclear_COV_BGSUB	0.373037
2	Nuclear_COV_BGSUB	0.345712
2	Nuclear_COV_BGSUB	0.326763
2	Nuclear_COV_BGSUB	0.717408
2	Nuclear_COV_BGSUB	0.469272
2	Nuclear_COV_BGSUB	0.416795
2	Nuclear_COV_BGSUB	0.543158
2	Nuclear_COV_BGSUB	0.396832
2	Nuclear_COV_BGSUB	0.338944
2	Nuclear_COV_BGSUB	0.720679
2	Nuclear_COV_BGSUB	0.405239
2	Nuclear_COV_BGSUB	0.358125
2	Nuclear_COV_BGSUB	0.479097
2	Nuclear_COV_BGSUB	0.418123
2	Nuclear_COV_BGSUB	0.777414
2	Nuclear_COV_BGSUB	0.350721
2	Nuclear_COV_BGSUB	0.329532
2	Nuclear_COV_BGSUB	0.386706
2	Nuclear_COV_BGSUB	0.456209
2	Nuclear_COV_BGSUB	0.37598
2	Nuclear_COV_BGSUB	0.358506
2	Nuclear_COV_BGSUB	0.632448
2	Nuclear_COV_BGSUB	0.367654
2	Nuclear_COV_BGSUB	0.448106
2	Nuclear_COV_BGSUB	0.37666
2	Nuclear_COV_BGSUB	0.381244
2	Nuclear_COV_BGSUB	0.420956
2	Nuclear_COV_BGSUB	0.417308
2	Nuclear_COV_BGSUB	0.541999
2	Nuclear_COV_BGSUB	0.544358
2	Nuclear_COV_BGSUB	0.428766
2	Nuclear_COV_BGSUB	0.342059
2	Nuclear_COV_BGSUB	0.457978
2	Nuclear_COV_BGSUB	0.610037
2	Nuclear_COV_BGSUB	0.389364
2	Nuclear_COV_BGSUB	0.563604
2	Nuclear_COV_BGSUB	0.456706
2	Nuclear_COV_BGSUB	0.63521
2	Nuclear_COV_BGSUB	0.584521
2	Nuclear_COV_BGSUB	0.556963
2	Nuclear_COV_BGSUB	0.388463
2	Nuclear_COV_BGSUB	0.599559
2	Nuclear_COV_BGSUB	0.494349
2	Nuclear_COV_BGSUB	0.367871
2	Nuclear_COV_BGSUB	0.406355
2	Nuclear_COV_BGSUB	0.327243
2	Nuclear_COV_BGSUB	0.559798
2	Nuclear_COV_BGSUB	0.427229
2	Nuclear_COV_BGSUB	0.388047
2	Nuclear_COV_BGSUB	0.398948
2	Nuclear_COV_BGSUB	0.307203
2	Nuclear_COV_BGSUB	0.312278
2	Nuclear_COV_BGSUB	0.319556
2	Nuclear_COV_BGSUB	0.341869
2	Nuclear_COV_BGSUB	0.542566
2	Nuclear_COV_BGSUB	0.454673
2	Nuclear_COV_BGSUB	0.455784
2	Nuclear_COV_BGSUB	0.457972
2	Nuclear_COV_BGSUB	0.524365
2	Nuclear_COV_BGSUB	0.415155
2	Nuclear_COV_BGSUB	0.455643
2	Nuclear_COV_BGSUB	1.04194
2	Nuclear_COV_BGSUB	0.510401
2	Nuclear_COV_BGSUB	0.306616
2	Nuclear_COV_BGSUB	0.67069
2	Nuclear_COV_BGSUB	0.352101
2	Nuclear_COV_BGSUB	0.578314
2	Nuclear_COV_BGSUB	0.302226
2	Nuclear_COV_BGSUB	0.632794
2	Nuclear_COV_BGSUB	0.267683
2	Nuclear_COV_BGSUB	0.302056
2	Nuclear_COV_BGSUB	0.61543
2	Nuclear_COV_BGSUB	0.413907
2	Nuclear_COV_BGSUB	0.441755
2	Nuclear_COV_BGSUB	0.463541
2	Nuclear_COV_BGSUB	0.399867
2	Nuclear_COV_BGSUB	0.364584
2	Nuclear_COV_BGSUB	0.324804
2	Nuclear_COV_BGSUB	0.337154
2	Nuclear_COV_BGSUB	0.315512
2	Nuclear_COV_BGSUB	0.296806
2	Nuclear_COV_BGSUB	0.43523
2	Nuclear_COV_BGSUB	0.476933
2	Nuclear_COV_BGSUB	0.361879
2	Nuclear_COV_BGSUB	0.630026
2	Nuclear_COV_BGSUB	0.539908
2	Nuclear_COV_BGSUB	0.351279
2	Nuclear_COV_BGSUB	0.537328
2	Nuclear_COV_BGSUB	0.46908
2	Nuclear_COV_BGSUB	0.529741
2	Nuclear_COV_BGSUB	0.429961
2	Nuclear_COV_BGSUB	0.647457
2	Nuclear_COV_BGSUB	0.558159
2	Nuclear_COV_BGSUB	0.392984
2	Nuclear_COV_BGSUB	0.846672
2	Nuclear_COV_BGSUB	0.481224
2	Nuclear_COV_BGSUB	0.482614
2	Nuclear_COV_BGSUB	0.447396
2	Nuclear_COV_BGSUB	0.364755
2	Nuclear_COV_BGSUB	0.456692
2	Nuclear_COV_BGSUB	0.323566
2	Nuclear_COV_BGSUB	0.591747
2	Nuclear_COV_BGSUB	0.504728
2	Nuclear_COV_BGSUB	0.378101
2	Nuclear_COV_BGSUB	0.51445
2	Nuclear_COV_BGSUB	0.41737
2	Nuclear_COV_BGSUB	0.430782
2	Nuclear_COV_BGSUB	0.488385
2	Nuclear_COV_BGSUB	0.515825
2	Nuclear_COV_BGSUB	0.546309
2	Nuclear_COV_BGSUB	0.401619
2	Nuclear_COV_BGSUB	0.37894
2	Nuclear_COV_BGSUB	0.610574
2	Nuclear_COV_BGSUB	0.375908
2	Nuclear_COV_BGSUB	0.573817
2	Nuclear_COV_BGSUB	0.419393
2	Nuclear_COV_BGSUB	0.311606
2	Nuclear_COV_BGSUB	0.342387
2	Nuclear_COV_BGSUB	0.2937
2	Nuclear_COV_BGSUB	0.295797
2	Nuclear_COV_BGSUB	0.33335
2	Nuclear_COV_BGSUB	0.582411
2	Nuclear_COV_BGSUB	0.52048
2	Nuclear_COV_BGSUB	0.370553
2	Nuclear_COV_BGSUB	0.57836
2	Nuclear_COV_BGSUB	0.446779
2	Nuclear_COV_BGSUB	0.436408
2	Nuclear_COV_BGSUB	0.379473
2	Nuclear_COV_BGSUB	0.369157
2	Nuclear_COV_BGSUB	0.364937
2	Nuclear_COV_BGSUB	0.365415
2	Nuclear_COV_BGSUB	0.35499
2	Nuclear_COV_BGSUB	0.286853
2	Nuclear_COV_BGSUB	0.353467
2	Nuclear_COV_BGSUB	0.43484
2	Nuclear_COV_BGSUB	0.323918
2	Nuclear_COV_BGSUB	0.425479
2	Nuclear_COV_BGSUB	0.460291
2	Nuclear_COV_BGSUB	0.490014
2	Nuclear_COV_BGSUB	0.538128
2	Nuclear_COV_BGSUB	0.377613
2	Nuclear_COV_BGSUB	0.519715
2	Nuclear_COV_BGSUB	0.559357
2	Nuclear_COV_BGSUB	0.38103
2	Nuclear_COV_BGSUB	0.53652
2	Nuclear_COV_BGSUB	0.515779
2	Nuclear_COV_BGSUB	0.391564
2	Nuclear_COV_BGSUB	0.398605
2	Nuclear_COV_BGSUB	0.356116
2	Nuclear_COV_BGSUB	0.345111
2	Nuclear_COV_BGSUB	0.340306
2	Nuclear_COV_BGSUB	0.345818
2	Nuclear_COV_BGSUB	0.329614
2	Nuclear_COV_BGSUB	0.480069
2	Nuclear_COV_BGSUB	0.591402
2	Nuclear_COV_BGSUB	0.325073
2	Nuclear_COV_BGSUB	0.445277
2	Nuclear_COV_BGSUB	0.431654
2	Nuclear_COV_BGSUB	0.484265
2	Nuclear_COV_BGSUB	0.497743
2	Nuclear_COV_BGSUB	0.560626
2	Nuclear_COV_BGSUB	0.405973
2	Nuclear_COV_BGSUB	0.519555
2	Nuclear_COV_BGSUB	0.467236
2	Nuclear_COV_BGSUB	0.367403
2	Nuclear_COV_BGSUB	0.559028
2	Nuclear_COV_BGSUB	0.428252
2	Nuclear_COV_BGSUB	0.410893
2	Nuclear_COV_BGSUB	0.383442
2	Nuclear_COV_BGSUB	0.508075
2	Nuclear_COV_BGSUB	0.428814
2	Nuclear_COV_BGSUB	0.538152
2	Nuclear_COV_BGSUB	0.485363
2	Nuclear_COV_BGSUB	0.384745
2	Nuclear_COV_BGSUB	0.376169
2	Nuclear_COV_BGSUB	0.579805
2	Nuclear_COV_BGSUB	0.423818
2	Nuclear_COV_BGSUB	0.596428
2	Nuclear_COV_BGSUB	0.538049
2	Nuclear_COV_BGSUB	0.609878
2	Nuclear_COV_BGSUB	0.427814
2	Nuclear_COV_BGSUB	0.532713
2	Nuclear_COV_BGSUB	0.593049
2	Nuclear_COV_BGSUB	0.584573
2	Nuclear_COV_BGSUB	0.392105
2	Nuclear_COV_BGSUB	0.646371
2	Nuclear_COV_BGSUB	0.45173
2	Nuclear_COV_BGSUB	0.415098
2	Nuclear_COV_BGSUB	0.452295
2	Nuclear_COV_BGSUB	0.482475
2	Nuclear_COV_BGSUB	0.608366
2	Nuclear_COV_BGSUB	0.514803
2	Nuclear_COV_BGSUB	0.360627
2	Nuclear_COV_BGSUB	0.498913
2	Nuclear_COV_BGSUB	0.333803
2	Nuclear_COV_BGSUB	0.393519
2	Nuclear_COV_BGSUB	0.669906
2	Nuclear_COV_BGSUB	0.396662
2	Nuclear_COV_BGSUB	0.350461
2	Nuclear_COV_BGSUB	0.433838
2	Nuclear_COV_BGSUB	0.323039
2	Nuclear_COV_BGSUB	0.337613
2	Nuclear_COV_BGSUB	0.361326
2	Nuclear_COV_BGSUB	0.513767
2	Nuclear_COV_BGSUB	0.470307
2	Nuclear_COV_BGSUB	0.489987
2	Nuclear_COV_BGSUB	0.291403
2	Nuclear_COV_BGSUB	0.389398
2	Nuclear_COV_BGSUB	0.381137
2	Nuclear_COV_BGSUB	0.43606
2	Nuclear_COV_BGSUB	0.359423
2	Nuclear_COV_BGSUB	0.45069
2	Nuclear_COV_BGSUB	0.322769
2	Nuclear_COV_BGSUB	0.332141
2	Nuclear_COV_BGSUB	0.53752
2	Nuclear_COV_BGSUB	0.454091
2	Nuclear_COV_BGSUB	0.467015
2	Nuclear_COV_BGSUB	0.622231
2	Nuclear_COV_BGSUB	0.556242
2	Nuclear_COV_BGSUB	0.484904
2	Nuclear_COV_BGSUB	0.494136
2	Nuclear_COV_BGSUB	0.349987
2	Nuclear_COV_BGSUB	0.36973
2	Nuclear_COV_BGSUB	0.339806
2	Nuclear_COV_BGSUB	0.595619
2	Nuclear_COV_BGSUB	0.382575
2	Nuclear_COV_BGSUB	0.451597
2	Nuclear_COV_BGSUB	0.437289
2	Nuclear_COV_BGSUB	0.462231
2	Nuclear_COV_BGSUB	0.415814
2	Nuclear_COV_BGSUB	0.663802
2	Nuclear_COV_BGSUB	0.470416
2	Nuclear_COV_BGSUB	0.715699
2	Nuclear_COV_BGSUB	0.56408
2	Nuclear_COV_BGSUB	0.446465
2	Nuclear_COV_BGSUB	0.662183
2	Nuclear_COV_BGSUB	0.363004
2	Nuclear_COV_BGSUB	0.645816
2	Nuclear_COV_BGSUB	0.473306
2	Nuclear_COV_BGSUB	0.436935
2	Nuclear_COV_BGSUB	0.361449
2	Nuclear_COV_BGSUB	0.595455
2	Nuclear_COV_BGSUB	0.570174
2	Nuclear_COV_BGSUB	0.287519
2	Nuclear_COV_BGSUB	0.434302
2	Nuclear_COV_BGSUB	0.524538
2	Nuclear_COV_BGSUB	0.561066
2	Nuclear_COV_BGSUB	0.384557
2	Nuclear_COV_BGSUB	0.296196
2	Nuclear_COV_BGSUB	0.319798
2	Nuclear_COV_BGSUB	0.359372
2	Nuclear_COV_BGSUB	0.420433
2	Nuclear_COV_BGSUB	0.368683
2	Nuclear_COV_BGSUB	0.467141
2	Nuclear_COV_BGSUB	0.407618
2	Nuclear_COV_BGSUB	0.545022
2	Nuclear_COV_BGSUB	0.434589
2	Nuclear_COV_BGSUB	0.609736
2	Nuclear_COV_BGSUB	0.382352
2	Nuclear_COV_BGSUB	0.544619
3	NC_Ratio_BGSUB	0.791453
3	NC_Ratio_BGSUB	0.793708
3	NC_Ratio_BGSUB	1.00441
3	NC_Ratio_BGSUB	1.22067
3	NC_Ratio_BGSUB	1.0763
3	NC_Ratio_BGSUB	0.969424
3	NC_Ratio_BGSUB	1.10803
3	NC_Ratio_BGSUB	1.00939
3	NC_Ratio_BGSUB	1.78499
3	NC_Ratio_BGSUB	1.17681
3	NC_Ratio_BGSUB	1.08315
3	NC_Ratio_BGSUB	1.32984
3	NC_Ratio_BGSUB	0.82436
3	NC_Ratio_BGSUB	1.11921
3	NC_Ratio_BGSUB	1.36122
3	NC_Ratio_BGSUB	2.43591
3	NC_Ratio_BGSUB	1.26317
3	NC_Ratio_BGSUB	1.39044
3	NC_Ratio_BGSUB	1.26853
3	NC_Ratio_BGSUB	1.31288
3	NC_Ratio_BGSUB	1.7757
3	NC_Ratio_BGSUB	1.12392
3	NC_Ratio_BGSUB	1.87874
3	NC_Ratio_BGSUB	2.1022
3	NC_Ratio_BGSUB	1.56534
3	NC_Ratio_BGSUB	0.929334
3	NC_Ratio_BGSUB	0.988752
3	NC_Ratio_BGSUB	1.0871
3	NC_Ratio_BGSUB	1.69466
3	NC_Ratio_BGSUB	1.51563
3	NC_Ratio_BGSUB	1.10986
3	NC_Ratio_BGSUB	1.60997
3	NC_Ratio_BGSUB	1.62011
3	NC_Ratio_BGSUB	1.44218
3	NC_Ratio_BGSUB	1.37017
3	NC_Ratio_BGSUB	1.37919
3	NC_Ratio_BGSUB	1.17826
3	NC_Ratio_BGSUB	0.922029
3	NC_Ratio_BGSUB	0.881305
3	NC_Ratio_BGSUB	3.68147
3	NC_Ratio_BGSUB	2.59682
3	NC_Ratio_BGSUB	1.25817
3	NC_Ratio_BGSUB	1.15525
3	NC_Ratio_BGSUB	0.915032
3	NC_Ratio_BGSUB	0.989483
3	NC_Ratio_BGSUB	1.33366
3	NC_Ratio_BGSUB	1.42221
3	NC_Ratio_BGSUB	1.21357
3	NC_Ratio_BGSUB	0.836084
3	NC_Ratio_BGSUB	1.90023
3	NC_Ratio_BGSUB	1.32936
3	NC_Ratio_BGSUB	1.96835
3	NC_Ratio_BGSUB	1.60517
3	NC_Ratio_BGSUB	1.06285
3	NC_Ratio_BGSUB	1.46562
3	NC_Ratio_BGSUB	1.03723
3	NC_Ratio_BGSUB	0.948372
3	NC_Ratio_BGSUB	1.49198
3	NC_Ratio_BGSUB	1.37345
3	NC_Ratio_BGSUB	1.40275
3	NC_Ratio_BGSUB	0.886496
3	NC_Ratio_BGSUB	0.985873
3	NC_Ratio_BGSUB	0.988077
3	NC_Ratio_BGSUB	0.943529
3	NC_Ratio_BGSUB	1.06533
3	NC_Ratio_BGSUB	0.928162
3	NC_Ratio_BGSUB	0.949671
3	NC_Ratio_BGSUB	1.4521
3	NC_Ratio_BGSUB	1.20017
3	NC_Ratio_BGSUB	0.967132
3	NC_Ratio_BGSUB	1.50039
3	NC_Ratio_BGSUB	1.32763
3	NC_Ratio_BGSUB	0.732083
3	NC_Ratio_BGSUB	1.00591
3	NC_Ratio_BGSUB	0.923398
3	NC_Ratio_BGSUB	1.29506
3	NC_Ratio_BGSUB	1.12971
3	NC_Ratio_BGSUB	1.03556
3	NC_Ratio_BGSUB	0.941732
3	NC_Ratio_BGSUB	2.31628
3	NC_Ratio_BGSUB	1.57549
3	NC_Ratio_BGSUB	1.23585
3	NC_Ratio_BGSUB	0.994574
3	NC_Ratio_BGSUB	1.04338
3	NC_Ratio_BGSUB	1.01022
3	NC_Ratio_BGSUB	0.86818
3	NC_Ratio_BGSUB	0.728619
3	NC_Ratio_BGSUB	1.11272
3	NC_Ratio_BGSUB	1.21185
3	NC_Ratio_BGSUB	1.06766
3	NC_Ratio_BGSUB	0.920204
3	NC_Ratio_BGSUB	1.11201
3	NC_Ratio_BGSUB	2.9102
3	NC_Ratio_BGSUB	1.18406
3	NC_Ratio_BGSUB	1.11163
3	NC_Ratio_BGSUB	4.0717
3	NC_Ratio_BGSUB	1.95533
3	NC_Ratio_BGSUB	2.33778
3	NC_Ratio_BGSUB	1.72437
3	NC_Ratio_BGSUB	1.861
3	NC_Ratio_BGSUB	0.836805
3	NC_Ratio_BGSUB	1.17332
3	NC_Ratio_BGSUB	0.758445
3	NC_Ratio_BGSUB	0.951468
3	NC_Ratio_BGSUB	1.02971
3	NC_Ratio_BGSUB	1.19133
3	NC_Ratio_BGSUB	1.58763
3	NC_Ratio_BGSUB	1.37994
3	NC_Ratio_BGSUB	1.324
3	NC_Ratio_BGSUB	1.50569
3	NC_Ratio_BGSUB	1.179
3	NC_Ratio_BGSUB	1.03875
3	NC_Ratio_BGSUB	1.44037
3	NC_Ratio_BGSUB	1.00835
3	NC_Ratio_BGSUB	1.09486
3	NC_Ratio_BGSUB	1.18383
3	NC_Ratio_BGSUB	1.57419
3	NC_Ratio_BGSUB	0.944758
3	NC_Ratio_BGSUB	0.863876
3	NC_Ratio_BGSUB	1.16793
3	NC_Ratio_BGSUB	0.859544
3	NC_Ratio_BGSUB	0.770421
3	NC_Ratio_BGSUB	0.988226
3	NC_Ratio_BGSUB	1.00709
3	NC_Ratio_BGSUB	1.01542
3	NC_Ratio_BGSUB	1.00148
3	NC_Ratio_BGSUB	0.973809
3	NC_Ratio_BGSUB	1.04587
3	NC_Ratio_BGSUB	1.3489
3	NC_Ratio_BGSUB	1.01944
3	NC_Ratio_BGSUB	1.13355
3	NC_Ratio_BGSUB	1.0468
3	NC_Ratio_BGSUB	1.0492
3	NC_Ratio_BGSUB	1.00231
3	NC_Ratio_BGSUB	1.09626
3	NC_Ratio_BGSUB	1.08599
3	NC_Ratio_BGSUB	0.950465
3	NC_Ratio_BGSUB	0.980104
3	NC_Ratio_BGSUB	1.08283
3	NC_Ratio_BGSUB	0.945973
3	NC_Ratio_BGSUB	1.15621
3	NC_Ratio_BGSUB	0.921289
3	NC_Ratio_BGSUB	1.06426
3	NC_Ratio_BGSUB	1.05083
3	NC_Ratio_BGSUB	1.44967
3	NC_Ratio_BGSUB	1.19026
3	NC_Ratio_BGSUB	0.841607
3	NC_Ratio_BGSUB	1.14938
3	NC_Ratio_BGSUB	1.12736
3	NC_Ratio_BGSUB	1.25944
3	NC_Ratio_BGSUB	1.32489
3	NC_Ratio_BGSUB	1.38378
3	NC_Ratio_BGSUB	0.963756
3	NC_Ratio_BGSUB	1.24815
3	NC_Ratio_BGSUB	1.12535
3	NC_Ratio_BGSUB	1.13631
3	NC_Ratio_BGSUB	1.07919
3	NC_Ratio_BGSUB	1.28176
3	NC_Ratio_BGSUB	0.829606
3	NC_Ratio_BGSUB	1.12797
3	NC_Ratio_BGSUB	0.933266
3	NC_Ratio_BGSUB	0.995309
3	NC_Ratio_BGSUB	0.934897
3	NC_Ratio_BGSUB	1.022
3	NC_Ratio_BGSUB	1.28573
3	NC_Ratio_BGSUB	1.40362
3	NC_Ratio_BGSUB	2.07862
3	NC_Ratio_BGSUB	1.3161
3	NC_Ratio_BGSUB	0.968763
3	NC_Ratio_BGSUB	1.88646
3	NC_Ratio_BGSUB	1.00189
3	NC_Ratio_BGSUB	1.07541
3	NC_Ratio_BGSUB	0.950656
3	NC_Ratio_BGSUB	0.965037
3	NC_Ratio_BGSUB	0.591841
3	NC_Ratio_BGSUB	1.32301
3	NC_Ratio_BGSUB	0.988415
3	NC_Ratio_BGSUB	1.19278
3	NC_Ratio_BGSUB	1.21727
3	NC_Ratio_BGSUB	1.05115
3	NC_Ratio_BGSUB	0.94121
3	NC_Ratio_BGSUB	1.21124
3	NC_Ratio_BGSUB	1.72822
3	NC_Ratio_BGSUB	1.17624
3	NC_Ratio_BGSUB	1.28794
3	NC_Ratio_BGSUB	2.15309
3	NC_Ratio_BGSUB	1.87771
3	NC_Ratio_BGSUB	0.973865
3	NC_Ratio_BGSUB	1.26981
3	NC_Ratio_BGSUB	1.2673
3	NC_Ratio_BGSUB	1.11369
3	NC_Ratio_BGSUB	1.36594
3	NC_Ratio_BGSUB	0.959787
3	NC_Ratio_BGSUB	1.33537
3	NC_Ratio_BGSUB	1.15084
3	NC_Ratio_BGSUB	1.23306
3	NC_Ratio_BGSUB	1.1692
3	NC_Ratio_BGSUB	1.09832
3	NC_Ratio_BGSUB	1.23991
3	NC_Ratio_BGSUB	2.85253
3	NC_Ratio_BGSUB	1.43687
3	NC_Ratio_BGSUB	1.45136
3	NC_Ratio_BGSUB	1.43038
3	NC_Ratio_BGSUB	1.0042
3	NC_Ratio_BGSUB	0.98224
3	NC_Ratio_BGSUB	1.12547
3	NC_Ratio_BGSUB	0.848821
3	NC_Ratio_BGSUB	1.72845
3	NC_Ratio_BGSUB	0.875693
3	NC_Ratio_BGSUB	1.19221
3	NC_Ratio_BGSUB	1.1966
3	NC_Ratio_BGSUB	1.15579
3	NC_Ratio_BGSUB	1.1116
3	NC_Ratio_BGSUB	1.22225
3	NC_Ratio_BGSUB	1.0144
3	NC_Ratio_BGSUB	1.55717
3	NC_Ratio_BGSUB	0.97456
3	NC_Ratio_BGSUB	1.0438
3	NC_Ratio_BGSUB	0.882336
3	NC_Ratio_BGSUB	1.56621
3	NC_Ratio_BGSUB	1.42907
3	NC_Ratio_BGSUB	1.10877
3	NC_Ratio_BGSUB	1.11003
3	NC_Ratio_BGSUB	0.860285
3	NC_Ratio_BGSUB	1.10463
3	NC_Ratio_BGSUB	1.10941
3	NC_Ratio_BGSUB	1.00833
3	NC_Ratio_BGSUB	0.841182
3	NC_Ratio_BGSUB	0.841771
3	NC_Ratio_BGSUB	1.02582
3	NC_Ratio_BGSUB	0.906867
3	NC_Ratio_BGSUB	1.1889
3	NC_Ratio_BGSUB	0.888687
3	NC_Ratio_BGSUB	1.22932
3	NC_Ratio_BGSUB	0.820959
3	NC_Ratio_BGSUB	0.940067
3	NC_Ratio_BGSUB	1.24115
3	NC_Ratio_BGSUB	0.99539
3	NC_Ratio_BGSUB	1.17759
3	NC_Ratio_BGSUB	0.963712
3	NC_Ratio_BGSUB	1.40501
3	NC_Ratio_BGSUB	1.5889
3	NC_Ratio_BGSUB	1.14485
3	NC_Ratio_BGSUB	1.35021
3	NC_Ratio_BGSUB	0.907501
3	NC_Ratio_BGSUB	1.1868
3	NC_Ratio_BGSUB	1.41217
3	NC_Ratio_BGSUB	1.16821
3	NC_Ratio_BGSUB	1.09944
3	NC_Ratio_BGSUB	1.12061
3	NC_Ratio_BGSUB	0.969688
3	NC_Ratio_BGSUB	1.11814
3	NC_Ratio_BGSUB	1.09033
3	NC_Ratio_BGSUB	1.05592
3	NC_Ratio_BGSUB	1.42195
3	NC_Ratio_BGSUB	1.0493
3	NC_Ratio_BGSUB	1.0947
3	NC_Ratio_BGSUB	1.10767
3	NC_Ratio_BGSUB	1.12778
3	NC_Ratio_BGSUB	1.18868
3	NC_Ratio_BGSUB	1.20052
3	NC_Ratio_BGSUB	0.907954
3	NC_Ratio_BGSUB	1.44178
3	NC_Ratio_BGSUB	1.32677
3	NC_Ratio_BGSUB	1.30204
3	NC_Ratio_BGSUB	1.43777
3	NC_Ratio_BGSUB	1.18212
3	NC_Ratio_BGSUB	1.8025
3	NC_Ratio_BGSUB	1.25718
3	NC_Ratio_BGSUB	1.16821
3	NC_Ratio_BGSUB	1.36813
3	NC_Ratio_BGSUB	1.28957
3	NC_Ratio_BGSUB	1.19611
3	NC_Ratio_BGSUB	1.47367
3	NC_Ratio_BGSUB	1.24671
3	NC_Ratio_BGSUB	1.02137
3	NC_Ratio_BGSUB	0.906505
3	NC_Ratio_BGSUB	0.994931
3	NC_Ratio_BGSUB	1.09524
3	NC_Ratio_BGSUB	1.52957
3	NC_Ratio_BGSUB	1.24773
3	NC_Ratio_BGSUB	1.22747
3	NC_Ratio_BGSUB	0.922024
3	NC_Ratio_BGSUB	0.8795
3	NC_Ratio_BGSUB	1.01081
3	NC_Ratio_BGSUB	1.72509
3	NC_Ratio_BGSUB	1.23283
3	NC_Ratio_BGSUB	2.09847
3	NC_Ratio_BGSUB	1.13724
3	NC_Ratio_BGSUB	1.11655
3	NC_Ratio_BGSUB	1.26696
3	NC_Ratio_BGSUB	1.06339
3	NC_Ratio_BGSUB	1.11133
3	NC_Ratio_BGSUB	1.4449
3	NC_Ratio_BGSUB	1.12779
3	NC_Ratio_BGSUB	0.941464
3	NC_Ratio_BGSUB	2.01913
3	NC_Ratio_BGSUB	0.884854
3	NC_Ratio_BGSUB	1.04217
3	NC_Ratio_BGSUB	0.866392
3	NC_Ratio_BGSUB	1.05041
3	NC_Ratio_BGSUB	1.11908
3	NC_Ratio_BGSUB	0.774384
3	NC_Ratio_BGSUB	1.32915
3	NC_Ratio_BGSUB	1.34788
3	NC_Ratio_BGSUB	1.19191
3	NC_Ratio_BGSUB	1.45617
3	NC_Ratio_BGSUB	1.13366
3	NC_Ratio_BGSUB	1.1993
3	NC_Ratio_BGSUB	1.41652
3	NC_Ratio_BGSUB	1.19069
3	NC_Ratio_BGSUB	0.975525
3	NC_Ratio_BGSUB	1.78147
3	NC_Ratio_BGSUB	1.43189
3	NC_Ratio_BGSUB	1.3427
3	NC_Ratio_BGSUB	1.00197
3	NC_Ratio_BGSUB	1.16587
3	NC_Ratio_BGSUB	1.20227
3	NC_Ratio_BGSUB	1.05123
3	NC_Ratio_BGSUB	0.874261
3	NC_Ratio_BGSUB	0.912532
3	NC_Ratio_BGSUB	0.956224
3	NC_Ratio_BGSUB	0.868326
3	NC_Ratio_BGSUB	1.0034
3	NC_Ratio_BGSUB	1.15183
3	NC_Ratio_BGSUB	0.955755
3	NC_Ratio_BGSUB	0.997095
3	NC_Ratio_BGSUB	0.842557
3	NC_Ratio_BGSUB	0.969921
3	NC_Ratio_BGSUB	0.830211
3	NC_Ratio_BGSUB	1.01111
3	NC_Ratio_BGSUB	1.34501
3	NC_Ratio_BGSUB	1.25237
3	NC_Ratio_BGSUB	0.825325
3	NC_Ratio_BGSUB	0.927965
3	NC_Ratio_BGSUB	1.00528
3	NC_Ratio_BGSUB	1.37592
3	NC_Ratio_BGSUB	0.893575
3	NC_Ratio_BGSUB	1.19798
3	NC_Ratio_BGSUB	1.34974
3	NC_Ratio_BGSUB	1.24581
3	NC_Ratio_BGSUB	1.78078
3	NC_Ratio_BGSUB	1.24057
3	NC_Ratio_BGSUB	0.922847
3	NC_Ratio_BGSUB	1.273
3	NC_Ratio_BGSUB	1.24783
3	NC_Ratio_BGSUB	1.47084
3	NC_Ratio_BGSUB	1.08608
3	NC_Ratio_BGSUB	1.17492
3	NC_Ratio_BGSUB	1.03279
3	NC_Ratio_BGSUB	1.83904
3	NC_Ratio_BGSUB	1.00809
3	NC_Ratio_BGSUB	1.40111
3	NC_Ratio_BGSUB	1.1022
3	NC_Ratio_BGSUB	4.48608
3	NC_Ratio_BGSUB	2.96865
3	NC_Ratio_BGSUB	0.648746
3	NC_Ratio_BGSUB	1.03738
3	NC_Ratio_BGSUB	1.0583
3	NC_Ratio_BGSUB	1.02272
3	NC_Ratio_BGSUB	1.93772
3	NC_Ratio_BGSUB	1.31257
3	NC_Ratio_BGSUB	0.932246
3	NC_Ratio_BGSUB	1.18326
3	NC_Ratio_BGSUB	1.2446
3	NC_Ratio_BGSUB	0.900099
3	NC_Ratio_BGSUB	1.22774
3	NC_Ratio_BGSUB	1.9015
3	NC_Ratio_BGSUB	1.60165
3	NC_Ratio_BGSUB	1.04146
3	NC_Ratio_BGSUB	1.04087
3	NC_Ratio_BGSUB	1.11918
3	NC_Ratio_BGSUB	1.1325
3	NC_Ratio_BGSUB	0.940393
3	NC_Ratio_BGSUB	0.876833
3	NC_Ratio_BGSUB	1.0451
3	NC_Ratio_BGSUB	1.03318
3	NC_Ratio_BGSUB	0.935612
3	NC_Ratio_BGSUB	1.21132
3	NC_Ratio_BGSUB	1.0679
3	NC_Ratio_BGSUB	1.90332
3	NC_Ratio_BGSUB	1.14444
3	NC_Ratio_BGSUB	1.25094
3	NC_Ratio_BGSUB	5.58547
3	Nuclear_COV_BGSUB	0.693525
3	Nuclear_COV_BGSUB	0.602684
3	Nuclear_COV_BGSUB	0.594151
3	Nuclear_COV_BGSUB	0.369525
3	Nuclear_COV_BGSUB	0.318519
3	Nuclear_COV_BGSUB	0.630401
3	Nuclear_COV_BGSUB	0.575031
3	Nuclear_COV_BGSUB	0.494531
3	Nuclear_COV_BGSUB	0.405339
3	Nuclear_COV_BGSUB	0.272802
3	Nuclear_COV_BGSUB	0.479017
3	Nuclear_COV_BGSUB	0.32372
3	Nuclear_COV_BGSUB	0.34068
3	Nuclear_COV_BGSUB	0.35087
3	Nuclear_COV_BGSUB	0.348204
3	Nuclear_COV_BGSUB	0.409076
3	Nuclear_COV_BGSUB	0.316758
3	Nuclear_COV_BGSUB	0.355994
3	Nuclear_COV_BGSUB	0.573238
3	Nuclear_COV_BGSUB	0.520355
3	Nuclear_COV_BGSUB	0.640049
3	Nuclear_COV_BGSUB	0.40266
3	Nuclear_COV_BGSUB	0.436486
3	Nuclear_COV_BGSUB	0.459377
3	Nuclear_COV_BGSUB	0.542007
3	Nuclear_COV_BGSUB	0.331518
3	Nuclear_COV_BGSUB	0.340031
3	Nuclear_COV_BGSUB	0.416165
3	Nuclear_COV_BGSUB	0.502094
3	Nuclear_COV_BGSUB	0.509521
3	Nuclear_COV_BGSUB	0.485
3	Nuclear_COV_BGSUB	0.521149
3	Nuclear_COV_BGSUB	0.305228
3	Nuclear_COV_BGSUB	0.328922
3	Nuclear_COV_BGSUB	0.332789
3	Nuclear_COV_BGSUB	0.33456
3	Nuclear_COV_BGSUB	0.332635
3	Nuclear_COV_BGSUB	0.350785
3	Nuclear_COV_BGSUB	0.34817
3	Nuclear_COV_BGSUB	0.586006
3	Nuclear_COV_BGSUB	0.743573
3	Nuclear_COV_BGSUB	0.553448
3	Nuclear_COV_BGSUB	0.459778
3	Nuclear_COV_BGSUB	0.691352
3	Nuclear_COV_BGSUB	0.488302
3	Nuclear_COV_BGSUB	0.398335
3	Nuclear_COV_BGSUB	0.342632
3	Nuclear_COV_BGSUB	0.46692
3	Nuclear_COV_BGSUB	0.707234
3	Nuclear_COV_BGSUB	0.371181
3	Nuclear_COV_BGSUB	0.483982
3	Nuclear_COV_BGSUB	0.348582
3	Nuclear_COV_BGSUB	0.318302
3	Nuclear_COV_BGSUB	0.475533
3	Nuclear_COV_BGSUB	0.364127
3	Nuclear_COV_BGSUB	0.335547
3	Nuclear_COV_BGSUB	0.4573
3	Nuclear_COV_BGSUB	0.511392
3	Nuclear_COV_BGSUB	0.404837
3	Nuclear_COV_BGSUB	0.296348
3	Nuclear_COV_BGSUB	0.712548
3	Nuclear_COV_BGSUB	0.38729
3	Nuclear_COV_BGSUB	0.558471
3	Nuclear_COV_BGSUB	0.328273
3	Nuclear_COV_BGSUB	0.4517
3	Nuclear_COV_BGSUB	0.317725
3	Nuclear_COV_BGSUB	0.339881
3	Nuclear_COV_BGSUB	0.357555
3	Nuclear_COV_BGSUB	0.445544
3	Nuclear_COV_BGSUB	0.517718
3	Nuclear_COV_BGSUB	0.37957
3	Nuclear_COV_BGSUB	0.39756
3	Nuclear_COV_BGSUB	0.721252
3	Nuclear_COV_BGSUB	0.334992
3	Nuclear_COV_BGSUB	0.412563
3	Nuclear_COV_BGSUB	0.578808
3	Nuclear_COV_BGSUB	0.451726
3	Nuclear_COV_BGSUB	0.579407
3	Nuclear_COV_BGSUB	0.668623
3	Nuclear_COV_BGSUB	0.37021
3	Nuclear_COV_BGSUB	0.4197
3	Nuclear_COV_BGSUB	0.438458
3	Nuclear_COV_BGSUB	0.483527
3	Nuclear_COV_BGSUB	0.442646
3	Nuclear_COV_BGSUB	0.594095
3	Nuclear_COV_BGSUB	0.548578
3	Nuclear_COV_BGSUB	0.799018
3	Nuclear_COV_BGSUB	0.55472
3	Nuclear_COV_BGSUB	0.316774
3	Nuclear_COV_BGSUB	0.374673
3	Nuclear_COV_BGSUB	0.477981
3	Nuclear_COV_BGSUB	0.450885
3	Nuclear_COV_BGSUB	0.639066
3	Nuclear_COV_BGSUB	0.396275
3	Nuclear_COV_BGSUB	0.4276
3	Nuclear_COV_BGSUB	0.415313
3	Nuclear_COV_BGSUB	0.604234
3	Nuclear_COV_BGSUB	0.69561
3	Nuclear_COV_BGSUB	0.569126
3	Nuclear_COV_BGSUB	0.407153
3	Nuclear_COV_BGSUB	0.652968
3	Nuclear_COV_BGSUB	0.442844
3	Nuclear_COV_BGSUB	0.596867
3	Nuclear_COV_BGSUB	0.367782
3	Nuclear_COV_BGSUB	0.438525
3	Nuclear_COV_BGSUB	0.490049
3	Nuclear_COV_BGSUB	0.422237
3	Nuclear_COV_BGSUB	0.368377
3	Nuclear_COV_BGSUB	0.353836
3	Nuclear_COV_BGSUB	0.42296
3	Nuclear_COV_BGSUB	0.421091
3	Nuclear_COV_BGSUB	0.544662
3	Nuclear_COV_BGSUB	0.406594
3	Nuclear_COV_BGSUB	0.377023
3	Nuclear_COV_BGSUB	0.332319
3	Nuclear_COV_BGSUB	0.373864
3	Nuclear_COV_BGSUB	0.409463
3	Nuclear_COV_BGSUB	0.353267
3	Nuclear_COV_BGSUB	0.661558
3	Nuclear_COV_BGSUB	0.464258
3	Nuclear_COV_BGSUB	0.409235
3	Nuclear_COV_BGSUB	0.778715
3	Nuclear_COV_BGSUB	0.347091
3	Nuclear_COV_BGSUB	0.32041
3	Nuclear_COV_BGSUB	0.449667
3	Nuclear_COV_BGSUB	0.373344
3	Nuclear_COV_BGSUB	0.319969
3	Nuclear_COV_BGSUB	0.369308
3	Nuclear_COV_BGSUB	0.367717
3	Nuclear_COV_BGSUB	0.62204
3	Nuclear_COV_BGSUB	0.444663
3	Nuclear_COV_BGSUB	0.469034
3	Nuclear_COV_BGSUB	0.368771
3	Nuclear_COV_BGSUB	0.373456
3	Nuclear_COV_BGSUB	0.457677
3	Nuclear_COV_BGSUB	0.377427
3	Nuclear_COV_BGSUB	0.391299
3	Nuclear_COV_BGSUB	0.415857
3	Nuclear_COV_BGSUB	0.423336
3	Nuclear_COV_BGSUB	0.545558
3	Nuclear_COV_BGSUB	0.334436
3	Nuclear_COV_BGSUB	0.421253
3	Nuclear_COV_BGSUB	0.347804
3	Nuclear_COV_BGSUB	0.472296
3	Nuclear_COV_BGSUB	0.348343
3	Nuclear_COV_BGSUB	0.53441
3	Nuclear_COV_BGSUB	0.592402
3	Nuclear_COV_BGSUB	0.393721
3	Nuclear_COV_BGSUB	0.539323
3	Nuclear_COV_BGSUB	0.446706
3	Nuclear_COV_BGSUB	0.579863
3	Nuclear_COV_BGSUB	0.55795
3	Nuclear_COV_BGSUB	0.375932
3	Nuclear_COV_BGSUB	0.512277
3	Nuclear_COV_BGSUB	0.363343
3	Nuclear_COV_BGSUB	0.413576
3	Nuclear_COV_BGSUB	0.329653
3	Nuclear_COV_BGSUB	0.573181
3	Nuclear_COV_BGSUB	0.390616
3	Nuclear_COV_BGSUB	0.421669
3	Nuclear_COV_BGSUB	0.317808
3	Nuclear_COV_BGSUB	0.313628
3	Nuclear_COV_BGSUB	0.339808
3	Nuclear_COV_BGSUB	0.311491
3	Nuclear_COV_BGSUB	0.564489
3	Nuclear_COV_BGSUB	0.43392
3	Nuclear_COV_BGSUB	0.465655
3	Nuclear_COV_BGSUB	0.458157
3	Nuclear_COV_BGSUB	0.474251
3	Nuclear_COV_BGSUB	0.417311
3	Nuclear_COV_BGSUB	0.497334
3	Nuclear_COV_BGSUB	0.366107
3	Nuclear_COV_BGSUB	0.443649
3	Nuclear_COV_BGSUB	0.408499
3	Nuclear_COV_BGSUB	1.07928
3	Nuclear_COV_BGSUB	0.510945
3	Nuclear_COV_BGSUB	0.435005
3	Nuclear_COV_BGSUB	0.309855
3	Nuclear_COV_BGSUB	0.675127
3	Nuclear_COV_BGSUB	0.345885
3	Nuclear_COV_BGSUB	0.575191
3	Nuclear_COV_BGSUB	0.320832
3	Nuclear_COV_BGSUB	0.633827
3	Nuclear_COV_BGSUB	0.276561
3	Nuclear_COV_BGSUB	0.303671
3	Nuclear_COV_BGSUB	0.641808
3	Nuclear_COV_BGSUB	0.697991
3	Nuclear_COV_BGSUB	0.409459
3	Nuclear_COV_BGSUB	0.441494
3	Nuclear_COV_BGSUB	0.576448
3	Nuclear_COV_BGSUB	0.398017
3	Nuclear_COV_BGSUB	0.442256
3	Nuclear_COV_BGSUB	0.361643
3	Nuclear_COV_BGSUB	0.325911
3	Nuclear_COV_BGSUB	0.327771
3	Nuclear_COV_BGSUB	0.30837
3	Nuclear_COV_BGSUB	0.28785
3	Nuclear_COV_BGSUB	0.435842
3	Nuclear_COV_BGSUB	0.472956
3	Nuclear_COV_BGSUB	0.694157
3	Nuclear_COV_BGSUB	0.55307
3	Nuclear_COV_BGSUB	0.346616
3	Nuclear_COV_BGSUB	0.572084
3	Nuclear_COV_BGSUB	0.435773
3	Nuclear_COV_BGSUB	0.492052
3	Nuclear_COV_BGSUB	0.443008
3	Nuclear_COV_BGSUB	0.517282
3	Nuclear_COV_BGSUB	0.617317
3	Nuclear_COV_BGSUB	0.560124
3	Nuclear_COV_BGSUB	0.430311
3	Nuclear_COV_BGSUB	0.385563
3	Nuclear_COV_BGSUB	0.474501
3	Nuclear_COV_BGSUB	0.294336
3	Nuclear_COV_BGSUB	0.43671
3	Nuclear_COV_BGSUB	0.369257
3	Nuclear_COV_BGSUB	0.54204
3	Nuclear_COV_BGSUB	0.433696
3	Nuclear_COV_BGSUB	0.323775
3	Nuclear_COV_BGSUB	0.596805
3	Nuclear_COV_BGSUB	0.531663
3	Nuclear_COV_BGSUB	0.392762
3	Nuclear_COV_BGSUB	0.521836
3	Nuclear_COV_BGSUB	0.415762
3	Nuclear_COV_BGSUB	0.377977
3	Nuclear_COV_BGSUB	0.524959
3	Nuclear_COV_BGSUB	0.513756
3	Nuclear_COV_BGSUB	0.53693
3	Nuclear_COV_BGSUB	0.356758
3	Nuclear_COV_BGSUB	0.698613
3	Nuclear_COV_BGSUB	0.373289
3	Nuclear_COV_BGSUB	0.396335
3	Nuclear_COV_BGSUB	0.565109
3	Nuclear_COV_BGSUB	0.399526
3	Nuclear_COV_BGSUB	0.302545
3	Nuclear_COV_BGSUB	0.349079
3	Nuclear_COV_BGSUB	0.29284
3	Nuclear_COV_BGSUB	0.301378
3	Nuclear_COV_BGSUB	0.334467
3	Nuclear_COV_BGSUB	0.561751
3	Nuclear_COV_BGSUB	0.526234
3	Nuclear_COV_BGSUB	0.367618
3	Nuclear_COV_BGSUB	0.434917
3	Nuclear_COV_BGSUB	0.584693
3	Nuclear_COV_BGSUB	0.438565
3	Nuclear_COV_BGSUB	0.368356
3	Nuclear_COV_BGSUB	0.372209
3	Nuclear_COV_BGSUB	0.361015
3	Nuclear_COV_BGSUB	0.353458
3	Nuclear_COV_BGSUB	0.421353
3	Nuclear_COV_BGSUB	0.509541
3	Nuclear_COV_BGSUB	0.344722
3	Nuclear_COV_BGSUB	0.286988
3	Nuclear_COV_BGSUB	0.357342
3	Nuclear_COV_BGSUB	0.411547
3	Nuclear_COV_BGSUB	0.32139
3	Nuclear_COV_BGSUB	0.445937
3	Nuclear_COV_BGSUB	0.462584
3	Nuclear_COV_BGSUB	0.406935
3	Nuclear_COV_BGSUB	0.351307
3	Nuclear_COV_BGSUB	0.456026
3	Nuclear_COV_BGSUB	0.505803
3	Nuclear_COV_BGSUB	0.524243
3	Nuclear_COV_BGSUB	0.382851
3	Nuclear_COV_BGSUB	0.523523
3	Nuclear_COV_BGSUB	0.568676
3	Nuclear_COV_BGSUB	0.542306
3	Nuclear_COV_BGSUB	0.383498
3	Nuclear_COV_BGSUB	0.524237
3	Nuclear_COV_BGSUB	0.389366
3	Nuclear_COV_BGSUB	0.347843
3	Nuclear_COV_BGSUB	0.392745
3	Nuclear_COV_BGSUB	0.348281
3	Nuclear_COV_BGSUB	0.459401
3	Nuclear_COV_BGSUB	0.347661
3	Nuclear_COV_BGSUB	0.344227
3	Nuclear_COV_BGSUB	0.336148
3	Nuclear_COV_BGSUB	0.588005
3	Nuclear_COV_BGSUB	0.489325
3	Nuclear_COV_BGSUB	0.325198
3	Nuclear_COV_BGSUB	0.484832
3	Nuclear_COV_BGSUB	0.453346
3	Nuclear_COV_BGSUB	0.436435
3	Nuclear_COV_BGSUB	0.484454
3	Nuclear_COV_BGSUB	0.489126
3	Nuclear_COV_BGSUB	0.410506
3	Nuclear_COV_BGSUB	0.556437
3	Nuclear_COV_BGSUB	0.519184
3	Nuclear_COV_BGSUB	0.361038
3	Nuclear_COV_BGSUB	0.470622
3	Nuclear_COV_BGSUB	0.57594
3	Nuclear_COV_BGSUB	0.437624
3	Nuclear_COV_BGSUB	0.382064
3	Nuclear_COV_BGSUB	0.428674
3	Nuclear_COV_BGSUB	0.496891
3	Nuclear_COV_BGSUB	0.382002
3	Nuclear_COV_BGSUB	0.701642
3	Nuclear_COV_BGSUB	0.517211
3	Nuclear_COV_BGSUB	0.49277
3	Nuclear_COV_BGSUB	0.491655
3	Nuclear_COV_BGSUB	0.395876
3	Nuclear_COV_BGSUB	0.365271
3	Nuclear_COV_BGSUB	0.324622
3	Nuclear_COV_BGSUB	0.518042
3	Nuclear_COV_BGSUB	0.568094
3	Nuclear_COV_BGSUB	0.509244
3	Nuclear_COV_BGSUB	0.385317
3	Nuclear_COV_BGSUB	0.518571
3	Nuclear_COV_BGSUB	0.432512
3	Nuclear_COV_BGSUB	0.386252
3	Nuclear_COV_BGSUB	0.485941
3	Nuclear_COV_BGSUB	0.413769
3	Nuclear_COV_BGSUB	0.454654
3	Nuclear_COV_BGSUB	0.455768
3	Nuclear_COV_BGSUB	0.457003
3	Nuclear_COV_BGSUB	0.452062
3	Nuclear_COV_BGSUB	0.513108
3	Nuclear_COV_BGSUB	0.341557
3	Nuclear_COV_BGSUB	0.395483
3	Nuclear_COV_BGSUB	0.695399
3	Nuclear_COV_BGSUB	0.391111
3	Nuclear_COV_BGSUB	0.336305
3	Nuclear_COV_BGSUB	0.362469
3	Nuclear_COV_BGSUB	0.445318
3	Nuclear_COV_BGSUB	0.34214
3	Nuclear_COV_BGSUB	0.504729
3	Nuclear_COV_BGSUB	0.476285
3	Nuclear_COV_BGSUB	0.294786
3	Nuclear_COV_BGSUB	0.499106
3	Nuclear_COV_BGSUB	0.346979
3	Nuclear_COV_BGSUB	0.385387
3	Nuclear_COV_BGSUB	0.384525
3	Nuclear_COV_BGSUB	0.441206
3	Nuclear_COV_BGSUB	0.394806
3	Nuclear_COV_BGSUB	0.444131
3	Nuclear_COV_BGSUB	0.35806
3	Nuclear_COV_BGSUB	0.324393
3	Nuclear_COV_BGSUB	0.532634
3	Nuclear_COV_BGSUB	0.449595
3	Nuclear_COV_BGSUB	0.481653
3	Nuclear_COV_BGSUB	0.49161
3	Nuclear_COV_BGSUB	0.436765
3	Nuclear_COV_BGSUB	0.556177
3	Nuclear_COV_BGSUB	0.494562
3	Nuclear_COV_BGSUB	0.470898
3	Nuclear_COV_BGSUB	0.33754
3	Nuclear_COV_BGSUB	0.365341
3	Nuclear_COV_BGSUB	0.348234
3	Nuclear_COV_BGSUB	0.614683
3	Nuclear_COV_BGSUB	0.385506
3	Nuclear_COV_BGSUB	0.44706
3	Nuclear_COV_BGSUB	0.610009
3	Nuclear_COV_BGSUB	0.432524
3	Nuclear_COV_BGSUB	0.424155
3	Nuclear_COV_BGSUB	0.467018
3	Nuclear_COV_BGSUB	0.731936
3	Nuclear_COV_BGSUB	0.425881
3	Nuclear_COV_BGSUB	0.736987
3	Nuclear_COV_BGSUB	0.571099
3	Nuclear_COV_BGSUB	0.455103
3	Nuclear_COV_BGSUB	0.600935
3	Nuclear_COV_BGSUB	0.557518
3	Nuclear_COV_BGSUB	0.479179
3	Nuclear_COV_BGSUB	0.484974
3	Nuclear_COV_BGSUB	0.43202
3	Nuclear_COV_BGSUB	0.362888
3	Nuclear_COV_BGSUB	0.564816
3	Nuclear_COV_BGSUB	0.581132
3	Nuclear_COV_BGSUB	0.294133
3	Nuclear_COV_BGSUB	0.451871
3	Nuclear_COV_BGSUB	0.547885
3	Nuclear_COV_BGSUB	0.295169
3	Nuclear_COV_BGSUB	0.409998
3	Nuclear_COV_BGSUB	0.560547
3	Nuclear_COV_BGSUB	0.320833
3	Nuclear_COV_BGSUB	0.423188
3	Nuclear_COV_BGSUB	0.347511
3	Nuclear_COV_BGSUB	0.36023
3	Nuclear_COV_BGSUB	0.454672
3	Nuclear_COV_BGSUB	0.543627
3	Nuclear_COV_BGSUB	0.40946
3	Nuclear_COV_BGSUB	0.602734
3	Nuclear_COV_BGSUB	0.549721
3	Nuclear_COV_BGSUB	0.389491
3	Nuclear_COV_BGSUB	0.524379
4	NC_Ratio_BGSUB	0.967066
4	NC_Ratio_BGSUB	1.14625
4	NC_Ratio_BGSUB	1.09726
4	NC_Ratio_BGSUB	1.20709
4	NC_Ratio_BGSUB	1.06895
4	NC_Ratio_BGSUB	0.935745
4	NC_Ratio_BGSUB	1.1536
4	NC_Ratio_BGSUB	2.12383
4	NC_Ratio_BGSUB	1.25045
4	NC_Ratio_BGSUB	1.06016
4	NC_Ratio_BGSUB	0.84889
4	NC_Ratio_BGSUB	1.31748
4	NC_Ratio_BGSUB	1.1415
4	NC_Ratio_BGSUB	2.46417
4	NC_Ratio_BGSUB	1.34678
4	NC_Ratio_BGSUB	1.09388
4	NC_Ratio_BGSUB	1.70787
4	NC_Ratio_BGSUB	1.8677
4	NC_Ratio_BGSUB	2.12072
4	NC_Ratio_BGSUB	1.74169
4	NC_Ratio_BGSUB	0.939012
4	NC_Ratio_BGSUB	1.52491
4	NC_Ratio_BGSUB	1.68031
4	NC_Ratio_BGSUB	1.57074
4	NC_Ratio_BGSUB	1.05826
4	NC_Ratio_BGSUB	1.5594
4	NC_Ratio_BGSUB	1.61684
4	NC_Ratio_BGSUB	1.44755
4	NC_Ratio_BGSUB	1.32099
4	NC_Ratio_BGSUB	0.980235
4	NC_Ratio_BGSUB	0.853167
4	NC_Ratio_BGSUB	1.31271
4	NC_Ratio_BGSUB	1.18256
4	NC_Ratio_BGSUB	0.968653
4	NC_Ratio_BGSUB	1.33369
4	NC_Ratio_BGSUB	1.3751
4	NC_Ratio_BGSUB	1.48416
4	NC_Ratio_BGSUB	1.22312
4	NC_Ratio_BGSUB	0.864233
4	NC_Ratio_BGSUB	1.9816
4	NC_Ratio_BGSUB	1.11532
4	NC_Ratio_BGSUB	1.27763
4	NC_Ratio_BGSUB	2.03788
4	NC_Ratio_BGSUB	1.568
4	NC_Ratio_BGSUB	1.07475
4	NC_Ratio_BGSUB	1.51897
4	NC_Ratio_BGSUB	1.02098
4	NC_Ratio_BGSUB	0.949338
4	NC_Ratio_BGSUB	1.40037
4	NC_Ratio_BGSUB	1.49763
4	NC_Ratio_BGSUB	0.880867
4	NC_Ratio_BGSUB	1.0071
4	NC_Ratio_BGSUB	0.912295
4	NC_Ratio_BGSUB	0.954739
4	NC_Ratio_BGSUB	0.998713
4	NC_Ratio_BGSUB	1.01181
4	NC_Ratio_BGSUB	0.949439
4	NC_Ratio_BGSUB	1.48431
4	NC_Ratio_BGSUB	1.97715
4	NC_Ratio_BGSUB	0.949329
4	NC_Ratio_BGSUB	1.08157
4	NC_Ratio_BGSUB	1.43235
4	NC_Ratio_BGSUB	1.30818
4	NC_Ratio_BGSUB	1.05502
4	NC_Ratio_BGSUB	0.889403
4	NC_Ratio_BGSUB	0.903719
4	NC_Ratio_BGSUB	0.929598
4	NC_Ratio_BGSUB	2.45403
4	NC_Ratio_BGSUB	1.59202
4	NC_Ratio_BGSUB	1.25738
4	NC_Ratio_BGSUB	0.982957
4	NC_Ratio_BGSUB	1.07584
4	NC_Ratio_BGSUB	1.02143
4	NC_Ratio_BGSUB	1.10041
4	NC_Ratio_BGSUB	1.09257
4	NC_Ratio_BGSUB	1.31256
4	NC_Ratio_BGSUB	2.2299
4	NC_Ratio_BGSUB	1.1471
4	NC_Ratio_BGSUB	1.4219
4	NC_Ratio_BGSUB	3.69687
4	NC_Ratio_BGSUB	1.24804
4	NC_Ratio_BGSUB	4.06545
4	NC_Ratio_BGSUB	1.09937
4	NC_Ratio_BGSUB	2.33469
4	NC_Ratio_BGSUB	2.02008
4	NC_Ratio_BGSUB	1.74974
4	NC_Ratio_BGSUB	2.14051
4	NC_Ratio_BGSUB	1.47875
4	NC_Ratio_BGSUB	1.20153
4	NC_Ratio_BGSUB	1.05732
4	NC_Ratio_BGSUB	1.09293
4	NC_Ratio_BGSUB	1.69322
4	NC_Ratio_BGSUB	1.15079
4	NC_Ratio_BGSUB	0.970168
4	NC_Ratio_BGSUB	1.57902
4	NC_Ratio_BGSUB	1.14968
4	NC_Ratio_BGSUB	1.10157
4	NC_Ratio_BGSUB	1.48877
4	NC_Ratio_BGSUB	1.06321
4	NC_Ratio_BGSUB	0.832116
4	NC_Ratio_BGSUB	1.09505
4	NC_Ratio_BGSUB	0.822934
4	NC_Ratio_BGSUB	1.28522
4	NC_Ratio_BGSUB	0.938564
4	NC_Ratio_BGSUB	1.36516
4	NC_Ratio_BGSUB	0.987172
4	NC_Ratio_BGSUB	0.784994
4	NC_Ratio_BGSUB	1.13853
4	NC_Ratio_BGSUB	0.892923
4	NC_Ratio_BGSUB	0.674514
4	NC_Ratio_BGSUB	0.963171
4	NC_Ratio_BGSUB	1.05944
4	NC_Ratio_BGSUB	0.913614
4	NC_Ratio_BGSUB	1.00689
4	NC_Ratio_BGSUB	0.990767
4	NC_Ratio_BGSUB	0.986314
4	NC_Ratio_BGSUB	1.33781
4	NC_Ratio_BGSUB	0.923689
4	NC_Ratio_BGSUB	1.0813
4	NC_Ratio_BGSUB	1.04699
4	NC_Ratio_BGSUB	1.00787
4	NC_Ratio_BGSUB	1.08631
4	NC_Ratio_BGSUB	1.03071
4	NC_Ratio_BGSUB	1.06876
4	NC_Ratio_BGSUB	1.20206
4	NC_Ratio_BGSUB	0.912047
4	NC_Ratio_BGSUB	0.970811
4	NC_Ratio_BGSUB	1.09806
4	NC_Ratio_BGSUB	0.916391
4	NC_Ratio_BGSUB	0.924399
4	NC_Ratio_BGSUB	0.924833
4	NC_Ratio_BGSUB	1.06611
4	NC_Ratio_BGSUB	1.04621
4	NC_Ratio_BGSUB	0.952076
4	NC_Ratio_BGSUB	1.4288
4	NC_Ratio_BGSUB	1.55716
4	NC_Ratio_BGSUB	1.09593
4	NC_Ratio_BGSUB	0.813252
4	NC_Ratio_BGSUB	1.07228
4	NC_Ratio_BGSUB	1.14083
4	NC_Ratio_BGSUB	1.28702
4	NC_Ratio_BGSUB	1.15426
4	NC_Ratio_BGSUB	1.38684
4	NC_Ratio_BGSUB	0.972593
4	NC_Ratio_BGSUB	1.09252
4	NC_Ratio_BGSUB	1.3159
4	NC_Ratio_BGSUB	1.11395
4	NC_Ratio_BGSUB	0.62927
4	NC_Ratio_BGSUB	1.10603
4	NC_Ratio_BGSUB	1.3792
4	NC_Ratio_BGSUB	1.1095
4	NC_Ratio_BGSUB	1.17112
4	NC_Ratio_BGSUB	0.796307
4	NC_Ratio_BGSUB	0.982931
4	NC_Ratio_BGSUB	1.02142
4	NC_Ratio_BGSUB	0.95501
4	NC_Ratio_BGSUB	1.03185
4	NC_Ratio_BGSUB	1.1637
4	NC_Ratio_BGSUB	1.27897
4	NC_Ratio_BGSUB	1.35941
4	NC_Ratio_BGSUB	2.16816
4	NC_Ratio_BGSUB	1.22277
4	NC_Ratio_BGSUB	1.59363
4	NC_Ratio_BGSUB	1.02111
4	NC_Ratio_BGSUB	0.967189
4	NC_Ratio_BGSUB	1.05007
4	NC_Ratio_BGSUB	0.484415
4	NC_Ratio_BGSUB	1.18648
4	NC_Ratio_BGSUB	1.00342
4	NC_Ratio_BGSUB	1.04441
4	NC_Ratio_BGSUB	0.807318
4	NC_Ratio_BGSUB	1.04146
4	NC_Ratio_BGSUB	1.42512
4	NC_Ratio_BGSUB	1.20489
4	NC_Ratio_BGSUB	1.24868
4	NC_Ratio_BGSUB	2.0134
4	NC_Ratio_BGSUB	0.975501
4	NC_Ratio_BGSUB	1.12548
4	NC_Ratio_BGSUB	1.005
4	NC_Ratio_BGSUB	1.28606
4	NC_Ratio_BGSUB	1.29993
4	NC_Ratio_BGSUB	1.21773
4	NC_Ratio_BGSUB	1.41142
4	NC_Ratio_BGSUB	1.28854
4	NC_Ratio_BGSUB	0.722987
4	NC_Ratio_BGSUB	0.942558
4	NC_Ratio_BGSUB	1.1177
4	NC_Ratio_BGSUB	1.26331
4	NC_Ratio_BGSUB	1.17398
4	NC_Ratio_BGSUB	1.14812
4	NC_Ratio_BGSUB	1.02366
4	NC_Ratio_BGSUB	1.28647
4	NC_Ratio_BGSUB	4.33846
4	NC_Ratio_BGSUB	1.37332
4	NC_Ratio_BGSUB	2.48948
4	NC_Ratio_BGSUB	1.07026
4	NC_Ratio_BGSUB	1.0908
4	NC_Ratio_BGSUB	1.433
4	NC_Ratio_BGSUB	1.09716
4	NC_Ratio_BGSUB	1.01575
4	NC_Ratio_BGSUB	0.918524
4	NC_Ratio_BGSUB	1.67881
4	NC_Ratio_BGSUB	1.09403
4	NC_Ratio_BGSUB	0.876063
4	NC_Ratio_BGSUB	1.09093
4	NC_Ratio_BGSUB	1.82332
4	NC_Ratio_BGSUB	1.16242
4	NC_Ratio_BGSUB	1.11365
4	NC_Ratio_BGSUB	2.00888
4	NC_Ratio_BGSUB	1.06195
4	NC_Ratio_BGSUB	1.31981
4	NC_Ratio_BGSUB	0.954784
4	NC_Ratio_BGSUB	0.891002
4	NC_Ratio_BGSUB	0.922794
4	NC_Ratio_BGSUB	1.39405
4	NC_Ratio_BGSUB	1.37233
4	NC_Ratio_BGSUB	1.03877
4	NC_Ratio_BGSUB	1.16557
4	NC_Ratio_BGSUB	0.83723
4	NC_Ratio_BGSUB	1.10564
4	NC_Ratio_BGSUB	1.1037
4	NC_Ratio_BGSUB	0.863415
4	NC_Ratio_BGSUB	1.06734
4	NC_Ratio_BGSUB	1.01859
4	NC_Ratio_BGSUB	0.95584
4	NC_Ratio_BGSUB	0.900829
4	NC_Ratio_BGSUB	0.82178
4	NC_Ratio_BGSUB	1.36318
4	NC_Ratio_BGSUB	0.893367
4	NC_Ratio_BGSUB	0.756093
4	NC_Ratio_BGSUB	0.967901
4	NC_Ratio_BGSUB	1.00813
4	NC_Ratio_BGSUB	0.963142
4	NC_Ratio_BGSUB	1.26468
4	NC_Ratio_BGSUB	1.61777
4	NC_Ratio_BGSUB	1.37518
4	NC_Ratio_BGSUB	1.14293
4	NC_Ratio_BGSUB	1.27312
4	NC_Ratio_BGSUB	0.951228
4	NC_Ratio_BGSUB	1.29497
4	NC_Ratio_BGSUB	0.882188
4	NC_Ratio_BGSUB	0.717548
4	NC_Ratio_BGSUB	1.48108
4	NC_Ratio_BGSUB	1.03741
4	NC_Ratio_BGSUB	1.00859
4	NC_Ratio_BGSUB	1.11062
4	NC_Ratio_BGSUB	1.02734
4	NC_Ratio_BGSUB	1.37981
4	NC_Ratio_BGSUB	1.13646
4	NC_Ratio_BGSUB	1.15156
4	NC_Ratio_BGSUB	1.13335
4	NC_Ratio_BGSUB	0.920566
4	NC_Ratio_BGSUB	1.54243
4	NC_Ratio_BGSUB	1.36805
4	NC_Ratio_BGSUB	1.07989
4	NC_Ratio_BGSUB	1.64969
4	NC_Ratio_BGSUB	1.22789
4	NC_Ratio_BGSUB	1.90131
4	NC_Ratio_BGSUB	1.19248
4	NC_Ratio_BGSUB	1.38169
4	NC_Ratio_BGSUB	1.25292
4	NC_Ratio_BGSUB	1.37115
4	NC_Ratio_BGSUB	1.19724
4	NC_Ratio_BGSUB	1.1262
4	NC_Ratio_BGSUB	1.19656
4	NC_Ratio_BGSUB	1.57898
4	NC_Ratio_BGSUB	1.09946
4	NC_Ratio_BGSUB	1.1134
4	NC_Ratio_BGSUB	0.938314
4	NC_Ratio_BGSUB	1.54034
4	NC_Ratio_BGSUB	1.12601
4	NC_Ratio_BGSUB	1.19371
4	NC_Ratio_BGSUB	0.90462
4	NC_Ratio_BGSUB	0.862129
4	NC_Ratio_BGSUB	1.08683
4	NC_Ratio_BGSUB	1.09816
4	NC_Ratio_BGSUB	1.88173
4	NC_Ratio_BGSUB	2.06105
4	NC_Ratio_BGSUB	1.20912
4	NC_Ratio_BGSUB	1.13673
4	NC_Ratio_BGSUB	1.16425
4	NC_Ratio_BGSUB	1.26442
4	NC_Ratio_BGSUB	1.5011
4	NC_Ratio_BGSUB	1.04708
4	NC_Ratio_BGSUB	1.03106
4	NC_Ratio_BGSUB	2.46096
4	NC_Ratio_BGSUB	0.856663
4	NC_Ratio_BGSUB	1.20744
4	NC_Ratio_BGSUB	0.989244
4	NC_Ratio_BGSUB	1.05024
4	NC_Ratio_BGSUB	1.09217
4	NC_Ratio_BGSUB	1.01103
4	NC_Ratio_BGSUB	1.29982
4	NC_Ratio_BGSUB	1.2416
4	NC_Ratio_BGSUB	1.83296
4	NC_Ratio_BGSUB	1.28128
4	NC_Ratio_BGSUB	1.5328
4	NC_Ratio_BGSUB	1.27015
4	NC_Ratio_BGSUB	1.72542
4	NC_Ratio_BGSUB	1.41034
4	NC_Ratio_BGSUB	1.22047
4	NC_Ratio_BGSUB	1.42456
4	NC_Ratio_BGSUB	1.52187
4	NC_Ratio_BGSUB	1.20248
4	NC_Ratio_BGSUB	1.15229
4	NC_Ratio_BGSUB	1.21523
4	NC_Ratio_BGSUB	0.840278
4	NC_Ratio_BGSUB	0.958223
4	NC_Ratio_BGSUB	0.972051
4	NC_Ratio_BGSUB	1.09731
4	NC_Ratio_BGSUB	1.01758
4	NC_Ratio_BGSUB	0.880218
4	NC_Ratio_BGSUB	0.98541
4	NC_Ratio_BGSUB	0.984214
4	NC_Ratio_BGSUB	0.870616
4	NC_Ratio_BGSUB	0.874585
4	NC_Ratio_BGSUB	0.990286
4	NC_Ratio_BGSUB	1.0223
4	NC_Ratio_BGSUB	1.259
4	NC_Ratio_BGSUB	1.21945
4	NC_Ratio_BGSUB	0.856113
4	NC_Ratio_BGSUB	0.907915
4	NC_Ratio_BGSUB	1.08827
4	NC_Ratio_BGSUB	1.46009
4	NC_Ratio_BGSUB	0.94999
4	NC_Ratio_BGSUB	0.856791
4	NC_Ratio_BGSUB	1.26853
4	NC_Ratio_BGSUB	1.25407
4	NC_Ratio_BGSUB	1.55363
4	NC_Ratio_BGSUB	0.904872
4	NC_Ratio_BGSUB	1.28682
4	NC_Ratio_BGSUB	1.28559
4	NC_Ratio_BGSUB	1.47803
4	NC_Ratio_BGSUB	1.08731
4	NC_Ratio_BGSUB	1.17348
4	NC_Ratio_BGSUB	1.05726
4	NC_Ratio_BGSUB	1.94561
4	NC_Ratio_BGSUB	1.00021
4	NC_Ratio_BGSUB	1.45937
4	NC_Ratio_BGSUB	1.12066
4	NC_Ratio_BGSUB	0.883058
4	NC_Ratio_BGSUB	4.31195
4	NC_Ratio_BGSUB	0.955085
4	NC_Ratio_BGSUB	0.756981
4	NC_Ratio_BGSUB	1.00205
4	NC_Ratio_BGSUB	1.16714
4	NC_Ratio_BGSUB	0.891718
4	NC_Ratio_BGSUB	1.06795
4	NC_Ratio_BGSUB	0.965404
4	NC_Ratio_BGSUB	1.20649
4	NC_Ratio_BGSUB	1.31667
4	NC_Ratio_BGSUB	0.99122
4	NC_Ratio_BGSUB	1.26305
4	NC_Ratio_BGSUB	1.89303
4	NC_Ratio_BGSUB	1.82752
4	NC_Ratio_BGSUB	1.11991
4	NC_Ratio_BGSUB	1.14855
4	NC_Ratio_BGSUB	1.21679
4	NC_Ratio_BGSUB	0.998352
4	NC_Ratio_BGSUB	0.846695
4	NC_Ratio_BGSUB	1.00175
4	NC_Ratio_BGSUB	1.02113
4	NC_Ratio_BGSUB	0.950919
4	NC_Ratio_BGSUB	1.28487
4	NC_Ratio_BGSUB	1.13525
4	NC_Ratio_BGSUB	1.20817
4	NC_Ratio_BGSUB	1.10516
4	NC_Ratio_BGSUB	1.82443
4	NC_Ratio_BGSUB	1.21795
4	NC_Ratio_BGSUB	5.78659
4	Nuclear_COV_BGSUB	0.367606
4	Nuclear_COV_BGSUB	0.60456
4	Nuclear_COV_BGSUB	0.319435
4	Nuclear_COV_BGSUB	0.374242
4	Nuclear_COV_BGSUB	0.596016
4	Nuclear_COV_BGSUB	0.842042
4	Nuclear_COV_BGSUB	0.283805
4	Nuclear_COV_BGSUB	0.406508
4	Nuclear_COV_BGSUB	0.333105
4	Nuclear_COV_BGSUB	0.502161
4	Nuclear_COV_BGSUB	0.340756
4	Nuclear_COV_BGSUB	0.346677
4	Nuclear_COV_BGSUB	0.350374
4	Nuclear_COV_BGSUB	0.404539
4	Nuclear_COV_BGSUB	0.313022
4	Nuclear_COV_BGSUB	0.533505
4	Nuclear_COV_BGSUB	0.621028
4	Nuclear_COV_BGSUB	0.424496
4	Nuclear_COV_BGSUB	0.458483
4	Nuclear_COV_BGSUB	0.515906
4	Nuclear_COV_BGSUB	0.338643
4	Nuclear_COV_BGSUB	0.545833
4	Nuclear_COV_BGSUB	0.520077
4	Nuclear_COV_BGSUB	0.541997
4	Nuclear_COV_BGSUB	0.501339
4	Nuclear_COV_BGSUB	0.338009
4	Nuclear_COV_BGSUB	0.307451
4	Nuclear_COV_BGSUB	0.339179
4	Nuclear_COV_BGSUB	0.343492
4	Nuclear_COV_BGSUB	0.352698
4	Nuclear_COV_BGSUB	0.354003
4	Nuclear_COV_BGSUB	0.403666
4	Nuclear_COV_BGSUB	0.458252
4	Nuclear_COV_BGSUB	0.495174
4	Nuclear_COV_BGSUB	0.415776
4	Nuclear_COV_BGSUB	0.577007
4	Nuclear_COV_BGSUB	0.359274
4	Nuclear_COV_BGSUB	0.481397
4	Nuclear_COV_BGSUB	0.720611
4	Nuclear_COV_BGSUB	0.368186
4	Nuclear_COV_BGSUB	0.391651
4	Nuclear_COV_BGSUB	0.496167
4	Nuclear_COV_BGSUB	0.341594
4	Nuclear_COV_BGSUB	0.333706
4	Nuclear_COV_BGSUB	0.464874
4	Nuclear_COV_BGSUB	0.374378
4	Nuclear_COV_BGSUB	0.336427
4	Nuclear_COV_BGSUB	0.457756
4	Nuclear_COV_BGSUB	0.416363
4	Nuclear_COV_BGSUB	0.305035
4	Nuclear_COV_BGSUB	0.395753
4	Nuclear_COV_BGSUB	0.551132
4	Nuclear_COV_BGSUB	0.339286
4	Nuclear_COV_BGSUB	0.305503
4	Nuclear_COV_BGSUB	0.324066
4	Nuclear_COV_BGSUB	0.470524
4	Nuclear_COV_BGSUB	0.34738
4	Nuclear_COV_BGSUB	0.362806
4	Nuclear_COV_BGSUB	0.72747
4	Nuclear_COV_BGSUB	0.517421
4	Nuclear_COV_BGSUB	0.564197
4	Nuclear_COV_BGSUB	0.369537
4	Nuclear_COV_BGSUB	0.401928
4	Nuclear_COV_BGSUB	0.32754
4	Nuclear_COV_BGSUB	0.694035
[truncated: 19,935 more rows]

## Sheet: Supplementary_Figure5i
Related to Supplementary Figure 5i
SUMMARY STATISTICS in plotted in FRAP curves						Raw_data_from_single_cells
Mutant	Timepoint_seconds_after_photobleach	avg	std	sem		Timepoint_Number	Induction_State	_Treatment	Background	Genotype	Clone	Expression_Cassette	Cell_number	Area1	Mean1	StdDev1	Min1	Max1	IntDen1	Median1	RawIntDen1	Area2	Mean2	StdDev2	Min2	Max2	IntDen2	Median2	RawIntDen2	RecoveryNorm	Timepoint_seconds_after_photobleach	Condition
DOX_LMB	-2	0.986333	0.0789068	0.0126352		1	DOX	LMB	U1G	D3KO	Cl8	pSB_D3_WT	1	0.828	76.327	12.223	56	99	63.206	76	3740	153.536	72.774	44.386	0	273	11173.4	67	661148	1.038	-2	DOX_LMB
DOX_LMB	-1.75	1.00744	0.0916319	0.0146729		2	DOX	LMB	U1G	D3KO	Cl8	pSB_D3_WT	1	0.828	67.102	9.359	50	93	55.567	66	3288	153.536	69.595	43.963	0	314	10685.4	65	632273	0.898	-1.75	DOX_LMB
DOX_LMB	-1.5	1.03474	0.0691119	0.0110668		3	DOX	LMB	U1G	D3KO	Cl8	pSB_D3_WT	1	0.828	71.388	10.814	52	91	59.116	71	3498	153.536	69.505	43.702	0	393	10671.5	64	631449	1.004	-1.5	DOX_LMB
DOX_LMB	-1.25	1.00915	0.0921836	0.0147612		4	DOX	LMB	U1G	D3KO	Cl8	pSB_D3_WT	1	0.828	79.082	13.682	57	106	65.488	80	3875	153.536	68.934	43.501	0	350	10583.9	63	626264	1.208	-1.25	DOX_LMB
DOX_LMB	-1	1.00392	0.0560641	0.00897743		5	DOX	LMB	U1G	D3KO	Cl8	pSB_D3_WT	1	0.828	74.245	17.117	53	112	61.482	73	3638	153.536	71.044	43.066	0	309	10907.9	66	645438	1.033	-1	DOX_LMB
DOX_LMB	-0.75	0.98941	0.0727041	0.011642		6	DOX	LMB	U1G	D3KO	Cl8	pSB_D3_WT	1	0.828	79.49	10.93	60	107	65.826	76	3895	153.536	69.396	42.76	0	279	10654.8	64	630461	1.204	-0.75	DOX_LMB
DOX_LMB	-0.5	0.985	0.066527	0.0106528		7	DOX	LMB	U1G	D3KO	Cl8	pSB_D3_WT	1	0.828	67.49	10.431	51	90	55.888	64	3307	153.536	71.297	43.937	0	375	10946.7	65	647736	0.87	-0.5	DOX_LMB
DOX_LMB	-0.25	0.987256	0.0879897	0.0140896		8	DOX	LMB	U1G	D3KO	Cl8	pSB_D3_WT	1	0.828	61.653	13.442	32	85	51.055	65	3021	153.536	70.211	43.682	0	288	10779.9	65	637864	0.754	-0.25	DOX_LMB
DOX_LMB	0	0.709179	0.130152	0.020841		9	DOX	LMB	U1G	D3KO	Cl8	pSB_D3_WT	1	0.828	71.551	9.794	53	89	59.251	71	3506	153.536	69.974	42.845	0	301	10743.5	65	635711	0.996	0	DOX_LMB
DOX_LMB	0.25	0.822744	0.0896795	0.0143602		10	DOX	LMB	U1G	D3KO	Cl8	pSB_D3_WT	1	0.828	68.673	12.123	40	87	56.868	69	3365	153.536	70.118	43.705	0	290	10765.7	65	637026	0.924	0.25	DOX_LMB
DOX_LMB	0.5	0.877949	0.148522	0.0237826		11	DOX	LMB	U1G	D3KO	Cl8	pSB_D3_WT	1	0.828	77.388	11.073	55	101	64.085	76	3792	153.536	71.958	42.413	0	347	11048.2	67	653740	1.082	0.5	DOX_LMB
DOX_LMB	0.75	0.918333	0.10439	0.0167157		12	DOX	LMB	U1G	D3KO	Cl8	pSB_D3_WT	1	0.828	74.653	10.818	51	104	61.82	76	3658	153.536	68.677	42.534	0	293	10544.5	63	623935	1.106	0.75	DOX_LMB
DOX_LMB	1	0.912795	0.0706251	0.0113091		13	DOX	LMB	U1G	D3KO	Cl8	pSB_D3_WT	1	0.828	65.571	10.004	46	89	54.3	64	3213	153.536	69.264	42.936	0	286	10634.6	64	629265	0.868	1	DOX_LMB
DOX_LMB	1.25	0.932667	0.0796517	0.0127545		14	DOX	LMB	U1G	D3KO	Cl8	pSB_D3_WT	1	0.828	67.531	14.276	45	104	55.922	66	3309	153.536	69.41	42.723	0	344	10657	64	630592	0.913	1.25	DOX_LMB
DOX_LMB	1.5	0.928513	0.0837838	0.0134161		15	DOX	LMB	U1G	D3KO	Cl8	pSB_D3_WT	1	0.828	63.143	10.004	42	82	52.289	63	3094	153.536	67.971	42.674	0	279	10436.1	62	617521	0.837	1.5	DOX_LMB
DOX_LMB	1.75	0.944974	0.105311	0.0168632		16	DOX	LMB	U1G	D3KO	Cl8	pSB_D3_WT	1	0.828	53.837	9.858	34	75	44.582	52	2638	153.536	66.855	43.35	0	286	10264.8	61	607382	0.62	1.75	DOX_LMB
DOX_LMB	2	0.927872	0.118877	0.0190355		17	DOX	LMB	U1G	D3KO	Cl8	pSB_D3_WT	1	0.828	64.714	9.872	45	86	53.59	65	3171	153.536	67.848	42.565	0	343	10417.2	63	616403	0.879	2	DOX_LMB
DOX_LMB	2.25	0.962974	0.0900358	0.0144173		18	DOX	LMB	U1G	D3KO	Cl8	pSB_D3_WT	1	0.828	67.327	11.62	49	93	55.753	65	3299	153.536	68.215	42.512	0	290	10473.5	63	619736	0.936	2.25	DOX_LMB
DOX_LMB	2.5	0.958128	0.0838285	0.0134233		19	DOX	LMB	U1G	D3KO	Cl8	pSB_D3_WT	1	0.828	63.306	11.192	48	92	52.424	61	3102	153.536	66.846	42.01	0	348	10263.4	61	607299	0.866	2.5	DOX_LMB
DOX_LMB	2.75	0.951051	0.0914238	0.0146395		20	DOX	LMB	U1G	D3KO	Cl8	pSB_D3_WT	1	0.828	71.327	8.792	54	105	59.065	71	3495	153.536	69.296	42.692	0	328	10639.4	64	629553	1.008	2.75	DOX_LMB
DOX_LMB	3	0.979487	0.141313	0.0226281		21	DOX	LMB	U1G	D3KO	Cl8	pSB_D3_WT	1	0.828	76.51	10.079	58	94	63.358	75	3749	153.536	66.811	42.424	0	303	10257.9	61	606974	1.211	3	DOX_LMB
DOX_LMB	3.25	0.975462	0.0916934	0.0146827		22	DOX	LMB	U1G	D3KO	Cl8	pSB_D3_WT	1	0.828	67.633	11.64	50	94	56.007	65	3314	153.536	67.939	42.462	0	264	10431.1	63	617226	0.951	3.25	DOX_LMB
DOX_LMB	3.5	0.972026	0.116912	0.0187209		23	DOX	LMB	U1G	D3KO	Cl8	pSB_D3_WT	1	0.828	77.857	13.74	53	105	64.474	75	3815	153.536	69.564	42.554	0	298	10680.5	64	631985	1.159	3.5	DOX_LMB
DOX_LMB	3.75	0.987077	0.0969396	0.0155228		24	DOX	LMB	U1G	D3KO	Cl8	pSB_D3_WT	1	0.828	78.612	16.293	53	127	65.099	75	3852	153.536	67.764	42.856	0	342	10404.3	63	615638	1.234	3.75	DOX_LMB
DOX_LMB	4	0.977359	0.107269	0.0171767		25	DOX	LMB	U1G	D3KO	Cl8	pSB_D3_WT	1	0.828	73.02	8.469	55	93	60.468	71	3578	153.536	67.535	42.431	0	303	10369	62	613552	1.098	4	DOX_LMB
DOX_LMB	4.25	0.989538	0.0734227	0.011757		26	DOX	LMB	U1G	D3KO	Cl8	pSB_D3_WT	1	0.828	71.49	10.66	51	93	59.201	70	3503	153.536	68.336	42.488	0	324	10492	64	620829	1.037	4.25	DOX_LMB
DOX_LMB	4.5	0.990615	0.0869823	0.0139283		27	DOX	LMB	U1G	D3KO	Cl8	pSB_D3_WT	1	0.828	70.571	13.101	49	99	58.44	71	3458	153.536	66.402	42.978	0	306	10195.1	61	603262	1.068	4.5	DOX_LMB
DOX_LMB	4.75	0.990923	0.107483	0.017211		28	DOX	LMB	U1G	D3KO	Cl8	pSB_D3_WT	1	0.828	80.633	18.105	52	115	66.772	78	3951	153.536	67.765	42.881	0	297	10404.4	63	615642	1.285	4.75	DOX_LMB
DOX_LMB	5	0.980769	0.109451	0.0175262		29	DOX	LMB	U1G	D3KO	Cl8	pSB_D3_WT	1	0.828	70.51	11.617	50	91	58.389	70	3455	153.536	67.823	43.026	0	309	10413.3	63	616169	1.026	5	DOX_LMB
DOX_LMB	5.25	0.978256	0.108885	0.0174356		30	DOX	LMB	U1G	D3KO	Cl8	pSB_D3_WT	1	0.828	71.306	13.469	51	107	59.049	67	3494	153.536	65.29	41.917	0	302	10024.4	60	593161	1.122	5.25	DOX_LMB
DOX_LMB	5.5	0.981103	0.0987943	0.0158197		31	DOX	LMB	U1G	D3KO	Cl8	pSB_D3_WT	1	0.828	65.082	10.424	46	96	53.894	63	3189	153.536	70.986	42.956	0	304	10898.9	65	644908	0.82	5.5	DOX_LMB
DOX_LMB	5.75	0.977974	0.0930318	0.014897		32	DOX	LMB	U1G	D3KO	Cl8	pSB_D3_WT	1	0.828	70.143	11.511	45	94	58.085	70	3437	153.536	65.646	42.437	0	309	10079.1	61	596395	1.079	5.75	DOX_LMB
DOX_LMB	6	1.00974	0.109406	0.0175191		33	DOX	LMB	U1G	D3KO	Cl8	pSB_D3_WT	1	0.828	74.367	14.034	50	107	61.584	72	3644	153.536	72.156	42.923	0	341	11078.5	67	655533	1.009	6	DOX_LMB
DOX_LMB	6.25	0.982846	0.106627	0.017074		34	DOX	LMB	U1G	D3KO	Cl8	pSB_D3_WT	1	0.828	66.898	13.921	40	98	55.398	69	3278	153.536	67.038	42.285	0	296	10292.8	62	609042	0.955	6.25	DOX_LMB
DOX_LMB	6.5	0.95759	0.0845871	0.0135448		35	DOX	LMB	U1G	D3KO	Cl8	pSB_D3_WT	1	0.828	64.429	8.241	49	89	53.353	63	3157	153.536	68.337	43.119	0	305	10492.2	63	620843	0.861	6.5	DOX_LMB
DOX_LMB	6.75	0.996051	0.117318	0.0187859		36	DOX	LMB	U1G	D3KO	Cl8	pSB_D3_WT	1	0.828	71.571	11.496	46	94	59.268	70	3507	153.536	67.217	43.059	0	334	10320.2	61	610663	1.07	6.75	DOX_LMB
DOX_LMB	7	0.995641	0.0959999	0.0153723		37	DOX	LMB	U1G	D3KO	Cl8	pSB_D3_WT	1	0.828	70.98	13.457	47	100	58.778	70	3478	153.536	70.054	42.514	0	291	10755.8	65	636438	0.981	7	DOX_LMB
DOX_LMB	7.25	0.971821	0.0833906	0.0133532		38	DOX	LMB	U1G	D3KO	Cl8	pSB_D3_WT	1	0.828	79.245	11.937	54	95	65.623	81	3883	153.536	71.824	42.936	0	331	11027.6	67	652519	1.128	7.25	DOX_LMB
DOX_LMB	7.5	1.00728	0.0890174	0.0142542		39	DOX	LMB	U1G	D3KO	Cl8	pSB_D3_WT	1	0.828	73.408	10.776	50	98	60.789	72	3597	153.536	69.075	42.313	0	291	10605.5	64	627544	1.065	7.5	DOX_LMB
DOX_LMB	7.75	0.990923	0.121925	0.0195237		40	DOX	LMB	U1G	D3KO	Cl8	pSB_D3_WT	1	0.828	82.918	15.552	61	136	68.665	80	4063	153.536	73.747	43.028	0	333	11322.9	69	669992	1.159	7.75	DOX_LMB
DOX_LMB	8	0.976769	0.101015	0.0161753		41	DOX	LMB	U1G	D3KO	Cl8	pSB_D3_WT	1	0.828	71.041	16.722	39	109	58.829	72	3481	153.536	66.586	42.592	0	286	10223.4	61	604936	1.075	8	DOX_LMB
DOX_LMB	8.25	0.964026	0.0841385	0.0134729		42	DOX	LMB	U1G	D3KO	Cl8	pSB_D3_WT	1	0.828	68.51	13.517	47	97	56.733	69	3357	153.536	66.754	42.458	0	300	10249.1	62	606458	1.004	8.25	DOX_LMB
DOX_LMB	8.5	1.00544	0.104773	0.016777		43	DOX	LMB	U1G	D3KO	Cl8	pSB_D3_WT	1	0.828	56.694	14.528	34	104	46.948	57	2778	153.536	67.348	42.705	0	288	10340.4	61	611856	0.685	8.5	DOX_LMB
DOX_LMB	8.75	1.00931	0.104345	0.0167086		44	DOX	LMB	U1G	D3KO	Cl8	pSB_D3_WT	1	0.828	76.082	8.331	60	94	63.003	75	3728	153.536	67.983	42.282	0	289	10437.8	63	617623	1.163	8.75	DOX_LMB
DOX_LMB	9	0.982128	0.094136	0.0150738		45	DOX	LMB	U1G	D3KO	Cl8	pSB_D3_WT	1	0.828	74.551	12.883	57	107	61.736	71	3653	153.536	68.981	42.836	0	293	10591.1	64	626693	1.095	9	DOX_LMB
DOX_LMB	9.25	0.992641	0.116371	0.0186343		46	DOX	LMB	U1G	D3KO	Cl8	pSB_D3_WT	1	0.828	65.673	10.705	48	94	54.384	64	3218	153.536	68.406	41.55	0	344	10502.9	64	621473	0.89	9.25	DOX_LMB
DOX_LMB	9.5	0.996333	0.12514	0.0200385		47	DOX	LMB	U1G	D3KO	Cl8	pSB_D3_WT	1	0.828	67.878	11.643	41	95	56.209	69	3326	153.536	69.275	42.444	0	311	10636.3	64	629365	0.924	9.5	DOX_LMB
DOX_LMB	9.75	0.960667	0.081924	0.0131183		48	DOX	LMB	U1G	D3KO	Cl8	pSB_D3_WT	1	0.828	71.531	13.415	48	99	59.235	71	3505	153.536	70.744	42.759	0	315	10861.8	66	642711	0.977	9.75	DOX_LMB
DOX_LMB	10	0.995821	0.115764	0.0185372		49	DOX	LMB	U1G	D3KO	Cl8	pSB_D3_WT	1	0.828	62.673	13.866	37	89	51.9	62	3071	153.536	65.671	41.56	0	313	10082.9	61	596623	0.878	10	DOX_LMB
DOX_LMB	10.25	1.00526	0.127813	0.0204664		50	DOX	LMB	U1G	D3KO	Cl8	pSB_D3_WT	1	0.828	70.755	10.425	53	93	58.592	69	3467	153.536	68.249	42.746	0	333	10478.7	63	620042	1.021	10.25	DOX_LMB
DOX_LMB	10.5	0.981744	0.109662	0.01756		51	DOX	LMB	U1G	D3KO	Cl8	pSB_D3_WT	1	0.828	75.204	10.557	55	97	62.277	76	3685	153.536	69.839	42.891	0	310	10722.9	65	634490	1.087	10.5	DOX_LMB
DOX_LMB	10.75	0.965026	0.0784583	0.0125634		52	DOX	LMB	U1G	D3KO	Cl8	pSB_D3_WT	1	0.828	66.531	10.886	46	90	55.094	66	3260	153.536	68.079	42.733	0	286	10452.6	62	618499	0.919	10.75	DOX_LMB
DOX_LMB	11	0.988333	0.0890521	0.0142598		53	DOX	LMB	U1G	D3KO	Cl8	pSB_D3_WT	1	0.828	67.429	11.227	45	87	55.838	67	3304	153.536	67.859	41.796	0	255	10418.8	63	616498	0.947	11	DOX_LMB
DOX_LMB	11.25	0.970103	0.11761	0.0188326		54	DOX	LMB	U1G	D3KO	Cl8	pSB_D3_WT	1	0.828	71.714	12.703	51	98	59.387	69	3514	153.536	67.32	42.428	0	316	10336.1	62	611606	1.071	11.25	DOX_LMB
DOX_LMB	11.5	0.988128	0.119775	0.0191793		55	DOX	LMB	U1G	D3KO	Cl8	pSB_D3_WT	1	0.828	69.388	11.681	37	88	57.46	69	3400	153.536	68.323	41.816	0	321	10490	64	620712	0.985	11.5	DOX_LMB
DOX_LMB	11.75	1.01595	0.108712	0.0174078		56	DOX	LMB	U1G	D3KO	Cl8	pSB_D3_WT	1	0.828	81.327	11.022	57	111	67.346	80	3985	153.536	68.696	42.383	0	287	10547.4	63	624107	1.271	11.75	DOX_LMB
DOX_LMB	12	1.02174	0.0942242	0.0150879		57	DOX	LMB	U1G	D3KO	Cl8	pSB_D3_WT	1	0.828	72.327	6.653	60	88	59.894	71	3544	153.536	67.34	42.223	0	305	10339.2	62	611786	1.086	12	DOX_LMB
DOX_LMB	12.25	1.01777	0.10078	0.0161377		58	DOX	LMB	U1G	D3KO	Cl8	pSB_D3_WT	1	0.828	77.184	9.194	57	100	63.916	78	3782	153.536	70.092	43.291	0	313	10761.7	65	636785	1.128	12.25	DOX_LMB
DOX_LMB	12.5	1.01156	0.139405	0.0223227		59	DOX	LMB	U1G	D3KO	Cl8	pSB_D3_WT	1	0.828	62.878	13.844	37	95	52.069	65	3081	153.536	68.42	41.925	0	306	10504.9	63	621593	0.82	12.5	DOX_LMB
DOX_LMB	12.75	0.995308	0.0992602	0.0158944		60	DOX	LMB	U1G	D3KO	Cl8	pSB_D3_WT	1	0.828	75.612	8.636	53	92	62.614	77	3705	153.536	67.556	42.112	0	289	10372.3	62	613743	1.164	12.75	DOX_LMB
DOX_LMB	13	0.995615	0.0678294	0.0108614		61	DOX	LMB	U1G	D3KO	Cl8	pSB_D3_WT	1	0.828	65.735	13.266	46	96	54.435	64	3221	153.536	65.866	41.46	0	265	10112.9	61	598394	0.955	13	DOX_LMB
DOX_LMB	13.25	1.02051	0.0787701	0.0126133		62	DOX	LMB	U1G	D3KO	Cl8	pSB_D3_WT	1	0.828	77.837	9.125	60	95	64.457	76	3814	153.536	70.049	42.254	0	307	10755.1	65	636397	1.145	13.25	DOX_LMB
DOX_LMB	13.5	1.00913	0.0624374	0.00999799		63	DOX	LMB	U1G	D3KO	Cl8	pSB_D3_WT	1	0.828	69.939	14.91	39	91	57.916	75	3427	153.536	68.917	42.321	0	296	10581.3	64	626113	0.984	13.5	DOX_LMB
DOX_LMB	13.75	1.00136	0.135808	0.0217467		64	DOX	LMB	U1G	D3KO	Cl8	pSB_D3_WT	1	0.828	75.041	13.345	48	103	62.141	77	3677	153.536	67.18	42.4	0	295	10314.6	61	610333	1.161	13.75	DOX_LMB
DOX_LMB	14	0.979205	0.108246	0.0173333		65	DOX	LMB	U1G	D3KO	Cl8	pSB_D3_WT	1	0.828	60.286	9.678	45	89	49.923	58	2954	153.536	68.888	41.944	0	273	10576.8	64	625848	0.746	14	DOX_LMB
DOX_LMB	14.25	0.996615	0.107202	0.017166		66	DOX	LMB	U1G	D3KO	Cl8	pSB_D3_WT	1	0.828	77.408	9.206	62	96	64.102	78	3793	153.536	67.85	42.797	0	298	10417.4	62	616413	1.2	14.25	DOX_LMB
DOX_LMB	14.5	0.99541	0.0986065	0.0157897		67	DOX	LMB	U1G	D3KO	Cl8	pSB_D3_WT	1	0.828	75.02	11.488	54	105	62.124	72	3676	153.536	68.144	43.179	0	324	10462.6	64	619089	1.131	14.5	DOX_LMB
DOX_LMB	14.75	1.00567	0.124588	0.01995		68	DOX	LMB	U1G	D3KO	Cl8	pSB_D3_WT	1	0.828	86.51	16.62	49	113	71.639	87	4239	153.536	66.229	42.333	0	308	10168.6	61	601694	1.495	14.75	DOX_LMB
DOX_LMB	15	0.994564	0.117352	0.0187913		69	DOX	LMB	U1G	D3KO	Cl8	pSB_D3_WT	1	0.828	73.367	6.47	62	87	60.756	74	3595	153.536	67.187	42.294	0	282	10315.7	62	610396	1.118	15	DOX_LMB
DOX_LMB	15.25	0.998487	0.126264	0.0202184		70	DOX	LMB	U1G	D3KO	Cl8	pSB_D3_WT	1	0.828	74.735	11.52	46	96	61.888	76	3662	153.536	68.587	42.493	0	296	10530.6	63	623110	1.111	15.25	DOX_LMB
DOX_LMB	15.5	0.997154	0.102972	0.0164887		71	DOX	LMB	U1G	D3KO	Cl8	pSB_D3_WT	1	0.828	62.469	9.805	45	97	51.731	62	3061	153.536	68.626	41.786	0	277	10536.6	63	623470	0.806	15.5	DOX_LMB
DOX_LMB	15.75	1.0121	0.129118	0.0206754		72	DOX	LMB	U1G	D3KO	Cl8	pSB_D3_WT	1	0.828	68.612	8.612	52	87	56.818	67	3362	153.536	66.254	42.78	0	369	10172.4	60	601917	1.021	15.75	DOX_LMB
DOX_LMB	16	1.00426	0.0880041	0.0140919		73	DOX	LMB	U1G	D3KO	Cl8	pSB_D3_WT	1	0.828	73.143	12.31	45	94	60.57	73	3584	153.536	69.163	42.337	0	305	10619.1	64	628350	1.056	16	DOX_LMB
DOX_LMB	16.25	1.01662	0.128488	0.0205746		74	DOX	LMB	U1G	D3KO	Cl8	pSB_D3_WT	1	0.828	69.939	17.199	41	108	57.916	69	3427	153.536	68.211	42.742	0	301	10472.9	63	619701	1.002	16.25	DOX_LMB
DOX_LMB	16.5	1.00464	0.111447	0.0178458		75	DOX	LMB	U1G	D3KO	Cl8	pSB_D3_WT	1	0.828	60.551	7.13	46	77	50.142	60	2967	153.536	64.741	41.957	0	361	9940.16	59	588175	0.843	16.5	DOX_LMB
DOX_LMB	16.75	0.995692	0.141741	0.0226968		76	DOX	LMB	U1G	D3KO	Cl8	pSB_D3_WT	1	0.828	67.571	12.613	46	92	55.956	69	3311	153.536	67.806	42.718	0	293	10410.8	63	616021	0.952	16.75	DOX_LMB
DOX_LMB	17	1.02644	0.112203	0.0179669		77	DOX	LMB	U1G	D3KO	Cl8	pSB_D3_WT	1	0.828	71.265	12.162	49	98	59.015	71	3492	153.536	70.286	41.892	0	286	10791.5	65	638549	0.982	17	DOX_LMB
DOX_LMB	17.25	1.00338	0.0893581	0.0143088		78	DOX	LMB	U1G	D3KO	Cl8	pSB_D3_WT	1	0.828	74.041	13.335	44	98	61.313	72	3628	153.536	70.357	42.662	0	314	10802.4	65	639194	1.046	17.25	DOX_LMB
DOX_LMB	17.5	0.984077	0.0863833	0.0138324		79	DOX	LMB	U1G	D3KO	Cl8	pSB_D3_WT	1	0.828	69.163	8.823	52	89	57.274	68	3389	153.536	65.891	42.485	0	326	10116.7	61	598623	1.046	17.5	DOX_LMB
DOX_LMB	17.75	0.999282	0.0991885	0.0158829		80	DOX	LMB	U1G	D3KO	Cl8	pSB_D3_WT	1	0.828	67.082	7.219	53	87	55.55	67	3287	153.536	68.542	42.698	0	341	10523.7	63	622702	0.922	17.75	DOX_LMB
DOX_LMB	18	0.992564	0.102245	0.0163723		81	DOX	LMB	U1G	D3KO	Cl8	pSB_D3_WT	1	0.828	69.776	13.51	46	102	57.781	67	3419	153.536	68.272	41.96	0	347	10482.3	63	620254	0.996	18	DOX_LMB
DOX_LMB	18.25	1.01879	0.102893	0.016476		82	DOX	LMB	U1G	D3KO	Cl8	pSB_D3_WT	1	0.828	70.673	9.342	51	92	58.525	70	3463	153.536	67.944	41.763	0	288	10431.9	63	617270	1.027	18.25	DOX_LMB
DOX_LMB	18.5	1.00628	0.10714	0.0171561		83	DOX	LMB	U1G	D3KO	Cl8	pSB_D3_WT	1	0.828	71.306	8.586	54	86	59.049	73	3494	153.536	68.131	41.749	0	277	10460.6	64	618972	1.038	18.5	DOX_LMB
DOX_LMB	18.75	1.00428	0.125388	0.0200782		84	DOX	LMB	U1G	D3KO	Cl8	pSB_D3_WT	1	0.828	64.367	13.332	42	89	53.303	61	3154	153.536	70.357	42.349	0	311	10802.4	66	639195	0.816	18.75	DOX_LMB
DOX_LMB	19	0.989128	0.0989897	0.015851		85	DOX	LMB	U1G	D3KO	Cl8	pSB_D3_WT	1	0.828	66.265	10.448	43	91	54.874	67	3247	153.536	67.109	41.609	0	277	10303.7	62	609684	0.937	19	DOX_LMB
DOX_LMB	19.25	1.01977	0.095306	0.0152612		86	DOX	LMB	U1G	D3KO	Cl8	pSB_D3_WT	1	0.828	79.245	13.559	46	113	65.623	79	3883	153.536	70.309	42.314	0	324	10794.9	65	638753	1.171	19.25	DOX_LMB
DOX_LMB	19.5	1.00141	0.118161	0.0189209		87	DOX	LMB	U1G	D3KO	Cl8	pSB_D3_WT	1	0.828	73.694	11.864	46	99	61.026	77	3611	153.536	67.266	41.522	0	277	10327.7	62	611109	1.124	19.5	DOX_LMB
DOX_LMB	19.75	1.01782	0.101546	0.0162604		88	DOX	LMB	U1G	D3KO	Cl8	pSB_D3_WT	1	0.828	64.469	12.396	42	87	53.387	64	3159	153.536	70.974	42.144	0	295	10897.2	66	644803	0.806	19.75	DOX_LMB
DOX_LMB	20	1.00638	0.124781	0.0199809		89	DOX	LMB	U1G	D3KO	Cl8	pSB_D3_WT	1	0.828	62.959	10.21	44	90	52.137	63	3085	153.536	66.448	42.429	0	303	10202.1	61	603677	0.867	20	DOX_LMB
DOX_LMB	20.25	0.983385	0.107889	0.017276		90	DOX	LMB	U1G	D3KO	Cl8	pSB_D3_WT	1	0.828	70.857	6.761	56	84	58.677	72	3472	153.536	68.437	42.186	0	330	10507.6	63	621752	1.019	20.25	DOX_LMB
DOX_LMB	20.5	1.03054	0.15054	0.0241058		91	DOX	LMB	U1G	D3KO	Cl8	pSB_D3_WT	1	0.828	75.041	9.142	51	91	62.141	77	3677	153.536	65.326	42.577	0	320	10029.9	60	593485	1.222	20.5	DOX_LMB
DOX_LMB	20.75	1.01164	0.118459	0.0189686		92	DOX	LMB	U1G	D3KO	Cl8	pSB_D3_WT	1	0.828	67.245	14.097	33	95	55.686	67	3295	153.536	68.967	42.114	0	304	10589	64	626568	0.916	20.75	DOX_LMB
DOX_LMB	21	1.01067	0.092596	0.0148272		93	DOX	LMB	U1G	D3KO	Cl8	pSB_D3_WT	1	0.828	67.102	10.568	42	87	55.567	68	3288	153.536	65.218	41.744	0	304	10013.4	60	592508	1.01	21	DOX_LMB
DOX_LMB	21.25	1.00618	0.105713	0.0169276		94	DOX	LMB	U1G	D3KO	Cl8	pSB_D3_WT	1	0.828	58.735	7.947	40	73	48.638	60	2878	153.536	67.729	42.429	0	294	10398.9	62	615320	0.73	21.25	DOX_LMB
DOX_LMB	21.5	1.01551	0.108394	0.017357		95	DOX	LMB	U1G	D3KO	Cl8	pSB_D3_WT	1	0.828	73.02	16.137	44	111	60.468	69	3578	153.536	66.286	42.324	0	331	10177.2	61	602204	1.136	21.5	DOX_LMB
DOX_LMB	21.75	1.00428	0.128045	0.0205036		96	DOX	LMB	U1G	D3KO	Cl8	pSB_D3_WT	1	0.828	67.082	6.655	55	85	55.55	66	3287	153.536	66.393	42.476	0	332	10193.8	61	603184	0.977	21.75	DOX_LMB
DOX_LMB	22	1.01136	0.102704	0.0164457		97	DOX	LMB	U1G	D3KO	Cl8	pSB_D3_WT	1	0.828	72.531	16.007	46	116	60.063	70	3554	153.536	68.533	42.503	0	280	10522.3	63	622621	1.058	22	DOX_LMB
DOX_LMB	22.25	1.02844	0.103475	0.0165693		98	DOX	LMB	U1G	D3KO	Cl8	pSB_D3_WT	1	0.828	68.265	10.404	49	99	56.53	67	3345	153.536	65.689	41.743	0	280	10085.7	61	596787	1.028	22.25	DOX_LMB
DOX_LMB	22.5	1.00282	0.101586	0.0162667		99	DOX	LMB	U1G	D3KO	Cl8	pSB_D3_WT	1	0.828	68.469	11.998	49	94	56.7	66	3355	153.536	69.852	42.136	0	290	10724.8	65	634603	0.925	22.5	DOX_LMB
DOX_LMB	22.75	1.00482	0.107399	0.0171975		100	DOX	LMB	U1G	D3KO	Cl8	pSB_D3_WT	1	0.828	61.653	8.769	48	86	51.055	62	3021	153.536	67.295	42.582	0	321	10332.3	62	611377	0.813	22.75	DOX_LMB
DOX_LMB	23	1.021	0.0999942	0.0160119		101	DOX	LMB	U1G	D3KO	Cl8	pSB_D3_WT	1	0.828	65.673	9.252	46	89	54.384	66	3218	153.536	65.286	41.588	0	309	10023.8	60	593125	0.969	23	DOX_LMB
DOX_LMB	23.25	0.984026	0.124843	0.0199909		102	DOX	LMB	U1G	D3KO	Cl8	pSB_D3_WT	1	0.828	67.755	11.302	45	89	56.108	68	3320	153.536	65.224	41.838	0	284	10014.2	60	592556	1.027	23.25	DOX_LMB
DOX_LMB	23.5	0.992795	0.114535	0.0183402		103	DOX	LMB	U1G	D3KO	Cl8	pSB_D3_WT	1	0.828	63.367	11.024	44	88	52.474	62	3105	153.536	67.128	41.645	0	297	10306.5	62	609855	0.861	23.5	DOX_LMB
DOX_LMB	23.75	1.00959	0.0948732	0.0151919		104	DOX	LMB	U1G	D3KO	Cl8	pSB_D3_WT	1	0.828	73.408	12.882	51	98	60.789	74	3597	153.536	67.488	41.874	0	328	10361.9	63	613131	1.11	23.75	DOX_LMB
DOX_LMB	24	1.00133	0.11619	0.0186054		105	DOX	LMB	U1G	D3KO	Cl8	pSB_D3_WT	1	0.828	77.306	11.677	54	102	64.017	78	3788	153.536	70.357	41.972	0	316	10802.4	65	639194	1.123	24	DOX_LMB
DOX_LMB	24.25	1.04141	0.123051	0.0197039		106	DOX	LMB	U1G	D3KO	Cl8	pSB_D3_WT	1	0.828	80.673	13.645	57	104	66.806	81	3953	153.536	67.606	41.754	0	310	10380.1	63	614205	1.291	24.25	DOX_LMB
DOX_LMB	24.5	1.00856	0.0832573	0.0133318		107	DOX	LMB	U1G	D3KO	Cl8	pSB_D3_WT	1	0.828	68.143	13.67	39	88	56.429	71	3339	153.536	65.766	41.724	0	296	10097.5	61	597484	1.022	24.5	DOX_LMB
DOX_LMB	24.75	1.01864	0.110757	0.0177353		108	DOX	LMB	U1G	D3KO	Cl8	pSB_D3_WT	1	0.828	78.347	14.227	49	97	64.879	82	3839	153.536	66.809	42.12	0	355	10257.7	62	606962	1.259	24.75	DOX_LMB
DOX_LMB	25	1.02449	0.124126	0.0198761		109	DOX	LMB	U1G	D3KO	Cl8	pSB_D3_WT	1	0.828	65.673	10.028	48	92	54.384	65	3218	153.536	71.144	41.398	0	301	10923.2	66	646346	0.831	25	DOX_LMB
DOX_LMB	25.25	0.998308	0.130788	0.0209428		110	DOX	LMB	U1G	D3KO	Cl8	pSB_D3_WT	1	0.828	65.469	9.851	49	86	54.215	66	3208	153.536	66.288	41.901	0	292	10177.7	61	602230	0.937	25.25	DOX_LMB
DOX_LMB	25.5	1.00287	0.116018	0.0185777		111	DOX	LMB	U1G	D3KO	Cl8	pSB_D3_WT	1	0.828	73.469	9.598	54	96	60.84	75	3600	153.536	64.687	41.458	0	288	9931.77	60	587679	1.201	25.5	DOX_LMB
DOX_LMB	25.75	0.990795	0.102723	0.0164489		112	DOX	LMB	U1G	D3KO	Cl8	pSB_D3_WT	1	0.828	75.245	16.112	43	115	62.31	76	3687	153.536	68.398	41.879	0	321	10501.6	63	621395	1.129	25.75	DOX_LMB
DOX_LMB	26	0.989051	0.0897913	0.0143781		113	DOX	LMB	U1G	D3KO	Cl8	pSB_D3_WT	1	0.828	68.184	7.026	50	79	56.463	68	3341	153.536	66.239	41.739	0	281	10170.1	62	601783	1.01	26	DOX_LMB
DOX_LMB	26.25	1.01831	0.111611	0.0178721		114	DOX	LMB	U1G	D3KO	Cl8	pSB_D3_WT	1	0.828	74.184	11.112	50	95	61.431	74	3635	153.536	67.344	41.541	0	355	10339.7	63	611818	1.134	26.25	DOX_LMB
DOX_LMB	26.5	0.996641	0.104951	0.0168056		115	DOX	LMB	U1G	D3KO	Cl8	pSB_D3_WT	1	0.828	72.612	8.808	49	87	60.13	75	3558	153.536	68.746	41.888	0	304	10554.9	64	624553	1.054	26.5	DOX_LMB
DOX_LMB	26.75	1.02421	0.116358	0.0186321		116	DOX	LMB	U1G	D3KO	Cl8	pSB_D3_WT	1	0.828	75.49	9.655	57	95	62.513	76	3699	153.536	67.735	41.748	0	328	10399.8	62	615370	1.155	26.75	DOX_LMB
DOX_LMB	27	1.04967	0.112675	0.0180424		117	DOX	LMB	U1G	D3KO	Cl8	pSB_D3_WT	1	0.828	71.857	10.575	46	102	59.505	72	3521	153.536	67.972	41.579	0	330	10436.2	63	617524	1.056	27	DOX_LMB
DOX_LMB	27.25	0.975487	0.10294	0.0164835		118	DOX	LMB	U1G	D3KO	Cl8	pSB_D3_WT	1	0.828	70.327	10.443	41	93	58.237	71	3446	153.536	66.087	41.964	0	291	10146.8	61	600402	1.071	27.25	DOX_LMB
DOX_LMB	27.5	0.986462	0.149114	0.0238773		119	DOX	LMB	U1G	D3KO	Cl8	pSB_D3_WT	1	0.828	73.51	16.298	50	109	60.874	71	3602	153.536	65.527	41.501	0	355	10060.8	60	595313	1.174	27.5	DOX_LMB
DOX_LMB	27.75	0.99659	0.111591	0.0178688		120	DOX	LMB	U1G	D3KO	Cl8	pSB_D3_WT	1	0.828	61.898	18.684	27	94	51.258	64	3033	153.536	67.023	42.092	0	358	10290.4	62	608901	0.826	27.75	DOX_LMB
DOX_LMB	28	1.01497	0.0995909	0.0159473		121	DOX	LMB	U1G	D3KO	Cl8	pSB_D3_WT	1	0.828	79.571	8.597	60	100	65.893	81	3899	153.536	65.29	41.592	0	324	10024.4	60	593158	1.346	28	DOX_LMB
DOX_LMB	28.25	1.02921	0.120269	0.0192584		122	DOX	LMB	U1G	D3KO	Cl8	pSB_D3_WT	1	0.828	73.388	11.592	58	101	60.772	71	3596	153.536	67.596	41.539	0	420	10378.5	63	614114	1.106	28.25	DOX_LMB
DOX_LMB	28.5	0.995103	0.101633	0.0162743		123	DOX	LMB	U1G	D3KO	Cl8	pSB_D3_WT	1	0.828	71.367	10.885	49	92	59.099	71	3497	153.536	65.432	42.04	0	292	10046.3	60	594454	1.119	28.5	DOX_LMB
DOX_LMB	28.75	0.982231	0.106981	0.0171307		124	DOX	LMB	U1G	D3KO	Cl8	pSB_D3_WT	1	0.828	67.857	11.308	44	94	56.193	67	3325	153.536	66.375	42.146	0	344	10191.1	61	603021	0.997	28.75	DOX_LMB
DOX_LMB	29	1.0061	0.116128	0.0185953		125	DOX	LMB	U1G	D3KO	Cl8	pSB_D3_WT	1	0.828	77.082	12.513	46	99	63.831	78	3777	153.536	64.625	42.11	0	338	9922.33	59	587120	1.303	29	DOX_LMB
DOX_LMB	29.25	1.0119	0.129616	0.0207551		126	DOX	LMB	U1G	D3KO	Cl8	pSB_D3_WT	1	0.828	73.388	15.553	49	109	60.772	70	3596	153.536	68.624	41.782	0	294	10536.3	63	623450	1.077	29.25	DOX_LMB
DOX_LMB	29.5	0.996641	0.120146	0.0192388		127	DOX	LMB	U1G	D3KO	Cl8	pSB_D3_WT	1	0.828	64.98	9.812	46	82	53.81	66	3184	153.536	67.345	42.268	0	285	10339.8	62	611825	0.898	29.5	DOX_LMB
DOX_LMB	29.75	1.01867	0.116433	0.0186442		128	DOX	LMB	U1G	D3KO	Cl8	pSB_D3_WT	1	0.828	68.673	11.901	47	102	56.868	68	3365	153.536	68.441	42.286	0	274	10508.1	63	621784	0.964	29.75	DOX_LMB
DOX_LMB	30	1.00503	0.0962654	0.0154148		129	DOX	LMB	U1G	D3KO	Cl8	pSB_D3_WT	1	0.828	72.143	12.629	48	96	59.742	72	3535	153.536	64.404	41.387	0	312	9888.39	59	585112	1.174	30	DOX_LMB
DOX_LMB	30.25	1.03541	0.0933281	0.0149445		130	DOX	LMB	U1G	D3KO	Cl8	pSB_D3_WT	1	0.828	67	7.572	54	85	55.483	65	3283	153.536	67.642	42.123	0	273	10385.5	62	614528	0.942	30.25	DOX_LMB
DOX_LMB	30.5	1.02528	0.124564	0.0199462		131	DOX	LMB	U1G	D3KO	Cl8	pSB_D3_WT	1	0.828	59.735	9.228	40	79	49.466	62	2927	153.536	64.851	41.54	0	281	9956.97	60	589170	0.818	30.5	DOX_LMB
DOX_LMB	30.75	0.989333	0.1062	0.0170057		132	DOX	LMB	U1G	D3KO	Cl8	pSB_D3_WT	1	0.828	58.551	8.895	41	76	48.486	60	2869	153.536	66.195	42.134	0	322	10163.3	61	601379	0.756	30.75	DOX_LMB
DOX_LMB	31	1.02192	0.0843047	0.0134996		133	DOX	LMB	U1G	D3KO	Cl8	pSB_D3_WT	1	0.828	69.694	8.559	52	87	57.714	67	3415	153.536	68.142	41.587	0	282	10462.2	63	619066	0.997	31	DOX_LMB
DOX_LMB	31.25	1.0129	0.129917	0.0208034		134	DOX	LMB	U1G	D3KO	Cl8	pSB_D3_WT	1	0.828	61.633	12.355	34	88	51.038	63	3020	153.536	65.6	41.252	0	289	10072	61	595977	0.852	31.25	DOX_LMB
DOX_LMB	31.5	1.03882	0.10979	0.0175805		135	DOX	LMB	U1G	D3KO	Cl8	pSB_D3_WT	1	0.828	71.306	12.258	49	103	59.049	69	3494	153.536	69.383	42.023	0	311	10652.8	64	630342	1.005	31.5	DOX_LMB
DOX_LMB	31.75	1.01995	0.0892129	0.0142855		136	DOX	LMB	U1G	D3KO	Cl8	pSB_D3_WT	1	0.828	73.98	15.379	37	98	61.263	76	3625	153.536	67.08	42.104	0	290	10299.2	62	609419	1.137	31.75	DOX_LMB
DOX_LMB	32	1.02254	0.113616	0.0181932		137	DOX	LMB	U1G	D3KO	Cl8	pSB_D3_WT	1	0.828	72.816	10.41	57	97	60.299	72	3568	153.536	68.613	41.464	0	324	10534.6	63	623351	1.063	32	DOX_LMB
DOX_LMB	32.25	1.02608	0.103904	0.0166379		138	DOX	LMB	U1G	D3KO	Cl8	pSB_D3_WT	1	0.828	67.857	12.47	44	92	56.193	70	3325	153.536	65.853	40.963	0	267	10110.9	61	598276	1.012	32.25	DOX_LMB
DOX_LMB	32.5	0.996795	0.129436	0.0207264		139	DOX	LMB	U1G	D3KO	Cl8	pSB_D3_WT	1	0.828	56.469	10.664	38	82	46.762	54	2767	153.536	67.78	42.142	0	327	10406.7	63	615780	0.671	32.5	DOX_LMB
DOX_LMB	32.75	1.00944	0.120058	0.0192247		140	DOX	LMB	U1G	D3KO	Cl8	pSB_D3_WT	1	0.828	67.653	9.355	49	86	56.023	68	3315	153.536	63.853	41.744	0	302	9803.74	58	580103	1.066	32.75	DOX_LMB
DOX_LMB	33	1.00179	0.0967553	0.0154932		141	DOX	LMB	U1G	D3KO	Cl8	pSB_D3_WT	1	0.828	68.204	11	50	94	56.48	65	3342	153.536	66.388	41.58	0	261	10192.9	61	603131	1.006	33	DOX_LMB
DOX_LMB	33.25	1.03274	0.11557	0.0185061		142	DOX	LMB	U1G	D3KO	Cl8	pSB_D3_WT	1	0.828	72.184	10.851	48	100	59.775	70	3537	153.536	65.746	41.374	0	309	10094.5	61	597305	1.131	33.25	DOX_LMB
DOX_LMB	33.5	1.02908	0.118497	0.0189747		143	DOX	LMB	U1G	D3KO	Cl8	pSB_D3_WT	1	0.828	68.592	11.102	51	94	56.801	67	3361	153.536	67.602	41.232	0	273	10379.4	62	614167	0.984	33.5	DOX_LMB
DOX_LMB	33.75	1.02192	0.126908	0.0203215		144	DOX	LMB	U1G	D3KO	Cl8	pSB_D3_WT	1	0.828	72.653	8.514	62	102	60.164	70	3560	153.536	65.158	41.424	0	306	10004.1	60	591958	1.163	33.75	DOX_LMB
DOX_LMB	34	1.0321	0.167229	0.0267781		145	DOX	LMB	U1G	D3KO	Cl8	pSB_D3_WT	1	0.828	73.327	14.362	40	103	60.722	75	3593	153.536	62.887	40.988	0	287	9655.48	58	571330	1.263	34	DOX_LMB
DOX_LMB	34.25	1.03233	0.140022	0.0224215		146	DOX	LMB	U1G	D3KO	Cl8	pSB_D3_WT	1	0.828	68.551	10.426	56	92	56.767	65	3359	153.536	65.062	41.58	0	271	9989.32	60	591084	1.054	34.25	DOX_LMB
DOX_LMB	34.5	1.01577	0.151522	0.024263		147	DOX	LMB	U1G	D3KO	Cl8	pSB_D3_WT	1	0.828	74.796	16.616	47	116	61.938	73	3665	153.536	66.062	41.643	0	291	10143	61	600175	1.19	34.5	DOX_LMB
DOX_LMB	34.75	1.01049	0.113754	0.0182152		148	DOX	LMB	U1G	D3KO	Cl8	pSB_D3_WT	1	0.828	66.878	6.688	50	81	55.381	66	3277	153.536	67.238	42.047	0	331	10323.5	62	610860	0.949	34.75	DOX_LMB
DOX_LMB	35	1.01926	0.116992	0.0187337		149	DOX	LMB	U1G	D3KO	Cl8	pSB_D3_WT	1	0.828	73.061	7.529	54	87	60.502	74	3580	153.536	66.328	40.953	0	308	10183.7	62	602588	1.136	35	DOX_LMB
DOX_LMB	35.25	1.02749	0.109851	0.0175903		150	DOX	LMB	U1G	D3KO	Cl8	pSB_D3_WT	1	0.828	68.163	14.518	46	98	56.446	66	3340	153.536	64.013	40.636	0	362	9828.38	59	581561	1.075	35.25	DOX_LMB
DOX_LMB	35.5	1.03585	0.0951817	0.0152413		151	DOX	LMB	U1G	D3KO	Cl8	pSB_D3_WT	1	0.828	70	8.93	51	84	57.967	71	3430	153.536	63.74	40.045	0	268	9786.35	59	579074	1.136	35.5	DOX_LMB
DOX_LMB	35.75	1.01095	0.126292	0.0202229		152	DOX	LMB	U1G	D3KO	Cl8	pSB_D3_WT	1	0.828	72.571	11.99	55	98	60.096	70	3556	153.536	65.407	41.052	0	350	10042.4	60	594226	1.152	35.75	DOX_LMB
DOX_LMB	36	1.01782	0.103652	0.0165976		153	DOX	LMB	U1G	D3KO	Cl8	pSB_D3_WT	1	0.828	65.245	10.443	46	89	54.029	65	3197	153.536	63.949	41.157	0	310	9818.46	59	580974	0.995	36	DOX_LMB
DOX_LMB	36.25	1.0221	0.0983174	0.0157434		154	DOX	LMB	U1G	D3KO	Cl8	pSB_D3_WT	1	0.828	68.163	13.417	49	99	56.446	64	3340	153.536	65.51	41.76	0	297	10058.1	60	595154	1.03	36.25	DOX_LMB
DOX_LMB	36.5	1.04215	0.117308	0.0187844		155	DOX	LMB	U1G	D3KO	Cl8	pSB_D3_WT	1	0.828	68.224	8.625	54	88	56.497	68	3343	153.536	65.245	41.162	0	275	10017.5	60	592754	1.039	36.5	DOX_LMB
DOX_LMB	36.75	1.02497	0.0905098	0.0144932		156	DOX	LMB	U1G	D3KO	Cl8	pSB_D3_WT	1	0.828	65.02	11.963	45	91	53.843	65	3186	153.536	65.301	41.722	0	288	10026.1	60	593258	0.951	36.75	DOX_LMB
DOX_LMB	37	1.005	0.110218	0.0176491		157	DOX	LMB	U1G	D3KO	Cl8	pSB_D3_WT	1	0.828	73.469	11.229	53	92	60.84	72	3600	153.536	66.581	41.471	0	320	10222.6	62	604890	1.139	37	DOX_LMB
DOX_LMB	37.25	1.00867	0.0837598	0.0134123		158	DOX	LMB	U1G	D3KO	Cl8	pSB_D3_WT	1	0.828	65.796	11.48	46	94	54.486	64	3224	153.536	68.212	41.4	0	290	10473	62	619707	0.898	37.25	DOX_LMB
DOX_LMB	37.5	1.04677	0.105463	0.0168876		159	DOX	LMB	U1G	D3KO	Cl8	pSB_D3_WT	1	0.828	73.469	13.482	54	105	60.84	68	3600	153.536	64.638	40.737	0	260	9924.36	60	587240	1.203	37.5	DOX_LMB
DOX_LMB	37.75	1.00779	0.111024	0.0177781		160	DOX	LMB	U1G	D3KO	Cl8	pSB_D3_WT	1	0.828	73.082	12.79	53	105	60.519	74	3581	153.536	65.421	41.326	0	295	10044.6	60	594353	1.166	37.75	DOX_LMB
DOX_LMB	38	1.00867	0.126401	0.0202404		161	DOX	LMB	U1G	D3KO	Cl8	pSB_D3_WT	1	0.828	65.082	10.416	44	85	53.894	66	3189	153.536	69.334	42.059	0	308	10645.3	64	629902	0.855	38	DOX_LMB
DOX_LMB	38.25	1.0331	0.106465	0.0170481		162	DOX	LMB	U1G	D3KO	Cl8	pSB_D3_WT	1	0.828	60.959	10	48	82	50.48	58	2987	153.536	63.353	41.471	0	314	9727.03	58	575564	0.89	38.25	DOX_LMB
DOX_LMB	38.5	1.04362	0.0980979	0.0157082		163	DOX	LMB	U1G	D3KO	Cl8	pSB_D3_WT	1	0.828	63.918	9.147	47	85	52.931	63	3132	153.536	66.199	41.426	0	301	10163.9	61	601415	0.898	38.5	DOX_LMB
DOX_LMB	38.75	1.01544	0.0947181	0.015167		164	DOX	LMB	U1G	D3KO	Cl8	pSB_D3_WT	1	0.828	64.286	12.533	39	92	53.235	61	3150	153.536	64.333	41.526	0	284	9877.41	59	584462	0.957	38.75	DOX_LMB
DOX_LMB	39	1.01772	0.10153	0.0162578		165	DOX	LMB	U1G	D3KO	Cl8	pSB_D3_WT	1	0.828	68.224	12.741	38	100	56.497	68	3343	153.536	64.399	41.747	0	330	9887.58	59	585064	1.065	39	DOX_LMB
DOX_LMB	39.25	0.988821	0.111011	0.017776		166	DOX	LMB	U1G	D3KO	Cl8	pSB_D3_WT	1	0.828	66.796	12.297	45	106	55.314	64	3273	153.536	65.75	41.192	0	303	10095	61	597336	0.986	39.25	DOX_LMB
DOX_LMB	39.5	1.00533	0.091114	0.0145899		167	DOX	LMB	U1G	D3KO	Cl8	pSB_D3_WT	1	0.828	60.327	8.978	45	76	49.956	60	2956	153.536	66.245	41.332	0	269	10171	61	601832	0.802	39.5	DOX_LMB
DOX_LMB	39.75	1.00944	0.105624	0.0169134		168	DOX	LMB	U1G	D3KO	Cl8	pSB_D3_WT	1	0.828	57.878	6.8	48	77	47.928	57	2836	153.536	64.369	40.751	0	293	9882.93	60	584789	0.777	39.75	DOX_LMB
DOX_LMB	40	0.993026	0.102162	0.016359		169	DOX	LMB	U1G	D3KO	Cl8	pSB_D3_WT	1	0.828	60.714	13.517	35	87	50.278	57	2975	153.536	66.375	40.942	0	297	10191	61	603017	0.809	40	DOX_LMB
DOX_LMB	40.25	1.03426	0.121017	0.0193782		170	DOX	LMB	U1G	D3KO	Cl8	pSB_D3_WT	1	0.828	61.306	11.055	48	88	50.768	57	3004	153.536	65.307	40.971	0	328	10027	60	593311	0.85	40.25	DOX_LMB
DOX_LMB	40.5	1.00362	0.129493	0.0207355		171	DOX	LMB	U1G	D3KO	Cl8	pSB_D3_WT	1	0.828	89.429	14.028	60	115	74.056	93	4382	153.536	66.237	41.563	0	262	10169.8	61	601766	1.572	40.5	DOX_LMB
DOX_LMB	40.75	1.01708	0.101057	0.0161821		172	DOX	LMB	U1G	D3KO	Cl8	pSB_D3_WT	1	0.828	60.286	11.925	41	105	49.923	59	2954	153.536	65.018	41.246	0	322	9982.61	60	590687	0.829	40.75	DOX_LMB
DOX_LMB	41	1.02574	0.0910106	0.0145734		173	DOX	LMB	U1G	D3KO	Cl8	pSB_D3_WT	1	0.828	65.98	11.12	48	91	54.638	64	3233	153.536	64.554	41.073	0	440	9911.44	60	586476	0.998	41	DOX_LMB
DOX_LMB	41.25	1.01795	0.130504	0.0208974		174	DOX	LMB	U1G	D3KO	Cl8	pSB_D3_WT	1	0.828	75.367	16.248	50	113	62.412	72	3693	153.536	65.926	41.083	0	291	10122.1	61	598938	1.21	41.25	DOX_LMB
DOX_LMB	41.5	1.0111	0.118572	0.0189868		175	DOX	LMB	U1G	D3KO	Cl8	pSB_D3_WT	1	0.828	71.286	8.021	56	90	59.032	70	3493	153.536	63.866	41.315	0	335	9805.72	59	580220	1.168	41.5	DOX_LMB
DOX_LMB	41.75	1.02764	0.116501	0.0186551		176	DOX	LMB	U1G	D3KO	Cl8	pSB_D3_WT	1	0.828	63.633	13.171	37	96	52.694	65	3118	153.536	66.114	41.594	0	282	10150.9	61	600647	0.893	41.75	DOX_LMB
DOX_LMB	42	1.03028	0.126361	0.020234		177	DOX	LMB	U1G	D3KO	Cl8	pSB_D3_WT	1	0.828	68.898	9.335	50	91	57.054	69	3376	153.536	66.254	40.951	0	283	10172.5	61	601921	1.028	42	DOX_LMB
DOX_LMB	42.25	1.01067	0.125732	0.0201333		178	DOX	LMB	U1G	D3KO	Cl8	pSB_D3_WT	1	0.828	67.959	10.733	48	89	56.277	69	3330	153.536	66.278	41.524	0	344	10176.1	61	602139	1.003	42.25	DOX_LMB
DOX_LMB	42.5	1.04821	0.0914299	0.0146405		179	DOX	LMB	U1G	D3KO	Cl8	pSB_D3_WT	1	0.828	71.286	15.08	43	111	59.032	72	3493	153.536	65.318	41.374	0	327	10028.8	61	593418	1.12	42.5	DOX_LMB
DOX_LMB	42.75	0.985897	0.121574	0.0194675		180	DOX	LMB	U1G	D3KO	Cl8	pSB_D3_WT	1	0.828	65.224	11.344	44	89	54.012	64	3196	153.536	64.391	40.723	0	302	9886.35	59	584991	0.982	42.75	DOX_LMB
DOX_LMB	43	0.996641	0.0893816	0.0143125		181	DOX	LMB	U1G	D3KO	Cl8	pSB_D3_WT	1	0.828	69.735	9.42	52	86	57.747	71	3417	153.536	66.146	41.64	0	310	10155.8	61	600933	1.054	43	DOX_LMB
DOX_LMB	43.25	0.987	0.0905073	0.0144928		182	DOX	LMB	U1G	D3KO	Cl8	pSB_D3_WT	1	0.828	63.367	13.639	38	87	52.474	64	3105	153.536	64.862	40.89	0	309	9958.61	60	589267	0.917	43.25	DOX_LMB
DOX_LMB	43.5	1.00721	0.115807	0.0185439		183	DOX	LMB	U1G	D3KO	Cl8	pSB_D3_WT	1	0.828	62.367	8.303	48	85	51.646	62	3056	153.536	66.11	41.068	0	286	10150.3	61	600612	0.859	43.5	DOX_LMB
DOX_LMB	43.75	1.01854	0.106167	0.0170003		184	DOX	LMB	U1G	D3KO	Cl8	pSB_D3_WT	1	0.828	65.184	10.45	41	81	53.979	68	3194	153.536	64.331	40.619	0	358	9877.14	60	584446	0.982	43.75	DOX_LMB
DOX_LMB	44	0.985641	0.098404	0.0157572		185	DOX	LMB	U1G	D3KO	Cl8	pSB_D3_WT	1	0.828	60.122	14.069	33	98	49.787	61	2946	153.536	65.579	41.484	0	303	10068.8	60	595786	0.811	44	DOX_LMB
DOX_LMB	44.25	1.03021	0.125469	0.0200912		186	DOX	LMB	U1G	D3KO	Cl8	pSB_D3_WT	1	0.828	76.592	10.122	62	101	63.426	73	3753	153.536	63.484	40.634	0	245	9747.14	59	576754	1.334	44.25	DOX_LMB
DOX_LMB	44.5	1.02333	0.103334	0.0165467		187	DOX	LMB	U1G	D3KO	Cl8	pSB_D3_WT	1	0.828	73.041	11.714	56	102	60.485	73	3579	153.536	69.183	41.399	0	306	10622.1	64	628524	1.053	44.5	DOX_LMB
DOX_LMB	44.75	1.01259	0.124297	0.0199035		188	DOX	LMB	U1G	D3KO	Cl8	pSB_D3_WT	1	0.828	64.265	9.347	45	86	53.218	64	3149	153.536	68.096	41.397	0	278	10455.2	63	618649	0.862	44.75	DOX_LMB
DOX_LMB	45	1.021	0.118506	0.0189762		189	DOX	LMB	U1G	D3KO	Cl8	pSB_D3_WT	1	0.828	73.306	12.277	50	96	60.705	75	3592	153.536	65.637	41.025	0	314	10077.7	61	596314	1.165	45	DOX_LMB
DOX_LMB	45.25	1.03013	0.111887	0.0179163		190	DOX	LMB	U1G	D3KO	Cl8	pSB_D3_WT	1	0.828	67.653	9.852	53	98	56.023	65	3315	153.536	64.515	41.875	0	299	9905.38	59	586117	1.045	45.25	DOX_LMB
DOX_LMB	45.5	1.01736	0.111552	0.0178626		191	DOX	LMB	U1G	D3KO	Cl8	pSB_D3_WT	1	0.828	71.49	11.253	51	95	59.201	72	3503	153.536	66.966	41.442	0	263	10281.7	62	608382	1.076	45.5	DOX_LMB
DOX_LMB	45.75	1.01736	0.120581	0.0193084		192	DOX	LMB	U1G	D3KO	Cl8	pSB_D3_WT	1	0.828	69.061	13.504	44	109	57.19	69	3384	153.536	64.096	41.428	0	273	9841.06	58	582311	1.098	45.75	DOX_LMB
DOX_LMB	46	1.0359	0.109914	0.0176004		193	DOX	LMB	U1G	D3KO	Cl8	pSB_D3_WT	1	0.828	72.592	15.758	45	108	60.113	69	3557	153.536	64.567	40.912	0	283	9913.45	59	586595	1.181	46	DOX_LMB
DOX_LMB	46.25	1.02956	0.0959495	0.0153642		194	DOX	LMB	U1G	D3KO	Cl8	pSB_D3_WT	1	0.828	73.694	8.527	55	89	61.026	74	3611	153.536	66.61	41.425	0	282	10227.1	61	605155	1.144	46.25	DOX_LMB
DOX_LMB	46.5	1.00069	0.096409	0.0154378		195	DOX	LMB	U1G	D3KO	Cl8	pSB_D3_WT	1	0.828	65.102	10.751	43	88	53.911	64	3190	153.536	66.055	41.483	0	297	10141.9	61	600113	0.933	46.5	DOX_LMB
DOX_LMB	46.75	1.00956	0.114328	0.0183071		196	DOX	LMB	U1G	D3KO	Cl8	pSB_D3_WT	1	0.828	63.061	10.913	38	89	52.221	64	3090	153.536	62.149	41.107	0	294	9542.21	57	564628	0.986	46.75	DOX_LMB
DOX_LMB	47	1.01908	0.119484	0.0191327		197	DOX	LMB	U1G	D3KO	Cl8	pSB_D3_WT	1	0.828	63.51	7.888	51	87	52.593	63	3112	153.536	63.436	40.855	0	251	9739.79	59	576319	0.96	47	DOX_LMB
DOX_LMB	47.25	1.00674	0.103573	0.016585		198	DOX	LMB	U1G	D3KO	Cl8	pSB_D3_WT	1	0.828	70.98	9.554	50	87	58.778	73	3478	153.536	64.967	41.077	0	316	9974.84	60	590227	1.123	47.25	DOX_LMB
DOX_LMB	47.5	1.02241	0.106541	0.0170602		199	DOX	LMB	U1G	D3KO	Cl8	pSB_D3_WT	1	0.828	61.184	10.576	44	91	50.666	61	2998	153.536	65.178	40.714	0	276	10007.1	60	592138	0.85	47.5	DOX_LMB
DOX_LMB	47.75	1.01487	0.119585	0.0191489		200	DOX	LMB	U1G	D3KO	Cl8	pSB_D3_WT	1	0.828	74.224	10.544	57	103	61.465	74	3637	153.536	64.823	40.741	0	271	9952.68	60	588916	1.217	47.75	DOX_LMB
DOX_LMB	48	1.01431	0.150223	0.0240549		201	DOX	LMB	U1G	D3KO	Cl8	pSB_D3_WT	1	0.828	52.469	11.023	33	77	43.45	52	2571	153.536	63.094	40.779	0	311	9687.22	58	573208	0.651	48	DOX_LMB
DOX_LMB	48.25	1.02426	0.117221	0.0187703		202	DOX	LMB	U1G	D3KO	Cl8	pSB_D3_WT	1	0.828	70.469	10.842	50	89	58.356	71	3453	153.536	64.026	40.927	0	327	9830.27	59	581673	1.14	48.25	DOX_LMB
DOX_LMB	48.5	1.02487	0.10765	0.0172378		203	DOX	LMB	U1G	D3KO	Cl8	pSB_D3_WT	1	0.828	71.184	13.019	42	101	58.947	70	3488	153.536	64.262	40.404	0	311	9866.63	59	583824	1.152	48.5	DOX_LMB
DOX_LMB	48.75	1.00205	0.107995	0.0172931		204	DOX	LMB	U1G	D3KO	Cl8	pSB_D3_WT	1	0.828	67.633	11.236	46	86	56.007	68	3314	153.536	63.344	40.886	0	295	9725.61	58	575480	1.082	48.75	DOX_LMB
DOX_LMB	49	1.02033	0.138016	0.0221002		205	DOX	LMB	U1G	D3KO	Cl8	pSB_D3_WT	1	0.828	63.735	12.259	37	84	52.779	64	3123	153.536	63.381	40.73	0	328	9731.34	58	575819	0.969	49	DOX_LMB
DOX_LMB	49.25	0.991385	0.0848037	0.0135795		206	DOX	LMB	U1G	D3KO	Cl8	pSB_D3_WT	1	0.828	61.735	14.563	44	103	51.123	57	3025	153.536	63.509	40.223	0	342	9750.93	59	576978	0.908	49.25	DOX_LMB
DOX_LMB	49.5	1.02082	0.160923	0.0257683		207	DOX	LMB	U1G	D3KO	Cl8	pSB_D3_WT	1	0.828	68.306	10.642	51	90	56.564	66	3347	153.536	68.294	41.421	0	295	10485.6	64	620448	0.959	49.5	DOX_LMB
DOX_LMB	49.75	1.02418	0.113965	0.0182491		208	DOX	LMB	U1G	D3KO	Cl8	pSB_D3_WT	1	0.828	66.286	14.902	42	92	54.891	65	3248	153.536	64.8	40.71	0	330	9949.17	60	588708	0.999	49.75	DOX_LMB
DOX_LMB	50	1.00792	0.113916	0.0182412		209	DOX	LMB	U1G	D3KO	Cl8	pSB_D3_WT	1	0.828	74.469	11.036	49	100	61.668	74	3649	153.536	64.964	40.527	0	283	9974.4	60	590201	1.219	50	DOX_LMB
DOX_LMB	50.25	0.978513	0.108206	0.0173268		210	DOX	LMB	U1G	D3KO	Cl8	pSB_D3_WT	1	0.828	69.714	12.941	47	100	57.73	68	3416	153.536	67.622	40.688	0	316	10382.4	63	614343	1.012	50.25	DOX_LMB
DOX_LMB	50.5	1.00344	0.103094	0.0165082		211	DOX	LMB	U1G	D3KO	Cl8	pSB_D3_WT	1	0.828	62.98	9.636	45	89	52.153	62	3086	153.536	62.451	40.91	0	285	9588.55	57	567370	0.974	50.5	DOX_LMB
DOX_LMB	50.75	1.02446	0.126224	0.020212		212	DOX	LMB	U1G	D3KO	Cl8	pSB_D3_WT	1	0.828	71.612	11.758	45	91	59.302	72	3509	153.536	66.548	41.634	0	343	10217.6	61	604591	1.091	50.75	DOX_LMB
DOX_LMB	51	1.01431	0.138327	0.0221501		213	DOX	LMB	U1G	D3KO	Cl8	pSB_D3_WT	1	0.828	72.837	14.178	45	104	60.316	72	3569	153.536	62.078	40.36	0	299	9531.25	57	563979	1.28	51	DOX_LMB
DOX_LMB	51.25	1.02559	0.10962	0.0175532		214	DOX	LMB	U1G	D3KO	Cl8	pSB_D3_WT	1	0.828	61.939	14.347	38	98	51.292	60	3035	153.536	62.49	40.523	0	246	9594.43	57	567718	0.942	51.25	DOX_LMB
DOX_LMB	51.5	0.993154	0.113553	0.018183		215	DOX	LMB	U1G	D3KO	Cl8	pSB_D3_WT	1	0.828	61.939	10.779	39	83	51.292	61	3035	153.536	64.102	40.97	0	271	9842.04	59	582369	0.898	51.5	DOX_LMB
DOX_LMB	51.75	0.998974	0.0954895	0.0152906		216	DOX	LMB	U1G	D3KO	Cl8	pSB_D3_WT	1	0.828	64.51	6.42	52	80	53.421	64	3161	153.536	65.256	40.518	0	333	10019.2	60	592852	0.938	51.75	DOX_LMB
DOX_LMB	52	1.01818	0.103767	0.016616		217	DOX	LMB	U1G	D3KO	Cl8	pSB_D3_WT	1	0.828	70.755	11.759	45	95	58.592	71	3467	153.536	64.763	41.037	0	285	9943.44	59	588369	1.124	52	DOX_LMB
DOX_LMB	52.25	0.971256	0.114755	0.0183755		218	DOX	LMB	U1G	D3KO	Cl8	pSB_D3_WT	1	0.828	59.224	9.095	42	78	49.044	58	2902	153.536	63.983	40.66	0	310	9823.7	59	581284	0.824	52.25	DOX_LMB
DOX_LMB	52.5	1.03105	0.119226	0.0190915		219	DOX	LMB	U1G	D3KO	Cl8	pSB_D3_WT	1	0.828	68.306	11.811	49	101	56.564	68	3347	153.536	68.089	41.151	0	268	10454.2	63	618592	0.964	52.5	DOX_LMB
DOX_LMB	52.75	0.990538	0.116455	0.0186477		220	DOX	LMB	U1G	D3KO	Cl8	pSB_D3_WT	1	0.828	57.245	8.674	41	78	47.404	57	2805	153.536	63.914	40.398	0	321	9813.2	59	580663	0.77	52.75	DOX_LMB
DOX_LMB	53	1.02495	0.100317	0.0160635		221	DOX	LMB	U1G	D3KO	Cl8	pSB_D3_WT	1	0.828	62.224	14.816	35	99	51.528	62	3049	153.536	63.271	40.637	0	277	9714.41	58	574817	0.928	53	DOX_LMB
DOX_LMB	53.25	0.995282	0.0850888	0.0136251		222	DOX	LMB	U1G	D3KO	Cl8	pSB_D3_WT	1	0.828	62.469	10.669	41	83	51.731	64	3061	153.536	65.334	40.989	0	314	10031.1	60	593556	0.881	53.25	DOX_LMB
DOX_LMB	53.5	1.03151	0.102612	0.016431		223	DOX	LMB	U1G	D3KO	Cl8	pSB_D3_WT	1	0.828	78.51	13.952	55	113	65.014	75	3847	153.536	67.596	40.277	0	297	10378.4	63	614106	1.237	53.5	DOX_LMB
DOX_LMB	53.75	1.03077	0.114146	0.018278		224	DOX	LMB	U1G	D3KO	Cl8	pSB_D3_WT	1	0.828	78.796	11.482	61	109	65.251	75	3861	153.536	63.805	40.577	0	291	9796.41	59	579669	1.383	53.75	DOX_LMB
DOX_LMB	54	0.999103	0.077446	0.0124013		225	DOX	LMB	U1G	D3KO	Cl8	pSB_D3_WT	1	0.828	61.98	9.371	43	80	51.325	62	3037	153.536	64.102	40.67	0	277	9842.04	59	582369	0.899	54	DOX_LMB
DOX_LMB	54.25	0.983974	0.121449	0.0194474		226	DOX	LMB	U1G	D3KO	Cl8	pSB_D3_WT	1	0.828	68.204	10.378	42	87	56.48	68	3342	153.536	65.68	41.157	0	292	10084.3	61	596704	1.026	54.25	DOX_LMB
DOX_LMB	54.5	1.0369	0.0949257	0.0152003		227	DOX	LMB	U1G	D3KO	Cl8	pSB_D3_WT	1	0.828	65.714	10.591	40	93	54.418	63	3220	153.536	64.989	40.768	0	273	9978.23	60	590428	0.978	54.5	DOX_LMB
DOX_LMB	54.75	1.01895	0.104054	0.0166619		228	DOX	LMB	U1G	D3KO	Cl8	pSB_D3_WT	1	0.828	69.388	14.132	37	103	57.46	67	3400	153.536	65.522	41.193	0	286	10060	61	595266	1.063	54.75	DOX_LMB
DOX_LMB	55	1.00518	0.11846	0.0189688		229	DOX	LMB	U1G	D3KO	Cl8	pSB_D3_WT	1	0.828	73	16.681	50	116	60.451	71	3577	153.536	61.989	40.555	0	295	9517.54	57	563168	1.288	55	DOX_LMB
DOX_LMB	55.25	1.01495	0.113343	0.0181494		230	DOX	LMB	U1G	D3KO	Cl8	pSB_D3_WT	1	0.828	61.612	10.956	39	83	51.021	63	3019	153.536	66.113	41.547	0	305	10150.7	61	600633	0.839	55.25	DOX_LMB
DOX_LMB	55.5	1.01962	0.115007	0.0184159		231	DOX	LMB	U1G	D3KO	Cl8	pSB_D3_WT	1	0.828	56.653	10.988	35	84	46.914	58	2776	153.536	62.731	40.487	0	291	9631.5	58	569911	0.78	55.5	DOX_LMB
DOX_LMB	55.75	1.00377	0.116301	0.0186231		232	DOX	LMB	U1G	D3KO	Cl8	pSB_D3_WT	1	0.828	63.776	12.026	41	88	52.812	62	3125	153.536	64.497	40.758	0	268	9902.67	59	585957	0.938	55.75	DOX_LMB
DOX_LMB	56	1.02949	0.0917298	0.0146885		233	DOX	LMB	U1G	D3KO	Cl8	pSB_D3_WT	1	0.828	67.551	11.827	37	92	55.939	68	3310	153.536	62.885	40.51	0	264	9655.12	58	571309	1.094	56	DOX_LMB
DOX_LMB	56.25	1.03459	0.113558	0.0181838		234	DOX	LMB	U1G	D3KO	Cl8	pSB_D3_WT	1	0.828	63.878	10.363	45	83	52.897	63	3130	153.536	63.577	40.523	0	319	9761.34	59	577594	0.967	56.25	DOX_LMB
DOX_LMB	56.5	0.971846	0.134364	0.0215155		235	DOX	LMB	U1G	D3KO	Cl8	pSB_D3_WT	1	0.828	56.082	9.539	37	79	46.441	55	2748	153.536	64.304	41.058	0	274	9873.03	59	584203	0.729	56.5	DOX_LMB
DOX_LMB	56.75	1.00418	0.128213	0.0205305		236	DOX	LMB	U1G	D3KO	Cl8	pSB_D3_WT	1	0.828	53.286	10.091	34	77	44.126	52	2611	153.536	63.137	40.174	0	258	9693.87	58	573602	0.673	56.75	DOX_LMB
DOX_LMB	57	1.01623	0.113392	0.0181572		237	DOX	LMB	U1G	D3KO	Cl8	pSB_D3_WT	1	0.828	64.755	16.375	39	100	53.624	61	3173	153.536	64.031	40.315	0	341	9831.15	59	581725	0.979	57	DOX_LMB
DOX_LMB	57.25	1.00895	0.108955	0.0174467		238	DOX	LMB	U1G	D3KO	Cl8	pSB_D3_WT	1	0.828	59.204	8.619	41	77	49.027	60	2901	153.536	63.548	40.831	0	350	9757	58	577337	0.834	57.25	DOX_LMB
DOX_LMB	57.5	1.04915	0.121466	0.0194502		239	DOX	LMB	U1G	D3KO	Cl8	pSB_D3_WT	1	0.828	73.306	12.102	47	92	60.705	76	3592	153.536	62.917	40.442	0	272	9660.07	58	571602	1.261	57.5	DOX_LMB
DOX_LMB	57.75	0.982103	0.154649	0.0247637		240	DOX	LMB	U1G	D3KO	Cl8	pSB_D3_WT	1	0.828	71.429	8.17	51	89	59.15	71	3500	153.536	64.546	40.302	0	283	9910.16	60	586400	1.149	57.75	DOX_LMB
DOX_LMB	58	1.01397	0.119567	0.0191461		241	DOX	LMB	U1G	D3KO	Cl8	pSB_D3_WT	1	0.828	59.98	11.891	37	78	49.669	60	2939	153.536	63.339	40.255	0	246	9724.9	58	575438	0.862	58	DOX_LMB
DOX_LMB	58.25	1.00056	0.115344	0.0184698		242	DOX	LMB	U1G	D3KO	Cl8	pSB_D3_WT	1	0.828	62.102	10.04	47	92	51.427	60	3043	153.536	65.351	41.603	0	297	10033.8	60	593716	0.87	58.25	DOX_LMB
DOX_LMB	58.5	1.00677	0.102855	0.01647		243	DOX	LMB	U1G	D3KO	Cl8	pSB_D3_WT	1	0.828	55.857	14.425	29	89	46.255	53	2737	153.536	65.026	40.811	0	291	9983.79	60	590757	0.707	58.5	DOX_LMB
DOX_LMB	58.75	1.02238	0.105984	0.016971		244	DOX	LMB	U1G	D3KO	Cl8	pSB_D3_WT	1	0.828	58.204	12.493	33	86	48.199	55	2852	153.536	61.775	40.654	0	305	9484.79	57	561230	0.851	58.75	DOX_LMB
DOX_LMB	59	1.02018	0.113674	0.0182024		245	DOX	LMB	U1G	D3KO	Cl8	pSB_D3_WT	1	0.828	62.327	11.857	42	84	51.613	62	3054	153.536	65.497	40.425	0	272	10056.2	60	595042	0.873	59	DOX_LMB
DOX_LMB	59.25	1.00282	0.102477	0.0164095		246	DOX	LMB	U1G	D3KO	Cl8	pSB_D3_WT	1	0.828	64.592	11.449	36	85	53.488	65	3165	153.536	62.65	40.853	0	268	9618.99	58	569171	1.015	59.25	DOX_LMB
DOX_LMB	59.5	1.0391	0.113652	0.0181988		247	DOX	LMB	U1G	D3KO	Cl8	pSB_D3_WT	1	0.828	58.122	10.244	39	85	48.131	57	2848	153.536	63.426	40.284	0	306	9738.22	58	576226	0.806	59.5	DOX_LMB
DOX_LMB	59.75	1.02179	0.110491	0.0176927		248	DOX	LMB	U1G	D3KO	Cl8	pSB_D3_WT	1	0.828	62.959	8.876	50	91	52.137	62	3085	153.536	65.979	40.186	0	301	10130.1	61	599416	0.878	59.75	DOX_LMB
DOX_NoLMB	-2	1.02669	0.17691	0.0294851		1	DOX	LMB	U1G	D3KO	Cl8	pSB_D3_WT	2	0.828	118.306	18.16	80	147	97.969	119	5797	135.065	118.203	54.942	0	399	15965	113	944677	0.933	-2	DOX_LMB
DOX_NoLMB	-1.75	1.02764	0.2149	0.0358166		2	DOX	LMB	U1G	D3KO	Cl8	pSB_D3_WT	2	0.828	114.061	14.343	83	142	94.454	117	5589	135.065	111.901	53.746	0	424	15113.9	107	894316	0.957	-1.75	DOX_LMB
DOX_NoLMB	-1.5	0.990389	0.208266	0.034711		3	DOX	LMB	U1G	D3KO	Cl8	pSB_D3_WT	2	0.828	114.694	14.612	86	156	94.978	116	5620	135.065	107.746	53.237	0	438	14552.7	102	861107	1.015	-1.5	DOX_LMB
DOX_NoLMB	-1.25	0.954389	0.117532	0.0195886		4	DOX	LMB	U1G	D3KO	Cl8	pSB_D3_WT	2	0.828	117.694	13.401	94	150	97.462	116	5767	135.065	107.94	52.642	0	409	14578.9	102	862654	1.049	-1.25	DOX_LMB
DOX_NoLMB	-1	1.01617	0.160633	0.0267722		5	DOX	LMB	U1G	D3KO	Cl8	pSB_D3_WT	2	0.828	112.918	11.828	92	139	93.508	114	5533	135.065	106.999	51.232	0	355	14451.8	102	855139	1.004	-1	DOX_LMB
DOX_NoLMB	-0.75	1.01144	0.198746	0.0331243		6	DOX	LMB	U1G	D3KO	Cl8	pSB_D3_WT	2	0.828	119.694	15.783	88	149	99.118	121	5865	135.065	107.843	51.812	0	353	14565.8	103	861881	1.074	-0.75	DOX_LMB
DOX_NoLMB	-0.5	0.959611	0.133879	0.0223132		7	DOX	LMB	U1G	D3KO	Cl8	pSB_D3_WT	2	0.828	114.367	15.283	83	152	94.708	117	5604	135.065	110.666	52.191	0	417	14947.1	105	884444	0.975	-0.5	DOX_LMB
DOX_NoLMB	-0.25	1.01283	0.192861	0.0321434		8	DOX	LMB	U1G	D3KO	Cl8	pSB_D3_WT	2	0.828	114.041	15.073	92	148	94.437	112	5588	135.065	107.812	52.582	0	363	14561.6	102	861631	1.007	-0.25	DOX_LMB
DOX_NoLMB	0	0.579194	0.156182	0.0260303		9	DOX	LMB	U1G	D3KO	Cl8	pSB_D3_WT	2	0.828	73.959	11.64	52	98	61.246	75	3624	135.065	104.621	51.645	0	420	14130.6	100	836128	0.549	0	DOX_LMB
DOX_NoLMB	0.25	0.772528	0.189142	0.0315236		10	DOX	LMB	U1G	D3KO	Cl8	pSB_D3_WT	2	0.828	103.633	13.2	75	137	85.818	103	5078	135.065	107.833	51.83	0	414	14564.5	102	861803	0.882	0.25	DOX_LMB
DOX_NoLMB	0.5	0.760528	0.183005	0.0305008		11	DOX	LMB	U1G	D3KO	Cl8	pSB_D3_WT	2	0.828	112.367	12.644	91	143	93.051	109	5506	135.065	104.75	52.023	0	398	14148	100	837159	1.027	0.5	DOX_LMB
DOX_NoLMB	0.75	0.809389	0.179896	0.0299826		12	DOX	LMB	U1G	D3KO	Cl8	pSB_D3_WT	2	0.828	91.408	14.687	62	115	75.695	97	4479	135.065	101.22	51.36	0	363	13671.2	95	808948	0.804	0.75	DOX_LMB
DOX_NoLMB	1	0.807028	0.231502	0.0385837		13	DOX	LMB	U1G	D3KO	Cl8	pSB_D3_WT	2	0.828	102.714	14.696	73	130	85.058	104	5033	135.065	105.772	50.604	0	365	14286.1	100	845329	0.894	1	DOX_LMB
DOX_NoLMB	1.25	0.854472	0.205654	0.0342757		14	DOX	LMB	U1G	D3KO	Cl8	pSB_D3_WT	2	0.828	101.469	10.66	73	127	84.027	102	4972	135.065	105.136	51.318	0	417	14200.2	100	840246	0.886	1.25	DOX_LMB
DOX_NoLMB	1.5	0.86475	0.29129	0.0485484		15	DOX	LMB	U1G	D3KO	Cl8	pSB_D3_WT	2	0.828	94.51	17.552	63	139	78.264	93	4631	135.065	106.574	51.013	0	403	14394.4	101	851740	0.785	1.5	DOX_LMB
DOX_NoLMB	1.75	0.866611	0.222039	0.0370065		16	DOX	LMB	U1G	D3KO	Cl8	pSB_D3_WT	2	0.828	97.02	14.314	73	129	80.343	97	4754	135.065	103.383	50.853	0	389	13963.5	98	826240	0.851	1.75	DOX_LMB
DOX_NoLMB	2	0.852306	0.213922	0.0356537		17	DOX	LMB	U1G	D3KO	Cl8	pSB_D3_WT	2	0.828	104.653	8.814	84	122	86.663	104	5128	135.065	102.736	50.725	0	368	13876	98	821067	0.957	2	DOX_LMB
DOX_NoLMB	2.25	0.852028	0.166603	0.0277671		18	DOX	LMB	U1G	D3KO	Cl8	pSB_D3_WT	2	0.828	108.673	15.264	61	132	89.993	110	5325	135.065	104.711	51.633	0	367	14142.7	99	836849	0.981	2.25	DOX_LMB
DOX_NoLMB	2.5	0.898194	0.19526	0.0325433		19	DOX	LMB	U1G	D3KO	Cl8	pSB_D3_WT	2	0.828	96.388	16.504	60	127	79.819	97	4723	135.065	101.216	50.973	0	342	13670.8	96	808921	0.869	2.5	DOX_LMB
DOX_NoLMB	2.75	0.87625	0.276161	0.0460268		20	DOX	LMB	U1G	D3KO	Cl8	pSB_D3_WT	2	0.828	91.061	18.911	60	128	75.408	89	4462	135.065	103.953	50.716	0	424	14040.4	98	830794	0.769	2.75	DOX_LMB
DOX_NoLMB	3	0.931806	0.191551	0.0319251		21	DOX	LMB	U1G	D3KO	Cl8	pSB_D3_WT	2	0.828	101.429	23.09	70	153	83.993	95	4970	135.065	101.966	50.832	0	462	13772.1	96	814915	0.925	3	DOX_LMB
DOX_NoLMB	3.25	0.905917	0.271362	0.045227		22	DOX	LMB	U1G	D3KO	Cl8	pSB_D3_WT	2	0.828	101.857	18.121	61	139	84.348	104	4991	135.065	103.431	51.722	0	374	13969.9	98	826621	0.912	3.25	DOX_LMB
DOX_NoLMB	3.5	0.878528	0.29253	0.048755		23	DOX	LMB	U1G	D3KO	Cl8	pSB_D3_WT	2	0.828	102.735	10.232	82	132	85.075	101	5034	135.065	102.005	49.973	0	372	13777.3	97	815222	0.941	3.5	DOX_LMB
DOX_NoLMB	3.75	0.898694	0.17421	0.029035		24	DOX	LMB	U1G	D3KO	Cl8	pSB_D3_WT	2	0.828	91.714	15.153	70	132	75.949	90	4494	135.065	104.967	50.378	0	394	14177.3	99	838895	0.767	3.75	DOX_LMB
DOX_NoLMB	4	0.9135	0.150849	0.0251414		25	DOX	LMB	U1G	D3KO	Cl8	pSB_D3_WT	2	0.828	86.449	10.402	69	116	71.588	85	4236	135.065	104.711	51.311	0	407	14142.8	99	836854	0.704	4	DOX_LMB
DOX_NoLMB	4.25	0.91775	0.189661	0.0316101		26	DOX	LMB	U1G	D3KO	Cl8	pSB_D3_WT	2	0.828	95.531	15.504	58	124	79.109	95	4681	135.065	102.459	51.548	0	478	13838.6	96	818853	0.843	4.25	DOX_LMB
DOX_NoLMB	4.5	0.966	0.27913	0.0465217		27	DOX	LMB	U1G	D3KO	Cl8	pSB_D3_WT	2	0.828	91.265	15.955	65	131	75.577	86	4472	135.065	103.211	51.399	0	366	13940.1	97	824860	0.78	4.5	DOX_LMB
DOX_NoLMB	4.75	0.937111	0.251066	0.0418443		28	DOX	LMB	U1G	D3KO	Cl8	pSB_D3_WT	2	0.828	100.551	17.336	63	148	83.266	99	4927	135.065	105.873	51.013	0	379	14299.7	100	846134	0.867	4.75	DOX_LMB
DOX_NoLMB	5	0.955944	0.2634	0.0439		29	DOX	LMB	U1G	D3KO	Cl8	pSB_D3_WT	2	0.828	99.98	9.93	85	133	82.793	99	4899	135.065	105.455	51.311	0	421	14243.3	100	842797	0.864	5	DOX_LMB
DOX_NoLMB	5.25	0.969389	0.240751	0.0401251		30	DOX	LMB	U1G	D3KO	Cl8	pSB_D3_WT	2	0.828	101.531	14.761	77	134	84.077	99	4975	135.065	102.532	52.05	0	465	13848.5	97	819439	0.919	5.25	DOX_LMB
DOX_NoLMB	5.5	0.928278	0.18594	0.0309901		31	DOX	LMB	U1G	D3KO	Cl8	pSB_D3_WT	2	0.828	103.959	8.799	85	119	86.089	105	5094	135.065	105.507	50.747	0	402	14250.3	101	843215	0.913	5.5	DOX_LMB
DOX_NoLMB	5.75	0.887472	0.233356	0.0388926		32	DOX	LMB	U1G	D3KO	Cl8	pSB_D3_WT	2	0.828	106.837	9.019	91	130	88.471	105	5235	135.065	104.887	51.559	0	383	14166.5	100	838256	0.956	5.75	DOX_LMB
DOX_NoLMB	6	0.985194	0.217442	0.0362403		33	DOX	LMB	U1G	D3KO	Cl8	pSB_D3_WT	2	0.828	102.327	11.826	76	133	84.737	103	5014	135.065	103.033	50.758	0	344	13916.2	98	823443	0.923	6	DOX_LMB
DOX_NoLMB	6.25	0.916278	0.216694	0.0361157		34	DOX	LMB	U1G	D3KO	Cl8	pSB_D3_WT	2	0.828	95.776	11.216	73	122	79.312	96	4693	135.065	101.94	51.313	0	367	13768.5	97	814706	0.852	6.25	DOX_LMB
DOX_NoLMB	6.5	0.900806	0.205985	0.0343309		35	DOX	LMB	U1G	D3KO	Cl8	pSB_D3_WT	2	0.828	99.184	8.635	67	113	82.134	100	4860	135.065	101.924	51.115	0	365	13766.4	96	814578	0.896	6.5	DOX_LMB
DOX_NoLMB	6.75	0.940083	0.218742	0.036457		36	DOX	LMB	U1G	D3KO	Cl8	pSB_D3_WT	2	0.828	91.061	18.577	61	134	75.408	91	4462	135.065	103.906	51.248	0	401	14034	98	830414	0.77	6.75	DOX_LMB
DOX_NoLMB	7	0.929194	0.214877	0.0358128		37	DOX	LMB	U1G	D3KO	Cl8	pSB_D3_WT	2	0.828	92.653	8.897	80	116	76.726	90	4540	135.065	103.644	50.111	0	382	13998.6	99	828321	0.793	7	DOX_LMB
DOX_NoLMB	7.25	0.972889	0.20963	0.0349384		38	DOX	LMB	U1G	D3KO	Cl8	pSB_D3_WT	2	0.828	109.776	8.04	96	128	90.905	109	5379	135.065	105.362	49.601	0	398	14230.7	101	842051	0.987	7.25	DOX_LMB
DOX_NoLMB	7.5	0.971806	0.197384	0.0328974		39	DOX	LMB	U1G	D3KO	Cl8	pSB_D3_WT	2	0.828	109.429	14.64	83	147	90.618	109	5362	135.065	101.684	50.445	0	384	13734	97	812660	1.033	7.5	DOX_LMB
DOX_NoLMB	7.75	0.938333	0.205403	0.0342338		40	DOX	LMB	U1G	D3KO	Cl8	pSB_D3_WT	2	0.828	102.02	11.123	82	126	84.483	104	4999	135.065	104.006	50.293	0	335	14047.6	99	831216	0.907	7.75	DOX_LMB
DOX_NoLMB	8	0.930861	0.271572	0.045262		41	DOX	LMB	U1G	D3KO	Cl8	pSB_D3_WT	2	0.828	102.837	18.731	66	134	85.159	103	5039	135.065	101.403	50.858	0	363	13696	96	810414	0.951	8	DOX_LMB
DOX_NoLMB	8.25	0.958444	0.218876	0.0364793		42	DOX	LMB	U1G	D3KO	Cl8	pSB_D3_WT	2	0.828	99.51	21.653	59	141	82.404	99	4876	135.065	102.357	50.628	0	458	13824.9	97	818041	0.895	8.25	DOX_LMB
DOX_NoLMB	8.5	0.984472	0.242546	0.0404243		43	DOX	LMB	U1G	D3KO	Cl8	pSB_D3_WT	2	0.828	107.633	17.729	77	144	89.131	105	5274	135.065	102.635	50.889	0	368	13862.4	98	820258	0.996	8.5	DOX_LMB
DOX_NoLMB	8.75	0.994833	0.190845	0.0318075		44	DOX	LMB	U1G	D3KO	Cl8	pSB_D3_WT	2	0.828	100.184	18.039	75	147	82.962	97	4909	135.065	102.616	49.914	0	361	13859.9	97	820111	0.901	8.75	DOX_LMB
DOX_NoLMB	9	1.02431	0.232598	0.0387663		45	DOX	LMB	U1G	D3KO	Cl8	pSB_D3_WT	2	0.828	98.837	9.512	75	122	81.847	101	4843	135.065	101.278	49.613	0	354	13679	96	809410	0.9	9	DOX_LMB
DOX_NoLMB	9.25	0.976417	0.242569	0.0404281		46	DOX	LMB	U1G	D3KO	Cl8	pSB_D3_WT	2	0.828	89.02	12.13	67	115	73.718	90	4362	135.065	101.836	50.023	0	362	13754.4	97	813870	0.766	9.25	DOX_LMB
DOX_NoLMB	9.5	1.02872	0.183357	0.0305595		47	DOX	LMB	U1G	D3KO	Cl8	pSB_D3_WT	2	0.828	90.551	13.274	65	116	74.985	91	4437	135.065	101.16	50.514	0	401	13663.1	96	808467	0.793	9.5	DOX_LMB
DOX_NoLMB	9.75	0.995111	0.26156	0.0435934		48	DOX	LMB	U1G	D3KO	Cl8	pSB_D3_WT	2	0.828	98.041	17.678	60	133	81.188	98	4804	135.065	102.411	50.625	0	353	13832.2	97	818471	0.876	9.75	DOX_LMB
DOX_NoLMB	10	0.965972	0.235354	0.0392257		49	DOX	LMB	U1G	D3KO	Cl8	pSB_D3_WT	2	0.828	103.163	10.357	85	129	85.429	103	5055	135.065	104.399	50.087	0	341	14100.6	99	834353	0.916	10	DOX_LMB
DOX_NoLMB	10.25	0.947861	0.225837	0.0376395		50	DOX	LMB	U1G	D3KO	Cl8	pSB_D3_WT	2	0.828	103.408	17.422	70	143	85.632	104	5067	135.065	102.132	50.874	0	371	13794.5	97	816241	0.948	10.25	DOX_LMB
DOX_NoLMB	10.5	0.995056	0.244293	0.0407156		51	DOX	LMB	U1G	D3KO	Cl8	pSB_D3_WT	2	0.828	92.429	16.136	60	122	76.54	91	4529	135.065	102.399	49.911	0	328	13830.5	97	818372	0.804	10.5	DOX_LMB
DOX_NoLMB	10.75	1.02569	0.282091	0.0470152		52	DOX	LMB	U1G	D3KO	Cl8	pSB_D3_WT	2	0.828	101.531	11.308	77	117	84.077	105	4975	135.065	102.386	50.284	0	428	13828.7	97	818267	0.921	10.75	DOX_LMB
DOX_NoLMB	11	0.919806	0.24339	0.040565		53	DOX	LMB	U1G	D3KO	Cl8	pSB_D3_WT	2	0.828	99.327	16.855	65	140	82.252	100	4867	135.065	100.901	50.207	0	351	13628.1	96	806399	0.911	11	DOX_LMB
DOX_NoLMB	11.25	0.997417	0.198896	0.0331493		54	DOX	LMB	U1G	D3KO	Cl8	pSB_D3_WT	2	0.828	96.327	13.491	66	124	79.768	98	4720	135.065	103.942	50.38	0	357	14038.8	98	830701	0.836	11.25	DOX_LMB
DOX_NoLMB	11.5	0.925222	0.201118	0.0335196		55	DOX	LMB	U1G	D3KO	Cl8	pSB_D3_WT	2	0.828	106.857	16.01	77	143	88.488	102	5236	135.065	102.554	49.931	0	346	13851.5	97	819615	0.987	11.5	DOX_LMB
DOX_NoLMB	11.75	1.00339	0.332736	0.055456		56	DOX	LMB	U1G	D3KO	Cl8	pSB_D3_WT	2	0.828	103.388	14.845	70	130	85.615	104	5066	135.065	102.678	49.717	0	403	13868.2	98	820602	0.941	11.75	DOX_LMB
DOX_NoLMB	12	1.02225	0.237982	0.0396637		57	DOX	LMB	U1G	D3KO	Cl8	pSB_D3_WT	2	0.828	108.327	20.317	69	148	89.705	104	5308	135.065	102.223	50.388	0	471	13806.8	97	816970	1.011	12	DOX_LMB
DOX_NoLMB	12.25	0.928722	0.184948	0.0308246		58	DOX	LMB	U1G	D3KO	Cl8	pSB_D3_WT	2	0.828	98.959	14.451	72	132	81.948	99	4849	135.065	100.721	50.494	0	378	13603.9	95	804962	0.909	12.25	DOX_LMB
DOX_NoLMB	12.5	0.954194	0.220646	0.0367744		59	DOX	LMB	U1G	D3KO	Cl8	pSB_D3_WT	2	0.828	105.306	18.434	64	142	87.204	106	5160	135.065	100.451	49.553	0	330	13567.4	95	802802	0.996	12.5	DOX_LMB
DOX_NoLMB	12.75	0.937806	0.200644	0.0334406		60	DOX	LMB	U1G	D3KO	Cl8	pSB_D3_WT	2	0.828	99.51	16.875	61	133	82.404	102	4876	135.065	102.988	49.659	0	356	13910	98	823078	0.888	12.75	DOX_LMB
DOX_NoLMB	13	0.922861	0.254544	0.0424241		61	DOX	LMB	U1G	D3KO	Cl8	pSB_D3_WT	2	0.828	105.306	10.457	83	125	87.204	106	5160	135.065	100.99	50.629	0	395	13640.2	95	807111	0.989	13	DOX_LMB
DOX_NoLMB	13.25	0.951583	0.197351	0.0328918		62	DOX	LMB	U1G	D3KO	Cl8	pSB_D3_WT	2	0.828	110.653	10.935	83	133	91.632	114	5422	135.065	102.876	50.434	0	375	13894.9	97	822183	1.031	13.25	DOX_LMB
DOX_NoLMB	13.5	0.917556	0.231596	0.0385993		63	DOX	LMB	U1G	D3KO	Cl8	pSB_D3_WT	2	0.828	111.571	17.148	84	152	92.392	108	5467	135.065	103.473	49.847	0	387	13975.6	98	826960	1.035	13.5	DOX_LMB
DOX_NoLMB	13.75	0.970167	0.176876	0.0294793		64	DOX	LMB	U1G	D3KO	Cl8	pSB_D3_WT	2	0.828	102.959	12.982	80	129	85.26	101	5045	135.065	100.16	49.878	0	339	13528.1	96	800480	0.969	13.75	DOX_LMB
DOX_NoLMB	14	0.957139	0.200233	0.0333722		65	DOX	LMB	U1G	D3KO	Cl8	pSB_D3_WT	2	0.828	98.061	12.66	74	124	81.204	98	4805	135.065	100.598	50.285	0	347	13587.3	95	803983	0.898	14	DOX_LMB
DOX_NoLMB	14.25	0.966722	0.340604	0.0567674		66	DOX	LMB	U1G	D3KO	Cl8	pSB_D3_WT	2	0.828	108.918	9.77	87	133	90.195	109	5337	135.065	101.606	50.285	0	394	13723.4	97	812036	1.027	14.25	DOX_LMB
DOX_NoLMB	14.5	1.0085	0.224654	0.0374423		67	DOX	LMB	U1G	D3KO	Cl8	pSB_D3_WT	2	0.828	94.49	12.748	67	121	78.247	96	4630	135.065	101.951	50.06	0	368	13770	97	814791	0.835	14.5	DOX_LMB
DOX_NoLMB	14.75	0.950833	0.183488	0.0305813		68	DOX	LMB	U1G	D3KO	Cl8	pSB_D3_WT	2	0.828	92.143	12.191	66	121	76.303	92	4515	135.065	102.614	49.654	0	350	13859.5	98	820088	0.798	14.75	DOX_LMB
DOX_NoLMB	15	0.974167	0.176424	0.029404		69	DOX	LMB	U1G	D3KO	Cl8	pSB_D3_WT	2	0.828	99.184	13.467	78	141	82.134	96	4860	135.065	102.128	50.09	0	364	13793.9	97	816207	0.894	15	DOX_LMB
DOX_NoLMB	15.25	0.975694	0.211695	0.0352825		70	DOX	LMB	U1G	D3KO	Cl8	pSB_D3_WT	2	0.828	86.837	15.987	59	115	71.91	88	4255	135.065	101.623	49.346	0	322	13725.7	96	812173	0.74	15.25	DOX_LMB
DOX_NoLMB	15.5	0.94425	0.249316	0.0415527		71	DOX	LMB	U1G	D3KO	Cl8	pSB_D3_WT	2	0.828	97.204	12.976	77	123	80.495	97	4763	135.065	102.469	50.409	0	357	13840	97	818934	0.864	15.5	DOX_LMB
DOX_NoLMB	15.75	0.994556	0.30692	0.0511533		72	DOX	LMB	U1G	D3KO	Cl8	pSB_D3_WT	2	0.828	105.714	9.838	80	124	87.542	106	5180	135.065	102.889	50.464	0	441	13896.6	98	822285	0.968	15.75	DOX_LMB
DOX_NoLMB	16	0.992556	0.205559	0.0342598		73	DOX	LMB	U1G	D3KO	Cl8	pSB_D3_WT	2	0.828	94.286	12.874	69	120	78.078	95	4620	135.065	104.962	50.787	0	469	14176.6	99	838853	0.799	16	DOX_LMB
DOX_NoLMB	16.25	0.971889	0.146908	0.0244846		74	DOX	LMB	U1G	D3KO	Cl8	pSB_D3_WT	2	0.828	102.184	14.861	71	133	84.618	103	5007	135.065	101.464	49.889	0	328	13704.2	96	810901	0.941	16.25	DOX_LMB
DOX_NoLMB	16.5	1.02164	0.234128	0.0390214		75	DOX	LMB	U1G	D3KO	Cl8	pSB_D3_WT	2	0.828	92.347	15.963	64	125	76.473	92	4525	135.065	101.988	49.635	0	363	13775	96	815086	0.807	16.5	DOX_LMB
DOX_NoLMB	16.75	1.00378	0.206911	0.0344852		76	DOX	LMB	U1G	D3KO	Cl8	pSB_D3_WT	2	0.828	120.612	20	84	157	99.879	119	5910	135.065	97.589	50.761	0	357	13180.9	92	779933	1.249	16.75	DOX_LMB
DOX_NoLMB	17	0.951167	0.252025	0.0420041		77	DOX	LMB	U1G	D3KO	Cl8	pSB_D3_WT	2	0.828	105.265	12.506	85	133	87.17	104	5158	135.065	103.152	49.796	0	351	13932.2	97	824393	0.959	17	DOX_LMB
DOX_NoLMB	17.25	0.9815	0.192423	0.0320705		78	DOX	LMB	U1G	D3KO	Cl8	pSB_D3_WT	2	0.828	103.347	19.098	65	142	85.582	102	5064	135.065	101.48	49.73	0	356	13706.4	97	811029	0.956	17.25	DOX_LMB
DOX_NoLMB	17.5	0.963861	0.33278	0.0554634		79	DOX	LMB	U1G	D3KO	Cl8	pSB_D3_WT	2	0.828	104.02	14.002	82	133	86.139	99	5097	135.065	100.475	49.847	0	472	13570.7	95	802998	0.979	17.5	DOX_LMB
DOX_NoLMB	17.75	1.01575	0.230243	0.0383738		80	DOX	LMB	U1G	D3KO	Cl8	pSB_D3_WT	2	0.828	104.469	12.292	80	128	86.511	106	5119	135.065	102.035	49.934	0	327	13781.3	97	815463	0.963	17.75	DOX_LMB
DOX_NoLMB	18	0.963583	0.187077	0.0311794		81	DOX	LMB	U1G	D3KO	Cl8	pSB_D3_WT	2	0.828	94.714	12.035	71	117	78.433	97	4641	135.065	100.845	50.977	0	410	13620.6	95	805951	0.851	18	DOX_LMB
DOX_NoLMB	18.25	0.967611	0.253777	0.0422962		82	DOX	LMB	U1G	D3KO	Cl8	pSB_D3_WT	2	0.828	106.735	11.521	90	131	88.387	105	5230	135.065	101.871	49.774	0	422	13759.3	97	814157	0.995	18.25	DOX_LMB
DOX_NoLMB	18.5	0.970083	0.18634	0.0310566		83	DOX	LMB	U1G	D3KO	Cl8	pSB_D3_WT	2	0.828	96.224	14.906	70	123	79.684	95	4715	135.065	100.683	49.406	0	360	13598.8	96	804662	0.873	18.5	DOX_LMB
DOX_NoLMB	18.75	1.05106	0.211097	0.0351828		84	DOX	LMB	U1G	D3KO	Cl8	pSB_D3_WT	2	0.828	91.633	12.464	62	113	75.881	95	4490	135.065	100.653	50.148	0	396	13594.7	95	804418	0.813	18.75	DOX_LMB
DOX_NoLMB	19	0.956694	0.238582	0.0397636		85	DOX	LMB	U1G	D3KO	Cl8	pSB_D3_WT	2	0.828	113.918	12.905	90	141	94.336	113	5582	135.065	103.782	49.868	0	396	14017.3	99	829427	1.06	19	DOX_LMB
DOX_NoLMB	19.25	0.978194	0.16472	0.0274533		86	DOX	LMB	U1G	D3KO	Cl8	pSB_D3_WT	2	0.828	107.184	13.447	74	135	88.759	109	5252	135.065	99.438	49.3	0	352	13430.6	95	794710	1.036	19.25	DOX_LMB
DOX_NoLMB	19.5	0.959861	0.1878	0.0313		87	DOX	LMB	U1G	D3KO	Cl8	pSB_D3_WT	2	0.828	109.286	15.177	83	147	90.499	106	5355	135.065	100.817	49.839	0	368	13616.9	96	805732	1.043	19.5	DOX_LMB
DOX_NoLMB	19.75	0.939444	0.211097	0.0351828		88	DOX	LMB	U1G	D3KO	Cl8	pSB_D3_WT	2	0.828	112.061	11.355	93	143	92.798	110	5491	135.065	102.436	49.456	0	388	13835.5	97	818666	1.056	19.75	DOX_LMB
DOX_NoLMB	20	0.986028	0.191403	0.0319006		89	DOX	LMB	U1G	D3KO	Cl8	pSB_D3_WT	2	0.828	102.918	12.126	77	122	85.227	106	5043	135.065	102.793	50.475	0	388	13883.8	97	821525	0.934	20	DOX_LMB
DOX_NoLMB	20.25	1.01089	0.308647	0.0514411		90	DOX	LMB	U1G	D3KO	Cl8	pSB_D3_WT	2	0.828	99.041	14.007	71	126	82.016	98	4853	135.065	100.145	48.859	0	409	13526	95	800356	0.917	20.25	DOX_LMB
DOX_NoLMB	20.5	1.02839	0.23739	0.039565		91	DOX	LMB	U1G	D3KO	Cl8	pSB_D3_WT	2	0.828	110.592	17.738	78	146	91.581	113	5419	135.065	100.376	49.327	0	376	13557.2	95	802202	1.067	20.5	DOX_LMB
DOX_NoLMB	20.75	0.956611	0.221858	0.0369763		92	DOX	LMB	U1G	D3KO	Cl8	pSB_D3_WT	2	0.828	97.286	17.629	68	130	80.562	93	4767	135.065	101.474	49.581	0	380	13705.6	96	810984	0.877	20.75	DOX_LMB
DOX_NoLMB	21	0.953917	0.214586	0.0357643		93	DOX	LMB	U1G	D3KO	Cl8	pSB_D3_WT	2	0.828	103.878	11.736	74	134	86.021	105	5090	135.065	101.744	50.126	0	378	13742.1	96	813142	0.96	21	DOX_LMB
DOX_NoLMB	21.25	0.986722	0.277958	0.0463263		94	DOX	LMB	U1G	D3KO	Cl8	pSB_D3_WT	2	0.828	110.143	12.384	92	150	91.209	108	5397	135.065	102.434	49.868	0	373	13835.2	98	818653	1.031	21.25	DOX_LMB
DOX_NoLMB	21.5	0.957028	0.224637	0.0374395		95	DOX	LMB	U1G	D3KO	Cl8	pSB_D3_WT	2	0.828	111.51	11.404	84	135	92.342	110	5464	135.065	98.759	49.69	0	325	13338.8	94	789278	1.105	21.5	DOX_LMB
DOX_NoLMB	21.75	0.942917	0.217341	0.0362235		96	DOX	LMB	U1G	D3KO	Cl8	pSB_D3_WT	2	0.828	93.041	17.5	71	136	77.047	89	4559	135.065	103.137	50.014	0	351	13930.2	98	824272	0.803	21.75	DOX_LMB
DOX_NoLMB	22	0.961139	0.207204	0.034534		97	DOX	LMB	U1G	D3KO	Cl8	pSB_D3_WT	2	0.828	100.408	11.167	82	130	83.148	100	4920	135.065	99.851	49.438	0	327	13486.3	94	798007	0.939	22	DOX_LMB
DOX_NoLMB	22.25	0.940861	0.214163	0.0356938		98	DOX	LMB	U1G	D3KO	Cl8	pSB_D3_WT	2	0.828	96.571	16.56	67	131	79.971	95	4732	135.065	100.291	49.164	0	363	13545.8	95	801527	0.883	22.25	DOX_LMB
DOX_NoLMB	22.5	0.99475	0.265483	0.0442472		99	DOX	LMB	U1G	D3KO	Cl8	pSB_D3_WT	2	0.828	98.837	11.099	82	120	81.847	98	4843	135.065	100.723	49.686	0	370	13604.1	95	804979	0.907	22.5	DOX_LMB
DOX_NoLMB	22.75	0.967639	0.213734	0.0356223		100	DOX	LMB	U1G	D3KO	Cl8	pSB_D3_WT	2	0.828	97.755	14.445	69	132	80.951	99	4790	135.065	99.947	50.538	0	343	13499.3	94	798775	0.903	22.75	DOX_LMB
DOX_NoLMB	23	0.994028	0.242372	0.0403954		101	DOX	LMB	U1G	D3KO	Cl8	pSB_D3_WT	2	0.828	109.082	17.674	79	158	90.33	107	5345	135.065	103.213	50.137	0	332	13940.5	98	824881	1.007	23	DOX_LMB
DOX_NoLMB	23.25	1.02317	0.230894	0.0384824		102	DOX	LMB	U1G	D3KO	Cl8	pSB_D3_WT	2	0.828	102.816	10.138	81	123	85.142	105	5038	135.065	102.806	50.057	0	348	13885.5	98	821625	0.932	23.25	DOX_LMB
DOX_NoLMB	23.5	0.941444	0.234382	0.0390637		103	DOX	LMB	U1G	D3KO	Cl8	pSB_D3_WT	2	0.828	106.551	10.734	92	132	88.235	104	5221	135.065	100.468	49.914	0	333	13569.8	96	802944	1.012	23.5	DOX_LMB
DOX_NoLMB	23.75	0.978889	0.266194	0.0443657		104	DOX	LMB	U1G	D3KO	Cl8	pSB_D3_WT	2	0.828	110.673	15.526	73	148	91.649	111	5423	135.065	99.856	48.965	0	349	13487	95	798048	1.076	23.75	DOX_LMB
DOX_NoLMB	24	0.995722	0.203138	0.0338564		105	DOX	LMB	U1G	D3KO	Cl8	pSB_D3_WT	2	0.828	103.796	10.504	83	121	85.953	106	5086	135.065	100.612	50.269	0	348	13589.2	95	804093	0.974	24	DOX_LMB
DOX_NoLMB	24.25	0.975694	0.235586	0.0392644		106	DOX	LMB	U1G	D3KO	Cl8	pSB_D3_WT	2	0.828	95.816	10.574	68	123	79.345	95	4695	135.065	103.404	49.898	0	369	13966.2	98	826405	0.836	24.25	DOX_LMB
DOX_NoLMB	24.5	0.970722	0.261246	0.0435409		107	DOX	LMB	U1G	D3KO	Cl8	pSB_D3_WT	2	0.828	103.49	17.856	76	143	85.7	99	5071	135.065	99.436	49.073	0	413	13430.2	94	794689	0.986	24.5	DOX_LMB
DOX_NoLMB	24.75	0.990417	0.194694	0.032449		108	DOX	LMB	U1G	D3KO	Cl8	pSB_D3_WT	2	0.828	89.286	10.273	71	107	73.938	90	4375	135.065	102.463	50.217	0	351	13839.1	97	818883	0.762	24.75	DOX_LMB
DOX_NoLMB	25	0.969028	0.205846	0.0343077		109	DOX	LMB	U1G	D3KO	Cl8	pSB_D3_WT	2	0.828	108.776	15.59	80	143	90.077	105	5330	135.065	102.564	49.885	0	367	13852.8	97	819691	1.012	25	DOX_LMB
DOX_NoLMB	25.25	1.00575	0.213184	0.0355306		110	DOX	LMB	U1G	D3KO	Cl8	pSB_D3_WT	2	0.828	91.469	16.72	61	137	75.746	91	4482	135.065	104.767	49.943	0	339	14150.4	99	837301	0.766	25.25	DOX_LMB
DOX_NoLMB	25.5	1.01308	0.256331	0.0427218		111	DOX	LMB	U1G	D3KO	Cl8	pSB_D3_WT	2	0.828	109.51	16.114	87	150	90.685	105	5366	135.065	101.713	50.061	0	330	13737.9	96	812893	1.033	25.5	DOX_LMB
DOX_NoLMB	25.75	1.02489	0.214453	0.0357421		112	DOX	LMB	U1G	D3KO	Cl8	pSB_D3_WT	2	0.828	103.755	11.645	84	126	85.92	105	5084	135.065	101.159	49.84	0	358	13663.1	96	808465	0.966	25.75	DOX_LMB
DOX_NoLMB	26	0.939667	0.227414	0.0379023		113	DOX	LMB	U1G	D3KO	Cl8	pSB_D3_WT	2	0.828	109.245	15.825	89	153	90.466	104	5353	135.065	100.695	49.513	0	349	13600.4	96	804758	1.045	26	DOX_LMB
DOX_NoLMB	26.25	0.99725	0.277535	0.0462559		114	DOX	LMB	U1G	D3KO	Cl8	pSB_D3_WT	2	0.828	101.592	18.142	75	141	84.128	99	4978	135.065	98.219	49.131	0	337	13266	94	784969	0.978	26.25	DOX_LMB
DOX_NoLMB	26.5	0.973667	0.185352	0.030892		115	DOX	LMB	U1G	D3KO	Cl8	pSB_D3_WT	2	0.828	104.735	13.944	82	136	86.731	105	5132	135.065	99.96	49.415	0	355	13501.1	96	798884	0.996	26.5	DOX_LMB
DOX_NoLMB	26.75	0.999639	0.199326	0.0332211		116	DOX	LMB	U1G	D3KO	Cl8	pSB_D3_WT	2	0.828	106.98	14.042	60	132	88.59	109	5242	135.065	102.243	49.666	0	319	13809.4	97	817125	0.993	26.75	DOX_LMB
DOX_NoLMB	27	0.947278	0.182604	0.030434		117	DOX	LMB	U1G	D3KO	Cl8	pSB_D3_WT	2	0.828	106.796	14.136	82	140	88.438	106	5233	135.065	98.775	49.442	0	392	13341	93	789409	1.041	27	DOX_LMB
DOX_NoLMB	27.25	0.979139	0.24583	0.0409716		118	DOX	LMB	U1G	D3KO	Cl8	pSB_D3_WT	2	0.828	116.388	16.107	82	150	96.381	116	5703	135.065	100.633	49.098	0	369	13592	95	804260	1.14	27.25	DOX_LMB
DOX_NoLMB	27.5	0.949389	0.245937	0.0409896		119	DOX	LMB	U1G	D3KO	Cl8	pSB_D3_WT	2	0.828	94.306	8.51	80	119	78.095	93	4621	135.065	101.801	50.195	0	438	13749.7	96	813594	0.835	27.5	DOX_LMB
DOX_NoLMB	27.75	0.969333	0.248711	0.0414519		120	DOX	LMB	U1G	D3KO	Cl8	pSB_D3_WT	2	0.828	104.02	14.087	71	133	86.139	105	5097	135.065	101.097	49.889	0	368	13654.7	96	807970	0.97	27.75	DOX_LMB
DOX_NoLMB	28	0.956694	0.224322	0.0373871		121	DOX	LMB	U1G	D3KO	Cl8	pSB_D3_WT	2	0.828	109.653	16.396	81	145	90.804	108	5373	135.065	98.646	49.566	0	315	13323.6	94	788380	1.081	28	DOX_LMB
DOX_NoLMB	28.25	1.01567	0.193532	0.0322554		122	DOX	LMB	U1G	D3KO	Cl8	pSB_D3_WT	2	0.828	107.327	12.917	85	136	88.877	107	5259	135.065	100.843	49.902	0	391	13620.4	96	805939	1.017	28.25	DOX_LMB
DOX_NoLMB	28.5	1.00189	0.282367	0.0470612		123	DOX	LMB	U1G	D3KO	Cl8	pSB_D3_WT	2	0.828	103.224	10.318	84	123	85.48	104	5058	135.065	100.057	49.462	0	352	13514.1	96	799652	0.974	28.5	DOX_LMB
DOX_NoLMB	28.75	1.01219	0.268258	0.0447096		124	DOX	LMB	U1G	D3KO	Cl8	pSB_D3_WT	2	0.828	110.388	20.733	78	155	91.412	106	5409	135.065	100.096	49.726	0	363	13519.5	94	799969	1.069	28.75	DOX_LMB
DOX_NoLMB	29	0.971417	0.185383	0.0308972		125	DOX	LMB	U1G	D3KO	Cl8	pSB_D3_WT	2	0.828	112.429	10.799	83	132	93.102	114	5509	135.065	99.167	49.765	0	423	13394	94	792542	1.111	29	DOX_LMB
DOX_NoLMB	29.25	1.02319	0.173664	0.0289439		126	DOX	LMB	U1G	D3KO	Cl8	pSB_D3_WT	2	0.828	111	11.885	81	130	91.919	113	5439	135.065	98.909	48.376	0	345	13359.2	94	790484	1.095	29.25	DOX_LMB
DOX_NoLMB	29.5	0.983417	0.251327	0.0418879		127	DOX	LMB	U1G	D3KO	Cl8	pSB_D3_WT	2	0.828	102.408	11.077	81	123	84.804	104	5018	135.065	97.75	48.914	0	351	13202.6	92	781217	0.996	29.5	DOX_LMB
DOX_NoLMB	29.75	0.982472	0.180023	0.0300038		128	DOX	LMB	U1G	D3KO	Cl8	pSB_D3_WT	2	0.828	97.898	12.686	75	135	81.069	96	4797	135.065	102.684	49.859	0	393	13869	98	820649	0.871	29.75	DOX_LMB
DOX_NoLMB	30	0.903139	0.246526	0.0410876		129	DOX	LMB	U1G	D3KO	Cl8	pSB_D3_WT	2	0.828	99.367	22.348	56	145	82.286	102	4869	135.065	98.999	50.003	0	373	13371.3	94	791203	0.937	30	DOX_LMB
DOX_NoLMB	30.25	0.938278	0.252971	0.0421619		130	DOX	LMB	U1G	D3KO	Cl8	pSB_D3_WT	2	0.828	101.347	20.931	65	142	83.925	97	4966	135.065	101.466	50.548	0	378	13704.5	96	810919	0.93	30.25	DOX_LMB
DOX_NoLMB	30.5	1.00839	0.228294	0.038049		131	DOX	LMB	U1G	D3KO	Cl8	pSB_D3_WT	2	0.828	125.878	14.048	101	159	104.239	125	6168	135.065	99.843	49.537	0	373	13485.3	95	797945	1.279	30.5	DOX_LMB
DOX_NoLMB	30.75	1.01203	0.212498	0.0354163		132	DOX	LMB	U1G	D3KO	Cl8	pSB_D3_WT	2	0.828	98.347	9.492	82	120	81.441	97	4819	135.065	100.801	50.367	0	367	13614.6	96	805599	0.9	30.75	DOX_LMB
DOX_NoLMB	31	0.949611	0.228076	0.0380126		133	DOX	LMB	U1G	D3KO	Cl8	pSB_D3_WT	2	0.828	117.694	13.177	90	140	97.462	117	5767	135.065	101.413	49.739	0	345	13697.3	96	810489	1.144	31	DOX_LMB
DOX_NoLMB	31.25	1.01589	0.263777	0.0439629		134	DOX	LMB	U1G	D3KO	Cl8	pSB_D3_WT	2	0.828	104.612	9.749	90	135	86.629	103	5126	135.065	102.06	48.695	0	346	13784.8	98	815667	0.965	31.25	DOX_LMB
DOX_NoLMB	31.5	0.946917	0.230499	0.0384165		135	DOX	LMB	U1G	D3KO	Cl8	pSB_D3_WT	2	0.828	107.49	13.267	78	145	89.012	109	5267	135.065	101.816	48.883	0	340	13751.7	97	813710	1.006	31.5	DOX_LMB
DOX_NoLMB	31.75	0.965444	0.247862	0.0413104		136	DOX	LMB	U1G	D3KO	Cl8	pSB_D3_WT	2	0.828	105.102	16.32	70	147	87.035	103	5150	135.065	101.739	49.306	0	365	13741.3	97	813095	0.976	31.75	DOX_LMB
DOX_NoLMB	32	0.998028	0.229667	0.0382779		137	DOX	LMB	U1G	D3KO	Cl8	pSB_D3_WT	2	0.828	123.776	17.906	92	171	102.498	122	6065	135.065	102.379	50.024	0	397	13827.8	98	818214	1.207	32	DOX_LMB
DOX_NoLMB	32.25	1.01992	0.181972	0.0303286		138	DOX	LMB	U1G	D3KO	Cl8	pSB_D3_WT	2	0.828	100.265	23.947	52	147	83.03	102	4913	135.065	98.593	49.098	0	435	13316.5	93	787957	0.955	32.25	DOX_LMB
DOX_NoLMB	32.5	0.943806	0.204372	0.034062		139	DOX	LMB	U1G	D3KO	Cl8	pSB_D3_WT	2	0.828	109.224	12.204	93	147	90.449	108	5352	135.065	100.875	49.292	0	363	13624.6	96	806192	1.042	32.5	DOX_LMB
DOX_NoLMB	32.75	0.966778	0.227249	0.0378749		140	DOX	LMB	U1G	D3KO	Cl8	pSB_D3_WT	2	0.828	103.694	21.698	62	154	85.869	101	5081	135.065	101.905	49.494	0	374	13763.8	97	814426	0.955	32.75	DOX_LMB
DOX_NoLMB	33	0.964167	0.267817	0.0446362		141	DOX	LMB	U1G	D3KO	Cl8	pSB_D3_WT	2	0.828	108.122	15.909	71	138	89.536	115	5298	135.065	98.738	48.985	0	368	13336	93	789114	1.059	33	DOX_LMB
DOX_NoLMB	33.25	1.01392	0.222447	0.0370744		142	DOX	LMB	U1G	D3KO	Cl8	pSB_D3_WT	2	0.828	110.306	15.597	79	139	91.344	107	5405	135.065	99.17	49.071	0	368	13394.4	95	792569	1.082	33.25	DOX_LMB
DOX_NoLMB	33.5	1.06153	0.184182	0.030697		143	DOX	LMB	U1G	D3KO	Cl8	pSB_D3_WT	2	0.828	105.245	12.004	83	127	87.153	106	5157	135.065	98.85	49.448	0	488	13351.1	94	790007	1.019	33.5	DOX_LMB
DOX_NoLMB	33.75	1.00289	0.228388	0.0380646		144	DOX	LMB	U1G	D3KO	Cl8	pSB_D3_WT	2	0.828	93.429	13.207	63	116	77.368	94	4578	135.065	96.89	49.335	0	375	13086.5	92	774347	0.884	33.75	DOX_LMB
DOX_NoLMB	34	0.985556	0.250129	0.0416882		145	DOX	LMB	U1G	D3KO	Cl8	pSB_D3_WT	2	0.828	97.694	16.534	73	138	80.9	96	4787	135.065	103.559	50.158	0	360	13987.2	98	827647	0.858	34	DOX_LMB
DOX_NoLMB	34.25	0.979556	0.268073	0.0446789		146	DOX	LMB	U1G	D3KO	Cl8	pSB_D3_WT	2	0.828	100.878	10.887	79	123	83.537	102	4943	135.065	100.81	49.502	0	422	13615.9	96	805672	0.933	34.25	DOX_LMB
DOX_NoLMB	34.5	0.995556	0.229088	0.0381813		147	DOX	LMB	U1G	D3KO	Cl8	pSB_D3_WT	2	0.828	97.184	12.029	73	122	80.478	100	4762	135.065	97.757	49.602	0	403	13203.5	92	781273	0.924	34.5	DOX_LMB
DOX_NoLMB	34.75	0.906806	0.189136	0.0315227		148	DOX	LMB	U1G	D3KO	Cl8	pSB_D3_WT	2	0.828	114.367	13.449	86	138	94.708	114	5604	135.065	101.337	49.464	0	307	13687	96	809884	1.102	34.75	DOX_LMB
DOX_NoLMB	35	0.965333	0.207571	0.0345952		149	DOX	LMB	U1G	D3KO	Cl8	pSB_D3_WT	2	0.828	102.571	13.795	78	133	84.939	98	5026	135.065	100.745	49.45	0	351	13607.1	96	805156	0.956	35	DOX_LMB
DOX_NoLMB	35.25	0.982194	0.200301	0.0333835		150	DOX	LMB	U1G	D3KO	Cl8	pSB_D3_WT	2	0.828	103.776	11.281	83	130	85.937	104	5085	135.065	102.844	48.774	0	322	13890.6	98	821929	0.944	35.25	DOX_LMB
DOX_NoLMB	35.5	1.02011	0.218103	0.0363504		151	DOX	LMB	U1G	D3KO	Cl8	pSB_D3_WT	2	0.828	110	15.674	85	142	91.091	107	5390	135.065	100.482	50.612	0	339	13571.5	95	803049	1.058	35.5	DOX_LMB
DOX_NoLMB	35.75	0.956111	0.249289	0.0415482		152	DOX	LMB	U1G	D3KO	Cl8	pSB_D3_WT	2	0.828	98.694	16.381	69	124	81.728	97	4836	135.065	99.764	49.269	0	358	13474.7	95	797317	0.918	35.75	DOX_LMB
DOX_NoLMB	36	1.07442	0.344937	0.0574895		153	DOX	LMB	U1G	D3KO	Cl8	pSB_D3_WT	2	0.828	106.837	8.402	92	127	88.471	106	5235	135.065	101.636	49.297	0	346	13727.4	96	812272	1	36	DOX_LMB
DOX_NoLMB	36.25	0.944528	0.261653	0.0436088		154	DOX	LMB	U1G	D3KO	Cl8	pSB_D3_WT	2	0.828	112	14.646	79	141	92.747	115	5488	135.065	100.279	48.837	0	389	13544.1	95	801429	1.087	36.25	DOX_LMB
DOX_NoLMB	36.5	0.988861	0.174138	0.029023		155	DOX	LMB	U1G	D3KO	Cl8	pSB_D3_WT	2	0.828	107.327	12.881	86	131	88.877	107	5259	135.065	98.507	49.091	0	308	13304.8	94	787269	1.052	36.5	DOX_LMB
DOX_NoLMB	36.75	0.960333	0.216473	0.0360789		156	DOX	LMB	U1G	D3KO	Cl8	pSB_D3_WT	2	0.828	101.796	11.676	78	122	84.297	104	4988	135.065	100.257	49.518	0	410	13541.1	94	801250	0.952	36.75	DOX_LMB
DOX_NoLMB	37	1.00378	0.166057	0.0276762		157	DOX	LMB	U1G	D3KO	Cl8	pSB_D3_WT	2	0.828	99.327	10.684	79	122	82.252	100	4867	135.065	98.223	49.27	0	337	13266.4	93	784997	0.947	37	DOX_LMB
DOX_NoLMB	37.25	1.02481	0.311301	0.0518836		158	DOX	LMB	U1G	D3KO	Cl8	pSB_D3_WT	2	0.828	120.061	15.733	92	159	99.423	118	5883	135.065	99.421	48.699	0	429	13428.3	95	794573	1.209	37.25	DOX_LMB
DOX_NoLMB	37.5	1.01458	0.216167	0.0360279		159	DOX	LMB	U1G	D3KO	Cl8	pSB_D3_WT	2	0.828	107.49	19.476	78	158	89.012	102	5267	135.065	99.983	49.134	0	385	13504.2	95	799065	1.032	37.5	DOX_LMB
DOX_NoLMB	37.75	0.943472	0.262282	0.0437137		160	DOX	LMB	U1G	D3KO	Cl8	pSB_D3_WT	2	0.828	99.939	17.89	66	139	82.759	98	4897	135.065	97.849	48.999	0	344	13215.9	92	782008	0.961	37.75	DOX_LMB
DOX_NoLMB	38	0.999167	0.201372	0.033562		161	DOX	LMB	U1G	D3KO	Cl8	pSB_D3_WT	2	0.828	106.388	12.574	82	133	88.1	104	5213	135.065	101.817	49.855	0	325	13752	97	813725	0.991	38	DOX_LMB
DOX_NoLMB	38.25	0.954694	0.197804	0.0329673		162	DOX	LMB	U1G	D3KO	Cl8	pSB_D3_WT	2	0.828	101.388	16.257	81	155	83.959	97	4968	135.065	98.921	49.192	0	344	13360.7	93	790576	0.965	38.25	DOX_LMB
DOX_NoLMB	38.5	1.00592	0.211598	0.0352664		163	DOX	LMB	U1G	D3KO	Cl8	pSB_D3_WT	2	0.828	108.878	16.341	77	145	90.161	109	5335	135.065	101.375	49.204	0	403	13692.2	97	810189	1.03	38.5	DOX_LMB
DOX_NoLMB	38.75	0.9675	0.202586	0.0337643		164	DOX	LMB	U1G	D3KO	Cl8	pSB_D3_WT	2	0.828	91.429	19.835	66	139	75.712	86	4480	135.065	98.121	49.531	0	351	13252.7	93	784185	0.84	38.75	DOX_LMB
DOX_NoLMB	39	1.03569	0.344283	0.0573804		165	DOX	LMB	U1G	D3KO	Cl8	pSB_D3_WT	2	0.828	96.98	17.32	65	132	80.309	94	4752	135.065	99.413	50.19	0	363	13427.2	94	794506	0.899	39	DOX_LMB
DOX_NoLMB	39.25	1.06592	0.323512	0.0539186		166	DOX	LMB	U1G	D3KO	Cl8	pSB_D3_WT	2	0.828	105.653	13.68	69	130	87.491	106	5177	135.065	102.374	48.924	0	385	13827.1	97	818174	0.974	39.25	DOX_LMB
DOX_NoLMB	39.5	1.00025	0.207006	0.034501		167	DOX	LMB	U1G	D3KO	Cl8	pSB_D3_WT	2	0.828	95.592	12.374	73	126	79.16	94	4684	135.065	102.951	49.089	0	355	13905	98	822784	0.838	39.5	DOX_LMB
DOX_NoLMB	39.75	1.0025	0.205365	0.0342275		168	DOX	LMB	U1G	D3KO	Cl8	pSB_D3_WT	2	0.828	108.163	13.361	75	135	89.57	107	5300	135.065	103.035	49.347	0	327	13916.4	98	823455	0.997	39.75	DOX_LMB
DOX_NoLMB	40	0.948806	0.197149	0.0328582		169	DOX	LMB	U1G	D3KO	Cl8	pSB_D3_WT	2	0.828	108.592	13.543	82	138	89.925	111	5321	135.065	99.192	48.686	0	382	13397.3	95	792739	1.059	40	DOX_LMB
DOX_NoLMB	40.25	1.00839	0.255596	0.0425993		170	DOX	LMB	U1G	D3KO	Cl8	pSB_D3_WT	2	0.828	98.694	12.09	77	126	81.728	98	4836	135.065	99.039	49.77	0	372	13376.6	94	791516	0.927	40.25	DOX_LMB
DOX_NoLMB	40.5	1.04392	0.217041	0.0361734		171	DOX	LMB	U1G	D3KO	Cl8	pSB_D3_WT	2	0.828	94	9.224	81	123	77.841	91	4606	135.065	99.018	49.691	0	357	13373.8	94	791351	0.864	40.5	DOX_LMB
DOX_NoLMB	40.75	0.998111	0.229386	0.0382311		172	DOX	LMB	U1G	D3KO	Cl8	pSB_D3_WT	2	0.828	110.429	14.077	82	136	91.446	110	5411	135.065	98.322	49.243	0	398	13279.9	94	785792	1.097	40.75	DOX_LMB
DOX_NoLMB	41	0.9535	0.215277	0.0358795		173	DOX	LMB	U1G	D3KO	Cl8	pSB_D3_WT	2	0.828	106.898	17.704	73	140	88.522	108	5238	135.065	100.131	49.969	0	546	13524.2	94	800247	1.022	41	DOX_LMB
DOX_NoLMB	41.25	0.981694	0.237512	0.0395854		174	DOX	LMB	U1G	D3KO	Cl8	pSB_D3_WT	2	0.828	106.306	15.917	82	143	88.032	105	5209	135.065	99.865	49.569	0	394	13488.2	95	798118	1.018	41.25	DOX_LMB
DOX_NoLMB	41.5	0.976222	0.210815	0.0351358		175	DOX	LMB	U1G	D3KO	Cl8	pSB_D3_WT	2	0.828	100.02	11.942	78	134	82.827	97	4901	135.065	101.416	49.705	0	358	13697.7	95	810515	0.914	41.5	DOX_LMB
DOX_NoLMB	41.75	1.01528	0.237624	0.039604		176	DOX	LMB	U1G	D3KO	Cl8	pSB_D3_WT	2	0.828	112.163	17.462	76	143	92.882	114	5496	135.065	103.198	49.578	0	363	13938.4	98	824760	1.046	41.75	DOX_LMB
DOX_NoLMB	42	1.00422	0.224799	0.0374665		177	DOX	LMB	U1G	D3KO	Cl8	pSB_D3_WT	2	0.828	106.061	12.66	77	136	87.829	105	5197	135.065	99.234	49.269	0	341	13403	94	793078	1.024	42	DOX_LMB
DOX_NoLMB	42.25	0.978139	0.226733	0.0377888		178	DOX	LMB	U1G	D3KO	Cl8	pSB_D3_WT	2	0.828	103.959	13.805	82	130	86.089	102	5094	135.065	99.245	49.178	0	343	13404.5	94	793163	0.995	42.25	DOX_LMB
DOX_NoLMB	42.5	1.00264	0.240391	0.0400652		179	DOX	LMB	U1G	D3KO	Cl8	pSB_D3_WT	2	0.828	114.571	22.205	72	159	94.877	111	5614	135.065	96.197	48.173	0	357	12992.8	92	768805	1.191	42.5	DOX_LMB
DOX_NoLMB	42.75	1.04519	0.205433	0.0342389		180	DOX	LMB	U1G	D3KO	Cl8	pSB_D3_WT	2	0.828	96.041	12.378	68	126	79.531	95	4706	135.065	100.449	48.885	0	360	13567.1	95	802788	0.874	42.75	DOX_LMB
DOX_NoLMB	43	1.04658	0.198361	0.0330601		181	DOX	LMB	U1G	D3KO	Cl8	pSB_D3_WT	2	0.828	96.531	11.596	74	125	79.937	96	4730	135.065	100.636	49.212	0	368	13592.3	95	804279	0.878	43	DOX_LMB
DOX_NoLMB	43.25	0.986111	0.279623	0.0466038		182	DOX	LMB	U1G	D3KO	Cl8	pSB_D3_WT	2	0.828	106.776	11.645	80	132	88.421	109	5232	135.065	101.257	48.626	0	349	13676.2	96	809245	1.004	43.25	DOX_LMB
DOX_NoLMB	43.5	0.965694	0.234709	0.0391181		183	DOX	LMB	U1G	D3KO	Cl8	pSB_D3_WT	2	0.828	89.306	14.288	62	122	73.954	86	4376	135.065	96.429	48.893	0	309	13024.2	91	770664	0.832	43.5	DOX_LMB
DOX_NoLMB	43.75	0.983167	0.254387	0.0423979		184	DOX	LMB	U1G	D3KO	Cl8	pSB_D3_WT	2	0.828	104.041	20.076	64	149	86.156	105	5098	135.065	101.623	48.948	0	407	13725.7	96	812170	0.963	43.75	DOX_LMB
DOX_NoLMB	44	0.970333	0.251654	0.0419423		185	DOX	LMB	U1G	D3KO	Cl8	pSB_D3_WT	2	0.828	106.082	19.139	63	151	87.846	106	5198	135.065	100.727	48.853	0	346	13604.7	96	805012	1.003	44	DOX_LMB
DOX_NoLMB	44.25	1.06425	0.217971	0.0363284		186	DOX	LMB	U1G	D3KO	Cl8	pSB_D3_WT	2	0.828	103.694	14.018	83	145	85.869	100	5081	135.065	100.778	49.761	0	326	13611.6	95	805419	0.97	44.25	DOX_LMB
DOX_NoLMB	44.5	0.966083	0.280664	0.0467774		187	DOX	LMB	U1G	D3KO	Cl8	pSB_D3_WT	2	0.828	104.837	16.641	69	132	86.815	105	5137	135.065	99.203	49.515	0	395	13398.8	94	792829	1.008	44.5	DOX_LMB
DOX_NoLMB	44.75	0.946694	0.185855	0.0309758		188	DOX	LMB	U1G	D3KO	Cl8	pSB_D3_WT	2	0.828	95.163	13.596	78	124	78.805	92	4663	135.065	101.426	49.581	0	365	13699.1	97	810595	0.85	44.75	DOX_LMB
DOX_NoLMB	45	0.934722	0.319923	0.0533206		189	DOX	LMB	U1G	D3KO	Cl8	pSB_D3_WT	2	0.828	103.531	14.322	77	134	85.734	102	5073	135.065	100.194	48.918	0	331	13532.6	96	800748	0.976	45	DOX_LMB
DOX_NoLMB	45.25	1.02036	0.205349	0.0342248		190	DOX	LMB	U1G	D3KO	Cl8	pSB_D3_WT	2	0.828	107.265	9.165	89	124	88.826	109	5256	135.065	100.726	48.252	0	321	13604.5	96	804999	1.018	45.25	DOX_LMB
DOX_NoLMB	45.5	1.02633	0.253186	0.0421976		191	DOX	LMB	U1G	D3KO	Cl8	pSB_D3_WT	2	0.828	117.735	14.089	90	146	97.496	116	5769	135.065	98.16	48.883	0	329	13258	93	784496	1.2	45.5	DOX_LMB
DOX_NoLMB	45.75	1.024	0.245296	0.0408827		192	DOX	LMB	U1G	D3KO	Cl8	pSB_D3_WT	2	0.828	100.041	12.743	72	131	82.844	99	4902	135.065	99.268	50.451	0	363	13407.7	94	793353	0.942	45.75	DOX_LMB
DOX_NoLMB	46	1.11469	0.272195	0.0453658		193	DOX	LMB	U1G	D3KO	Cl8	pSB_D3_WT	2	0.828	104.612	12.737	80	130	86.629	104	5126	135.065	98.462	49.067	0	374	13298.8	93	786909	1.016	46	DOX_LMB
DOX_NoLMB	46.25	0.941417	0.248954	0.0414923		194	DOX	LMB	U1G	D3KO	Cl8	pSB_D3_WT	2	0.828	93.673	12.323	69	120	77.571	92	4590	135.065	98.774	49.317	0	386	13340.8	93	789399	0.863	46.25	DOX_LMB
DOX_NoLMB	46.5	0.935806	0.271227	0.0452046		195	DOX	LMB	U1G	D3KO	Cl8	pSB_D3_WT	2	0.828	109.286	9.764	88	135	90.499	111	5355	135.065	97.914	49.217	0	381	13224.7	93	782528	1.088	46.5	DOX_LMB
DOX_NoLMB	46.75	0.997528	0.21917	0.0365283		196	DOX	LMB	U1G	D3KO	Cl8	pSB_D3_WT	2	0.828	108.571	14.201	75	134	89.908	111	5320	135.065	98.802	48.428	0	358	13344.6	94	789623	1.064	46.75	DOX_LMB
DOX_NoLMB	47	0.998389	0.229721	0.0382868		197	DOX	LMB	U1G	D3KO	Cl8	pSB_D3_WT	2	0.828	110.653	12.561	87	143	91.632	110	5422	135.065	99.233	49.453	0	367	13402.9	94	793072	1.086	47	DOX_LMB
DOX_NoLMB	47.25	0.986194	0.256271	0.0427119		198	DOX	LMB	U1G	D3KO	Cl8	pSB_D3_WT	2	0.828	103.551	16.552	70	132	85.751	106	5074	135.065	97.867	49.599	0	421	13218.3	93	782150	1.01	47.25	DOX_LMB
DOX_NoLMB	47.5	0.962917	0.267461	0.0445769		199	DOX	LMB	U1G	D3KO	Cl8	pSB_D3_WT	2	0.828	106.714	19.323	64	151	88.37	109	5229	135.065	98.071	49.426	0	346	13246	93	783786	1.05	47.5	DOX_LMB
DOX_NoLMB	47.75	0.947861	0.250891	0.0418152		200	DOX	LMB	U1G	D3KO	Cl8	pSB_D3_WT	2	0.828	101.143	9.723	85	126	83.756	101	4956	135.065	98.297	49.055	0	382	13276.4	93	785587	0.971	47.75	DOX_LMB
DOX_NoLMB	48	0.982972	0.219288	0.036548		201	DOX	LMB	U1G	D3KO	Cl8	pSB_D3_WT	2	0.828	101.694	13.287	73	128	84.213	100	4983	135.065	99.373	49.831	0	366	13421.7	94	794186	0.963	48	DOX_LMB
DOX_NoLMB	48.25	1.02503	0.240362	0.0400604		202	DOX	LMB	U1G	D3KO	Cl8	pSB_D3_WT	2	0.828	106.673	15.741	74	140	88.336	107	5227	135.065	99.513	49.597	0	342	13440.7	94	795306	1.028	48.25	DOX_LMB
DOX_NoLMB	48.5	0.932444	0.222552	0.0370919		203	DOX	LMB	U1G	D3KO	Cl8	pSB_D3_WT	2	0.828	110	14.94	82	146	91.091	108	5390	135.065	100.911	48.974	0	358	13629.5	96	806480	1.051	48.5	DOX_LMB
DOX_NoLMB	48.75	0.9515	0.188774	0.0314623		204	DOX	LMB	U1G	D3KO	Cl8	pSB_D3_WT	2	0.828	98.245	11.283	69	118	81.357	99	4814	135.065	97.846	49.334	0	382	13215.5	93	781985	0.937	48.75	DOX_LMB
DOX_NoLMB	49	0.965833	0.26638	0.0443967		205	DOX	LMB	U1G	D3KO	Cl8	pSB_D3_WT	2	0.828	112.449	13.612	93	146	93.119	108	5510	135.065	100.961	48.742	0	344	13636.3	97	806883	1.083	49	DOX_LMB
DOX_NoLMB	49.25	1.00144	0.207926	0.0346544		206	DOX	LMB	U1G	D3KO	Cl8	pSB_D3_WT	2	0.828	97.469	13.045	75	125	80.714	98	4776	135.065	97.83	49.17	0	396	13213.4	94	781860	0.927	49.25	DOX_LMB
DOX_NoLMB	49.5	0.987667	0.174445	0.0290742		207	DOX	LMB	U1G	D3KO	Cl8	pSB_D3_WT	2	0.828	107.061	12.724	82	139	88.657	107	5246	135.065	102.625	49.657	0	352	13861	97	820180	0.989	49.5	DOX_LMB
DOX_NoLMB	49.75	1.00419	0.195384	0.032564		208	DOX	LMB	U1G	D3KO	Cl8	pSB_D3_WT	2	0.828	105.388	14.534	77	137	87.272	105	5164	135.065	100.638	49.476	0	365	13592.7	95	804302	0.995	49.75	DOX_LMB
DOX_NoLMB	50	1.00667	0.2229	0.03715		209	DOX	LMB	U1G	D3KO	Cl8	pSB_D3_WT	2	0.828	96.102	12.152	72	119	79.582	95	4709	135.065	99.737	49.529	0	392	13471	95	797100	0.883	50	DOX_LMB
DOX_NoLMB	50.25	0.902528	0.25988	0.0433133		210	DOX	LMB	U1G	D3KO	Cl8	pSB_D3_WT	2	0.828	104.224	13.204	69	141	86.308	103	5107	135.065	100.886	50.273	0	352	13626.1	95	806278	0.976	50.25	DOX_LMB
DOX_NoLMB	50.5	0.951722	0.261485	0.0435808		211	DOX	LMB	U1G	D3KO	Cl8	pSB_D3_WT	2	0.828	99.449	14.983	68	131	82.354	98	4873	135.065	99.244	49.464	0	369	13404.3	94	793155	0.935	50.5	DOX_LMB
DOX_NoLMB	50.75	1.01006	0.29094	0.0484901		212	DOX	LMB	U1G	D3KO	Cl8	pSB_D3_WT	2	0.828	108.612	14.536	79	137	89.942	109	5322	135.065	99.866	48.661	0	360	13488.4	95	798129	1.049	50.75	DOX_LMB
DOX_NoLMB	51	1.02408	0.192576	0.032096		213	DOX	LMB	U1G	D3KO	Cl8	pSB_D3_WT	2	0.828	105.776	14.629	77	136	87.593	107	5183	135.065	101.25	48.911	0	357	13675.4	96	809193	0.991	51	DOX_LMB
DOX_NoLMB	51.25	1.00872	0.233685	0.0389475		214	DOX	LMB	U1G	D3KO	Cl8	pSB_D3_WT	2	0.828	95.204	12.801	65	116	78.839	98	4665	135.065	98.374	49.676	0	365	13286.9	93	786205	0.889	51.25	DOX_LMB
DOX_NoLMB	51.5	1.00231	0.198909	0.0331515		215	DOX	LMB	U1G	D3KO	Cl8	pSB_D3_WT	2	0.828	91.367	13.305	69	121	75.661	93	4477	135.065	95.996	48.901	0	390	12965.7	91	767199	0.867	51.5	DOX_LMB
DOX_NoLMB	51.75	0.994639	0.243787	0.0406312		216	DOX	LMB	U1G	D3KO	Cl8	pSB_D3_WT	2	0.828	100.776	10.662	83	119	83.452	100	4938	135.065	98.219	48.568	0	322	13266	94	784969	0.967	51.75	DOX_LMB
DOX_NoLMB	52	0.955611	0.252462	0.042077		217	DOX	LMB	U1G	D3KO	Cl8	pSB_D3_WT	2	0.828	85.224	18.512	63	130	70.574	83	4176	135.065	97.562	49.013	0	363	13177.2	92	779717	0.762	52	DOX_LMB
DOX_NoLMB	52.25	0.981444	0.205959	0.0343265		218	DOX	LMB	U1G	D3KO	Cl8	pSB_D3_WT	2	0.828	104.102	14.14	81	140	86.207	99	5101	135.065	99.841	49.1	0	386	13484.9	95	797926	0.989	52.25	DOX_LMB
DOX_NoLMB	52.5	0.963444	0.225377	0.0375628		219	DOX	LMB	U1G	D3KO	Cl8	pSB_D3_WT	2	0.828	99.837	16.376	73	136	82.675	96	4892	135.065	99.628	49.951	0	376	13456.2	94	796227	0.935	52.5	DOX_LMB
DOX_NoLMB	52.75	0.989611	0.215613	0.0359355		220	DOX	LMB	U1G	D3KO	Cl8	pSB_D3_WT	2	0.828	114.551	11.264	92	145	94.86	114	5613	135.065	99.116	50.141	0	416	13387.1	94	792138	1.14	52.75	DOX_LMB
DOX_NoLMB	53	1.01775	0.28077	0.046795		221	DOX	LMB	U1G	D3KO	Cl8	pSB_D3_WT	2	0.828	106.551	15.722	80	138	88.235	104	5221	135.065	99.212	49.694	0	398	13400.1	94	792906	1.031	53	DOX_LMB
DOX_NoLMB	53.25	0.875694	0.249377	0.0415629		222	DOX	LMB	U1G	D3KO	Cl8	pSB_D3_WT	2	0.828	97.041	9.385	79	119	80.359	97	4755	135.065	98.215	49.465	0	377	13265.4	92	784937	0.916	53.25	DOX_LMB
DOX_NoLMB	53.5	0.958583	0.275264	0.0458774		223	DOX	LMB	U1G	D3KO	Cl8	pSB_D3_WT	2	0.828	98.286	13.194	73	119	81.39	101	4816	135.065	100.419	50.023	0	447	13563.1	94	802550	0.904	53.5	DOX_LMB
DOX_NoLMB	53.75	1.02614	0.228976	0.0381626		224	DOX	LMB	U1G	D3KO	Cl8	pSB_D3_WT	2	0.828	99.735	11.918	81	125	82.59	98	4887	135.065	98.64	49.215	0	367	13322.8	93	788330	0.947	53.75	DOX_LMB
DOX_NoLMB	54	0.9815	0.187707	0.0312845		225	DOX	LMB	U1G	D3KO	Cl8	pSB_D3_WT	2	0.828	109.061	20.295	78	160	90.314	107	5344	135.065	100.138	49.293	0	353	13525.1	95	800299	1.051	54	DOX_LMB
DOX_NoLMB	54.25	0.982	0.200786	0.0334643		226	DOX	LMB	U1G	D3KO	Cl8	pSB_D3_WT	2	0.828	120.531	19.974	95	167	99.811	115	5906	135.065	97.217	49.38	0	331	13130.6	92	776957	1.255	54.25	DOX_LMB
DOX_NoLMB	54.5	0.931444	0.239187	0.0398645		227	DOX	LMB	U1G	D3KO	Cl8	pSB_D3_WT	2	0.828	114.857	15.868	83	146	95.113	113	5628	135.065	102.965	48.68	0	456	13907	98	822900	1.084	54.5	DOX_LMB
DOX_NoLMB	54.75	0.994611	0.178891	0.0298152		228	DOX	LMB	U1G	D3KO	Cl8	pSB_D3_WT	2	0.828	106.388	14.426	76	144	88.1	105	5213	135.065	98.144	49.101	0	330	13255.8	93	784368	1.045	54.75	DOX_LMB
DOX_NoLMB	55	1.02439	0.209768	0.0349613		229	DOX	LMB	U1G	D3KO	Cl8	pSB_D3_WT	2	0.828	103.49	16.412	61	128	85.7	108	5071	135.065	97.888	48.755	0	361	13221.2	93	782321	1.009	55	DOX_LMB
DOX_NoLMB	55.25	0.996667	0.259103	0.0431838		230	DOX	LMB	U1G	D3KO	Cl8	pSB_D3_WT	2	0.828	97.735	12.086	72	126	80.934	99	4789	135.065	101.053	48.701	0	331	13648.7	96	807614	0.888	55.25	DOX_LMB
DOX_NoLMB	55.5	1.00572	0.287929	0.0479882		231	DOX	LMB	U1G	D3KO	Cl8	pSB_D3_WT	2	0.828	101.469	14.36	75	127	84.027	102	4972	135.065	97.477	48.328	0	360	13165.8	93	779040	0.987	55.5	DOX_LMB
DOX_NoLMB	55.75	0.953722	0.340135	0.0566892		232	DOX	LMB	U1G	D3KO	Cl8	pSB_D3_WT	2	0.828	87.184	10.61	72	114	72.197	85	4272	135.065	94.434	49.081	0	368	12754.7	89	754715	0.827	55.75	DOX_LMB
DOX_NoLMB	56	1.01794	0.271279	0.0452132		233	DOX	LMB	U1G	D3KO	Cl8	pSB_D3_WT	2	0.828	98.98	15.225	58	124	81.965	101	4850	135.065	96.757	49.271	0	370	13068.4	91	773280	0.963	56	DOX_LMB
DOX_NoLMB	56.25	0.9595	0.208648	0.0347747		234	DOX	LMB	U1G	D3KO	Cl8	pSB_D3_WT	2	0.828	92.041	15.623	67	141	76.219	91	4510	135.065	96.08	48.359	0	339	12977	91	767869	0.875	56.25	DOX_LMB
DOX_NoLMB	56.5	0.981444	0.211222	0.0352037		235	DOX	LMB	U1G	D3KO	Cl8	pSB_D3_WT	2	0.828	87.551	17.92	56	139	72.501	83	4290	135.065	97.748	48.396	0	369	13202.3	93	781203	0.792	56.5	DOX_LMB
DOX_NoLMB	56.75	1.01861	0.228643	0.0381072		236	DOX	LMB	U1G	D3KO	Cl8	pSB_D3_WT	2	0.828	109.898	13.071	87	139	91.007	110	5385	135.065	96.127	48.55	0	362	12983.4	91	768248	1.126	56.75	DOX_LMB
DOX_NoLMB	57	0.971944	0.265246	0.0442077		237	DOX	LMB	U1G	D3KO	Cl8	pSB_D3_WT	2	0.828	105.878	21.578	75	162	87.677	100	5188	135.065	99.623	48.857	0	359	13455.6	94	796189	1.016	57	DOX_LMB
DOX_NoLMB	57.25	1.04614	0.314975	0.0524959		238	DOX	LMB	U1G	D3KO	Cl8	pSB_D3_WT	2	0.828	103.429	18.466	75	147	85.649	100	5068	135.065	98.028	48.843	0	390	13240.2	94	783442	1.006	57.25	DOX_LMB
DOX_NoLMB	57.5	1.03122	0.271782	0.045297		239	DOX	LMB	U1G	D3KO	Cl8	pSB_D3_WT	2	0.828	98.796	12.116	81	133	81.813	97	4841	135.065	98.547	49.293	0	403	13310.3	93	787590	0.935	57.5	DOX_LMB
DOX_NoLMB	57.75	1.02092	0.246993	0.0411654		240	DOX	LMB	U1G	D3KO	Cl8	pSB_D3_WT	2	0.828	94.286	13.128	62	113	78.078	96	4620	135.065	100.32	48.708	0	362	13549.7	96	801756	0.852	57.75	DOX_LMB
DOX_NoLMB	58	0.968806	0.262015	0.0436692		241	DOX	LMB	U1G	D3KO	Cl8	pSB_D3_WT	2	0.828	91.837	9.847	75	111	76.05	91	4500	135.065	97.119	48.527	0	352	13117.3	92	776174	0.859	58	DOX_LMB
DOX_NoLMB	58.25	1.01314	0.287394	0.047899		242	DOX	LMB	U1G	D3KO	Cl8	pSB_D3_WT	2	0.828	110.02	13.316	75	138	91.108	110	5391	135.065	97.284	47.898	0	349	13139.6	93	777490	1.108	58.25	DOX_LMB
DOX_NoLMB	58.5	1.00972	0.227999	0.0379998		243	DOX	LMB	U1G	D3KO	Cl8	pSB_D3_WT	2	0.828	104.857	15.764	72	135	86.832	101	5138	135.065	98.788	49.651	0	448	13342.8	94	789514	1.014	58.5	DOX_LMB
DOX_NoLMB	58.75	0.9715	0.268622	0.0447703		244	DOX	LMB	U1G	D3KO	Cl8	pSB_D3_WT	2	0.828	97.918	12.465	73	123	81.086	95	4798	135.065	95.095	48.552	0	381	12843.9	89	759997	0.972	58.75	DOX_LMB
DOX_NoLMB	59	0.975306	0.201016	0.0335027		245	DOX	LMB	U1G	D3KO	Cl8	pSB_D3_WT	2	0.828	101.531	11.179	81	125	84.077	102	4975	135.065	98.837	48.922	0	318	13349.4	94	789906	0.968	59	DOX_LMB
DOX_NoLMB	59.25	1.01297	0.275836	0.0459727		246	DOX	LMB	U1G	D3KO	Cl8	pSB_D3_WT	2	0.828	85.837	17.573	54	118	71.081	88	4206	135.065	99.163	48.48	0	351	13393.4	94	792510	0.752	59.25	DOX_LMB
DOX_NoLMB	59.5	0.998917	0.228161	0.0380268		247	DOX	LMB	U1G	D3KO	Cl8	pSB_D3_WT	2	0.828	98.286	15.289	72	130	81.39	98	4816	135.065	97.94	48.209	0	325	13228.3	93	782738	0.937	59.5	DOX_LMB
DOX_NoLMB	59.75	0.9805	0.188501	0.0314168		248	DOX	LMB	U1G	D3KO	Cl8	pSB_D3_WT	2	0.828	97.776	10.915	71	114	80.968	99	4791	135.065	98.542	49.121	0	373	13309.6	93	787549	0.922	59.75	DOX_LMB
NoDOX_LMB	-2	0.984667	0.0386593	0.00672972		1	DOX	LMB	U1G	D3KO	Cl8	pSB_D3_WT	3	0.828	94.898	10.886	68	112	78.585	97	4650	137.769	92.285	46.732	0	379	12714	88	752306	1.021	-2	DOX_LMB
NoDOX_LMB	-1.75	1.00161	0.0389775	0.00678511		2	DOX	LMB	U1G	D3KO	Cl8	pSB_D3_WT	3	0.828	97.633	12.736	73	124	80.85	98	4784	137.769	90.938	46.766	0	349	12528.4	86	741323	1.087	-1.75	DOX_LMB
NoDOX_LMB	-1.5	1.00318	0.0523071	0.00910549		3	DOX	LMB	U1G	D3KO	Cl8	pSB_D3_WT	3	0.828	86.122	11.884	63	109	71.318	86	4220	137.769	85.831	45.902	0	400	11824.8	81	699695	0.985	-1.5	DOX_LMB
NoDOX_LMB	-1.25	1.00645	0.0433706	0.00754985		4	DOX	LMB	U1G	D3KO	Cl8	pSB_D3_WT	3	0.828	91.49	15.028	66	127	75.763	89	4483	137.769	85.088	46.62	0	344	11722.5	80	693637	1.094	-1.25	DOX_LMB
NoDOX_LMB	-1	1.00691	0.0436745	0.00760275		5	DOX	LMB	U1G	D3KO	Cl8	pSB_D3_WT	3	0.828	87.184	9.6	68	118	72.197	87	4272	137.769	86.106	45.717	0	319	11862.8	81	701939	0.999	-1	DOX_LMB
NoDOX_LMB	-0.75	0.989242	0.0379432	0.00660507		6	DOX	LMB	U1G	D3KO	Cl8	pSB_D3_WT	3	0.828	73.857	8.421	58	94	61.161	73	3619	137.769	84.269	45.869	0	337	11609.7	79	686963	0.792	-0.75	DOX_LMB
NoDOX_LMB	-0.5	1.00288	0.0451136	0.00785327		7	DOX	LMB	U1G	D3KO	Cl8	pSB_D3_WT	3	0.828	83.388	10.939	62	112	69.053	84	4086	137.769	83.237	45.495	0	330	11467.4	78	678547	0.983	-0.5	DOX_LMB
NoDOX_LMB	-0.25	1.00667	0.0593468	0.010331		8	DOX	LMB	U1G	D3KO	Cl8	pSB_D3_WT	3	0.828	87.816	10.161	67	108	72.721	87	4303	137.769	85.312	45.143	0	345	11753.3	81	695463	1.024	-0.25	DOX_LMB
NoDOX_LMB	0	0.151818	0.0423597	0.00737387		9	DOX	LMB	U1G	D3KO	Cl8	pSB_D3_WT	3	0.828	76.694	13.139	50	98	63.51	77	3758	137.769	81.753	44.249	0	284	11263	77	666451	0.884	0	DOX_LMB
NoDOX_LMB	0.25	0.174121	0.0416419	0.00724892		10	DOX	LMB	U1G	D3KO	Cl8	pSB_D3_WT	3	0.828	84.755	13.621	57	111	70.186	84	4153	137.769	84.422	44.43	0	283	11630.8	80	688212	0.986	0.25	DOX_LMB
NoDOX_LMB	0.5	0.189636	0.0427126	0.0074353		11	DOX	LMB	U1G	D3KO	Cl8	pSB_D3_WT	3	0.828	88.388	11.275	64	107	73.194	89	4331	137.769	83.699	44.561	0	324	11531.1	80	682316	1.065	0.5	DOX_LMB
NoDOX_LMB	0.75	0.20403	0.0465379	0.00810122		12	DOX	LMB	U1G	D3KO	Cl8	pSB_D3_WT	3	0.828	74.306	9.067	54	93	61.533	74	3641	137.769	82.5	45.23	0	363	11365.9	78	672536	0.827	0.75	DOX_LMB
NoDOX_LMB	1	0.220848	0.0584819	0.0101804		13	DOX	LMB	U1G	D3KO	Cl8	pSB_D3_WT	3	0.828	74.816	18.266	46	113	61.955	70	3666	137.769	82.723	44.704	0	278	11396.6	78	674356	0.833	1	DOX_LMB
NoDOX_LMB	1.25	0.237091	0.058822	0.0102396		14	DOX	LMB	U1G	D3KO	Cl8	pSB_D3_WT	3	0.828	79.796	8.986	64	97	66.079	79	3910	137.769	84.056	45.109	0	360	11580.3	79	685222	0.903	1.25	DOX_LMB
NoDOX_LMB	1.5	0.249879	0.0628554	0.0109417		15	DOX	LMB	U1G	D3KO	Cl8	pSB_D3_WT	3	0.828	83.082	9.853	61	98	68.8	86	4071	137.769	85.452	44.618	0	294	11772.6	81	696602	0.938	1.5	DOX_LMB
NoDOX_LMB	1.75	0.266212	0.0710448	0.0123673		16	DOX	LMB	U1G	D3KO	Cl8	pSB_D3_WT	3	0.828	82.571	11.83	64	117	68.377	79	4046	137.769	83.951	45.271	0	322	11565.9	79	684371	0.955	1.75	DOX_LMB
NoDOX_LMB	2	0.269667	0.0681972	0.0118716		17	DOX	LMB	U1G	D3KO	Cl8	pSB_D3_WT	3	0.828	87.265	11.865	60	110	72.264	87	4276	137.769	80.343	44.374	0	323	11068.8	76	654958	1.115	2	DOX_LMB
NoDOX_LMB	2.25	0.277485	0.0651532	0.0113417		18	DOX	LMB	U1G	D3KO	Cl8	pSB_D3_WT	3	0.828	79.98	15.485	56	126	66.231	75	3919	137.769	81.656	44.254	0	284	11249.7	77	665661	0.948	2.25	DOX_LMB
NoDOX_LMB	2.5	0.286485	0.0671668	0.0116922		19	DOX	LMB	U1G	D3KO	Cl8	pSB_D3_WT	3	0.828	78.408	14.413	55	116	64.93	75	3842	137.769	81.824	45.043	0	310	11272.8	77	667031	0.915	2.5	DOX_LMB
NoDOX_LMB	2.75	0.315182	0.0863646	0.0150341		20	DOX	LMB	U1G	D3KO	Cl8	pSB_D3_WT	3	0.828	82.592	16.362	58	110	68.394	78	4047	137.769	83.177	44.312	0	328	11459.2	78	678060	0.969	2.75	DOX_LMB
NoDOX_LMB	3	0.317758	0.0802387	0.0139678		21	DOX	LMB	U1G	D3KO	Cl8	pSB_D3_WT	3	0.828	91.735	13.14	64	121	75.965	92	4495	137.769	83.154	44.536	0	342	11456	78	677871	1.138	3	DOX_LMB
NoDOX_LMB	3.25	0.32797	0.093217	0.016227		22	DOX	LMB	U1G	D3KO	Cl8	pSB_D3_WT	3	0.828	85.959	12.483	64	114	71.183	87	4212	137.769	83.133	45.108	0	297	11453.2	78	677703	1.032	3.25	DOX_LMB
NoDOX_LMB	3.5	0.34203	0.0884857	0.0154034		23	DOX	LMB	U1G	D3KO	Cl8	pSB_D3_WT	3	0.828	82.551	7.36	71	99	68.36	84	4045	137.769	83.924	44.72	0	304	11562.1	79	684150	0.955	3.5	DOX_LMB
NoDOX_LMB	3.75	0.339576	0.0844934	0.0147084		24	DOX	LMB	U1G	D3KO	Cl8	pSB_D3_WT	3	0.828	92	11.583	71	127	76.185	92	4508	137.769	85.082	44.013	0	281	11721.7	81	693590	1.103	3.75	DOX_LMB
NoDOX_LMB	4	0.350848	0.0921304	0.0160378		25	DOX	LMB	U1G	D3KO	Cl8	pSB_D3_WT	3	0.828	91.49	9.644	69	116	75.763	91	4483	137.769	83.245	44.323	0	297	11468.6	78	678617	1.132	4	DOX_LMB
NoDOX_LMB	4.25	0.362636	0.0996512	0.017347		26	DOX	LMB	U1G	D3KO	Cl8	pSB_D3_WT	3	0.828	85.98	15.972	48	114	71.2	88	4213	137.769	83.288	44.799	0	305	11474.5	78	678966	1.029	4.25	DOX_LMB
NoDOX_LMB	4.5	0.362818	0.0955031	0.016625		27	DOX	LMB	U1G	D3KO	Cl8	pSB_D3_WT	3	0.828	77.551	13.054	46	96	64.22	80	3800	137.769	81.264	44.876	0	317	11195.6	77	662464	0.909	4.5	DOX_LMB
NoDOX_LMB	4.75	0.371545	0.0937714	0.0163235		28	DOX	LMB	U1G	D3KO	Cl8	pSB_D3_WT	3	0.828	87.612	10.575	53	106	72.552	88	4293	137.769	82.354	45.191	0	299	11345.7	78	671346	1.078	4.75	DOX_LMB
NoDOX_LMB	5	0.387182	0.102616	0.0178632		29	DOX	LMB	U1G	D3KO	Cl8	pSB_D3_WT	3	0.828	84.265	11.654	66	113	69.78	84	4129	137.769	84.858	44.751	0	338	11690.8	80	691764	0.969	5	DOX_LMB
NoDOX_LMB	5.25	0.392455	0.101049	0.0175903		30	DOX	LMB	U1G	D3KO	Cl8	pSB_D3_WT	3	0.828	87.02	12.372	64	117	72.062	85	4264	137.769	85.421	45.065	0	332	11768.3	81	696350	1.008	5.25	DOX_LMB
NoDOX_LMB	5.5	0.39797	0.104499	0.0181909		31	DOX	LMB	U1G	D3KO	Cl8	pSB_D3_WT	3	0.828	90.959	18.128	61	136	75.323	89	4457	137.769	82.498	45.167	0	318	11365.7	77	672527	1.138	5.5	DOX_LMB
NoDOX_LMB	5.75	0.403242	0.107511	0.0187153		32	DOX	LMB	U1G	D3KO	Cl8	pSB_D3_WT	3	0.828	79.224	9.978	63	103	65.606	78	3882	137.769	84.099	44.716	0	337	11586.3	79	685577	0.892	5.75	DOX_LMB
NoDOX_LMB	6	0.41303	0.112334	0.0195549		33	DOX	LMB	U1G	D3KO	Cl8	pSB_D3_WT	3	0.828	95.143	16.238	70	129	78.788	91	4662	137.769	83.597	44.422	0	321	11517	78	681481	1.191	6	DOX_LMB
NoDOX_LMB	6.25	0.431848	0.117422	0.0204405		34	DOX	LMB	U1G	D3KO	Cl8	pSB_D3_WT	3	0.828	88.918	8.082	73	105	73.633	89	4357	137.769	80.822	44.407	0	371	11134.7	76	658859	1.136	6.25	DOX_LMB
NoDOX_LMB	6.5	0.429121	0.111125	0.0193445		35	DOX	LMB	U1G	D3KO	Cl8	pSB_D3_WT	3	0.828	75.449	9.734	47	89	62.479	79	3697	137.769	80.705	44.63	0	305	11118.6	76	657906	0.878	6.5	DOX_LMB
NoDOX_LMB	6.75	0.433273	0.103582	0.0180312		36	DOX	LMB	U1G	D3KO	Cl8	pSB_D3_WT	3	0.828	88.041	13.494	61	112	72.907	89	4314	137.769	85.237	45.009	0	305	11742.9	81	694849	1.03	6.75	DOX_LMB
NoDOX_LMB	7	0.445818	0.111045	0.0193304		37	DOX	LMB	U1G	D3KO	Cl8	pSB_D3_WT	3	0.828	83.122	11.208	58	102	68.834	84	4073	137.769	84.295	45.286	0	346	11613.3	79	687175	0.959	7	DOX_LMB
NoDOX_LMB	7.25	0.452576	0.100929	0.0175695		38	DOX	LMB	U1G	D3KO	Cl8	pSB_D3_WT	3	0.828	74.49	12.183	52	109	61.685	73	3650	137.769	83.708	44.698	0	309	11532.4	78	682390	0.812	7.25	DOX_LMB
NoDOX_LMB	7.5	0.457818	0.111142	0.0193474		39	DOX	LMB	U1G	D3KO	Cl8	pSB_D3_WT	3	0.828	94.878	12.799	64	117	78.568	95	4649	137.769	84.627	44.156	0	294	11658.9	80	689876	1.164	7.5	DOX_LMB
NoDOX_LMB	7.75	0.459909	0.109762	0.0191072		40	DOX	LMB	U1G	D3KO	Cl8	pSB_D3_WT	3	0.828	73.51	13.249	43	93	60.874	77	3602	137.769	81.457	44.696	0	380	11222.2	76	664038	0.829	7.75	DOX_LMB
NoDOX_LMB	8	0.45597	0.109449	0.0190526		41	DOX	LMB	U1G	D3KO	Cl8	pSB_D3_WT	3	0.828	79.939	11.346	56	105	66.197	81	3917	137.769	83.009	44.323	0	335	11436	78	676687	0.923	8	DOX_LMB
NoDOX_LMB	8.25	0.478242	0.115306	0.0200721		42	DOX	LMB	U1G	D3KO	Cl8	pSB_D3_WT	3	0.828	87.224	9.097	68	105	72.231	88	4274	137.769	82.689	44.587	0	334	11392	78	674081	1.064	8.25	DOX_LMB
NoDOX_LMB	8.5	0.467394	0.110738	0.019277		43	DOX	LMB	U1G	D3KO	Cl8	pSB_D3_WT	3	0.828	88.673	14.546	63	120	73.43	86	4345	137.769	84.336	44.691	0	368	11618.9	80	687511	1.058	8.5	DOX_LMB
NoDOX_LMB	8.75	0.479515	0.112411	0.0195683		44	DOX	LMB	U1G	D3KO	Cl8	pSB_D3_WT	3	0.828	89.939	12.962	66	124	74.478	88	4407	137.769	84.781	44.52	0	328	11680.2	80	691138	1.072	8.75	DOX_LMB
NoDOX_LMB	9	0.495667	0.117981	0.0205378		45	DOX	LMB	U1G	D3KO	Cl8	pSB_D3_WT	3	0.828	69.857	13.494	42	95	57.849	69	3423	137.769	80.897	44.903	0	291	11145.1	75	659473	0.767	9	DOX_LMB
NoDOX_LMB	9.25	0.487152	0.117568	0.0204659		46	DOX	LMB	U1G	D3KO	Cl8	pSB_D3_WT	3	0.828	84.898	12.123	57	105	70.304	86	4160	137.769	85.94	44.049	0	326	11839.8	81	700579	0.962	9.25	DOX_LMB
NoDOX_LMB	9.5	0.492242	0.118254	0.0205853		47	DOX	LMB	U1G	D3KO	Cl8	pSB_D3_WT	3	0.828	83.367	13.553	57	110	69.036	84	4085	137.769	80.493	45.038	0	312	11089.4	75	656177	1.036	9.5	DOX_LMB
NoDOX_LMB	9.75	0.489848	0.114261	0.0198903		48	DOX	LMB	U1G	D3KO	Cl8	pSB_D3_WT	3	0.828	78.673	9.902	60	104	65.149	81	3855	137.769	84.178	45.086	0	345	11597.1	80	686220	0.88	9.75	DOX_LMB
NoDOX_LMB	10	0.497364	0.122497	0.021324		49	DOX	LMB	U1G	D3KO	Cl8	pSB_D3_WT	3	0.828	98.51	20.308	57	136	81.576	95	4827	137.769	83.016	44.616	0	320	11437	77	676743	1.266	10	DOX_LMB
NoDOX_LMB	10.25	0.497879	0.127583	0.0222093		50	DOX	LMB	U1G	D3KO	Cl8	pSB_D3_WT	3	0.828	74.98	11.065	59	104	62.091	72	3674	137.769	83.865	44.486	0	316	11554	79	683668	0.818	10.25	DOX_LMB
NoDOX_LMB	10.5	0.498061	0.113002	0.0196712		51	DOX	LMB	U1G	D3KO	Cl8	pSB_D3_WT	3	0.828	71.143	9.598	51	97	58.913	70	3486	137.769	81.957	44.303	0	280	11291.1	77	668113	0.776	10.5	DOX_LMB
NoDOX_LMB	10.75	0.511879	0.122318	0.0212929		52	DOX	LMB	U1G	D3KO	Cl8	pSB_D3_WT	3	0.828	88.347	14.343	62	118	73.16	86	4329	137.769	83.723	44.376	0	327	11534.5	79	682512	1.064	10.75	DOX_LMB
NoDOX_LMB	11	0.505061	0.126055	0.0219434		53	DOX	LMB	U1G	D3KO	Cl8	pSB_D3_WT	3	0.828	84.224	16.534	62	127	69.746	80	4127	137.769	83.275	44.19	0	304	11472.7	79	678859	0.997	11	DOX_LMB
NoDOX_LMB	11.25	0.514485	0.117279	0.0204156		54	DOX	LMB	U1G	D3KO	Cl8	pSB_D3_WT	3	0.828	73.796	10.601	54	103	61.11	72	3616	137.769	81.064	45.093	0	308	11168	76	660831	0.84	11.25	DOX_LMB
NoDOX_LMB	11.5	0.519697	0.126517	0.0220238		55	DOX	LMB	U1G	D3KO	Cl8	pSB_D3_WT	3	0.828	87.878	8.563	68	110	72.771	88	4306	137.769	81.042	45.118	0	306	11165	76	660652	1.111	11.5	DOX_LMB
NoDOX_LMB	11.75	0.516879	0.124679	0.0217038		56	DOX	LMB	U1G	D3KO	Cl8	pSB_D3_WT	3	0.828	81.857	9.878	59	100	67.786	82	4011	137.769	84.716	45.106	0	287	11671.3	80	690608	0.929	11.75	DOX_LMB
NoDOX_LMB	12	0.531848	0.130916	0.0227896		57	DOX	LMB	U1G	D3KO	Cl8	pSB_D3_WT	3	0.828	90.224	10.593	71	113	74.715	89	4421	137.769	84.447	44.89	0	307	11634.2	79	688414	1.084	12	DOX_LMB
NoDOX_LMB	12.25	0.538758	0.12702	0.0221114		58	DOX	LMB	U1G	D3KO	Cl8	pSB_D3_WT	3	0.828	86.776	12.285	63	119	71.859	87	4252	137.769	82.486	44.093	0	279	11364	78	672427	1.06	12.25	DOX_LMB
NoDOX_LMB	12.5	0.547333	0.131753	0.0229353		59	DOX	LMB	U1G	D3KO	Cl8	pSB_D3_WT	3	0.828	89.898	10.942	72	119	74.445	88	4405	137.769	81.101	44.382	0	286	11173.2	76	661139	1.149	12.5	DOX_LMB
NoDOX_LMB	12.75	0.553061	0.136095	0.0236912		60	DOX	LMB	U1G	D3KO	Cl8	pSB_D3_WT	3	0.828	86.776	8.427	70	106	71.859	86	4252	137.769	82.509	45.23	0	308	11367.2	77	672615	1.059	12.75	DOX_LMB
NoDOX_LMB	13	0.550394	0.117718	0.0204921		61	DOX	LMB	U1G	D3KO	Cl8	pSB_D3_WT	3	0.828	84.061	7.814	69	107	69.611	84	4119	137.769	85.274	44.592	0	382	11748	81	695150	0.958	13	DOX_LMB
NoDOX_LMB	13.25	0.55397	0.12245	0.0213158		62	DOX	LMB	U1G	D3KO	Cl8	pSB_D3_WT	3	0.828	83.714	11.208	63	104	69.324	85	4102	137.769	84.013	44.387	0	313	11574.4	80	684874	0.974	13.25	DOX_LMB
NoDOX_LMB	13.5	0.555606	0.122372	0.0213023		63	DOX	LMB	U1G	D3KO	Cl8	pSB_D3_WT	3	0.828	89.469	8.692	75	115	74.09	89	4384	137.769	82.089	44.606	0	303	11309.3	78	669191	1.119	13.5	DOX_LMB
NoDOX_LMB	13.75	0.569636	0.123448	0.0214895		64	DOX	LMB	U1G	D3KO	Cl8	pSB_D3_WT	3	0.828	93.531	15.129	67	128	77.453	90	4583	137.769	84.987	44.759	0	366	11708.6	80	692815	1.132	13.75	DOX_LMB
NoDOX_LMB	14	0.564515	0.121226	0.0211027		65	DOX	LMB	U1G	D3KO	Cl8	pSB_D3_WT	3	0.828	77.469	8.539	60	96	64.152	78	3796	137.769	82.3	44.353	0	316	11338.3	78	670908	0.889	14	DOX_LMB
NoDOX_LMB	14.25	0.574303	0.124875	0.021738		66	DOX	LMB	U1G	D3KO	Cl8	pSB_D3_WT	3	0.828	86.306	9.594	68	109	71.47	87	4229	137.769	81.908	44.329	0	354	11284.3	78	667712	1.063	14.25	DOX_LMB
NoDOX_LMB	14.5	0.578273	0.12994	0.0226197		67	DOX	LMB	U1G	D3KO	Cl8	pSB_D3_WT	3	0.828	77.388	15.062	54	111	64.085	74	3792	137.769	82.091	43.907	0	287	11309.6	77	669206	0.891	14.5	DOX_LMB
NoDOX_LMB	14.75	0.579758	0.126508	0.0220222		68	DOX	LMB	U1G	D3KO	Cl8	pSB_D3_WT	3	0.828	84.837	9.551	64	103	70.253	86	4157	137.769	83.442	44.661	0	317	11495.6	79	680216	1.005	14.75	DOX_LMB
NoDOX_LMB	15	0.583242	0.132502	0.0230656		69	DOX	LMB	U1G	D3KO	Cl8	pSB_D3_WT	3	0.828	74.429	10.196	53	96	61.634	73	3647	137.769	81.852	44.339	0	297	11276.6	76	667257	0.84	15	DOX_LMB
NoDOX_LMB	15.25	0.586212	0.127516	0.0221977		70	DOX	LMB	U1G	D3KO	Cl8	pSB_D3_WT	3	0.828	81.163	7.148	68	97	67.211	81	3977	137.769	82.6	44.087	0	299	11379.7	78	673354	0.953	15.25	DOX_LMB
NoDOX_LMB	15.5	0.597879	0.125513	0.0218491		71	DOX	LMB	U1G	D3KO	Cl8	pSB_D3_WT	3	0.828	92.265	15.22	55	121	76.405	91	4521	137.769	82.162	44.29	0	351	11319.4	78	669788	1.17	15.5	DOX_LMB
NoDOX_LMB	15.75	0.598818	0.124711	0.0217094		72	DOX	LMB	U1G	D3KO	Cl8	pSB_D3_WT	3	0.828	81.612	11.993	60	119	67.583	81	3999	137.769	83.743	44.072	0	367	11537.2	79	682672	0.941	15.75	DOX_LMB
NoDOX_LMB	16	0.597333	0.130391	0.0226981		73	DOX	LMB	U1G	D3KO	Cl8	pSB_D3_WT	3	0.828	85.592	17.133	53	120	70.879	88	4194	137.769	84.737	44.795	0	322	11674	80	690772	0.995	16	DOX_LMB
NoDOX_LMB	16.25	0.602394	0.134351	0.0233875		74	DOX	LMB	U1G	D3KO	Cl8	pSB_D3_WT	3	0.828	88.49	13.424	57	114	73.278	91	4336	137.769	80.283	44.446	0	333	11060.5	76	654466	1.14	16.25	DOX_LMB
NoDOX_LMB	16.5	0.604939	0.119905	0.0208727		75	DOX	LMB	U1G	D3KO	Cl8	pSB_D3_WT	3	0.828	82.551	10.208	53	103	68.36	84	4045	137.769	82.238	44.549	0	311	11329.9	77	670407	0.986	16.5	DOX_LMB
NoDOX_LMB	16.75	0.616727	0.133646	0.0232647		76	DOX	LMB	U1G	D3KO	Cl8	pSB_D3_WT	3	0.828	80.571	12.031	60	106	66.721	81	3948	137.769	83.191	43.837	0	336	11461.1	78	678170	0.932	16.75	DOX_LMB
NoDOX_LMB	17	0.616636	0.132093	0.0229944		77	DOX	LMB	U1G	D3KO	Cl8	pSB_D3_WT	3	0.828	91.592	15.242	67	135	75.847	88	4488	137.769	82.389	44.126	0	293	11350.6	78	671633	1.152	17	DOX_LMB
NoDOX_LMB	17.25	0.608727	0.131739	0.0229329		78	DOX	LMB	U1G	D3KO	Cl8	pSB_D3_WT	3	0.828	89	12.016	63	114	73.701	87	4361	137.769	84.119	44.556	0	300	11589	79	685737	1.068	17.25	DOX_LMB
NoDOX_LMB	17.5	0.605879	0.125602	0.0218645		79	DOX	LMB	U1G	D3KO	Cl8	pSB_D3_WT	3	0.828	77.347	10.343	63	109	64.051	75	3790	137.769	83.028	43.779	0	269	11438.6	78	676842	0.875	17.5	DOX_LMB
NoDOX_LMB	17.75	0.622818	0.137214	0.023886		80	DOX	LMB	U1G	D3KO	Cl8	pSB_D3_WT	3	0.828	80.265	12.306	56	105	66.468	81	3933	137.769	83.774	44.788	0	318	11541.4	79	682925	0.916	17.75	DOX_LMB
NoDOX_LMB	18	0.621242	0.133796	0.023291		81	DOX	LMB	U1G	D3KO	Cl8	pSB_D3_WT	3	0.828	88.796	11.178	71	113	73.532	87	4351	137.769	82.942	44.563	0	282	11426.8	78	676140	1.088	18	DOX_LMB
NoDOX_LMB	18.25	0.617879	0.142238	0.0247604		82	DOX	LMB	U1G	D3KO	Cl8	pSB_D3_WT	3	0.828	88.286	10.157	73	111	73.109	86	4326	137.769	84.138	44.461	0	321	11591.6	79	685892	1.055	18.25	DOX_LMB
NoDOX_LMB	18.5	0.629394	0.145893	0.0253967		83	DOX	LMB	U1G	D3KO	Cl8	pSB_D3_WT	3	0.828	96.857	13.48	72	126	80.207	93	4746	137.769	82.954	43.677	0	298	11428.4	79	676238	1.237	18.5	DOX_LMB
NoDOX_LMB	18.75	0.636879	0.145411	0.0253128		84	DOX	LMB	U1G	D3KO	Cl8	pSB_D3_WT	3	0.828	93.633	14.997	66	130	77.537	91	4588	137.769	83.388	44.109	0	343	11488.3	79	679781	1.168	18.75	DOX_LMB
NoDOX_LMB	19	0.636394	0.136555	0.0237712		85	DOX	LMB	U1G	D3KO	Cl8	pSB_D3_WT	3	0.828	84.184	13.493	62	110	69.713	82	4125	137.769	82.256	44.088	0	271	11332.3	78	670551	1.016	19	DOX_LMB
NoDOX_LMB	19.25	0.635455	0.145337	0.0252999		86	DOX	LMB	U1G	D3KO	Cl8	pSB_D3_WT	3	0.828	80	15.05	46	109	66.248	81	3920	137.769	82.101	44.029	0	297	11310.9	78	669285	0.94	19.25	DOX_LMB
NoDOX_LMB	19.5	0.643424	0.142786	0.0248558		87	DOX	LMB	U1G	D3KO	Cl8	pSB_D3_WT	3	0.828	85.224	8.957	63	101	70.574	87	4176	137.769	83.556	43.854	0	308	11511.4	79	681149	1.01	19.5	DOX_LMB
NoDOX_LMB	19.75	0.654091	0.158243	0.0275465		88	DOX	LMB	U1G	D3KO	Cl8	pSB_D3_WT	3	0.828	84.388	18.068	47	115	69.882	85	4135	137.769	83.435	44.459	0	318	11494.8	78	680166	0.997	19.75	DOX_LMB
NoDOX_LMB	20	0.659121	0.155508	0.0270704		89	DOX	LMB	U1G	D3KO	Cl8	pSB_D3_WT	3	0.828	93.224	12.873	66	119	77.199	92	4568	137.769	84.849	44.019	0	312	11689.5	81	691687	1.129	20	DOX_LMB
NoDOX_LMB	20.25	0.654788	0.145579	0.0253421		90	DOX	LMB	U1G	D3KO	Cl8	pSB_D3_WT	3	0.828	86.898	11.605	64	116	71.96	87	4258	137.769	83.643	43.926	0	302	11523.4	79	681855	1.039	20.25	DOX_LMB
NoDOX_LMB	20.5	0.653667	0.134541	0.0234206		91	DOX	LMB	U1G	D3KO	Cl8	pSB_D3_WT	3	0.828	89.306	11.316	69	114	73.954	89	4376	137.769	83.331	43.791	0	297	11480.4	79	679313	1.09	20.5	DOX_LMB
NoDOX_LMB	20.75	0.666909	0.151779	0.0264214		92	DOX	LMB	U1G	D3KO	Cl8	pSB_D3_WT	3	0.828	86.571	8.271	71	103	71.69	87	4242	137.769	81.321	43.803	0	279	11203.4	76	662926	1.08	20.75	DOX_LMB
NoDOX_LMB	21	0.668939	0.138686	0.0241422		93	DOX	LMB	U1G	D3KO	Cl8	pSB_D3_WT	3	0.828	89.204	14.536	65	132	73.87	89	4371	137.769	82.832	44.825	0	308	11411.7	79	675247	1.098	21	DOX_LMB
NoDOX_LMB	21.25	0.671939	0.157292	0.027381		94	DOX	LMB	U1G	D3KO	Cl8	pSB_D3_WT	3	0.828	93.939	14.591	65	130	77.791	91	4603	137.769	83.274	44.172	0	309	11472.6	78	678850	1.176	21.25	DOX_LMB
NoDOX_LMB	21.5	0.664273	0.15465	0.0269211		95	DOX	LMB	U1G	D3KO	Cl8	pSB_D3_WT	3	0.828	82.857	11.71	56	106	68.614	83	4060	137.769	80.177	44.443	0	309	11045.9	75	653601	1.032	21.5	DOX_LMB
NoDOX_LMB	21.75	0.675545	0.153378	0.0266997		96	DOX	LMB	U1G	D3KO	Cl8	pSB_D3_WT	3	0.828	82.939	13.392	52	111	68.682	84	4064	137.769	81.007	43.712	0	287	11160.2	76	660369	1.017	21.75	DOX_LMB
NoDOX_LMB	22	0.667818	0.145788	0.0253785		97	DOX	LMB	U1G	D3KO	Cl8	pSB_D3_WT	3	0.828	91.755	13.803	62	115	75.982	94	4496	137.769	84.537	44.491	0	356	11646.6	80	689148	1.11	22	DOX_LMB
NoDOX_LMB	22.25	0.669697	0.159118	0.0276989		98	DOX	LMB	U1G	D3KO	Cl8	pSB_D3_WT	3	0.828	93.755	11.441	72	119	77.639	93	4594	137.769	84.559	44.75	0	419	11649.6	80	689323	1.145	22.25	DOX_LMB
NoDOX_LMB	22.5	0.678667	0.165956	0.0288891		99	DOX	LMB	U1G	D3KO	Cl8	pSB_D3_WT	3	0.828	82.959	10.622	55	99	68.699	85	4065	137.769	82.711	44.137	0	296	11394.9	78	674256	0.984	22.5	DOX_LMB
NoDOX_LMB	22.75	0.672879	0.143915	0.0250524		100	DOX	LMB	U1G	D3KO	Cl8	pSB_D3_WT	3	0.828	83.633	9.958	61	104	69.256	84	4098	137.769	81.154	43.614	0	304	11180.5	77	661568	1.027	22.75	DOX_LMB
NoDOX_LMB	23	0.671455	0.155846	0.0271293		101	DOX	LMB	U1G	D3KO	Cl8	pSB_D3_WT	3	0.828	90.02	9.077	69	119	74.546	90	4411	137.769	80.716	44.12	0	289	11120.2	76	657998	1.16	23	DOX_LMB
NoDOX_LMB	23.25	0.671242	0.156923	0.0273167		102	DOX	LMB	U1G	D3KO	Cl8	pSB_D3_WT	3	0.828	91.755	11.713	60	110	75.982	95	4496	137.769	81.71	44.889	0	305	11257	77	666096	1.17	23.25	DOX_LMB
NoDOX_LMB	23.5	0.678182	0.142144	0.024744		103	DOX	LMB	U1G	D3KO	Cl8	pSB_D3_WT	3	0.828	74.694	8.267	62	94	61.854	74	3660	137.769	81.719	44.455	0	305	11258.3	77	666170	0.847	23.5	DOX_LMB
NoDOX_LMB	23.75	0.674788	0.150972	0.0262808		104	DOX	LMB	U1G	D3KO	Cl8	pSB_D3_WT	3	0.828	89.347	19.108	55	137	73.988	85	4378	137.769	82.058	44.013	0	325	11305.1	77	668938	1.117	23.75	DOX_LMB
NoDOX_LMB	24	0.688758	0.165333	0.0287808		105	DOX	LMB	U1G	D3KO	Cl8	pSB_D3_WT	3	0.828	82.51	11.728	64	106	68.327	81	4043	137.769	83.209	44.948	0	346	11463.5	78	678316	0.967	24	DOX_LMB
NoDOX_LMB	24.25	0.687515	0.170567	0.0296918		106	DOX	LMB	U1G	D3KO	Cl8	pSB_D3_WT	3	0.828	89.265	17.28	56	121	73.921	88	4374	137.769	83.677	45.291	0	344	11528	79	682132	1.082	24.25	DOX_LMB
NoDOX_LMB	24.5	0.674333	0.166706	0.0290198		107	DOX	LMB	U1G	D3KO	Cl8	pSB_D3_WT	3	0.828	87.224	13.251	59	113	72.231	87	4274	137.769	82.422	44.695	0	307	11355.1	77	671901	1.07	24.5	DOX_LMB
NoDOX_LMB	24.75	0.688061	0.152937	0.0266229		108	DOX	LMB	U1G	D3KO	Cl8	pSB_D3_WT	3	0.828	90.714	8.284	74	109	75.12	91	4445	137.769	83.594	44.576	0	353	11516.7	78	681462	1.11	24.75	DOX_LMB
NoDOX_LMB	25	0.689697	0.150879	0.0262646		109	DOX	LMB	U1G	D3KO	Cl8	pSB_D3_WT	3	0.828	85.694	10.065	68	107	70.963	84	4199	137.769	84.671	44.749	0	330	11665	80	690237	0.998	25	DOX_LMB
NoDOX_LMB	25.25	0.685636	0.149145	0.0259629		110	DOX	LMB	U1G	D3KO	Cl8	pSB_D3_WT	3	0.828	89.061	7.429	77	105	73.752	88	4364	137.769	83.842	44.287	0	374	11550.9	79	683484	1.075	25.25	DOX_LMB
NoDOX_LMB	25.5	0.681879	0.159393	0.0277467		111	DOX	LMB	U1G	D3KO	Cl8	pSB_D3_WT	3	0.828	84.796	14.754	56	127	70.219	84	4155	137.769	82.078	44.451	0	374	11307.8	78	669102	1.031	25.5	DOX_LMB
NoDOX_LMB	25.75	0.696273	0.144709	0.0251906		112	DOX	LMB	U1G	D3KO	Cl8	pSB_D3_WT	3	0.828	78.286	11.608	58	99	64.828	77	3836	137.769	82.581	44.044	0	351	11377.1	77	673202	0.9	25.75	DOX_LMB
NoDOX_LMB	26	0.685818	0.152265	0.0265059		113	DOX	LMB	U1G	D3KO	Cl8	pSB_D3_WT	3	0.828	76.918	13.549	55	99	63.696	79	3769	137.769	81.159	44.203	0	318	11181.2	76	661610	0.899	26	DOX_LMB
NoDOX_LMB	26.25	0.689909	0.155734	0.0271098		114	DOX	LMB	U1G	D3KO	Cl8	pSB_D3_WT	3	0.828	90.041	13.998	68	112	74.563	90	4412	137.769	79.519	44.367	0	294	10955.2	75	648239	1.188	26.25	DOX_LMB
NoDOX_LMB	26.5	0.702636	0.164626	0.0286578		115	DOX	LMB	U1G	D3KO	Cl8	pSB_D3_WT	3	0.828	86.49	13.625	61	119	71.622	87	4238	137.769	82.499	44.166	0	303	11365.8	77	672533	1.054	26.5	DOX_LMB
NoDOX_LMB	26.75	0.688788	0.174904	0.0304468		116	DOX	LMB	U1G	D3KO	Cl8	pSB_D3_WT	3	0.828	76.449	9.792	54	104	63.307	77	3746	137.769	82.999	44.228	0	306	11434.7	78	676608	0.859	26.75	DOX_LMB
NoDOX_LMB	27	0.707121	0.174855	0.0304383		117	DOX	LMB	U1G	D3KO	Cl8	pSB_D3_WT	3	0.828	97.653	14.09	71	125	80.867	97	4785	137.769	83.756	44.701	0	327	11539	79	682781	1.233	27	DOX_LMB
NoDOX_LMB	27.25	0.701455	0.159823	0.0278215		118	DOX	LMB	U1G	D3KO	Cl8	pSB_D3_WT	3	0.828	70.776	12.697	51	96	58.609	69	3468	137.769	81.664	44.136	0	315	11250.8	77	665726	0.773	27.25	DOX_LMB
NoDOX_LMB	27.5	0.701152	0.163083	0.0283891		119	DOX	LMB	U1G	D3KO	Cl8	pSB_D3_WT	3	0.828	78.776	8.605	54	97	65.234	80	3860	137.769	84.093	44.366	0	288	11585.4	79	685525	0.884	27.5	DOX_LMB
NoDOX_LMB	27.75	0.721424	0.149556	0.0260343		120	DOX	LMB	U1G	D3KO	Cl8	pSB_D3_WT	3	0.828	89.49	11.195	70	117	74.106	91	4385	137.769	84.016	44.588	0	359	11574.8	80	684897	1.079	27.75	DOX_LMB
NoDOX_LMB	28	0.715455	0.167972	0.0292402		121	DOX	LMB	U1G	D3KO	Cl8	pSB_D3_WT	3	0.828	85.061	8.692	64	100	70.439	86	4168	137.769	82.814	44.342	0	310	11409.2	78	675099	1.022	28	DOX_LMB
NoDOX_LMB	28.25	0.717152	0.17525	0.0305071		122	DOX	LMB	U1G	D3KO	Cl8	pSB_D3_WT	3	0.828	86.898	8.79	67	106	71.96	87	4258	137.769	82.127	45.172	0	284	11314.5	77	669496	1.07	28.25	DOX_LMB
NoDOX_LMB	28.5	0.717061	0.167938	0.0292343		123	DOX	LMB	U1G	D3KO	Cl8	pSB_D3_WT	3	0.828	83.918	10.029	64	104	69.493	86	4112	137.769	83.443	44.701	0	300	11495.9	79	680229	0.989	28.5	DOX_LMB
NoDOX_LMB	28.75	0.719424	0.170644	0.0297054		124	DOX	LMB	U1G	D3KO	Cl8	pSB_D3_WT	3	0.828	85.816	10.319	62	109	71.064	85	4205	137.769	82.611	44.227	0	326	11381.3	78	673448	1.04	28.75	DOX_LMB
NoDOX_LMB	29	0.734909	0.17091	0.0297517		125	DOX	LMB	U1G	D3KO	Cl8	pSB_D3_WT	3	0.828	82.694	8.945	62	100	68.479	84	4052	137.769	82.301	44.359	0	286	11338.5	78	670916	0.987	29	DOX_LMB
NoDOX_LMB	29.25	0.718212	0.15483	0.0269524		126	DOX	LMB	U1G	D3KO	Cl8	pSB_D3_WT	3	0.828	88.245	11.69	69	115	73.076	87	4324	137.769	82.684	44.934	0	308	11391.3	78	674043	1.083	29.25	DOX_LMB
NoDOX_LMB	29.5	0.734697	0.17715	0.0308378		127	DOX	LMB	U1G	D3KO	Cl8	pSB_D3_WT	3	0.828	79.612	11.53	57	98	65.927	83	3901	137.769	82.359	44.279	0	372	11346.5	77	671388	0.928	29.5	DOX_LMB
NoDOX_LMB	29.75	0.728576	0.161647	0.0281392		128	DOX	LMB	U1G	D3KO	Cl8	pSB_D3_WT	3	0.828	74.796	10.406	59	109	61.938	74	3665	137.769	81.485	43.701	0	306	11226.1	77	664264	0.853	29.75	DOX_LMB
NoDOX_LMB	30	0.715303	0.153086	0.0266489		129	DOX	LMB	U1G	D3KO	Cl8	pSB_D3_WT	3	0.828	78.816	11.276	63	113	65.268	78	3862	137.769	83.71	44.858	0	334	11532.6	79	682402	0.891	30	DOX_LMB
NoDOX_LMB	30.25	0.737152	0.172693	0.030062		130	DOX	LMB	U1G	D3KO	Cl8	pSB_D3_WT	3	0.828	80.857	13.649	59	112	66.958	81	3962	137.769	81.07	43.96	0	289	11169	76	660886	0.976	30.25	DOX_LMB
NoDOX_LMB	30.5	0.732333	0.16257	0.0282999		131	DOX	LMB	U1G	D3KO	Cl8	pSB_D3_WT	3	0.828	87.408	15.304	46	120	72.383	87	4283	137.769	83.632	44.879	0	310	11521.9	79	681767	1.049	30.5	DOX_LMB
NoDOX_LMB	30.75	0.736424	0.171919	0.0299273		132	DOX	LMB	U1G	D3KO	Cl8	pSB_D3_WT	3	0.828	80.265	12.75	51	104	66.468	82	3933	137.769	81.966	44.287	0	321	11292.3	77	668183	0.948	30.75	DOX_LMB
NoDOX_LMB	31	0.745061	0.164593	0.028652		133	DOX	LMB	U1G	D3KO	Cl8	pSB_D3_WT	3	0.828	80.98	9.677	65	107	67.059	79	3968	137.769	80.841	44.333	0	307	11137.4	76	659018	0.983	31	DOX_LMB
NoDOX_LMB	31.25	0.732273	0.16424	0.0285905		134	DOX	LMB	U1G	D3KO	Cl8	pSB_D3_WT	3	0.828	69.265	11.416	46	99	57.359	68	3394	137.769	82.803	43.976	0	295	11407.6	78	675006	0.729	31.25	DOX_LMB
NoDOX_LMB	31.5	0.732667	0.168581	0.0293462		135	DOX	LMB	U1G	D3KO	Cl8	pSB_D3_WT	3	0.828	93.837	12.575	69	119	77.706	93	4598	137.769	82.074	43.64	0	345	11307.3	78	669069	1.201	31.5	DOX_LMB
NoDOX_LMB	31.75	0.733576	0.169254	0.0294634		136	DOX	LMB	U1G	D3KO	Cl8	pSB_D3_WT	3	0.828	86.837	7.06	70	100	71.91	86	4255	137.769	80.738	44.191	0	309	11123.1	76	658173	1.098	31.75	DOX_LMB
NoDOX_LMB	32	0.743939	0.174131	0.0303124		137	DOX	LMB	U1G	D3KO	Cl8	pSB_D3_WT	3	0.828	91	11.136	71	118	75.357	89	4459	137.769	83.264	44.625	0	308	11471.2	78	678772	1.122	32	DOX_LMB
NoDOX_LMB	32.25	0.741788	0.166665	0.0290127		138	DOX	LMB	U1G	D3KO	Cl8	pSB_D3_WT	3	0.828	100.714	13.913	65	120	83.401	103	4935	137.769	79.891	44.122	0	304	11006.4	75	651269	1.389	32.25	DOX_LMB
NoDOX_LMB	32.5	0.740848	0.162571	0.0283		139	DOX	LMB	U1G	D3KO	Cl8	pSB_D3_WT	3	0.828	98.061	18.872	69	147	81.204	95	4805	137.769	81.486	43.737	0	314	11226.2	77	664270	1.295	32.5	DOX_LMB
NoDOX_LMB	32.75	0.728636	0.167362	0.0291339		140	DOX	LMB	U1G	D3KO	Cl8	pSB_D3_WT	3	0.828	83.776	10.361	60	101	69.374	83	4105	137.769	83.409	44.31	0	342	11491.2	79	679954	0.987	32.75	DOX_LMB
NoDOX_LMB	33	0.739364	0.170816	0.0297353		141	DOX	LMB	U1G	D3KO	Cl8	pSB_D3_WT	3	0.828	81.714	10.932	64	124	67.668	80	4004	137.769	82.689	43.723	0	318	11392	78	674083	0.962	33	DOX_LMB
NoDOX_LMB	33.25	0.754121	0.171415	0.0298395		142	DOX	LMB	U1G	D3KO	Cl8	pSB_D3_WT	3	0.828	83.98	9.947	65	101	69.544	86	4115	137.769	82.293	44.408	0	309	11337.5	77	670856	1.011	33.25	DOX_LMB
NoDOX_LMB	33.5	0.754061	0.170311	0.0296473		143	DOX	LMB	U1G	D3KO	Cl8	pSB_D3_WT	3	0.828	93.408	12.733	69	122	77.351	93	4577	137.769	84.264	44.859	0	362	11608.9	80	686918	1.145	33.5	DOX_LMB
NoDOX_LMB	33.75	0.761121	0.159063	0.0276894		144	DOX	LMB	U1G	D3KO	Cl8	pSB_D3_WT	3	0.828	91.102	10.16	73	110	75.442	93	4464	137.769	84.222	44.628	0	309	11603.1	79	686574	1.104	33.75	DOX_LMB
NoDOX_LMB	34	0.754242	0.176232	0.0306781		145	DOX	LMB	U1G	D3KO	Cl8	pSB_D3_WT	3	0.828	79.857	11.251	61	105	66.13	80	3913	137.769	80.552	44.73	0	306	11097.5	76	656656	0.966	34	DOX_LMB
NoDOX_LMB	34.25	0.759515	0.164038	0.0285554		146	DOX	LMB	U1G	D3KO	Cl8	pSB_D3_WT	3	0.828	84.082	10.967	71	127	69.628	83	4120	137.769	82.175	43.291	0	284	11321.1	78	669890	1.016	34.25	DOX_LMB
NoDOX_LMB	34.5	0.764091	0.16775	0.0292016		147	DOX	LMB	U1G	D3KO	Cl8	pSB_D3_WT	3	0.828	101.143	13.008	75	124	83.756	104	4956	137.769	82.752	44.465	0	320	11400.7	78	674598	1.321	34.5	DOX_LMB
NoDOX_LMB	34.75	0.770121	0.164076	0.028562		148	DOX	LMB	U1G	D3KO	Cl8	pSB_D3_WT	3	0.828	83.531	8.687	61	99	69.172	83	4093	137.769	80.83	44.091	0	340	11135.9	77	658927	1.032	34.75	DOX_LMB
NoDOX_LMB	35	0.757576	0.167187	0.0291035		149	DOX	LMB	U1G	D3KO	Cl8	pSB_D3_WT	3	0.828	93	11.316	68	119	77.013	94	4557	137.769	80.93	44.381	0	318	11149.7	76	659743	1.212	35	DOX_LMB
NoDOX_LMB	35.25	0.753606	0.168922	0.0294056		150	DOX	LMB	U1G	D3KO	Cl8	pSB_D3_WT	3	0.828	87.755	16.836	60	117	72.67	90	4300	137.769	82.579	43.8	0	331	11376.8	78	673183	1.076	35.25	DOX_LMB
NoDOX_LMB	35.5	0.755455	0.161665	0.0281423		151	DOX	LMB	U1G	D3KO	Cl8	pSB_D3_WT	3	0.828	97.184	10.02	69	115	80.478	99	4762	137.769	83.821	43.946	0	315	11548	79	683311	1.223	35.5	DOX_LMB
NoDOX_LMB	35.75	0.778	0.169333	0.0294771		152	DOX	LMB	U1G	D3KO	Cl8	pSB_D3_WT	3	0.828	98.408	19.931	55	140	81.492	99	4822	137.769	82.207	44.505	0	342	11325.5	78	670148	1.284	35.75	DOX_LMB
NoDOX_LMB	36	0.758879	0.165174	0.028753		153	DOX	LMB	U1G	D3KO	Cl8	pSB_D3_WT	3	0.828	82.041	12.183	52	105	67.938	83	4020	137.769	82.23	43.73	0	290	11328.7	78	670335	0.976	36	DOX_LMB
NoDOX_LMB	36.25	0.761545	0.163883	0.0285283		154	DOX	LMB	U1G	D3KO	Cl8	pSB_D3_WT	3	0.828	85.102	10.188	63	107	70.473	88	4170	137.769	81.435	44.812	0	313	11219.2	77	663860	1.05	36.25	DOX_LMB
NoDOX_LMB	36.5	0.761424	0.158125	0.027526		155	DOX	LMB	U1G	D3KO	Cl8	pSB_D3_WT	3	0.828	87.408	7.794	70	106	72.383	87	4283	137.769	81.561	44.076	0	308	11236.6	77	664888	1.091	36.5	DOX_LMB
NoDOX_LMB	36.75	0.76297	0.171799	0.0299063		156	DOX	LMB	U1G	D3KO	Cl8	pSB_D3_WT	3	0.828	88.735	14.071	53	120	73.481	91	4348	137.769	80.628	43.97	0	331	11108	76	657281	1.137	36.75	DOX_LMB
NoDOX_LMB	37	0.764788	0.167657	0.0291853		157	DOX	LMB	U1G	D3KO	Cl8	pSB_D3_WT	3	0.828	75.653	10.912	57	105	62.648	76	3707	137.769	82.217	44.549	0	351	11327	77	670234	0.857	37	DOX_LMB
NoDOX_LMB	37.25	0.766121	0.167945	0.0292355		158	DOX	LMB	U1G	D3KO	Cl8	pSB_D3_WT	3	0.828	91.959	9.585	75	111	76.151	93	4506	137.769	82.595	44.139	0	305	11379.1	78	673317	1.154	37.25	DOX_LMB
NoDOX_LMB	37.5	0.772121	0.178511	0.0310748		159	DOX	LMB	U1G	D3KO	Cl8	pSB_D3_WT	3	0.828	92.959	10.532	71	113	76.979	94	4555	137.769	81.484	44.908	0	288	11226	77	664260	1.198	37.5	DOX_LMB
NoDOX_LMB	37.75	0.783576	0.18006	0.0313444		160	DOX	LMB	U1G	D3KO	Cl8	pSB_D3_WT	3	0.828	70.347	7.875	51	86	58.254	70	3447	137.769	81.464	44.346	0	309	11223.2	76	664094	0.768	37.75	DOX_LMB
NoDOX_LMB	38	0.770697	0.163954	0.0285407		161	DOX	LMB	U1G	D3KO	Cl8	pSB_D3_WT	3	0.828	86.204	14.729	66	127	71.386	83	4224	137.769	80.598	43.767	0	318	11103.9	76	657034	1.088	38	DOX_LMB
NoDOX_LMB	38.25	0.768727	0.170057	0.0296031		162	DOX	LMB	U1G	D3KO	Cl8	pSB_D3_WT	3	0.828	89.429	13.789	63	125	74.056	88	4382	137.769	80.522	43.63	0	307	11093.4	76	656412	1.153	38.25	DOX_LMB
NoDOX_LMB	38.5	0.785061	0.18782	0.0326952		163	DOX	LMB	U1G	D3KO	Cl8	pSB_D3_WT	3	0.828	82.531	8.06	65	100	68.344	82	4044	137.769	81.422	43.161	0	327	11217.4	77	663751	1.001	38.5	DOX_LMB
NoDOX_LMB	38.75	0.767848	0.153146	0.0266593		164	DOX	LMB	U1G	D3KO	Cl8	pSB_D3_WT	3	0.828	89.551	8.512	73	113	74.157	89	4388	137.769	80.906	43.94	0	299	11146.3	76	659543	1.146	38.75	DOX_LMB
NoDOX_LMB	39	0.768939	0.16561	0.0288289		165	DOX	LMB	U1G	D3KO	Cl8	pSB_D3_WT	3	0.828	73.02	17.043	50	124	60.468	67	3578	137.769	82.622	44.973	0	320	11382.8	77	673537	0.801	39	DOX_LMB
NoDOX_LMB	39.25	0.778606	0.179904	0.0313173		166	DOX	LMB	U1G	D3KO	Cl8	pSB_D3_WT	3	0.828	81.143	12.694	57	114	67.194	80	3976	137.769	83.194	44.16	0	304	11461.6	78	678199	0.942	39.25	DOX_LMB
NoDOX_LMB	39.5	0.779455	0.160822	0.0279956		167	DOX	LMB	U1G	D3KO	Cl8	pSB_D3_WT	3	0.828	83.837	11.905	57	108	69.425	85	4108	137.769	80.169	44.42	0	325	11044.8	75	653538	1.051	39.5	DOX_LMB
NoDOX_LMB	39.75	0.783182	0.185638	0.0323155		168	DOX	LMB	U1G	D3KO	Cl8	pSB_D3_WT	3	0.828	89.184	13.318	62	110	73.853	91	4370	137.769	79.967	43.801	0	291	11016.9	76	651887	1.161	39.75	DOX_LMB
NoDOX_LMB	40	0.772848	0.178277	0.0310341		169	DOX	LMB	U1G	D3KO	Cl8	pSB_D3_WT	3	0.828	86.51	14.414	65	115	71.639	86	4239	137.769	82.046	43.566	0	305	11303.4	77	668839	1.064	40	DOX_LMB
NoDOX_LMB	40.25	0.782576	0.178813	0.0311273		170	DOX	LMB	U1G	D3KO	Cl8	pSB_D3_WT	3	0.828	90.633	12.053	67	121	75.053	90	4441	137.769	82.807	44.33	0	300	11408.3	78	675046	1.125	40.25	DOX_LMB
NoDOX_LMB	40.5	0.78	0.175813	0.0306051		171	DOX	LMB	U1G	D3KO	Cl8	pSB_D3_WT	3	0.828	94.796	16.935	70	122	78.501	92	4645	137.769	83.238	44.078	0	339	11467.5	78	678553	1.193	40.5	DOX_LMB
NoDOX_LMB	40.75	0.795667	0.162968	0.028369		172	DOX	LMB	U1G	D3KO	Cl8	pSB_D3_WT	3	0.828	84.633	9.897	67	109	70.084	83	4147	137.769	83.476	44.203	0	319	11500.4	79	680497	1.001	40.75	DOX_LMB
NoDOX_LMB	41	0.79303	0.170306	0.0296465		173	DOX	LMB	U1G	D3KO	Cl8	pSB_D3_WT	3	0.828	83.776	9.575	65	116	69.374	84	4105	137.769	81.513	44.317	0	295	11230	77	664497	1.023	41	DOX_LMB
NoDOX_LMB	41.25	0.789727	0.168521	0.0293358		174	DOX	LMB	U1G	D3KO	Cl8	pSB_D3_WT	3	0.828	83.531	9.687	63	106	69.172	83	4093	137.769	80.639	43.125	0	356	11109.5	77	657368	1.036	41.25	DOX_LMB
NoDOX_LMB	41.5	0.786727	0.163699	0.0284964		175	DOX	LMB	U1G	D3KO	Cl8	pSB_D3_WT	3	0.828	83.796	15.846	51	119	69.391	85	4106	137.769	82.453	43.666	0	335	11359.5	77	672158	1.005	41.5	DOX_LMB
NoDOX_LMB	41.75	0.791242	0.187518	0.0326426		176	DOX	LMB	U1G	D3KO	Cl8	pSB_D3_WT	3	0.828	94.327	12.722	72	121	78.112	92	4622	137.769	83.597	43.571	0	323	11517.1	79	681485	1.176	41.75	DOX_LMB
NoDOX_LMB	42	0.797303	0.186791	0.0325161		177	DOX	LMB	U1G	D3KO	Cl8	pSB_D3_WT	3	0.828	89.878	14.24	61	120	74.428	90	4404	137.769	79.482	44.52	0	295	10950.2	74	647939	1.186	42	DOX_LMB
NoDOX_LMB	42.25	0.799788	0.179192	0.0311933		178	DOX	LMB	U1G	D3KO	Cl8	pSB_D3_WT	3	0.828	99.939	17.603	71	148	82.759	97	4897	137.769	83.326	44.035	0	304	11479.7	78	679274	1.285	42.25	DOX_LMB
NoDOX_LMB	42.5	0.788545	0.179858	0.0313093		179	DOX	LMB	U1G	D3KO	Cl8	pSB_D3_WT	3	0.828	86.878	12.098	65	108	71.943	87	4257	137.769	82.749	44.229	0	335	11400.3	78	674573	1.057	42.5	DOX_LMB
NoDOX_LMB	42.75	0.790515	0.191437	0.0333249		180	DOX	LMB	U1G	D3KO	Cl8	pSB_D3_WT	3	0.828	80.878	13.044	55	107	66.975	82	3963	137.769	82.57	44.341	0	295	11375.6	77	673111	0.948	42.75	DOX_LMB
NoDOX_LMB	43	0.793212	0.186697	0.0324997		181	DOX	LMB	U1G	D3KO	Cl8	pSB_D3_WT	3	0.828	82.816	15.186	58	111	68.58	84	4058	137.769	81.909	43.968	0	287	11284.5	77	667724	0.997	43	DOX_LMB
NoDOX_LMB	43.25	0.789939	0.202291	0.0352143		182	DOX	LMB	U1G	D3KO	Cl8	pSB_D3_WT	3	0.828	75.816	15.707	51	111	62.784	74	3715	137.769	79.133	44.493	0	301	10902.1	74	645096	0.914	43.25	DOX_LMB
NoDOX_LMB	43.5	0.804939	0.195602	0.03405		183	DOX	LMB	U1G	D3KO	Cl8	pSB_D3_WT	3	0.828	85.184	14.458	55	119	70.541	86	4174	137.769	80.89	44.148	0	308	11144.1	76	659417	1.063	43.5	DOX_LMB
NoDOX_LMB	43.75	0.806303	0.212114	0.0369243		184	DOX	LMB	U1G	D3KO	Cl8	pSB_D3_WT	3	0.828	87.571	10.025	72	116	72.518	86	4291	137.769	81.627	43.291	0	309	11245.7	77	665427	1.093	43.75	DOX_LMB
NoDOX_LMB	44	0.807	0.207667	0.0361503		185	DOX	LMB	U1G	D3KO	Cl8	pSB_D3_WT	3	0.828	79.796	8.602	62	94	66.079	80	3910	137.769	80.197	43.466	0	307	11048.6	76	653764	0.972	44	DOX_LMB
NoDOX_LMB	44.25	0.815515	0.203944	0.0355021		186	DOX	LMB	U1G	D3KO	Cl8	pSB_D3_WT	3	0.828	87.408	11.249	67	123	72.383	85	4283	137.769	81.841	43.273	0	335	11275.2	77	667169	1.085	44.25	DOX_LMB
NoDOX_LMB	44.5	0.808576	0.20906	0.0363926		187	DOX	LMB	U1G	D3KO	Cl8	pSB_D3_WT	3	0.828	78.102	15.376	53	110	64.676	80	3827	137.769	83.465	44.092	0	309	11498.9	78	680407	0.882	44.5	DOX_LMB
NoDOX_LMB	44.75	0.813515	0.203093	0.035354		188	DOX	LMB	U1G	D3KO	Cl8	pSB_D3_WT	3	0.828	90.408	12.808	72	122	74.867	89	4430	137.769	82.64	43.769	0	274	11385.3	78	673685	1.124	44.75	DOX_LMB
NoDOX_LMB	45	0.800455	0.199746	0.0347714		189	DOX	LMB	U1G	D3KO	Cl8	pSB_D3_WT	3	0.828	93.429	11.936	69	116	77.368	92	4578	137.769	82.208	43.909	0	328	11325.7	77	670161	1.19	45	DOX_LMB
NoDOX_LMB	45.25	0.802848	0.203302	0.0353903		190	DOX	LMB	U1G	D3KO	Cl8	pSB_D3_WT	3	0.828	72.837	12.826	48	100	60.316	74	3569	137.769	78.409	44.068	0	323	10802.4	74	639193	0.867	45.25	DOX_LMB
NoDOX_LMB	45.5	0.787879	0.199048	0.0346498		191	DOX	LMB	U1G	D3KO	Cl8	pSB_D3_WT	3	0.828	81.918	14.89	56	132	67.837	82	4014	137.769	81.321	43.552	0	289	11203.4	76	662926	0.991	45.5	DOX_LMB
NoDOX_LMB	45.75	0.783879	0.190875	0.0332271		192	DOX	LMB	U1G	D3KO	Cl8	pSB_D3_WT	3	0.828	80.388	12.271	59	104	66.569	82	3939	137.769	80.045	43.66	0	312	11027.7	75	652526	0.987	45.75	DOX_LMB
NoDOX_LMB	46	0.796667	0.202672	0.0352806		193	DOX	LMB	U1G	D3KO	Cl8	pSB_D3_WT	3	0.828	79.592	8.843	65	97	65.91	79	3900	137.769	79.396	43.182	0	338	10938.3	75	647237	0.984	46	DOX_LMB
NoDOX_LMB	46.25	0.794545	0.202655	0.0352777		194	DOX	LMB	U1G	D3KO	Cl8	pSB_D3_WT	3	0.828	82.082	18.022	53	123	67.972	77	4022	137.769	80.664	43.986	0	331	11113	76	657575	1.007	46.25	DOX_LMB
NoDOX_LMB	46.5	0.801364	0.214776	0.0373878		195	DOX	LMB	U1G	D3KO	Cl8	pSB_D3_WT	3	0.828	85.429	10.456	66	104	70.743	87	4186	137.769	80.237	43.962	0	292	11054.1	75	654090	1.081	46.5	DOX_LMB
NoDOX_LMB	46.75	0.791394	0.198193	0.034501		196	DOX	LMB	U1G	D3KO	Cl8	pSB_D3_WT	3	0.828	96.857	8.865	71	112	80.207	99	4746	137.769	81.81	44.054	0	319	11270.9	77	666918	1.264	46.75	DOX_LMB
NoDOX_LMB	47	0.783576	0.190655	0.0331888		197	DOX	LMB	U1G	D3KO	Cl8	pSB_D3_WT	3	0.828	87.061	11.709	67	114	72.095	87	4266	137.769	82.373	43.725	0	319	11348.5	77	671508	1.068	47	DOX_LMB
NoDOX_LMB	47.25	0.798909	0.195294	0.0339963		198	DOX	LMB	U1G	D3KO	Cl8	pSB_D3_WT	3	0.828	85.898	16.371	65	128	71.132	85	4209	137.769	80.404	44.494	0	308	11077.2	76	655457	1.087	47.25	DOX_LMB
NoDOX_LMB	47.5	0.807545	0.2041	0.0355293		199	DOX	LMB	U1G	D3KO	Cl8	pSB_D3_WT	3	0.828	83	13.786	58	112	68.732	82	4067	137.769	80.846	43.746	0	307	11138	76	659053	1.021	47.5	DOX_LMB
NoDOX_LMB	47.75	0.803273	0.207217	0.0360718		200	DOX	LMB	U1G	D3KO	Cl8	pSB_D3_WT	3	0.828	92.265	10.527	71	114	76.405	93	4521	137.769	83.417	44.021	0	278	11492.3	78	680016	1.142	47.75	DOX_LMB
NoDOX_LMB	48	0.799485	0.202466	0.0352448		201	DOX	LMB	U1G	D3KO	Cl8	pSB_D3_WT	3	0.828	88.122	12.498	69	121	72.974	87	4318	137.769	79.375	43.854	0	283	10935.4	75	647066	1.153	48	DOX_LMB
NoDOX_LMB	48.25	0.80597	0.206301	0.0359124		202	DOX	LMB	U1G	D3KO	Cl8	pSB_D3_WT	3	0.828	89.388	13.805	58	117	74.022	89	4380	137.769	78.921	43.874	0	311	10872.8	75	643362	1.189	48.25	DOX_LMB
NoDOX_LMB	48.5	0.803515	0.214895	0.0374084		203	DOX	LMB	U1G	D3KO	Cl8	pSB_D3_WT	3	0.828	93.245	10.215	72	116	77.216	93	4569	137.769	81.839	43.948	0	320	11274.9	77	667152	1.195	48.5	DOX_LMB
NoDOX_LMB	48.75	0.811424	0.205092	0.035702		204	DOX	LMB	U1G	D3KO	Cl8	pSB_D3_WT	3	0.828	92.694	15.484	70	125	76.76	89	4542	137.769	80.625	44.136	0	296	11107.7	76	657258	1.213	48.75	DOX_LMB
NoDOX_LMB	49	0.805242	0.211291	0.036781		205	DOX	LMB	U1G	D3KO	Cl8	pSB_D3_WT	3	0.828	88.551	15.162	66	134	73.329	86	4339	137.769	80.515	43.692	0	311	11092.5	76	656362	1.136	49	DOX_LMB
NoDOX_LMB	49.25	0.801182	0.200791	0.0349532		206	DOX	LMB	U1G	D3KO	Cl8	pSB_D3_WT	3	0.828	71.551	13.477	45	102	59.251	71	3506	137.769	79.165	43.697	0	302	10906.5	74	645353	0.828	49.25	DOX_LMB
NoDOX_LMB	49.5	0.799758	0.191579	0.0333496		207	DOX	LMB	U1G	D3KO	Cl8	pSB_D3_WT	3	0.828	81.184	9.277	63	106	67.228	82	3978	137.769	80.813	43.799	0	312	11133.4	76	658784	0.987	49.5	DOX_LMB
NoDOX_LMB	49.75	0.812242	0.208377	0.0362738		208	DOX	LMB	U1G	D3KO	Cl8	pSB_D3_WT	3	0.828	86.51	10.462	68	114	71.639	85	4239	137.769	79.756	43.978	0	292	10987.8	75	650167	1.113	49.75	DOX_LMB
NoDOX_LMB	50	0.795333	0.202466	0.0352449		209	DOX	LMB	U1G	D3KO	Cl8	pSB_D3_WT	3	0.828	81.347	11.155	60	106	67.363	81	3986	137.769	78.02	43.533	0	328	10748.7	73	636015	1.048	50	DOX_LMB
NoDOX_LMB	50.25	0.802758	0.202581	0.0352649		210	DOX	LMB	U1G	D3KO	Cl8	pSB_D3_WT	3	0.828	92.408	15.611	54	118	76.523	95	4528	137.769	80.34	43.682	0	314	11068.4	75	654934	1.215	50.25	DOX_LMB
NoDOX_LMB	50.5	0.787	0.200915	0.0349749		211	DOX	LMB	U1G	D3KO	Cl8	pSB_D3_WT	3	0.828	78.878	11.611	60	105	65.318	76	3865	137.769	80.761	43.718	0	329	11126.4	75	658364	0.943	50.5	DOX_LMB
NoDOX_LMB	50.75	0.802303	0.21306	0.037089		212	DOX	LMB	U1G	D3KO	Cl8	pSB_D3_WT	3	0.828	81.041	12.697	55	106	67.11	80	3971	137.769	81.734	43.442	0	301	11260.5	77	666299	0.967	50.75	DOX_LMB
NoDOX_LMB	51	0.794242	0.209601	0.0364868		213	DOX	LMB	U1G	D3KO	Cl8	pSB_D3_WT	3	0.828	82.531	11.73	58	106	68.344	84	4044	137.769	81.058	44.503	0	319	11167.3	76	660785	1.008	51	DOX_LMB
NoDOX_LMB	51.25	0.792879	0.202538	0.0352573		214	DOX	LMB	U1G	D3KO	Cl8	pSB_D3_WT	3	0.828	71.551	9.48	52	93	59.251	70	3506	137.769	79.044	43.217	0	298	10889.9	74	644370	0.83	51.25	DOX_LMB
NoDOX_LMB	51.5	0.78897	0.206067	0.0358717		215	DOX	LMB	U1G	D3KO	Cl8	pSB_D3_WT	3	0.828	85.061	13.724	65	124	70.439	85	4168	137.769	80.729	43.377	0	330	11122	76	658104	1.064	51.5	DOX_LMB
NoDOX_LMB	51.75	0.794606	0.196863	0.0342695		216	DOX	LMB	U1G	D3KO	Cl8	pSB_D3_WT	3	0.828	88.633	16.549	55	132	73.397	85	4343	137.769	82.117	44.164	0	322	11313.1	77	669415	1.102	51.75	DOX_LMB
NoDOX_LMB	52	0.799182	0.205373	0.0357508		217	DOX	LMB	U1G	D3KO	Cl8	pSB_D3_WT	3	0.828	86.633	16.952	57	122	71.741	83	4245	137.769	81.865	43.769	0	363	11278.5	77	667367	1.07	52	DOX_LMB
NoDOX_LMB	52.25	0.802273	0.201177	0.0350204		218	DOX	LMB	U1G	D3KO	Cl8	pSB_D3_WT	3	0.828	92.776	12.865	73	119	76.827	90	4546	137.769	80.177	43.94	0	291	11045.8	76	653599	1.226	52.25	DOX_LMB
NoDOX_LMB	52.5	0.795758	0.202607	0.0352694		219	DOX	LMB	U1G	D3KO	Cl8	pSB_D3_WT	3	0.828	94.898	11.847	65	113	78.585	97	4650	137.769	82.505	44.043	0	338	11366.6	78	672582	1.211	52.5	DOX_LMB
NoDOX_LMB	52.75	0.809212	0.214003	0.0372531		220	DOX	LMB	U1G	D3KO	Cl8	pSB_D3_WT	3	0.828	82.878	11.337	60	113	68.631	82	4061	137.769	81.179	43.218	0	357	11183.9	77	661768	1.012	52.75	DOX_LMB
NoDOX_LMB	53	0.80797	0.201666	0.0351055		221	DOX	LMB	U1G	D3KO	Cl8	pSB_D3_WT	3	0.828	93.612	12.556	63	117	77.52	95	4587	137.769	80.601	43.666	0	314	11104.3	76	657062	1.232	53	DOX_LMB
NoDOX_LMB	53.25	0.817364	0.217573	0.0378745		222	DOX	LMB	U1G	D3KO	Cl8	pSB_D3_WT	3	0.828	88.327	14.276	60	114	73.143	88	4328	137.769	82.284	43.647	0	300	11336.1	77	670776	1.093	53.25	DOX_LMB
NoDOX_LMB	53.5	0.805848	0.194937	0.0339341		223	DOX	LMB	U1G	D3KO	Cl8	pSB_D3_WT	3	0.828	82.49	14.535	55	115	68.31	82	4042	137.769	80.661	43.523	0	296	11112.5	76	657546	1.015	53.5	DOX_LMB
NoDOX_LMB	53.75	0.820485	0.205977	0.035856		224	DOX	LMB	U1G	D3KO	Cl8	pSB_D3_WT	3	0.828	77.898	11.742	54	99	64.507	79	3817	137.769	78.25	43.338	0	310	10780.5	74	637897	0.973	53.75	DOX_LMB
NoDOX_LMB	54	0.807333	0.211441	0.0368071		225	DOX	LMB	U1G	D3KO	Cl8	pSB_D3_WT	3	0.828	87.612	10.36	64	108	72.552	88	4293	137.769	81.553	43.966	0	340	11235.5	77	664823	1.095	54	DOX_LMB
NoDOX_LMB	54.25	0.806455	0.208992	0.0363809		226	DOX	LMB	U1G	D3KO	Cl8	pSB_D3_WT	3	0.828	75.429	11.967	57	108	62.462	74	3696	137.769	79.667	43.681	0	285	10975.6	74	649446	0.896	54.25	DOX_LMB
NoDOX_LMB	54.5	0.823182	0.213071	0.0370909		227	DOX	LMB	U1G	D3KO	Cl8	pSB_D3_WT	3	0.828	95.633	7.011	81	113	79.193	95	4686	137.769	81.098	43.749	0	293	11172.8	76	661111	1.259	54.5	DOX_LMB
NoDOX_LMB	54.75	0.817788	0.210357	0.0366184		228	DOX	LMB	U1G	D3KO	Cl8	pSB_D3_WT	3	0.828	77.122	8.606	58	99	63.865	77	3779	137.769	80.672	42.913	0	295	11114.1	76	657640	0.911	54.75	DOX_LMB
NoDOX_LMB	55	0.819061	0.201598	0.0350938		229	DOX	LMB	U1G	D3KO	Cl8	pSB_D3_WT	3	0.828	83.918	10.782	65	108	69.493	82	4112	137.769	81.195	44.362	0	297	11186.1	76	661901	1.032	55	DOX_LMB
NoDOX_LMB	55.25	0.807364	0.1988	0.0346067		230	DOX	LMB	U1G	D3KO	Cl8	pSB_D3_WT	3	0.828	75.694	7.893	64	96	62.682	75	3709	137.769	81.2	43.735	0	293	11186.9	76	661946	0.874	55.25	DOX_LMB
NoDOX_LMB	55.5	0.818697	0.204593	0.035615		231	DOX	LMB	U1G	D3KO	Cl8	pSB_D3_WT	3	0.828	84.388	8.321	67	99	69.882	85	4135	137.769	81.652	43.155	0	277	11249.1	77	665630	1.032	55.5	DOX_LMB
NoDOX_LMB	55.75	0.832394	0.201797	0.0351283		232	DOX	LMB	U1G	D3KO	Cl8	pSB_D3_WT	3	0.828	96.796	17.687	74	142	80.157	92	4743	137.769	80.64	43.808	0	314	11109.7	75	657377	1.292	55.75	DOX_LMB
NoDOX_LMB	56	0.824636	0.214552	0.0373488		233	DOX	LMB	U1G	D3KO	Cl8	pSB_D3_WT	3	0.828	76.061	14.48	50	117	62.986	74	3727	137.769	78.407	44.094	0	304	10802	73	639174	0.932	56	DOX_LMB
NoDOX_LMB	56.25	0.811515	0.207691	0.0361543		234	DOX	LMB	U1G	D3KO	Cl8	pSB_D3_WT	3	0.828	84.122	7.155	69	99	69.662	84	4122	137.769	80.736	44.326	0	319	11123	76	658163	1.045	56.25	DOX_LMB
NoDOX_LMB	56.5	0.818697	0.205355	0.0357477		235	DOX	LMB	U1G	D3KO	Cl8	pSB_D3_WT	3	0.828	77.898	8.194	64	104	64.507	77	3817	137.769	81.947	43.809	0	313	11289.7	77	668029	0.903	56.5	DOX_LMB
NoDOX_LMB	56.75	0.817939	0.210563	0.0366544		236	DOX	LMB	U1G	D3KO	Cl8	pSB_D3_WT	3	0.828	69.878	8.736	55	93	57.866	68	3424	137.769	80.795	43.269	0	316	11131	76	658639	0.769	56.75	DOX_LMB
NoDOX_LMB	57	0.822091	0.218025	0.0379533		237	DOX	LMB	U1G	D3KO	Cl8	pSB_D3_WT	3	0.828	84.531	14.438	54	118	70	84	4142	137.769	79.449	43.277	0	406	10945.6	75	647666	1.081	57	DOX_LMB
NoDOX_LMB	57.25	0.817394	0.204039	0.0355186		238	DOX	LMB	U1G	D3KO	Cl8	pSB_D3_WT	3	0.828	72.306	12.368	51	95	59.877	72	3543	137.769	79.083	44.577	0	330	10895.2	73	644687	0.845	57.25	DOX_LMB
NoDOX_LMB	57.5	0.812788	0.184548	0.0321256		239	DOX	LMB	U1G	D3KO	Cl8	pSB_D3_WT	3	0.828	89.735	15.893	53	125	74.309	89	4397	137.769	80.574	43.573	0	320	11100.6	76	656839	1.157	57.5	DOX_LMB
NoDOX_LMB	57.75	0.814727	0.210233	0.0365968		240	DOX	LMB	U1G	D3KO	Cl8	pSB_D3_WT	3	0.828	89.306	14.561	68	121	73.954	87	4376	137.769	81.3	43.933	0	301	11200.6	76	662757	1.133	57.75	DOX_LMB
NoDOX_LMB	58	0.806273	0.210762	0.036689		241	DOX	LMB	U1G	D3KO	Cl8	pSB_D3_WT	3	0.828	86.224	10.52	63	112	71.402	86	4225	137.769	82.502	43.337	0	342	11366.2	77	672557	1.049	58	DOX_LMB
NoDOX_LMB	58.25	0.804152	0.195229	0.0339849		242	DOX	LMB	U1G	D3KO	Cl8	pSB_D3_WT	3	0.828	95.163	17.346	59	133	78.805	92	4663	137.769	80.182	42.631	0	305	11046.5	76	653641	1.272	58.25	DOX_LMB
NoDOX_LMB	58.5	0.812333	0.190238	0.0331162		243	DOX	LMB	U1G	D3KO	Cl8	pSB_D3_WT	3	0.828	76.551	16.597	54	124	63.392	74	3751	137.769	81.534	43.83	0	340	11232.9	77	664666	0.885	58.5	DOX_LMB
NoDOX_LMB	58.75	0.809182	0.198607	0.034573		244	DOX	LMB	U1G	D3KO	Cl8	pSB_D3_WT	3	0.828	93.061	15.169	57	127	77.064	94	4560	137.769	81.06	43.548	0	347	11167.5	77	660801	1.21	58.75	DOX_LMB
NoDOX_LMB	59	0.819667	0.203213	0.0353749		245	DOX	LMB	U1G	D3KO	Cl8	pSB_D3_WT	3	0.828	80.429	10.027	62	101	66.603	79	3941	137.769	77.777	43.47	0	332	10715.2	73	634035	1.034	59	DOX_LMB
NoDOX_LMB	59.25	0.81303	0.209609	0.0364882		246	DOX	LMB	U1G	D3KO	Cl8	pSB_D3_WT	3	0.828	84.347	14.161	50	111	69.848	85	4133	137.769	78.774	43.528	0	309	10852.6	74	642166	1.092	59.25	DOX_LMB
NoDOX_LMB	59.5	0.810424	0.192151	0.0334491		247	DOX	LMB	U1G	D3KO	Cl8	pSB_D3_WT	3	0.828	78.551	12.495	56	103	65.048	78	3849	137.769	78.614	43.38	0	344	10830.6	74	640861	0.979	59.5	DOX_LMB
NoDOX_LMB	59.75	0.801909	0.206513	0.0359493		248	DOX	LMB	U1G	D3KO	Cl8	pSB_D3_WT	3	0.828	63.837	9.328	45	83	52.863	65	3128	137.769	78.299	43.642	0	309	10787.2	73	638294	0.686	59.75	DOX_LMB
NoDOX_NoLMB	-2	0.997971	0.0331703	0.00568867		1	DOX	LMB	U1G	D3KO	Cl8	pSB_D3_WT	4	0.828	81.367	15.903	55	114	67.38	80	3987	139.864	79.131	45.282	0	359	11067.7	75	654892	0.87	-2	DOX_LMB
NoDOX_NoLMB	-1.75	1.00424	0.0515188	0.0088354		2	DOX	LMB	U1G	D3KO	Cl8	pSB_D3_WT	4	0.828	83.653	12.148	60	110	69.273	85	4099	139.864	73.74	44.569	0	323	10313.6	69	610271	1.021	-1.75	DOX_LMB
NoDOX_NoLMB	-1.5	0.997618	0.0294454	0.00504984		3	DOX	LMB	U1G	D3KO	Cl8	pSB_D3_WT	4	0.828	92.735	11.469	70	112	76.794	94	4544	139.864	75.497	43.774	0	340	10559.4	71	624815	1.147	-1.5	DOX_LMB
NoDOX_NoLMB	-1.25	0.998206	0.0573917	0.00984259		4	DOX	LMB	U1G	D3KO	Cl8	pSB_D3_WT	4	0.828	84.653	12.325	60	109	70.101	82	4148	139.864	73.535	43.88	0	258	10284.9	69	608575	1.044	-1.25	DOX_LMB
NoDOX_NoLMB	-1	0.999735	0.0373357	0.00640303		5	DOX	LMB	U1G	D3KO	Cl8	pSB_D3_WT	4	0.828	79.959	19.129	49	119	66.214	76	3918	139.864	74.37	44.151	0	303	10401.7	69	615484	0.937	-1	DOX_LMB
NoDOX_NoLMB	-0.75	1.00406	0.036828	0.00631594		6	DOX	LMB	U1G	D3KO	Cl8	pSB_D3_WT	4	0.828	86.776	13.251	61	114	71.859	87	4252	139.864	74.028	44.096	0	309	10353.9	69	612657	1.073	-0.75	DOX_LMB
NoDOX_NoLMB	-0.5	0.992529	0.0505139	0.00866306		7	DOX	LMB	U1G	D3KO	Cl8	pSB_D3_WT	4	0.828	86.469	10.186	64	105	71.605	88	4237	139.864	73.054	43.757	0	302	10217.6	68	604591	1.091	-0.5	DOX_LMB
NoDOX_NoLMB	-0.25	1.00629	0.0434898	0.00745844		8	DOX	LMB	U1G	D3KO	Cl8	pSB_D3_WT	4	0.828	77.102	10.156	55	92	63.848	78	3778	139.864	76.644	43.698	0	341	10719.8	72	634307	0.84	-0.25	DOX_LMB
NoDOX_NoLMB	0	0.129588	0.0441136	0.00756541		9	DOX	LMB	U1G	D3KO	Cl8	pSB_D3_WT	4	0.828	67.837	11.04	42	86	56.176	69	3324	139.864	71.197	42.211	0	290	9957.99	66	589230	0.764	0	DOX_LMB
NoDOX_NoLMB	0.25	0.150353	0.0624198	0.0107049		10	DOX	LMB	U1G	D3KO	Cl8	pSB_D3_WT	4	0.828	78.143	11.402	54	102	64.71	79	3829	139.864	73.349	42.913	0	333	10258.9	70	607036	0.924	0.25	DOX_LMB
NoDOX_NoLMB	0.5	0.168059	0.0773692	0.0132687		11	DOX	LMB	U1G	D3KO	Cl8	pSB_D3_WT	4	0.828	66.163	6.74	53	79	54.79	65	3242	139.864	73.292	42.907	0	279	10250.9	68	606565	0.695	0.5	DOX_LMB
NoDOX_NoLMB	0.75	0.171471	0.066344	0.0113779		12	DOX	LMB	U1G	D3KO	Cl8	pSB_D3_WT	4	0.828	79.449	15.492	52	115	65.792	80	3893	139.864	72.988	42.993	0	292	10208.4	68	604045	0.957	0.75	DOX_LMB
NoDOX_NoLMB	1	0.194	0.088262	0.0151368		13	DOX	LMB	U1G	D3KO	Cl8	pSB_D3_WT	4	0.828	77.837	10.375	60	104	64.457	77	3814	139.864	70.941	42.847	0	299	9922.12	66	587108	0.972	1	DOX_LMB
NoDOX_NoLMB	1.25	0.204794	0.0756731	0.0129778		14	DOX	LMB	U1G	D3KO	Cl8	pSB_D3_WT	4	0.828	73.02	13.245	43	94	60.468	76	3578	139.864	70.714	42.876	0	286	9890.34	65	585227	0.879	1.25	DOX_LMB
NoDOX_NoLMB	1.5	0.215265	0.0853862	0.0146436		15	DOX	LMB	U1G	D3KO	Cl8	pSB_D3_WT	4	0.828	78.245	9.499	53	97	64.795	79	3834	139.864	71.468	43.149	0	266	9995.88	67	591472	0.968	1.5	DOX_LMB
NoDOX_NoLMB	1.75	0.222706	0.106881	0.0183299		16	DOX	LMB	U1G	D3KO	Cl8	pSB_D3_WT	4	0.828	69.837	12.683	46	104	57.832	71	3422	139.864	71.925	43.17	0	331	10059.7	67	595248	0.791	1.75	DOX_LMB
NoDOX_NoLMB	2	0.229735	0.0939614	0.0161142		17	DOX	LMB	U1G	D3KO	Cl8	pSB_D3_WT	4	0.828	51.918	6.079	42	67	42.994	50	2544	139.864	67.393	42.995	0	285	9425.87	62	557744	0.488	2	DOX_LMB
NoDOX_NoLMB	2.25	0.245735	0.0987962	0.0169434		18	DOX	LMB	U1G	D3KO	Cl8	pSB_D3_WT	4	0.828	72.694	16.771	42	96	60.198	76	3562	139.864	69.997	42.37	0	291	9790.15	65	579299	0.888	2.25	DOX_LMB
NoDOX_NoLMB	2.5	0.251882	0.11455	0.0196452		19	DOX	LMB	U1G	D3KO	Cl8	pSB_D3_WT	4	0.828	76.184	14.031	44	97	63.088	78	3733	139.864	72.985	43.041	0	360	10208	69	604025	0.894	2.5	DOX_LMB
NoDOX_NoLMB	2.75	0.264971	0.106378	0.0182437		20	DOX	LMB	U1G	D3KO	Cl8	pSB_D3_WT	4	0.828	81.612	16.241	54	115	67.583	80	3999	139.864	70.986	43.209	0	270	9928.43	66	587481	1.048	2.75	DOX_LMB
NoDOX_NoLMB	3	0.269559	0.105924	0.0181658		21	DOX	LMB	U1G	D3KO	Cl8	pSB_D3_WT	4	0.828	76.327	13.347	54	106	63.206	73	3740	139.864	73.918	43.473	0	319	10338.6	69	611749	0.878	3	DOX_LMB
NoDOX_NoLMB	3.25	0.268647	0.109864	0.0188415		22	DOX	LMB	U1G	D3KO	Cl8	pSB_D3_WT	4	0.828	76.429	9.605	57	96	63.291	76	3745	139.864	71.363	43.298	0	323	9981.17	67	590602	0.934	3.25	DOX_LMB
NoDOX_NoLMB	3.5	0.271353	0.10434	0.0178941		23	DOX	LMB	U1G	D3KO	Cl8	pSB_D3_WT	4	0.828	75.959	10.344	58	96	62.902	75	3722	139.864	69.878	42.552	0	324	9773.47	65	578312	0.959	3.5	DOX_LMB
NoDOX_NoLMB	3.75	0.281912	0.0961877	0.0164961		24	DOX	LMB	U1G	D3KO	Cl8	pSB_D3_WT	4	0.828	83.592	12.307	64	117	69.222	83	4096	139.864	69.184	43.268	0	297	9676.33	64	572564	1.138	3.75	DOX_LMB
NoDOX_NoLMB	4	0.284412	0.106282	0.0182271		25	DOX	LMB	U1G	D3KO	Cl8	pSB_D3_WT	4	0.828	73.755	13.416	55	107	61.077	70	3614	139.864	71.098	42.67	0	277	9944.09	66	588408	0.886	4	DOX_LMB
NoDOX_NoLMB	4.25	0.294294	0.103658	0.0177773		26	DOX	LMB	U1G	D3KO	Cl8	pSB_D3_WT	4	0.828	81.347	11.348	54	100	67.363	83	3986	139.864	71.146	42.806	0	389	9950.85	67	588808	1.038	4.25	DOX_LMB
NoDOX_NoLMB	4.5	0.301294	0.105471	0.018088		27	DOX	LMB	U1G	D3KO	Cl8	pSB_D3_WT	4	0.828	82.102	15.068	52	108	67.989	83	4023	139.864	68.794	42.299	0	329	9621.76	64	569335	1.117	4.5	DOX_LMB
NoDOX_NoLMB	4.75	0.306912	0.109763	0.0188243		28	DOX	LMB	U1G	D3KO	Cl8	pSB_D3_WT	4	0.828	79.265	9.928	58	103	65.64	79	3884	139.864	69.7	42.508	0	327	9748.53	66	576836	1.032	4.75	DOX_LMB
NoDOX_NoLMB	5	0.307029	0.118023	0.0202409		29	DOX	LMB	U1G	D3KO	Cl8	pSB_D3_WT	4	0.828	69.51	9.063	53	87	57.561	68	3406	139.864	70.787	42.973	0	283	9900.65	66	585837	0.806	5	DOX_LMB
NoDOX_NoLMB	5.25	0.319382	0.127789	0.0219157		30	DOX	LMB	U1G	D3KO	Cl8	pSB_D3_WT	4	0.828	80.245	7.418	67	97	66.451	79	3932	139.864	69.9	42.912	0	296	9776.55	65	578494	1.048	5.25	DOX_LMB
NoDOX_NoLMB	5.5	0.328235	0.125677	0.0215534		31	DOX	LMB	U1G	D3KO	Cl8	pSB_D3_WT	4	0.828	81.204	10.271	57	103	67.245	82	3979	139.864	71.641	42.482	0	278	10020	68	592898	1.023	5.5	DOX_LMB
NoDOX_NoLMB	5.75	0.332971	0.129546	0.022217		32	DOX	LMB	U1G	D3KO	Cl8	pSB_D3_WT	4	0.828	84.408	16.654	56	117	69.898	86	4136	139.864	73.343	43.166	0	319	10258.1	69	606990	1.044	5.75	DOX_LMB
NoDOX_NoLMB	6	0.330176	0.116561	0.0199901		33	DOX	LMB	U1G	D3KO	Cl8	pSB_D3_WT	4	0.828	85.082	13.639	59	118	70.456	82	4169	139.864	70.979	43.154	0	278	9927.47	66	587424	1.118	6	DOX_LMB
NoDOX_NoLMB	6.25	0.339029	0.124705	0.0213867		34	DOX	LMB	U1G	D3KO	Cl8	pSB_D3_WT	4	0.828	75.531	10.227	50	96	62.547	76	3701	139.864	68.591	43.193	0	275	9593.5	63	567663	0.982	6.25	DOX_LMB
NoDOX_NoLMB	6.5	0.337265	0.123937	0.0212551		35	DOX	LMB	U1G	D3KO	Cl8	pSB_D3_WT	4	0.828	78.776	15.545	53	116	65.234	79	3860	139.864	69.054	42.472	0	284	9658.18	64	571490	1.039	6.5	DOX_LMB
NoDOX_NoLMB	6.75	0.343588	0.117364	0.0201278		36	DOX	LMB	U1G	D3KO	Cl8	pSB_D3_WT	4	0.828	81.041	14.823	57	113	67.11	80	3971	139.864	70.705	43.114	0	290	9889.09	66	585153	1.043	6.75	DOX_LMB
NoDOX_NoLMB	7	0.353794	0.126346	0.0216682		37	DOX	LMB	U1G	D3KO	Cl8	pSB_D3_WT	4	0.828	70.959	6.024	55	82	58.761	71	3477	139.864	68.249	42.837	0	323	9545.58	63	564827	0.891	7	DOX_LMB
NoDOX_NoLMB	7.25	0.350912	0.110489	0.0189488		38	DOX	LMB	U1G	D3KO	Cl8	pSB_D3_WT	4	0.828	82.898	13.62	62	110	68.648	81	4062	139.864	70.644	42.516	0	286	9880.53	66	584647	1.083	7.25	DOX_LMB
NoDOX_NoLMB	7.5	0.357971	0.118899	0.020391		39	DOX	LMB	U1G	D3KO	Cl8	pSB_D3_WT	4	0.828	82.694	10.32	60	103	68.479	82	4052	139.864	71.771	42.544	0	257	10038.2	67	593978	1.05	7.5	DOX_LMB
NoDOX_NoLMB	7.75	0.363824	0.121486	0.0208347		40	DOX	LMB	U1G	D3KO	Cl8	pSB_D3_WT	4	0.828	74.429	13.26	44	95	61.634	75	3647	139.864	72.631	42.035	0	287	10158.4	68	601090	0.867	7.75	DOX_LMB
NoDOX_NoLMB	8	0.372294	0.108585	0.0186222		41	DOX	LMB	U1G	D3KO	Cl8	pSB_D3_WT	4	0.828	76.367	8.873	56	105	63.24	75	3742	139.864	70.215	42.462	0	331	9820.62	66	581102	0.959	8	DOX_LMB
NoDOX_NoLMB	8.25	0.379912	0.122809	0.0210616		42	DOX	LMB	U1G	D3KO	Cl8	pSB_D3_WT	4	0.828	71.898	10.566	50	91	59.539	70	3523	139.864	71.323	42.968	0	289	9975.48	66	590265	0.844	8.25	DOX_LMB
NoDOX_NoLMB	8.5	0.387676	0.136803	0.0234615		43	DOX	LMB	U1G	D3KO	Cl8	pSB_D3_WT	4	0.828	74.633	8.11	60	96	61.803	74	3657	139.864	72.479	42.982	0	295	10137.2	67	599835	0.874	8.5	DOX_LMB
NoDOX_NoLMB	8.75	0.384088	0.111438	0.0191115		44	DOX	LMB	U1G	D3KO	Cl8	pSB_D3_WT	4	0.828	85.041	15.476	59	113	70.422	87	4167	139.864	70.758	42.198	0	276	9896.47	66	585590	1.124	8.75	DOX_LMB
NoDOX_NoLMB	9	0.395647	0.123777	0.0212275		45	DOX	LMB	U1G	D3KO	Cl8	pSB_D3_WT	4	0.828	69.265	11.128	49	96	57.359	68	3394	139.864	70.827	42.413	0	278	9906.24	65	586168	0.8	9	DOX_LMB
NoDOX_NoLMB	9.25	0.401412	0.121536	0.0208432		46	DOX	LMB	U1G	D3KO	Cl8	pSB_D3_WT	4	0.828	63.469	12.712	43	93	52.559	62	3110	139.864	72.42	43.215	0	316	10129	67	599348	0.656	9.25	DOX_LMB
NoDOX_NoLMB	9.5	0.402853	0.127695	0.0218995		47	DOX	LMB	U1G	D3KO	Cl8	pSB_D3_WT	4	0.828	70.02	12.77	42	94	57.984	69	3431	139.864	69.732	42.199	0	310	9752.99	65	577100	0.838	9.5	DOX_LMB
NoDOX_NoLMB	9.75	0.399882	0.100535	0.0172417		48	DOX	LMB	U1G	D3KO	Cl8	pSB_D3_WT	4	0.828	85.347	14.446	55	109	70.676	88	4182	139.864	73.652	42.225	0	307	10301.2	69	609540	1.055	9.75	DOX_LMB
NoDOX_NoLMB	10	0.412441	0.118012	0.020239		49	DOX	LMB	U1G	D3KO	Cl8	pSB_D3_WT	4	0.828	73.714	14.303	51	104	61.043	71	3612	139.864	70.09	42.398	0	315	9803.13	65	580067	0.907	10	DOX_LMB
NoDOX_NoLMB	10.25	0.406647	0.117094	0.0200815		50	DOX	LMB	U1G	D3KO	Cl8	pSB_D3_WT	4	0.828	77.02	8.577	60	94	63.781	77	3774	139.864	71.601	42.313	0	305	10014.5	67	592571	0.94	10.25	DOX_LMB
NoDOX_NoLMB	10.5	0.428294	0.128616	0.0220575		51	DOX	LMB	U1G	D3KO	Cl8	pSB_D3_WT	4	0.828	68.184	22.028	40	126	56.463	64	3341	139.864	71.197	42.796	0	296	9957.94	66	589227	0.771	10.5	DOX_LMB
NoDOX_NoLMB	10.75	0.427147	0.122954	0.0210864		52	DOX	LMB	U1G	D3KO	Cl8	pSB_D3_WT	4	0.828	70.224	16.054	43	107	58.153	68	3441	139.864	69.334	43.234	0	287	9697.37	64	573809	0.851	10.75	DOX_LMB
NoDOX_NoLMB	11	0.435147	0.126589	0.0217098		53	DOX	LMB	U1G	D3KO	Cl8	pSB_D3_WT	4	0.828	86.918	10.733	61	109	71.977	88	4259	139.864	70.626	42.261	0	304	9878.08	66	584502	1.166	11	DOX_LMB
NoDOX_NoLMB	11.25	0.428853	0.114782	0.019685		54	DOX	LMB	U1G	D3KO	Cl8	pSB_D3_WT	4	0.828	61.388	16.943	26	86	50.835	65	3008	139.864	71.913	42.397	0	283	10058.1	67	595152	0.623	11.25	DOX_LMB
NoDOX_NoLMB	11.5	0.434088	0.126965	0.0217743		55	DOX	LMB	U1G	D3KO	Cl8	pSB_D3_WT	4	0.828	79.959	10.054	64	108	66.214	78	3918	139.864	70.208	42.392	0	267	9819.58	65	581040	1.034	11.5	DOX_LMB
NoDOX_NoLMB	11.75	0.443853	0.126003	0.0216094		56	DOX	LMB	U1G	D3KO	Cl8	pSB_D3_WT	4	0.828	91.163	15.143	60	116	75.492	91	4467	139.864	72.562	43.027	0	330	10148.8	68	600520	1.196	11.75	DOX_LMB
NoDOX_NoLMB	12	0.449265	0.134125	0.0230022		57	DOX	LMB	U1G	D3KO	Cl8	pSB_D3_WT	4	0.828	84	11.99	54	107	69.56	83	4116	139.864	70.495	42.199	0	286	9859.78	66	583419	1.109	12	DOX_LMB
NoDOX_NoLMB	12.25	0.444	0.125037	0.0214436		58	DOX	LMB	U1G	D3KO	Cl8	pSB_D3_WT	4	0.828	76.551	11.013	53	106	63.392	77	3751	139.864	68.612	42.701	0	290	9596.41	64	567835	1.003	12.25	DOX_LMB
NoDOX_NoLMB	12.5	0.445853	0.115498	0.0198077		59	DOX	LMB	U1G	D3KO	Cl8	pSB_D3_WT	4	0.828	67.714	8.446	52	89	56.074	66	3318	139.864	70.186	43.103	0	316	9816.47	65	580856	0.781	12.5	DOX_LMB
NoDOX_NoLMB	12.75	0.450176	0.116289	0.0199435		60	DOX	LMB	U1G	D3KO	Cl8	pSB_D3_WT	4	0.828	73.755	16.735	54	117	61.077	71	3614	139.864	72.946	43.227	0	320	10202.6	68	603704	0.848	12.75	DOX_LMB
NoDOX_NoLMB	13	0.466382	0.138119	0.0236872		61	DOX	LMB	U1G	D3KO	Cl8	pSB_D3_WT	4	0.828	79.755	12.983	57	103	66.045	80	3908	139.864	69.846	43.249	0	315	9768.94	65	578044	1.039	13	DOX_LMB
NoDOX_NoLMB	13.25	0.463265	0.125739	0.0215641		62	DOX	LMB	U1G	D3KO	Cl8	pSB_D3_WT	4	0.828	81.551	12.44	61	104	67.532	82	3996	139.864	67.877	42.174	0	348	9493.54	64	561748	1.132	13.25	DOX_LMB
NoDOX_NoLMB	13.5	0.459765	0.122297	0.0209738		63	DOX	LMB	U1G	D3KO	Cl8	pSB_D3_WT	4	0.828	81.755	11.535	58	110	67.701	81	4006	139.864	70.403	42.25	0	289	9846.94	65	582659	1.066	13.5	DOX_LMB
NoDOX_NoLMB	13.75	0.469853	0.128017	0.0219547		64	DOX	LMB	U1G	D3KO	Cl8	pSB_D3_WT	4	0.828	81.755	10.195	56	101	67.701	85	4006	139.864	71.16	42.666	0	308	9952.71	67	588918	1.046	13.75	DOX_LMB
NoDOX_NoLMB	14	0.477353	0.132396	0.0227057		65	DOX	LMB	U1G	D3KO	Cl8	pSB_D3_WT	4	0.828	76.776	10.194	55	97	63.578	79	3762	139.864	69.673	42.355	0	299	9744.74	65	576612	0.981	14	DOX_LMB
NoDOX_NoLMB	14.25	0.477676	0.134193	0.0230139		66	DOX	LMB	U1G	D3KO	Cl8	pSB_D3_WT	4	0.828	84.816	14.161	56	112	70.236	84	4156	139.864	69.652	42.185	0	291	9741.82	65	576439	1.15	14.25	DOX_LMB
NoDOX_NoLMB	14.5	0.479324	0.115788	0.0198574		67	DOX	LMB	U1G	D3KO	Cl8	pSB_D3_WT	4	0.828	73.388	15.889	48	111	60.772	72	3596	139.864	70.056	42.063	0	284	9798.35	65	579784	0.901	14.5	DOX_LMB
NoDOX_NoLMB	14.75	0.4735	0.122909	0.0210787		68	DOX	LMB	U1G	D3KO	Cl8	pSB_D3_WT	4	0.828	67.857	8.902	48	90	56.193	68	3325	139.864	67.695	42.451	0	277	9468.06	63	560240	0.836	14.75	DOX_LMB
NoDOX_NoLMB	15	0.4835	0.127393	0.0218477		69	DOX	LMB	U1G	D3KO	Cl8	pSB_D3_WT	4	0.828	75.51	13.271	48	108	62.53	73	3700	139.864	69.921	42.175	0	290	9779.44	65	578665	0.948	15	DOX_LMB
NoDOX_NoLMB	15.25	0.485794	0.126	0.0216088		70	DOX	LMB	U1G	D3KO	Cl8	pSB_D3_WT	4	0.828	68.286	11.701	45	92	56.547	69	3346	139.864	69.104	41.808	0	260	9665.14	64	571902	0.815	15.25	DOX_LMB
NoDOX_NoLMB	15.5	0.494118	0.125297	0.0214882		71	DOX	LMB	U1G	D3KO	Cl8	pSB_D3_WT	4	0.828	79.286	10.1	55	104	65.657	80	3885	139.864	71.005	43.284	0	304	9931.12	66	587640	1	15.5	DOX_LMB
NoDOX_NoLMB	15.75	0.502088	0.126049	0.0216173		72	DOX	LMB	U1G	D3KO	Cl8	pSB_D3_WT	4	0.828	78.061	18.743	42	115	64.643	79	3825	139.864	72.822	42.837	0	275	10185.2	68	602675	0.934	15.75	DOX_LMB
NoDOX_NoLMB	16	0.500471	0.149802	0.0256908		73	DOX	LMB	U1G	D3KO	Cl8	pSB_D3_WT	4	0.828	86.367	11.814	61	115	71.521	84	4232	139.864	70.292	42.59	0	340	9831.37	66	581738	1.164	16	DOX_LMB
NoDOX_NoLMB	16.25	0.506118	0.139612	0.0239432		74	DOX	LMB	U1G	D3KO	Cl8	pSB_D3_WT	4	0.828	77.469	11.271	54	98	64.152	76	3796	139.864	71.935	42.947	0	267	10061.1	67	595332	0.942	16.25	DOX_LMB
NoDOX_NoLMB	16.5	0.502235	0.130681	0.0224115		75	DOX	LMB	U1G	D3KO	Cl8	pSB_D3_WT	4	0.828	88.327	14.024	60	120	73.143	89	4328	139.864	69.563	42.856	0	315	9729.43	64	575706	1.227	16.5	DOX_LMB
NoDOX_NoLMB	16.75	0.512088	0.140857	0.0241567		76	DOX	LMB	U1G	D3KO	Cl8	pSB_D3_WT	4	0.828	72.551	8.52	53	89	60.079	73	3555	139.864	68.318	42.836	0	332	9555.31	63	565403	0.924	16.75	DOX_LMB
NoDOX_NoLMB	17	0.508853	0.1388	0.023804		77	DOX	LMB	U1G	D3KO	Cl8	pSB_D3_WT	4	0.828	79.286	13.873	56	109	65.657	78	3885	139.864	73.01	42.05	0	304	10211.5	68	604231	0.953	17	DOX_LMB
NoDOX_NoLMB	17.25	0.508412	0.13442	0.0230528		78	DOX	LMB	U1G	D3KO	Cl8	pSB_D3_WT	4	0.828	74.776	11.594	50	94	61.922	75	3664	139.864	67.506	42.426	0	344	9441.73	62	558682	0.993	17.25	DOX_LMB
NoDOX_NoLMB	17.5	0.518235	0.132301	0.0226895		79	DOX	LMB	U1G	D3KO	Cl8	pSB_D3_WT	4	0.828	69.898	7.792	58	92	57.882	70	3425	139.864	69.621	42.305	0	288	9737.44	66	576180	0.838	17.5	DOX_LMB
NoDOX_NoLMB	17.75	0.519059	0.129098	0.0221401		80	DOX	LMB	U1G	D3KO	Cl8	pSB_D3_WT	4	0.828	72.245	7.764	46	88	59.826	73	3540	139.864	70.378	43.001	0	287	9843.37	66	582448	0.87	17.75	DOX_LMB
NoDOX_NoLMB	18	0.524588	0.140856	0.0241566		81	DOX	LMB	U1G	D3KO	Cl8	pSB_D3_WT	4	0.828	68.51	7.953	55	94	56.733	67	3357	139.864	72.406	43.118	0	333	10127.1	67	599235	0.756	18	DOX_LMB
NoDOX_NoLMB	18.25	0.520147	0.124897	0.0214197		82	DOX	LMB	U1G	D3KO	Cl8	pSB_D3_WT	4	0.828	75.735	14.317	53	107	62.716	76	3711	139.864	69.471	41.746	0	312	9716.45	65	574938	0.964	18.25	DOX_LMB
NoDOX_NoLMB	18.5	0.519147	0.131495	0.0225512		83	DOX	LMB	U1G	D3KO	Cl8	pSB_D3_WT	4	0.828	63.878	7.783	45	81	52.897	63	3130	139.864	69.319	42.866	0	335	9695.29	64	573686	0.717	18.5	DOX_LMB
NoDOX_NoLMB	18.75	0.520882	0.12646	0.0216877		84	DOX	LMB	U1G	D3KO	Cl8	pSB_D3_WT	4	0.828	73.02	8.25	59	92	60.468	71	3578	139.864	68.847	42.406	0	330	9629.26	64	569779	0.921	18.75	DOX_LMB
NoDOX_NoLMB	19	0.527118	0.119434	0.0204828		85	DOX	LMB	U1G	D3KO	Cl8	pSB_D3_WT	4	0.828	72.551	16.049	45	114	60.079	71	3555	139.864	69.608	42.464	0	285	9735.65	65	576074	0.894	19	DOX_LMB
NoDOX_NoLMB	19.25	0.520441	0.113532	0.0194705		86	DOX	LMB	U1G	D3KO	Cl8	pSB_D3_WT	4	0.828	68.388	10.768	50	91	56.632	67	3351	139.864	70.02	41.825	0	357	9793.35	66	579488	0.798	19.25	DOX_LMB
NoDOX_NoLMB	19.5	0.529912	0.126318	0.0216634		87	DOX	LMB	U1G	D3KO	Cl8	pSB_D3_WT	4	0.828	73.735	10.96	48	94	61.06	72	3613	139.864	69.396	42.384	0	322	9706.09	65	574325	0.924	19.5	DOX_LMB
NoDOX_NoLMB	19.75	0.535765	0.131094	0.0224825		88	DOX	LMB	U1G	D3KO	Cl8	pSB_D3_WT	4	0.828	74.102	8.879	54	94	61.364	74	3631	139.864	67.331	42.231	0	373	9417.24	63	557233	0.983	19.75	DOX_LMB
NoDOX_NoLMB	20	0.5325	0.141113	0.0242007		89	DOX	LMB	U1G	D3KO	Cl8	pSB_D3_WT	4	0.828	78.571	15.126	51	111	65.065	78	3850	139.864	72.535	41.999	0	294	10145	68	600298	0.95	20	DOX_LMB
NoDOX_NoLMB	20.25	0.5375	0.146816	0.0251787		90	DOX	LMB	U1G	D3KO	Cl8	pSB_D3_WT	4	0.828	75.49	9.785	63	100	62.513	73	3699	139.864	71.048	42.58	0	330	9937.1	66	587994	0.922	20.25	DOX_LMB
NoDOX_NoLMB	20.5	0.538647	0.138089	0.023682		91	DOX	LMB	U1G	D3KO	Cl8	pSB_D3_WT	4	0.828	77.531	7.898	65	96	64.203	77	3799	139.864	72.45	42.462	0	289	10133.2	68	599595	0.932	20.5	DOX_LMB
NoDOX_NoLMB	20.75	0.540647	0.125686	0.021555		92	DOX	LMB	U1G	D3KO	Cl8	pSB_D3_WT	4	0.828	81.204	12.952	57	106	67.245	81	3979	139.864	70.78	42.235	0	280	9899.55	66	585772	1.045	20.75	DOX_LMB
NoDOX_NoLMB	21	0.547706	0.159968	0.0274343		93	DOX	LMB	U1G	D3KO	Cl8	pSB_D3_WT	4	0.828	74	12.307	49	97	61.279	75	3626	139.864	71.86	42.1	0	293	10050.6	67	594711	0.874	21	DOX_LMB
NoDOX_NoLMB	21.25	0.554147	0.153632	0.0263476		94	DOX	LMB	U1G	D3KO	Cl8	pSB_D3_WT	4	0.828	82.898	11.603	64	112	68.648	80	4062	139.864	73.687	42.782	0	351	10306.2	69	609832	1.007	21.25	DOX_LMB
NoDOX_NoLMB	21.5	0.543029	0.125898	0.0215913		95	DOX	LMB	U1G	D3KO	Cl8	pSB_D3_WT	4	0.828	79.163	11.129	55	98	65.555	83	3879	139.864	72.863	42.515	0	292	10191	68	603017	0.954	21.5	DOX_LMB
NoDOX_NoLMB	21.75	0.541059	0.156721	0.0268774		96	DOX	LMB	U1G	D3KO	Cl8	pSB_D3_WT	4	0.828	85.061	9.688	66	110	70.439	84	4168	139.864	70.914	42.886	0	273	9918.37	66	586886	1.12	21.75	DOX_LMB
NoDOX_NoLMB	22	0.545588	0.140906	0.0241651		97	DOX	LMB	U1G	D3KO	Cl8	pSB_D3_WT	4	0.828	81.673	10.827	64	106	67.634	80	4002	139.864	71.196	42.396	0	297	9957.72	66	589214	1.044	22	DOX_LMB
NoDOX_NoLMB	22.25	0.553294	0.126817	0.021749		98	DOX	LMB	U1G	D3KO	Cl8	pSB_D3_WT	4	0.828	83.02	11.686	58	112	68.749	83	4068	139.864	71.884	42.105	0	344	10054	68	594910	1.053	22.25	DOX_LMB
NoDOX_NoLMB	22.5	0.549618	0.140201	0.0240442		99	DOX	LMB	U1G	D3KO	Cl8	pSB_D3_WT	4	0.828	67	12.042	46	94	55.483	65	3283	139.864	69.128	42.111	0	275	9668.51	65	572101	0.787	22.5	DOX_LMB
NoDOX_NoLMB	22.75	0.571765	0.160273	0.0274866		100	DOX	LMB	U1G	D3KO	Cl8	pSB_D3_WT	4	0.828	78.388	10.784	60	98	64.913	79	3841	139.864	69.059	42.436	0	326	9658.87	65	571531	1.031	22.75	DOX_LMB
NoDOX_NoLMB	23	0.555765	0.141172	0.0242108		101	DOX	LMB	U1G	D3KO	Cl8	pSB_D3_WT	4	0.828	82.878	10.169	64	109	68.631	81	4061	139.864	69.509	42.169	0	301	9721.88	65	575259	1.113	23	DOX_LMB
NoDOX_NoLMB	23.25	0.564441	0.135669	0.023267		102	DOX	LMB	U1G	D3KO	Cl8	pSB_D3_WT	4	0.828	73.204	7.179	55	87	60.62	74	3587	139.864	72.135	42.794	0	332	10089.2	67	596993	0.853	23.25	DOX_LMB
NoDOX_NoLMB	23.5	0.568618	0.129814	0.0222629		103	DOX	LMB	U1G	D3KO	Cl8	pSB_D3_WT	4	0.828	88.898	9.2	69	111	73.616	89	4356	139.864	71.048	43.083	0	280	9937.15	66	587997	1.194	23.5	DOX_LMB
NoDOX_NoLMB	23.75	0.570324	0.13041	0.0223651		104	DOX	LMB	U1G	D3KO	Cl8	pSB_D3_WT	4	0.828	68.163	9.822	47	86	56.446	70	3340	139.864	68.399	42.39	0	299	9566.57	63	566069	0.827	23.75	DOX_LMB
NoDOX_NoLMB	24	0.561735	0.13522	0.0231901		105	DOX	LMB	U1G	D3KO	Cl8	pSB_D3_WT	4	0.828	73.49	15.244	50	104	60.857	74	3601	139.864	70.587	42.142	0	296	9872.56	66	584175	0.891	24	DOX_LMB
NoDOX_NoLMB	24.25	0.577588	0.136146	0.0233489		106	DOX	LMB	U1G	D3KO	Cl8	pSB_D3_WT	4	0.828	85.388	11.236	67	106	70.71	84	4184	139.864	71.041	41.946	0	278	9936.07	67	587933	1.123	24.25	DOX_LMB
NoDOX_NoLMB	24.5	0.560206	0.126269	0.0216549		107	DOX	LMB	U1G	D3KO	Cl8	pSB_D3_WT	4	0.828	72.388	10.358	53	96	59.944	72	3547	139.864	69.805	41.758	0	321	9763.28	65	577709	0.886	24.5	DOX_LMB
NoDOX_NoLMB	24.75	0.566941	0.121526	0.0208416		108	DOX	LMB	U1G	D3KO	Cl8	pSB_D3_WT	4	0.828	71.429	16.324	39	102	59.15	74	3500	139.864	69.652	41.969	0	262	9741.84	65	576440	0.869	24.75	DOX_LMB
NoDOX_NoLMB	25	0.570853	0.117827	0.0202072		109	DOX	LMB	U1G	D3KO	Cl8	pSB_D3_WT	4	0.828	73.816	8.597	53	91	61.127	74	3617	139.864	68.106	41.214	0	294	9525.62	63	563646	0.957	25	DOX_LMB
NoDOX_NoLMB	25.25	0.566882	0.123664	0.0212082		110	DOX	LMB	U1G	D3KO	Cl8	pSB_D3_WT	4	0.828	79.653	12.612	54	102	65.961	80	3903	139.864	70.778	42.456	0	299	9899.29	65	585757	1.013	25.25	DOX_LMB
NoDOX_NoLMB	25.5	0.576735	0.133074	0.022822		111	DOX	LMB	U1G	D3KO	Cl8	pSB_D3_WT	4	0.828	92.653	16.906	66	127	76.726	92	4540	139.864	71.701	42.833	0	289	10028.5	67	593401	1.25	25.5	DOX_LMB
NoDOX_NoLMB	25.75	0.597118	0.140712	0.024132		112	DOX	LMB	U1G	D3KO	Cl8	pSB_D3_WT	4	0.828	72.102	15.403	37	105	59.708	71	3533	139.864	69.162	42.152	0	280	9673.36	64	572388	0.894	25.75	DOX_LMB
NoDOX_NoLMB	26	0.579647	0.141936	0.0243417		113	DOX	LMB	U1G	D3KO	Cl8	pSB_D3_WT	4	0.828	77.673	9.569	59	102	64.321	75	3806	139.864	66.648	41.909	0	279	9321.74	62	551582	1.082	26	DOX_LMB
NoDOX_NoLMB	26.25	0.575676	0.127166	0.0218088		114	DOX	LMB	U1G	D3KO	Cl8	pSB_D3_WT	4	0.828	70.122	7.934	57	89	58.068	70	3436	139.864	69.126	42.481	0	290	9668.2	64	572083	0.853	26.25	DOX_LMB
NoDOX_NoLMB	26.5	0.578118	0.132438	0.022713		115	DOX	LMB	U1G	D3KO	Cl8	pSB_D3_WT	4	0.828	75.551	8.739	57	97	62.564	74	3702	139.864	67.633	42.146	0	366	9459.44	63	559730	1.007	26.5	DOX_LMB
NoDOX_NoLMB	26.75	0.605059	0.146176	0.025069		116	DOX	LMB	U1G	D3KO	Cl8	pSB_D3_WT	4	0.828	82.796	16.171	43	116	68.563	83	4057	139.864	68.382	41.445	0	283	9564.25	64	565932	1.144	26.75	DOX_LMB
NoDOX_NoLMB	27	0.592382	0.135725	0.0232766		117	DOX	LMB	U1G	D3KO	Cl8	pSB_D3_WT	4	0.828	77.082	16.468	47	105	63.831	77	3777	139.864	66.876	41.648	0	336	9353.51	62	553462	1.062	27	DOX_LMB
NoDOX_NoLMB	27.25	0.608235	0.159378	0.0273331		118	DOX	LMB	U1G	D3KO	Cl8	pSB_D3_WT	4	0.828	64.673	12.627	44	100	53.556	66	3169	139.864	68.199	42.426	0	269	9538.55	63	564411	0.755	27.25	DOX_LMB
NoDOX_NoLMB	27.5	0.608971	0.143116	0.0245443		119	DOX	LMB	U1G	D3KO	Cl8	pSB_D3_WT	4	0.828	70.306	12.327	50	101	58.221	68	3445	139.864	70.4	42.496	0	292	9846.41	66	582628	0.83	27.5	DOX_LMB
NoDOX_NoLMB	27.75	0.611765	0.153374	0.0263035		120	DOX	LMB	U1G	D3KO	Cl8	pSB_D3_WT	4	0.828	81.939	10.796	66	104	67.854	79	4015	139.864	70.149	42.796	0	268	9811.38	65	580555	1.076	27.75	DOX_LMB
NoDOX_NoLMB	28	0.606	0.141342	0.02424		121	DOX	LMB	U1G	D3KO	Cl8	pSB_D3_WT	4	0.828	79.286	9.285	62	96	65.657	77	3885	139.864	72.923	41.817	0	262	10199.3	68	603511	0.955	28	DOX_LMB
NoDOX_NoLMB	28.25	0.604471	0.148016	0.0253845		122	DOX	LMB	U1G	D3KO	Cl8	pSB_D3_WT	4	0.828	81.592	13.646	54	105	67.566	82	3998	139.864	70.449	42.328	0	256	9853.24	66	583032	1.061	28.25	DOX_LMB
NoDOX_NoLMB	28.5	0.608941	0.135556	0.0232476		123	DOX	LMB	U1G	D3KO	Cl8	pSB_D3_WT	4	0.828	77.429	15.552	52	110	64.119	75	3794	139.864	72.111	43.131	0	296	10085.8	67	596791	0.937	28.5	DOX_LMB
NoDOX_NoLMB	28.75	0.614529	0.141793	0.0243173		124	DOX	LMB	U1G	D3KO	Cl8	pSB_D3_WT	4	0.828	65.878	13.983	39	103	54.553	64	3228	139.864	69.324	42.686	0	361	9696	64	573728	0.759	28.75	DOX_LMB
NoDOX_NoLMB	29	0.601853	0.131005	0.0224673		125	DOX	LMB	U1G	D3KO	Cl8	pSB_D3_WT	4	0.828	72.224	9.308	51	91	59.809	71	3539	139.864	67.738	42.4	0	338	9474.16	63	560601	0.931	29	DOX_LMB
NoDOX_NoLMB	29.25	0.618441	0.142056	0.0243625		126	DOX	LMB	U1G	D3KO	Cl8	pSB_D3_WT	4	0.828	72.857	12.358	48	103	60.333	74	3570	139.864	71.424	42.627	0	275	9989.71	66	591107	0.861	29.25	DOX_LMB
NoDOX_NoLMB	29.5	0.622176	0.129859	0.0222706		127	DOX	LMB	U1G	D3KO	Cl8	pSB_D3_WT	4	0.828	76.449	12.495	56	124	63.307	74	3746	139.864	69.522	42.649	0	332	9723.72	64	575368	0.978	29.5	DOX_LMB
NoDOX_NoLMB	29.75	0.616824	0.151819	0.0260368		128	DOX	LMB	U1G	D3KO	Cl8	pSB_D3_WT	4	0.828	78.959	6.007	67	91	65.386	77	3869	139.864	70.972	42.467	0	312	9926.49	66	587366	0.994	29.75	DOX_LMB
NoDOX_NoLMB	30	0.611529	0.128237	0.0219924		129	DOX	LMB	U1G	D3KO	Cl8	pSB_D3_WT	4	0.828	70.837	15.243	45	110	58.66	69	3471	139.864	70.386	42.19	0	263	9844.56	66	582518	0.841	30	DOX_LMB
NoDOX_NoLMB	30.25	0.616735	0.128432	0.022026		130	DOX	LMB	U1G	D3KO	Cl8	pSB_D3_WT	4	0.828	85.633	11.699	61	107	70.912	84	4196	139.864	68.837	42.286	0	288	9627.8	64	569692	1.192	30.25	DOX_LMB
NoDOX_NoLMB	30.5	0.6235	0.153903	0.0263942		131	DOX	LMB	U1G	D3KO	Cl8	pSB_D3_WT	4	0.828	66.388	10.277	46	89	54.976	65	3253	139.864	67.523	42.014	0	316	9444.02	63	558818	0.807	30.5	DOX_LMB
NoDOX_NoLMB	30.75	0.621824	0.135614	0.0232576		132	DOX	LMB	U1G	D3KO	Cl8	pSB_D3_WT	4	0.828	70.469	14.545	44	97	58.356	70	3453	139.864	71.092	41.754	0	264	9943.28	67	588360	0.819	30.75	DOX_LMB
NoDOX_NoLMB	31	0.615882	0.148655	0.0254942		133	DOX	LMB	U1G	D3KO	Cl8	pSB_D3_WT	4	0.828	80.204	17.347	47	120	66.417	80	3930	139.864	67.037	41.885	0	255	9376.07	62	554797	1.128	31	DOX_LMB
NoDOX_NoLMB	31.25	0.617294	0.140159	0.0240371		134	DOX	LMB	U1G	D3KO	Cl8	pSB_D3_WT	4	0.828	66.653	10.349	46	90	55.195	66	3266	139.864	70.636	42.667	0	318	9879.5	66	584586	0.75	31.25	DOX_LMB
NoDOX_NoLMB	31.5	0.616676	0.13522	0.0231901		135	DOX	LMB	U1G	D3KO	Cl8	pSB_D3_WT	4	0.828	75.102	14.806	47	118	62.192	71	3680	139.864	72.549	42.9	0	295	10147	67	600417	0.882	31.5	DOX_LMB
NoDOX_NoLMB	31.75	0.616588	0.128979	0.0221196		136	DOX	LMB	U1G	D3KO	Cl8	pSB_D3_WT	4	0.828	67.306	9.305	46	80	55.736	69	3298	139.864	69.332	42.655	0	274	9697.1	65	573793	0.789	31.75	DOX_LMB
NoDOX_NoLMB	32	0.599559	0.124359	0.0213273		137	DOX	LMB	U1G	D3KO	Cl8	pSB_D3_WT	4	0.828	74.898	11.031	53	107	62.023	73	3670	139.864	67.353	42.442	0	342	9420.26	62	557412	1	32	DOX_LMB
NoDOX_NoLMB	32.25	0.602029	0.129481	0.0222058		138	DOX	LMB	U1G	D3KO	Cl8	pSB_D3_WT	4	0.828	72.02	11.524	53	94	59.64	71	3529	139.864	70.447	42.306	0	279	9853	66	583018	0.864	32.25	DOX_LMB
NoDOX_NoLMB	32.5	0.615294	0.138765	0.0237981		139	DOX	LMB	U1G	D3KO	Cl8	pSB_D3_WT	4	0.828	69.449	6.335	56	81	57.511	71	3403	139.864	70.495	42.46	0	280	9859.8	66	583420	0.81	32.5	DOX_LMB
NoDOX_NoLMB	32.75	0.617618	0.1297	0.0222433		140	DOX	LMB	U1G	D3KO	Cl8	pSB_D3_WT	4	0.828	74.286	8.162	58	89	61.516	73	3640	139.864	71.723	42.833	0	323	10031.5	67	593578	0.883	32.75	DOX_LMB
NoDOX_NoLMB	33	0.637265	0.132672	0.022753		141	DOX	LMB	U1G	D3KO	Cl8	pSB_D3_WT	4	0.828	72.776	11.557	47	96	60.265	72	3566	139.864	68.235	42.209	0	261	9543.68	63	564715	0.931	33	DOX_LMB
NoDOX_NoLMB	33.25	0.622824	0.129745	0.022251		142	DOX	LMB	U1G	D3KO	Cl8	pSB_D3_WT	4	0.828	75.347	10.837	54	96	62.395	74	3692	139.864	70.265	42.243	0	312	9827.62	66	581516	0.937	33.25	DOX_LMB
NoDOX_NoLMB	33.5	0.627147	0.136712	0.0234459		143	DOX	LMB	U1G	D3KO	Cl8	pSB_D3_WT	4	0.828	86.286	15.563	63	122	71.453	84	4228	139.864	70.428	42.31	0	277	9850.37	65	582862	1.158	33.5	DOX_LMB
NoDOX_NoLMB	33.75	0.619118	0.122904	0.0210779		144	DOX	LMB	U1G	D3KO	Cl8	pSB_D3_WT	4	0.828	73.776	14.046	53	106	61.093	72	3615	139.864	70.374	42.526	0	297	9842.76	65	582412	0.902	33.75	DOX_LMB
NoDOX_NoLMB	34	0.630382	0.123375	0.0211586		145	DOX	LMB	U1G	D3KO	Cl8	pSB_D3_WT	4	0.828	72.98	11.973	57	99	60.434	69	3576	139.864	68.502	41.665	0	276	9581	63	566923	0.929	34	DOX_LMB
NoDOX_NoLMB	34.25	0.634235	0.134821	0.0231216		146	DOX	LMB	U1G	D3KO	Cl8	pSB_D3_WT	4	0.828	83.714	9.787	63	103	69.324	84	4102	139.864	70.171	41.658	0	297	9814.42	66	580735	1.112	34.25	DOX_LMB
NoDOX_NoLMB	34.5	0.623765	0.124214	0.0213026		147	DOX	LMB	U1G	D3KO	Cl8	pSB_D3_WT	4	0.828	76.857	11.299	60	110	63.645	74	3766	139.864	68.245	42.32	0	295	9545.03	63	564795	1.019	34.5	DOX_LMB
NoDOX_NoLMB	34.75	0.633294	0.136216	0.0233608		148	DOX	LMB	U1G	D3KO	Cl8	pSB_D3_WT	4	0.828	68.388	7.173	57	85	56.632	68	3351	139.864	67.042	42.189	0	348	9376.81	63	554841	0.862	34.75	DOX_LMB
NoDOX_NoLMB	35	0.638324	0.133644	0.0229198		149	DOX	LMB	U1G	D3KO	Cl8	pSB_D3_WT	4	0.828	96.449	15.155	64	125	79.869	95	4726	139.864	73.828	42.975	0	279	10325.9	68	611000	1.261	35	DOX_LMB
NoDOX_NoLMB	35.25	0.630324	0.140114	0.0240293		150	DOX	LMB	U1G	D3KO	Cl8	pSB_D3_WT	4	0.828	69.306	13.745	45	96	57.392	67	3396	139.864	70.867	42.223	0	296	9911.78	67	586496	0.8	35.25	DOX_LMB
NoDOX_NoLMB	35.5	0.641471	0.14498	0.0248638		151	DOX	LMB	U1G	D3KO	Cl8	pSB_D3_WT	4	0.828	80.633	11.456	58	108	66.772	80	3951	139.864	69.541	42.265	0	274	9726.32	65	575522	1.065	35.5	DOX_LMB
NoDOX_NoLMB	35.75	0.636412	0.139689	0.0239565		152	DOX	LMB	U1G	D3KO	Cl8	pSB_D3_WT	4	0.828	84.898	11.27	64	110	70.304	85	4160	139.864	69.128	41.607	0	286	9668.57	65	572105	1.167	35.75	DOX_LMB
NoDOX_NoLMB	36	0.632441	0.136355	0.0233848		153	DOX	LMB	U1G	D3KO	Cl8	pSB_D3_WT	4	0.828	72.571	12.858	49	99	60.096	73	3556	139.864	69.964	41.523	0	283	9785.47	65	579022	0.886	36	DOX_LMB
NoDOX_NoLMB	36.25	0.654147	0.138544	0.0237601		154	DOX	LMB	U1G	D3KO	Cl8	pSB_D3_WT	4	0.828	80.429	10.504	56	99	66.603	81	3941	139.864	69.554	42.764	0	294	9728.1	64	575627	1.061	36.25	DOX_LMB
NoDOX_NoLMB	36.5	0.652412	0.154415	0.026482		155	DOX	LMB	U1G	D3KO	Cl8	pSB_D3_WT	4	0.828	79.02	12.141	53	99	65.437	80	3872	139.864	69.608	42.369	0	307	9735.63	65	576073	1.03	36.5	DOX_LMB
NoDOX_NoLMB	36.75	0.654294	0.161831	0.0277537		156	DOX	LMB	U1G	D3KO	Cl8	pSB_D3_WT	4	0.828	77.449	16.511	49	106	64.135	76	3795	139.864	70.299	42.812	0	275	9832.35	65	581796	0.98	36.75	DOX_LMB
NoDOX_NoLMB	37	0.657206	0.157062	0.0269359		157	DOX	LMB	U1G	D3KO	Cl8	pSB_D3_WT	4	0.828	72.061	10.827	51	94	59.674	74	3531	139.864	67.616	42.135	0	285	9457.02	63	559587	0.93	37	DOX_LMB
NoDOX_NoLMB	37.25	0.637147	0.146179	0.0250696		158	DOX	LMB	U1G	D3KO	Cl8	pSB_D3_WT	4	0.828	74.388	10.027	55	93	61.6	74	3645	139.864	68.948	41.719	0	278	9643.41	64	570616	0.948	37.25	DOX_LMB
NoDOX_NoLMB	37.5	0.639618	0.136215	0.0233607		159	DOX	LMB	U1G	D3KO	Cl8	pSB_D3_WT	4	0.828	71.429	13.523	45	104	59.15	69	3500	139.864	68.027	42.266	0	289	9514.53	63	562990	0.906	37.5	DOX_LMB
NoDOX_NoLMB	37.75	0.654235	0.148815	0.0255216		160	DOX	LMB	U1G	D3KO	Cl8	pSB_D3_WT	4	0.828	74.265	16.342	41	108	61.499	74	3639	139.864	71.676	42.07	0	268	10025	67	593193	0.884	37.75	DOX_LMB
NoDOX_NoLMB	38	0.654882	0.143006	0.0245254		161	DOX	LMB	U1G	D3KO	Cl8	pSB_D3_WT	4	0.828	68.592	10.941	44	86	56.801	70	3361	139.864	69.536	43.211	0	309	9725.58	65	575478	0.812	38	DOX_LMB
NoDOX_NoLMB	38.25	0.649735	0.133827	0.0229512		162	DOX	LMB	U1G	D3KO	Cl8	pSB_D3_WT	4	0.828	80.898	14.2	55	107	66.992	85	3964	139.864	71.029	41.833	0	288	9934.41	67	587835	1.032	38.25	DOX_LMB
NoDOX_NoLMB	38.5	0.656735	0.139565	0.0239352		163	DOX	LMB	U1G	D3KO	Cl8	pSB_D3_WT	4	0.828	72.082	7.78	57	92	59.691	72	3532	139.864	69.288	42.383	0	318	9690.98	65	573431	0.891	38.5	DOX_LMB
NoDOX_NoLMB	38.75	0.666029	0.150381	0.0257902		164	DOX	LMB	U1G	D3KO	Cl8	pSB_D3_WT	4	0.828	73.143	11.382	46	90	60.57	75	3584	139.864	68.78	41.508	0	282	9619.94	64	569227	0.926	38.75	DOX_LMB
NoDOX_NoLMB	39	0.666882	0.13851	0.0237542		165	DOX	LMB	U1G	D3KO	Cl8	pSB_D3_WT	4	0.828	82.449	11.093	60	107	68.276	83	4040	139.864	71.144	43.579	0	294	9950.53	66	588789	1.061	39	DOX_LMB
NoDOX_NoLMB	39.25	0.654971	0.143353	0.0245848		166	DOX	LMB	U1G	D3KO	Cl8	pSB_D3_WT	4	0.828	85.224	13.308	58	109	70.574	85	4176	139.864	71.244	42.366	0	373	9964.54	67	589618	1.114	39.25	DOX_LMB
NoDOX_NoLMB	39.5	0.658794	0.148435	0.0254565		167	DOX	LMB	U1G	D3KO	Cl8	pSB_D3_WT	4	0.828	85.265	12.945	60	118	70.608	85	4178	139.864	67.208	41.673	0	309	9400.03	62	556215	1.236	39.5	DOX_LMB
NoDOX_NoLMB	39.75	0.665294	0.144711	0.0248177		168	DOX	LMB	U1G	D3KO	Cl8	pSB_D3_WT	4	0.828	81.755	18.239	57	134	67.701	78	4006	139.864	68.101	41.638	0	287	9524.84	64	563600	1.13	39.75	DOX_LMB
NoDOX_NoLMB	40	0.654265	0.133762	0.0229399		169	DOX	LMB	U1G	D3KO	Cl8	pSB_D3_WT	4	0.828	71.286	9.283	55	96	59.032	70	3493	139.864	67.943	42.106	0	310	9502.8	64	562296	0.905	40	DOX_LMB
NoDOX_NoLMB	40.25	0.665765	0.126763	0.0217397		170	DOX	LMB	U1G	D3KO	Cl8	pSB_D3_WT	4	0.828	77.816	14.228	48	112	64.44	79	3813	139.864	70.505	41.762	0	273	9861.18	66	583502	0.982	40.25	DOX_LMB
NoDOX_NoLMB	40.5	0.668382	0.133884	0.022961		171	DOX	LMB	U1G	D3KO	Cl8	pSB_D3_WT	4	0.828	73.551	10.269	56	97	60.908	73	3604	139.864	69.145	42.425	0	312	9670.89	64	572242	0.926	40.5	DOX_LMB
NoDOX_NoLMB	40.75	0.671735	0.13826	0.0237115		172	DOX	LMB	U1G	D3KO	Cl8	pSB_D3_WT	4	0.828	77.204	7.033	65	92	63.933	76	3783	139.864	71.655	41.637	0	294	10022	67	593015	0.943	40.75	DOX_LMB
NoDOX_NoLMB	41	0.669676	0.141504	0.0242677		173	DOX	LMB	U1G	D3KO	Cl8	pSB_D3_WT	4	0.828	74.714	14.737	53	114	61.871	72	3661	139.864	70.231	42.373	0	294	9822.82	65	581232	0.925	41	DOX_LMB
NoDOX_NoLMB	41.25	0.649676	0.143003	0.0245247		174	DOX	LMB	U1G	D3KO	Cl8	pSB_D3_WT	4	0.828	77.286	9.667	59	97	64	77	3787	139.864	69.885	42.152	0	316	9774.44	65	578369	0.986	41.25	DOX_LMB
NoDOX_NoLMB	41.5	0.660029	0.14096	0.0241745		175	DOX	LMB	U1G	D3KO	Cl8	pSB_D3_WT	4	0.828	72.673	15.089	47	107	60.181	70	3561	139.864	69.536	42.21	0	302	9725.61	65	575480	0.898	41.5	DOX_LMB
NoDOX_NoLMB	41.75	0.676412	0.145139	0.0248911		176	DOX	LMB	U1G	D3KO	Cl8	pSB_D3_WT	4	0.828	76.367	10.545	56	95	63.24	77	3742	139.864	69.468	42.248	0	293	9716.08	64	574916	0.977	41.75	DOX_LMB
NoDOX_NoLMB	42	0.674735	0.164384	0.0281916		177	DOX	LMB	U1G	D3KO	Cl8	pSB_D3_WT	4	0.828	81.122	14.446	54	121	67.177	80	3975	139.864	68.147	41.697	0	366	9531.36	63	563986	1.115	42	DOX_LMB
NoDOX_NoLMB	42.25	0.686088	0.155844	0.0267271		178	DOX	LMB	U1G	D3KO	Cl8	pSB_D3_WT	4	0.828	71.143	12.814	42	97	58.913	73	3486	139.864	69.693	41.516	0	263	9747.57	65	576779	0.862	42.25	DOX_LMB
NoDOX_NoLMB	42.5	0.674941	0.149117	0.0255734		179	DOX	LMB	U1G	D3KO	Cl8	pSB_D3_WT	4	0.828	80.184	14.097	52	111	66.4	80	3929	139.864	68.6	41.395	0	298	9594.65	64	567731	1.082	42.5	DOX_LMB
NoDOX_NoLMB	42.75	0.671529	0.138515	0.0237551		180	DOX	LMB	U1G	D3KO	Cl8	pSB_D3_WT	4	0.828	71.449	7.28	51	83	59.167	72	3501	139.864	67.754	41.845	0	289	9476.32	63	560729	0.913	42.75	DOX_LMB
NoDOX_NoLMB	43	0.675088	0.152307	0.0261205		181	DOX	LMB	U1G	D3KO	Cl8	pSB_D3_WT	4	0.828	75.551	9.403	56	96	62.564	77	3702	139.864	68.769	42.64	0	284	9618.28	63	569129	0.977	43	DOX_LMB
NoDOX_NoLMB	43.25	0.677235	0.161388	0.0276778		182	DOX	LMB	U1G	D3KO	Cl8	pSB_D3_WT	4	0.828	74.347	11.031	49	96	61.567	74	3643	139.864	69.376	42.187	0	423	9703.2	65	574154	0.937	43.25	DOX_LMB
NoDOX_NoLMB	43.5	0.694706	0.163735	0.0280804		183	DOX	LMB	U1G	D3KO	Cl8	pSB_D3_WT	4	0.828	71.041	15.374	45	108	58.829	69	3481	139.864	71.103	42.288	0	275	9944.72	67	588445	0.831	43.5	DOX_LMB
NoDOX_NoLMB	43.75	0.689265	0.15243	0.0261415		184	DOX	LMB	U1G	D3KO	Cl8	pSB_D3_WT	4	0.828	67.163	12.514	46	98	55.618	65	3291	139.864	72.692	42.079	0	292	10167.1	68	601603	0.724	43.75	DOX_LMB
NoDOX_NoLMB	44	0.679	0.14439	0.0247627		185	DOX	LMB	U1G	D3KO	Cl8	pSB_D3_WT	4	0.828	83.776	15.035	61	121	69.374	81	4105	139.864	70.722	42.492	0	276	9891.54	66	585298	1.099	44	DOX_LMB
NoDOX_NoLMB	44.25	0.679118	0.153887	0.0263915		186	DOX	LMB	U1G	D3KO	Cl8	pSB_D3_WT	4	0.828	87.98	9.867	75	111	72.856	85	4311	139.864	70.056	42.635	0	327	9798.4	65	579787	1.204	44.25	DOX_LMB
NoDOX_NoLMB	44.5	0.684765	0.156844	0.0268986		187	DOX	LMB	U1G	D3KO	Cl8	pSB_D3_WT	4	0.828	86.98	9.153	75	109	72.028	85	4262	139.864	70.566	41.661	0	277	9869.63	66	584002	1.169	44.5	DOX_LMB
NoDOX_NoLMB	44.75	0.699088	0.158518	0.0271856		188	DOX	LMB	U1G	D3KO	Cl8	pSB_D3_WT	4	0.828	77.367	15.823	50	117	64.068	72	3791	139.864	71.938	42.575	0	277	10061.5	67	595355	0.94	44.75	DOX_LMB
NoDOX_NoLMB	45	0.690529	0.157612	0.0270303		189	DOX	LMB	U1G	D3KO	Cl8	pSB_D3_WT	4	0.828	78.49	15.418	51	113	64.997	76	3846	139.864	69.506	42.071	0	304	9721.42	65	575232	1.021	45	DOX_LMB
NoDOX_NoLMB	45.25	0.698088	0.156691	0.0268722		190	DOX	LMB	U1G	D3KO	Cl8	pSB_D3_WT	4	0.828	70.898	12.435	55	108	58.711	68	3474	139.864	69.312	42.142	0	295	9694.25	65	573624	0.866	45.25	DOX_LMB
NoDOX_NoLMB	45.5	0.684441	0.154754	0.0265401		191	DOX	LMB	U1G	D3KO	Cl8	pSB_D3_WT	4	0.828	86.898	13.243	63	123	71.96	84	4258	139.864	68.283	42.269	0	282	9550.33	64	565108	1.236	45.5	DOX_LMB
NoDOX_NoLMB	45.75	0.687971	0.161632	0.0277197		192	DOX	LMB	U1G	D3KO	Cl8	pSB_D3_WT	4	0.828	72.469	10.498	56	100	60.012	70	3551	139.864	69.258	41.782	0	335	9686.76	64	573181	0.9	45.75	DOX_LMB
NoDOX_NoLMB	46	0.689912	0.151793	0.0260323		193	DOX	LMB	U1G	D3KO	Cl8	pSB_D3_WT	4	0.828	79.02	8.123	63	98	65.437	81	3872	139.864	69.781	42.323	0	336	9759.85	64	577506	1.025	46	DOX_LMB
NoDOX_NoLMB	46.25	0.687059	0.15883	0.0272391		194	DOX	LMB	U1G	D3KO	Cl8	pSB_D3_WT	4	0.828	84.98	9.614	68	108	70.372	83	4164	139.864	70.074	41.99	0	314	9800.92	65	579936	1.141	46.25	DOX_LMB
NoDOX_NoLMB	46.5	0.683676	0.160095	0.027456		195	DOX	LMB	U1G	D3KO	Cl8	pSB_D3_WT	4	0.828	77.02	9.426	62	100	63.781	75	3774	139.864	70.459	42.551	0	289	9854.69	66	583118	0.967	46.5	DOX_LMB
NoDOX_NoLMB	46.75	0.682971	0.151087	0.0259111		196	DOX	LMB	U1G	D3KO	Cl8	pSB_D3_WT	4	0.828	74.143	10.663	49	90	61.398	77	3633	139.864	72.058	42.36	0	278	10078.4	68	596354	0.873	46.75	DOX_LMB
NoDOX_NoLMB	47	0.685059	0.145272	0.0249139		197	DOX	LMB	U1G	D3KO	Cl8	pSB_D3_WT	4	0.828	71.918	16.877	43	108	59.556	70	3524	139.864	68.725	41.905	0	254	9612.2	64	568769	0.901	47	DOX_LMB
NoDOX_NoLMB	47.25	0.678059	0.145517	0.024956		198	DOX	LMB	U1G	D3KO	Cl8	pSB_D3_WT	4	0.828	79.041	10.296	63	99	65.454	78	3873	139.864	69.548	42.51	0	290	9727.32	64	575581	1.032	47.25	DOX_LMB
NoDOX_NoLMB	47.5	0.690559	0.156093	0.0267697		199	DOX	LMB	U1G	D3KO	Cl8	pSB_D3_WT	4	0.828	82	13.109	52	107	67.904	83	4018	139.864	69.322	41.97	0	267	9695.7	65	573710	1.1	47.5	DOX_LMB
NoDOX_NoLMB	47.75	0.674971	0.15167	0.0260112		200	DOX	LMB	U1G	D3KO	Cl8	pSB_D3_WT	4	0.828	67.857	10.394	50	91	56.193	69	3325	139.864	67.501	41.849	0	316	9441.02	63	558640	0.84	47.75	DOX_LMB
NoDOX_NoLMB	48	0.675912	0.150158	0.0257518		201	DOX	LMB	U1G	D3KO	Cl8	pSB_D3_WT	4	0.828	75.776	15.483	51	116	62.75	76	3713	139.864	69.397	42.291	0	303	9706.19	65	574331	0.967	48	DOX_LMB
NoDOX_NoLMB	48.25	0.685912	0.152732	0.0261934		202	DOX	LMB	U1G	D3KO	Cl8	pSB_D3_WT	4	0.828	74.898	9.04	56	92	62.023	75	3670	139.864	70.204	42.516	0	285	9819.07	66	581010	0.929	48.25	DOX_LMB
NoDOX_NoLMB	48.5	0.681471	0.155278	0.02663		203	DOX	LMB	U1G	D3KO	Cl8	pSB_D3_WT	4	0.828	89.51	11.993	68	117	74.123	90	4386	139.864	69.152	42.073	0	303	9671.94	65	572304	1.265	48.5	DOX_LMB
NoDOX_NoLMB	48.75	0.695029	0.159506	0.0273551		204	DOX	LMB	U1G	D3KO	Cl8	pSB_D3_WT	4	0.828	74.408	9.002	58	102	61.617	73	3646	139.864	68.409	41.886	0	292	9567.93	64	566150	0.962	48.75	DOX_LMB
NoDOX_NoLMB	49	0.693618	0.15459	0.0265119		205	DOX	LMB	U1G	D3KO	Cl8	pSB_D3_WT	4	0.828	78.673	8.017	65	98	65.149	77	3855	139.864	69.188	41.776	0	307	9676.96	65	572601	1.033	49	DOX_LMB
NoDOX_NoLMB	49.25	0.687471	0.148623	0.0254886		206	DOX	LMB	U1G	D3KO	Cl8	pSB_D3_WT	4	0.828	71.694	8.658	57	96	59.37	71	3513	139.864	66.359	41.605	0	289	9281.28	61	549188	0.954	49.25	DOX_LMB
NoDOX_NoLMB	49.5	0.689559	0.16024	0.027481		207	DOX	LMB	U1G	D3KO	Cl8	pSB_D3_WT	4	0.828	69.367	10.084	52	88	57.443	69	3399	139.864	68.773	42.216	0	275	9618.85	64	569163	0.845	49.5	DOX_LMB
NoDOX_NoLMB	49.75	0.692471	0.159934	0.0274284		208	DOX	LMB	U1G	D3KO	Cl8	pSB_D3_WT	4	0.828	80	8.708	65	98	66.248	79	3920	139.864	71.204	41.511	0	288	9958.88	66	589283	1.01	49.75	DOX_LMB
NoDOX_NoLMB	50	0.677588	0.159038	0.0272749		209	DOX	LMB	U1G	D3KO	Cl8	pSB_D3_WT	4	0.828	83.98	10.14	67	102	69.544	83	4115	139.864	69.164	41.427	0	277	9673.58	65	572401	1.147	50	DOX_LMB
NoDOX_NoLMB	50.25	0.691824	0.158784	0.0272312		210	DOX	LMB	U1G	D3KO	Cl8	pSB_D3_WT	4	0.828	63.51	10.085	43	84	52.593	65	3112	139.864	67.819	41.274	0	291	9485.51	63	561273	0.737	50.25	DOX_LMB
NoDOX_NoLMB	50.5	0.694618	0.16756	0.0287363		211	DOX	LMB	U1G	D3KO	Cl8	pSB_D3_WT	4	0.828	64.918	10.95	50	101	53.759	65	3181	139.864	68.266	41.496	0	257	9547.98	64	564969	0.759	50.5	DOX_LMB
NoDOX_NoLMB	50.75	0.689176	0.162779	0.0279164		212	DOX	LMB	U1G	D3KO	Cl8	pSB_D3_WT	4	0.828	74.857	18.611	40	116	61.989	73	3668	139.864	68.749	41.836	0	290	9615.59	64	568970	0.963	50.75	DOX_LMB
NoDOX_NoLMB	51	0.7045	0.160944	0.0276017		213	DOX	LMB	U1G	D3KO	Cl8	pSB_D3_WT	4	0.828	73.939	15.202	41	104	61.229	73	3623	139.864	69.776	42.032	0	302	9759.24	64	577470	0.919	51	DOX_LMB
NoDOX_NoLMB	51.25	0.691735	0.154038	0.0264174		214	DOX	LMB	U1G	D3KO	Cl8	pSB_D3_WT	4	0.828	81.714	8.249	54	97	67.668	83	4004	139.864	70.204	42.085	0	307	9819.07	66	581010	1.07	51.25	DOX_LMB
NoDOX_NoLMB	51.5	0.698	0.154965	0.0265763		215	DOX	LMB	U1G	D3KO	Cl8	pSB_D3_WT	4	0.828	72.347	9.797	55	93	59.91	71	3545	139.864	68.434	41.773	0	324	9571.42	63	566356	0.917	51.5	DOX_LMB
NoDOX_NoLMB	51.75	0.713559	0.16742	0.0287122		216	DOX	LMB	U1G	D3KO	Cl8	pSB_D3_WT	4	0.828	73.082	9.857	54	95	60.519	72	3581	139.864	71.793	42.254	0	288	10041.3	67	594157	0.858	51.75	DOX_LMB
NoDOX_NoLMB	52	0.695029	0.181292	0.0310913		217	DOX	LMB	U1G	D3KO	Cl8	pSB_D3_WT	4	0.828	90.449	16.248	52	127	74.901	90	4432	139.864	71.451	42.361	0	303	9993.48	66	591330	1.213	52	DOX_LMB
NoDOX_NoLMB	52.25	0.701824	0.176459	0.0302625		218	DOX	LMB	U1G	D3KO	Cl8	pSB_D3_WT	4	0.828	76.224	14.605	48	101	63.121	78	3735	139.864	72.117	42.117	0	306	10086.6	67	596839	0.913	52.25	DOX_LMB
NoDOX_NoLMB	52.5	0.694941	0.168994	0.0289822		219	DOX	LMB	U1G	D3KO	Cl8	pSB_D3_WT	4	0.828	71.041	9.883	53	92	58.829	73	3481	139.864	67.379	41.516	0	310	9423.9	63	557627	0.913	52.5	DOX_LMB
NoDOX_NoLMB	52.75	0.702412	0.165607	0.0284014		220	DOX	LMB	U1G	D3KO	Cl8	pSB_D3_WT	4	0.828	71.102	10.617	53	97	58.88	68	3484	139.864	70.584	42.18	0	266	9872.15	65	584151	0.843	52.75	DOX_LMB
NoDOX_NoLMB	53	0.686647	0.156556	0.0268491		221	DOX	LMB	U1G	D3KO	Cl8	pSB_D3_WT	4	0.828	64.102	14.267	36	92	53.083	68	3141	139.864	71.343	42.044	0	293	9978.3	66	590432	0.686	53	DOX_LMB
NoDOX_NoLMB	53.25	0.690118	0.169774	0.029116		222	DOX	LMB	U1G	D3KO	Cl8	pSB_D3_WT	4	0.828	70.082	9.808	50	97	58.035	68	3434	139.864	70.054	42.431	0	351	9798.01	65	579764	0.833	53.25	DOX_LMB
NoDOX_NoLMB	53.5	0.702265	0.163475	0.0280357		223	DOX	LMB	U1G	D3KO	Cl8	pSB_D3_WT	4	0.828	76.612	12.711	47	115	63.443	75	3754	139.864	67.904	41.79	0	280	9497.33	63	561972	1.023	53.5	DOX_LMB
NoDOX_NoLMB	53.75	0.703941	0.172779	0.0296314		224	DOX	LMB	U1G	D3KO	Cl8	pSB_D3_WT	4	0.828	66.204	15.881	38	100	54.824	66	3244	139.864	70.667	42.372	0	283	9883.8	66	584840	0.741	53.75	DOX_LMB
NoDOX_NoLMB	54	0.708382	0.167988	0.0288098		225	DOX	LMB	U1G	D3KO	Cl8	pSB_D3_WT	4	0.828	77.367	12.706	54	110	64.068	78	3791	139.864	70.331	40.884	0	388	9836.78	66	582058	0.977	54	DOX_LMB
NoDOX_NoLMB	54.25	0.705559	0.176406	0.0302533		226	DOX	LMB	U1G	D3KO	Cl8	pSB_D3_WT	4	0.828	82.551	8.586	66	102	68.36	82	4045	139.864	73.749	42.162	0	334	10314.8	70	610345	0.999	54.25	DOX_LMB
NoDOX_NoLMB	54.5	0.705676	0.176228	0.0302229		227	DOX	LMB	U1G	D3KO	Cl8	pSB_D3_WT	4	0.828	82.041	11.29	60	106	67.938	80	4020	139.864	71.565	41.717	0	326	10009.4	67	592275	1.042	54.5	DOX_LMB
NoDOX_NoLMB	54.75	0.705853	0.17487	0.02999		228	DOX	LMB	U1G	D3KO	Cl8	pSB_D3_WT	4	0.828	84.122	12.574	54	114	69.662	84	4122	139.864	71.988	42.153	0	362	10068.5	67	595771	1.072	54.75	DOX_LMB
NoDOX_NoLMB	55	0.689294	0.165274	0.0283443		229	DOX	LMB	U1G	D3KO	Cl8	pSB_D3_WT	4	0.828	71.469	11.76	47	97	59.184	72	3502	139.864	71.491	41.918	0	280	9998.99	67	591656	0.832	55	DOX_LMB
NoDOX_NoLMB	55.25	0.694559	0.173946	0.0298315		230	DOX	LMB	U1G	D3KO	Cl8	pSB_D3_WT	4	0.828	75.816	10.781	57	100	62.784	75	3715	139.864	69.956	42.662	0	305	9784.34	65	578955	0.954	55.25	DOX_LMB
NoDOX_NoLMB	55.5	0.6975	0.173429	0.0297428		231	DOX	LMB	U1G	D3KO	Cl8	pSB_D3_WT	4	0.828	79.061	10.852	54	99	65.471	78	3874	139.864	72.009	42.184	0	327	10071.5	67	595946	0.972	55.5	DOX_LMB
NoDOX_NoLMB	55.75	0.701265	0.175182	0.0300435		232	DOX	LMB	U1G	D3KO	Cl8	pSB_D3_WT	4	0.828	66.531	12.636	37	91	55.094	69	3260	139.864	65.854	41.207	0	258	9210.67	61	545010	0.848	55.75	DOX_LMB
NoDOX_NoLMB	56	0.712265	0.175436	0.030087		233	DOX	LMB	U1G	D3KO	Cl8	pSB_D3_WT	4	0.828	75.776	11.758	53	100	62.75	76	3713	139.864	70.759	41.625	0	318	9896.69	66	585603	0.934	56	DOX_LMB
NoDOX_NoLMB	56.25	0.692735	0.186147	0.031924		234	DOX	LMB	U1G	D3KO	Cl8	pSB_D3_WT	4	0.828	75.122	10.959	56	99	62.209	72	3681	139.864	69.768	41.819	0	298	9757.99	66	577396	0.944	56.25	DOX_LMB
NoDOX_NoLMB	56.5	0.712794	0.176154	0.0302101		235	DOX	LMB	U1G	D3KO	Cl8	pSB_D3_WT	4	0.828	59.694	10.118	42	83	49.432	57	2925	139.864	69.422	41.549	0	285	9709.71	65	574539	0.627	56.5	DOX_LMB
NoDOX_NoLMB	56.75	0.700471	0.171621	0.0294328		236	DOX	LMB	U1G	D3KO	Cl8	pSB_D3_WT	4	0.828	70.306	6.507	59	85	58.221	70	3445	139.864	69.389	41.017	0	297	9705.08	65	574265	0.851	56.75	DOX_LMB
NoDOX_NoLMB	57	0.699912	0.177344	0.0304142		237	DOX	LMB	U1G	D3KO	Cl8	pSB_D3_WT	4	0.828	63.449	5.997	49	81	52.542	63	3109	139.864	66.725	41.752	0	330	9332.38	63	552212	0.758	57	DOX_LMB
NoDOX_NoLMB	57.25	0.696882	0.185977	0.0318948		238	DOX	LMB	U1G	D3KO	Cl8	pSB_D3_WT	4	0.828	74.551	14.821	52	106	61.736	71	3653	139.864	70.423	41.758	0	273	9849.66	65	582820	0.917	57.25	DOX_LMB
NoDOX_NoLMB	57.5	0.704118	0.185974	0.0318943		239	DOX	LMB	U1G	D3KO	Cl8	pSB_D3_WT	4	0.828	72.959	13.557	51	104	60.417	71	3575	139.864	68.093	41.777	0	305	9523.77	64	563537	0.938	57.5	DOX_LMB
NoDOX_NoLMB	57.75	0.701941	0.192613	0.0330328		240	DOX	LMB	U1G	D3KO	Cl8	pSB_D3_WT	4	0.828	71.796	12.566	54	96	59.454	69	3518	139.864	69.62	42.366	0	303	9737.42	64	576179	0.878	57.75	DOX_LMB
NoDOX_NoLMB	58	0.708853	0.191748	0.0328844		241	DOX	LMB	U1G	D3KO	Cl8	pSB_D3_WT	4	0.828	64.102	12.462	46	88	53.083	67	3141	139.864	67.526	42.079	0	277	9444.5	63	558846	0.756	58	DOX_LMB
NoDOX_NoLMB	58.25	0.722559	0.197859	0.0339326		242	DOX	LMB	U1G	D3KO	Cl8	pSB_D3_WT	4	0.828	75.408	12.711	47	101	62.445	76	3695	139.864	66.62	41.017	0	258	9317.83	62	551351	1.032	58.25	DOX_LMB
NoDOX_NoLMB	58.5	0.714206	0.195229	0.0334814		243	DOX	LMB	U1G	D3KO	Cl8	pSB_D3_WT	4	0.828	72.673	10.209	53	95	60.181	72	3561	139.864	71.091	41.508	0	320	9943.05	66	588346	0.864	58.5	DOX_LMB
NoDOX_NoLMB	58.75	0.705324	0.180096	0.0308862		244	DOX	LMB	U1G	D3KO	Cl8	pSB_D3_WT	4	0.828	75.531	14.057	48	107	62.547	77	3701	139.864	69.194	41.408	0	294	9677.75	65	572648	0.966	58.75	DOX_LMB
NoDOX_NoLMB	59	0.705324	0.180929	0.031029		245	DOX	LMB	U1G	D3KO	Cl8	pSB_D3_WT	4	0.828	74.143	17.188	47	110	61.398	71	3633	139.864	67.773	41.617	0	278	9478.99	63	560887	0.972	59	DOX_LMB
NoDOX_NoLMB	59.25	0.714971	0.174801	0.0299781		246	DOX	LMB	U1G	D3KO	Cl8	pSB_D3_WT	4	0.828	76.265	11.593	56	96	63.155	77	3737	139.864	68.703	42.188	0	266	9609.14	64	568588	0.995	59.25	DOX_LMB
NoDOX_NoLMB	59.5	0.724618	0.196657	0.0337264		247	DOX	LMB	U1G	D3KO	Cl8	pSB_D3_WT	4	0.828	82.184	8.609	66	102	68.056	81	4027	139.864	72.111	41.794	0	307	10085.7	68	596787	1.031	59.5	DOX_LMB
NoDOX_NoLMB	59.75	0.729176	0.184208	0.0315915		248	DOX	LMB	U1G	D3KO	Cl8	pSB_D3_WT	4	0.828	84.429	13.2	58	115	69.915	85	4137	139.864	67.107	41.783	0	281	9385.85	62	555376	1.22	59.75	DOX_LMB
						1	DOX	LMB	U1G	D3KO	Cl8	pSB_D3_WT	5	0.828	68.367	14.492	38	104	56.615	67	3350	125.111	80.623	45.763	0	360	10086.8	75	596850	0.802	-2	DOX_LMB
						2	DOX	LMB	U1G	D3KO	Cl8	pSB_D3_WT	5	0.828	84.122	10.293	64	106	69.662	83	4122	125.111	76.239	43.211	0	261	9538.26	72	564394	1.238	-1.75	DOX_LMB
						3	DOX	LMB	U1G	D3KO	Cl8	pSB_D3_WT	5	0.828	69.163	6.349	55	80	57.274	69	3389	125.111	72.267	44.065	0	300	9041.31	66	534989	0.98	-1.5	DOX_LMB
						4	DOX	LMB	U1G	D3KO	Cl8	pSB_D3_WT	5	0.828	74.571	9.513	58	96	61.753	72	3654	125.111	74.995	43.427	0	309	9382.69	71	555189	1.048	-1.25	DOX_LMB
						5	DOX	LMB	U1G	D3KO	Cl8	pSB_D3_WT	5	0.828	68.327	8.199	54	89	56.581	68	3348	125.111	73.18	43.525	0	294	9155.63	68	541753	0.939	-1	DOX_LMB
						6	DOX	LMB	U1G	D3KO	Cl8	pSB_D3_WT	5	0.828	67.857	9.889	46	88	56.193	67	3325	125.111	74.702	43.255	0	317	9346	70	553018	0.896	-0.75	DOX_LMB
						7	DOX	LMB	U1G	D3KO	Cl8	pSB_D3_WT	5	0.828	70.327	6.836	59	90	58.237	69	3446	125.111	71.606	41.503	0	295	8958.62	67	530096	1.025	-0.5	DOX_LMB
						8	DOX	LMB	U1G	D3KO	Cl8	pSB_D3_WT	5	0.828	74.347	16.219	46	112	61.567	71	3643	125.111	72.89	42.506	0	291	9119.32	69	539605	1.094	-0.25	DOX_LMB
						9	DOX	LMB	U1G	D3KO	Cl8	pSB_D3_WT	5	0.828	59.755	8.089	44	77	49.483	60	2928	125.111	71.958	42.262	0	267	9002.77	67	532708	0.75	0	DOX_LMB
						10	DOX	LMB	U1G	D3KO	Cl8	pSB_D3_WT	5	0.828	66.776	6.472	44	82	55.297	67	3272	125.111	71.105	42.217	0	254	8896.06	66	526394	0.946	0.25	DOX_LMB
						11	DOX	LMB	U1G	D3KO	Cl8	pSB_D3_WT	5	0.828	63.51	12.29	34	82	52.593	66	3112	125.111	69.359	42.309	0	296	8677.52	64	513463	0.9	0.5	DOX_LMB
						12	DOX	LMB	U1G	D3KO	Cl8	pSB_D3_WT	5	0.828	70.571	12.081	50	101	58.44	68	3458	125.111	71.318	42.623	0	310	8922.62	67	527966	1.038	0.75	DOX_LMB
						13	DOX	LMB	U1G	D3KO	Cl8	pSB_D3_WT	5	0.828	64.673	12.594	43	92	53.556	62	3169	125.111	69.426	42.45	0	253	8685.99	64	513964	0.93	1	DOX_LMB
						14	DOX	LMB	U1G	D3KO	Cl8	pSB_D3_WT	5	0.828	74.939	13.789	53	114	62.057	74	3672	125.111	70.379	41.548	0	281	8805.12	66	521013	1.177	1.25	DOX_LMB
						15	DOX	LMB	U1G	D3KO	Cl8	pSB_D3_WT	5	0.828	73.245	13.006	48	101	60.654	72	3589	125.111	71.526	42.115	0	290	8948.69	67	529508	1.101	1.5	DOX_LMB
						16	DOX	LMB	U1G	D3KO	Cl8	pSB_D3_WT	5	0.828	69.612	10.332	52	91	57.646	69	3411	125.111	69.108	42.106	0	302	8646.09	65	511603	1.071	1.75	DOX_LMB
						17	DOX	LMB	U1G	D3KO	Cl8	pSB_D3_WT	5	0.828	59.673	14.087	28	79	49.416	63	2924	125.111	71.185	41.884	0	294	8906.01	67	526983	0.762	2	DOX_LMB
						18	DOX	LMB	U1G	D3KO	Cl8	pSB_D3_WT	5	0.828	66.612	8.962	49	96	55.162	67	3264	125.111	70.349	41.862	0	283	8801.42	66	520794	0.96	2.25	DOX_LMB
						19	DOX	LMB	U1G	D3KO	Cl8	pSB_D3_WT	5	0.828	66.286	12.845	45	108	54.891	64	3248	125.111	70.79	42.087	0	315	8856.61	66	524060	0.941	2.5	DOX_LMB
						20	DOX	LMB	U1G	D3KO	Cl8	pSB_D3_WT	5	0.828	76.327	14.827	47	103	63.206	72	3740	125.111	69.464	41.821	0	281	8690.67	65	514241	1.242	2.75	DOX_LMB
						21	DOX	LMB	U1G	D3KO	Cl8	pSB_D3_WT	5	0.828	72.245	10.024	49	91	59.826	74	3540	125.111	69.414	42.142	0	294	8684.44	65	513872	1.134	3	DOX_LMB
						22	DOX	LMB	U1G	D3KO	Cl8	pSB_D3_WT	5	0.828	77.408	12.329	53	109	64.102	77	3793	125.111	72.514	42.403	0	293	9072.29	68	536822	1.179	3.25	DOX_LMB
						23	DOX	LMB	U1G	D3KO	Cl8	pSB_D3_WT	5	0.828	68.265	11.635	41	90	56.53	67	3345	125.111	69.316	41.882	0	296	8672.12	64	513143	1.029	3.5	DOX_LMB
						24	DOX	LMB	U1G	D3KO	Cl8	pSB_D3_WT	5	0.828	68.224	13.857	45	92	56.497	66	3343	125.111	68.878	41.133	0	285	8617.41	64	509906	1.04	3.75	DOX_LMB
						25	DOX	LMB	U1G	D3KO	Cl8	pSB_D3_WT	5	0.828	69.551	13.112	42	97	57.595	70	3408	125.111	69.172	42.298	0	307	8654.12	64	512078	1.068	4	DOX_LMB
						26	DOX	LMB	U1G	D3KO	Cl8	pSB_D3_WT	5	0.828	64.592	12.251	37	97	53.488	66	3165	125.111	69.195	41.492	0	293	8656.99	64	512248	0.933	4.25	DOX_LMB
						27	DOX	LMB	U1G	D3KO	Cl8	pSB_D3_WT	5	0.828	66.714	10.941	50	99	55.246	66	3269	125.111	70.263	41.497	0	251	8790.67	66	520158	0.964	4.5	DOX_LMB
						28	DOX	LMB	U1G	D3KO	Cl8	pSB_D3_WT	5	0.828	62.306	11.598	43	94	51.596	61	3053	125.111	67.225	41.592	0	317	8410.61	62	497669	0.918	4.75	DOX_LMB
						29	DOX	LMB	U1G	D3KO	Cl8	pSB_D3_WT	5	0.828	63.122	9.411	39	80	52.272	63	3093	125.111	70.078	41.834	0	295	8767.45	65	518784	0.874	5	DOX_LMB
						30	DOX	LMB	U1G	D3KO	Cl8	pSB_D3_WT	5	0.828	67.204	15.349	36	98	55.652	65	3293	125.111	67.2	42.689	0	269	8407.46	62	497483	1.058	5.25	DOX_LMB
						31	DOX	LMB	U1G	D3KO	Cl8	pSB_D3_WT	5	0.828	61.449	10.428	41	82	50.886	63	3011	125.111	67.426	42.14	0	301	8435.65	62	499151	0.889	5.5	DOX_LMB
						32	DOX	LMB	U1G	D3KO	Cl8	pSB_D3_WT	5	0.828	75.449	12.259	50	100	62.479	78	3697	125.111	68.43	41.476	0	330	8561.29	64	506585	1.251	5.75	DOX_LMB
						33	DOX	LMB	U1G	D3KO	Cl8	pSB_D3_WT	5	0.828	71.306	12.111	53	101	59.049	68	3494	125.111	69.474	41.697	0	285	8691.96	65	514317	1.107	6	DOX_LMB
						34	DOX	LMB	U1G	D3KO	Cl8	pSB_D3_WT	5	0.828	76.184	14.875	47	97	63.088	77	3733	125.111	66.04	41.448	0	308	8262.26	62	488891	1.355	6.25	DOX_LMB
						35	DOX	LMB	U1G	D3KO	Cl8	pSB_D3_WT	5	0.828	64.816	9.501	42	85	53.674	67	3176	125.111	67.076	41.939	0	315	8391.97	62	496566	0.993	6.5	DOX_LMB
						36	DOX	LMB	U1G	D3KO	Cl8	pSB_D3_WT	5	0.828	70.898	10.373	51	93	58.711	70	3474	125.111	70.919	41.752	0	352	8872.67	66	525010	1.057	6.75	DOX_LMB
						37	DOX	LMB	U1G	D3KO	Cl8	pSB_D3_WT	5	0.828	67.714	13.807	48	96	56.074	65	3318	125.111	67.807	42.374	0	286	8483.41	63	501977	1.055	7	DOX_LMB
						38	DOX	LMB	U1G	D3KO	Cl8	pSB_D3_WT	5	0.828	67.571	14.869	47	108	55.956	66	3311	125.111	71.211	41.407	0	388	8909.27	67	527176	0.964	7.25	DOX_LMB
						39	DOX	LMB	U1G	D3KO	Cl8	pSB_D3_WT	5	0.828	72.082	10.372	49	100	59.691	72	3532	125.111	70.557	41.935	0	254	8827.38	66	522330	1.097	7.5	DOX_LMB
						40	DOX	LMB	U1G	D3KO	Cl8	pSB_D3_WT	5	0.828	80.796	17.073	43	112	66.907	82	3959	125.111	71.321	41.608	0	298	8922.96	67	527986	1.3	7.75	DOX_LMB
						41	DOX	LMB	U1G	D3KO	Cl8	pSB_D3_WT	5	0.828	75.469	15.493	51	115	62.496	75	3698	125.111	69.688	41.431	0	277	8718.74	65	515902	1.212	8	DOX_LMB
						42	DOX	LMB	U1G	D3KO	Cl8	pSB_D3_WT	5	0.828	53.469	12.049	35	82	44.278	50	2620	125.111	67.895	41.597	0	330	8494.41	63	502628	0.655	8.25	DOX_LMB
						43	DOX	LMB	U1G	D3KO	Cl8	pSB_D3_WT	5	0.828	69.857	14.239	41	97	57.849	73	3423	125.111	69.131	41.472	0	317	8649.01	64	511776	1.077	8.5	DOX_LMB
						44	DOX	LMB	U1G	D3KO	Cl8	pSB_D3_WT	5	0.828	73.265	6.834	57	88	60.671	74	3590	125.111	69.1	41.881	0	261	8645.13	64	511546	1.17	8.75	DOX_LMB
						45	DOX	LMB	U1G	D3KO	Cl8	pSB_D3_WT	5	0.828	70.429	10.853	47	97	58.322	73	3451	125.111	70.141	42.005	0	291	8775.43	66	519256	1.065	9	DOX_LMB
						46	DOX	LMB	U1G	D3KO	Cl8	pSB_D3_WT	5	0.828	73.571	13.064	50	103	60.924	72	3605	125.111	67.575	41.71	0	284	8454.33	63	500256	1.226	9.25	DOX_LMB
						47	DOX	LMB	U1G	D3KO	Cl8	pSB_D3_WT	5	0.828	89.102	11.73	57	113	73.785	90	4366	125.111	73.299	41.698	0	314	9170.48	69	542632	1.444	9.5	DOX_LMB
						48	DOX	LMB	U1G	D3KO	Cl8	pSB_D3_WT	5	0.828	64.02	8.265	45	81	53.015	64	3137	125.111	70.537	41.649	0	281	8824.98	66	522188	0.888	9.75	DOX_LMB
						49	DOX	LMB	U1G	D3KO	Cl8	pSB_D3_WT	5	0.828	65.673	9.668	44	87	54.384	64	3218	125.111	69.788	40.95	0	250	8731.22	65	516640	0.948	10	DOX_LMB
						50	DOX	LMB	U1G	D3KO	Cl8	pSB_D3_WT	5	0.828	67.714	11.605	50	100	56.074	68	3318	125.111	75.706	42.238	0	304	9471.67	71	560454	0.873	10.25	DOX_LMB
						51	DOX	LMB	U1G	D3KO	Cl8	pSB_D3_WT	5	0.828	77.714	9.334	62	105	64.355	76	3808	125.111	70.637	42.081	0	275	8837.45	65	522926	1.242	10.5	DOX_LMB
						52	DOX	LMB	U1G	D3KO	Cl8	pSB_D3_WT	5	0.828	67.224	14.721	41	100	55.669	65	3294	125.111	68.864	41.333	0	264	8615.59	64	509798	1.013	10.75	DOX_LMB
						53	DOX	LMB	U1G	D3KO	Cl8	pSB_D3_WT	5	0.828	67.776	10.215	45	87	56.125	67	3321	125.111	73.941	41.991	0	320	9250.86	69	547388	0.909	11	DOX_LMB
						54	DOX	LMB	U1G	D3KO	Cl8	pSB_D3_WT	5	0.828	56.837	10.379	41	79	47.067	54	2785	125.111	67.584	41.559	0	307	8455.46	63	500323	0.755	11.25	DOX_LMB
						55	DOX	LMB	U1G	D3KO	Cl8	pSB_D3_WT	5	0.828	72.469	12.45	42	94	60.012	73	3551	125.111	67.645	41.888	0	329	8463.11	62	500776	1.193	11.5	DOX_LMB
						56	DOX	LMB	U1G	D3KO	Cl8	pSB_D3_WT	5	0.828	70.224	12.482	45	95	58.153	71	3441	125.111	68.487	41.299	0	281	8568.45	64	507009	1.105	11.75	DOX_LMB
						57	DOX	LMB	U1G	D3KO	Cl8	pSB_D3_WT	5	0.828	75.98	13.245	46	102	62.919	79	3723	125.111	69.186	41.713	0	286	8655.89	64	512183	1.241	12	DOX_LMB
						58	DOX	LMB	U1G	D3KO	Cl8	pSB_D3_WT	5	0.828	70.653	17.22	41	110	58.508	66	3462	125.111	69.977	41.67	0	272	8754.88	65	518040	1.075	12.25	DOX_LMB
						59	DOX	LMB	U1G	D3KO	Cl8	pSB_D3_WT	5	0.828	67.796	13.937	45	104	56.142	67	3322	125.111	70.007	41.147	0	268	8758.66	65	518264	0.999	12.5	DOX_LMB
						60	DOX	LMB	U1G	D3KO	Cl8	pSB_D3_WT	5	0.828	65.918	16.84	39	97	54.587	64	3230	125.111	67.147	41.427	0	293	8400.8	62	497089	1.023	12.75	DOX_LMB
						61	DOX	LMB	U1G	D3KO	Cl8	pSB_D3_WT	5	0.828	63.918	9.987	45	84	52.931	63	3132	125.111	70.463	41.594	0	280	8815.67	65	521637	0.887	13	DOX_LMB
						62	DOX	LMB	U1G	D3KO	Cl8	pSB_D3_WT	5	0.828	75.286	13.137	48	102	62.344	73	3689	125.111	69.741	41.366	0	320	8725.32	65	516291	1.205	13.25	DOX_LMB
						63	DOX	LMB	U1G	D3KO	Cl8	pSB_D3_WT	5	0.828	68.714	10.071	47	89	56.902	67	3367	125.111	67.529	42.138	0	278	8448.6	62	499917	1.091	13.5	DOX_LMB
						64	DOX	LMB	U1G	D3KO	Cl8	pSB_D3_WT	5	0.828	84.673	12.021	64	122	70.118	83	4149	125.111	74.014	42.286	0	301	9260	69	547929	1.314	13.75	DOX_LMB
						65	DOX	LMB	U1G	D3KO	Cl8	pSB_D3_WT	5	0.828	68.694	9.717	43	87	56.885	70	3366	125.111	68.585	41.766	0	279	8580.77	64	507738	1.061	14	DOX_LMB
						66	DOX	LMB	U1G	D3KO	Cl8	pSB_D3_WT	5	0.828	79.204	14.067	45	110	65.589	80	3881	125.111	70.856	41.436	0	261	8864.79	67	524544	1.274	14.25	DOX_LMB
						67	DOX	LMB	U1G	D3KO	Cl8	pSB_D3_WT	5	0.828	63.633	10.992	41	91	52.694	62	3118	125.111	69.459	41.262	0	274	8690.05	65	514204	0.901	14.5	DOX_LMB
						68	DOX	LMB	U1G	D3KO	Cl8	pSB_D3_WT	5	0.828	71.592	14.701	45	102	59.285	72	3508	125.111	69.599	41.954	0	299	8707.57	65	515241	1.111	14.75	DOX_LMB
						69	DOX	LMB	U1G	D3KO	Cl8	pSB_D3_WT	5	0.828	64.286	8.021	44	78	53.235	64	3150	125.111	68.123	41.553	0	295	8522.87	64	504312	0.951	15	DOX_LMB
						70	DOX	LMB	U1G	D3KO	Cl8	pSB_D3_WT	5	0.828	65.286	8.566	51	86	54.063	64	3199	125.111	67.617	40.843	0	258	8459.67	63	500572	0.992	15.25	DOX_LMB
						71	DOX	LMB	U1G	D3KO	Cl8	pSB_D3_WT	5	0.828	66.735	10.718	50	95	55.263	65	3270	125.111	68.517	40.924	0	266	8572.25	64	507234	1.009	15.5	DOX_LMB
						72	DOX	LMB	U1G	D3KO	Cl8	pSB_D3_WT	5	0.828	77.449	13.826	54	108	64.135	76	3795	125.111	72.177	41.913	0	370	9030.09	68	534325	1.19	15.75	DOX_LMB
						73	DOX	LMB	U1G	D3KO	Cl8	pSB_D3_WT	5	0.828	67.286	11.356	45	89	55.719	67	3297	125.111	68.653	41.782	0	312	8589.26	64	508240	1.02	16	DOX_LMB
						74	DOX	LMB	U1G	D3KO	Cl8	pSB_D3_WT	5	0.828	73	11.106	46	92	60.451	75	3577	125.111	71.947	41.441	0	283	9001.31	67	532622	1.084	16.25	DOX_LMB
						75	DOX	LMB	U1G	D3KO	Cl8	pSB_D3_WT	5	0.828	68.49	20.547	33	134	56.716	71	3356	125.111	67.867	41.092	0	293	8490.86	63	502418	1.075	16.5	DOX_LMB
						76	DOX	LMB	U1G	D3KO	Cl8	pSB_D3_WT	5	0.828	73.673	9.553	52	96	61.009	74	3610	125.111	68.429	41.562	0	286	8561.22	63	506581	1.202	16.75	DOX_LMB
						77	DOX	LMB	U1G	D3KO	Cl8	pSB_D3_WT	5	0.828	69.163	11.612	46	89	57.274	70	3389	125.111	69.855	42.847	0	311	8739.56	65	517134	1.039	17	DOX_LMB
						78	DOX	LMB	U1G	D3KO	Cl8	pSB_D3_WT	5	0.828	73.245	16.787	49	111	60.654	70	3589	125.111	69.326	41.893	0	306	8673.37	64	513217	1.163	17.25	DOX_LMB
						79	DOX	LMB	U1G	D3KO	Cl8	pSB_D3_WT	5	0.828	62.959	11.12	41	95	52.137	64	3085	125.111	67.191	41.396	0	287	8406.3	62	497414	0.937	17.5	DOX_LMB
						80	DOX	LMB	U1G	D3KO	Cl8	pSB_D3_WT	5	0.828	80.878	11.065	56	102	66.975	80	3963	125.111	69.622	41.112	0	296	8710.5	65	515414	1.358	17.75	DOX_LMB
						81	DOX	LMB	U1G	D3KO	Cl8	pSB_D3_WT	5	0.828	69.204	8.841	48	88	57.308	69	3391	125.111	68.44	40.785	0	278	8562.64	64	506665	1.079	18	DOX_LMB
						82	DOX	LMB	U1G	D3KO	Cl8	pSB_D3_WT	5	0.828	66.184	16.62	30	96	54.807	66	3243	125.111	67.051	41.509	0	281	8388.79	62	496378	1.033	18.25	DOX_LMB
						83	DOX	LMB	U1G	D3KO	Cl8	pSB_D3_WT	5	0.828	73.388	10.22	57	93	60.772	73	3596	125.111	68.232	40.662	0	284	8536.51	64	505119	1.2	18.5	DOX_LMB
						84	DOX	LMB	U1G	D3KO	Cl8	pSB_D3_WT	5	0.828	71.082	9.648	49	90	58.863	74	3483	125.111	67.102	41.116	0	264	8395.21	63	496758	1.171	18.75	DOX_LMB
						85	DOX	LMB	U1G	D3KO	Cl8	pSB_D3_WT	5	0.828	66.286	13.817	45	103	54.891	64	3248	125.111	69.992	41.446	0	271	8756.77	66	518152	0.96	19	DOX_LMB
						86	DOX	LMB	U1G	D3KO	Cl8	pSB_D3_WT	5	0.828	69.694	14.229	43	97	57.714	68	3415	125.111	68.062	41.223	0	277	8515.27	64	503862	1.103	19.25	DOX_LMB
						87	DOX	LMB	U1G	D3KO	Cl8	pSB_D3_WT	5	0.828	65.571	10.06	48	85	54.3	67	3213	125.111	67.835	41.533	0	269	8486.94	63	502186	0.994	19.5	DOX_LMB
						88	DOX	LMB	U1G	D3KO	Cl8	pSB_D3_WT	5	0.828	76.796	12.268	57	106	63.595	75	3763	125.111	70.791	41.56	0	283	8856.73	66	524067	1.213	19.75	DOX_LMB
						89	DOX	LMB	U1G	D3KO	Cl8	pSB_D3_WT	5	0.828	77.388	9.115	56	96	64.085	79	3792	125.111	70.637	41.67	0	267	8837.45	66	522926	1.233	20	DOX_LMB
						90	DOX	LMB	U1G	D3KO	Cl8	pSB_D3_WT	5	0.828	72.143	12.48	52	112	59.742	69	3535	125.111	70.053	41.708	0	350	8764.37	65	518602	1.113	20.25	DOX_LMB
						91	DOX	LMB	U1G	D3KO	Cl8	pSB_D3_WT	5	0.828	76.388	14.095	46	106	63.257	78	3743	125.111	68.727	41.03	0	331	8598.45	64	508784	1.267	20.5	DOX_LMB
						92	DOX	LMB	U1G	D3KO	Cl8	pSB_D3_WT	5	0.828	70.449	11.362	49	101	58.339	70	3452	125.111	69.639	41.331	0	311	8712.56	65	515536	1.079	20.75	DOX_LMB
						93	DOX	LMB	U1G	D3KO	Cl8	pSB_D3_WT	5	0.828	70.061	10.835	51	98	58.018	71	3433	125.111	69.549	42.241	0	306	8701.37	64	514874	1.071	21	DOX_LMB
						94	DOX	LMB	U1G	D3KO	Cl8	pSB_D3_WT	5	0.828	75.469	9.796	60	100	62.496	74	3698	125.111	69.376	42.089	0	295	8679.74	65	513594	1.221	21.25	DOX_LMB
						95	DOX	LMB	U1G	D3KO	Cl8	pSB_D3_WT	5	0.828	69.939	10.166	51	95	57.916	67	3427	125.111	72.406	41.243	0	334	9058.72	67	536019	0.996	21.5	DOX_LMB
						96	DOX	LMB	U1G	D3KO	Cl8	pSB_D3_WT	5	0.828	70.224	12.737	41	94	58.153	72	3441	125.111	69.622	41.065	0	293	8710.5	66	515414	1.074	21.75	DOX_LMB
						97	DOX	LMB	U1G	D3KO	Cl8	pSB_D3_WT	5	0.828	73.122	10.175	54	101	60.553	71	3583	125.111	69.951	41.085	0	354	8751.58	65	517845	1.142	22	DOX_LMB
						98	DOX	LMB	U1G	D3KO	Cl8	pSB_D3_WT	5	0.828	73.224	10.481	51	89	60.637	75	3588	125.111	72.616	41.688	0	294	9084.98	68	537573	1.073	22.25	DOX_LMB
						99	DOX	LMB	U1G	D3KO	Cl8	pSB_D3_WT	5	0.828	74.082	8.366	57	92	61.347	74	3630	125.111	68.271	41.387	0	285	8541.38	64	505407	1.218	22.5	DOX_LMB
						100	DOX	LMB	U1G	D3KO	Cl8	pSB_D3_WT	5	0.828	74.286	11.081	46	94	61.516	73	3640	125.111	68.184	41.817	0	313	8530.55	63	504766	1.227	22.75	DOX_LMB
						101	DOX	LMB	U1G	D3KO	Cl8	pSB_D3_WT	5	0.828	74	13.385	51	103	61.279	73	3626	125.111	68.675	41.555	0	283	8591.96	64	508400	1.203	23	DOX_LMB
						102	DOX	LMB	U1G	D3KO	Cl8	pSB_D3_WT	5	0.828	80.531	11.275	61	104	66.687	79	3946	125.111	73.026	41.285	0	301	9136.31	68	540610	1.242	23.25	DOX_LMB
						103	DOX	LMB	U1G	D3KO	Cl8	pSB_D3_WT	5	0.828	77.163	11.657	45	104	63.899	78	3781	125.111	69.675	41.168	0	297	8717.09	65	515804	1.257	23.5	DOX_LMB
						104	DOX	LMB	U1G	D3KO	Cl8	pSB_D3_WT	5	0.828	61.796	18.575	26	98	51.173	62	3028	125.111	66.242	41.144	0	285	8287.54	61	490387	0.928	23.75	DOX_LMB
						105	DOX	LMB	U1G	D3KO	Cl8	pSB_D3_WT	5	0.828	76.837	12.084	57	105	63.629	78	3765	125.111	69.819	41.193	0	277	8735.12	66	516871	1.244	24	DOX_LMB
						106	DOX	LMB	U1G	D3KO	Cl8	pSB_D3_WT	5	0.828	77.061	13.041	58	113	63.814	73	3776	125.111	67.063	40.532	0	273	8390.24	63	496464	1.343	24.25	DOX_LMB
						107	DOX	LMB	U1G	D3KO	Cl8	pSB_D3_WT	5	0.828	72.449	11.946	49	99	59.995	71	3550	125.111	69.475	41.249	0	275	8692.11	65	514326	1.137	24.5	DOX_LMB
						108	DOX	LMB	U1G	D3KO	Cl8	pSB_D3_WT	5	0.828	71.816	17.467	46	107	59.471	71	3519	125.111	73.648	42.048	0	279	9214.13	69	545215	1.013	24.75	DOX_LMB
						109	DOX	LMB	U1G	D3KO	Cl8	pSB_D3_WT	5	0.828	84.816	10.645	62	104	70.236	87	4156	125.111	72.384	41.781	0	343	9056	67	535858	1.368	25	DOX_LMB
						110	DOX	LMB	U1G	D3KO	Cl8	pSB_D3_WT	5	0.828	65.959	9.796	48	87	54.621	65	3232	125.111	67.685	41.268	0	328	8468.15	63	501074	1.009	25.25	DOX_LMB
						111	DOX	LMB	U1G	D3KO	Cl8	pSB_D3_WT	5	0.828	71.02	11.521	40	95	58.812	70	3480	125.111	67.317	41.978	0	263	8422.06	63	498347	1.163	25.5	DOX_LMB
						112	DOX	LMB	U1G	D3KO	Cl8	pSB_D3_WT	5	0.828	76.163	7.431	60	89	63.071	76	3732	125.111	75.368	42.021	0	345	9429.31	71	557947	1.076	25.75	DOX_LMB
						113	DOX	LMB	U1G	D3KO	Cl8	pSB_D3_WT	5	0.828	69.714	9.051	52	93	57.73	69	3416	125.111	68.412	41.175	0	286	8559.11	63	506456	1.093	26	DOX_LMB
						114	DOX	LMB	U1G	D3KO	Cl8	pSB_D3_WT	5	0.828	77.939	10.736	60	100	64.541	74	3819	125.111	69.14	40.832	0	310	8650.15	65	511843	1.295	26.25	DOX_LMB
						115	DOX	LMB	U1G	D3KO	Cl8	pSB_D3_WT	5	0.828	67.612	9.023	50	88	55.99	67	3313	125.111	71.248	42.086	0	290	8913.94	66	527452	0.964	26.5	DOX_LMB
						116	DOX	LMB	U1G	D3KO	Cl8	pSB_D3_WT	5	0.828	72.959	7.976	54	92	60.417	72	3575	125.111	67.276	40.615	0	317	8416.98	64	498046	1.219	26.75	DOX_LMB
						117	DOX	LMB	U1G	D3KO	Cl8	pSB_D3_WT	5	0.828	70.673	16.797	37	103	58.525	66	3463	125.111	67.58	41.364	0	389	8455	63	500296	1.145	27	DOX_LMB
						118	DOX	LMB	U1G	D3KO	Cl8	pSB_D3_WT	5	0.828	69.49	9.348	56	93	57.544	69	3405	125.111	70.76	41.441	0	293	8852.8	66	523834	1.025	27.25	DOX_LMB
						119	DOX	LMB	U1G	D3KO	Cl8	pSB_D3_WT	5	0.828	83.837	13.045	61	115	69.425	82	4108	125.111	69.672	41.188	0	273	8716.68	65	515780	1.435	27.5	DOX_LMB
						120	DOX	LMB	U1G	D3KO	Cl8	pSB_D3_WT	5	0.828	65.939	10.347	49	85	54.604	65	3231	125.111	69.376	40.999	0	288	8679.7	64	513592	0.965	27.75	DOX_LMB
						121	DOX	LMB	U1G	D3KO	Cl8	pSB_D3_WT	5	0.828	65.49	12.644	42	99	54.232	64	3209	125.111	69.01	41.112	0	272	8633.87	64	510880	0.962	28	DOX_LMB
						122	DOX	LMB	U1G	D3KO	Cl8	pSB_D3_WT	5	0.828	79.673	10.119	58	102	65.978	81	3904	125.111	71.337	41.414	0	320	8925.01	67	528107	1.271	28.25	DOX_LMB
						123	DOX	LMB	U1G	D3KO	Cl8	pSB_D3_WT	5	0.828	69.837	11.214	42	90	57.832	69	3422	125.111	67.643	41.036	0	288	8462.84	63	500760	1.119	28.5	DOX_LMB
						124	DOX	LMB	U1G	D3KO	Cl8	pSB_D3_WT	5	0.828	63.837	11.714	39	95	52.863	64	3128	125.111	69.183	41.723	0	320	8655.5	65	512160	0.913	28.75	DOX_LMB
						125	DOX	LMB	U1G	D3KO	Cl8	pSB_D3_WT	5	0.828	75.878	15.46	44	102	62.834	77	3718	125.111	69.253	40.77	0	277	8664.27	65	512679	1.236	29	DOX_LMB
						126	DOX	LMB	U1G	D3KO	Cl8	pSB_D3_WT	5	0.828	70.735	12.859	47	96	58.575	71	3466	125.111	69.158	41.029	0	297	8652.4	65	511976	1.1	29.25	DOX_LMB
						127	DOX	LMB	U1G	D3KO	Cl8	pSB_D3_WT	5	0.828	70.939	9.159	54	97	58.744	70	3476	125.111	68.291	40.321	0	290	8543.93	64	505558	1.131	29.5	DOX_LMB
						128	DOX	LMB	U1G	D3KO	Cl8	pSB_D3_WT	5	0.828	61.857	11.631	37	85	51.224	62	3031	125.111	66.161	41.273	0	294	8277.48	61	489792	0.932	29.75	DOX_LMB
						129	DOX	LMB	U1G	D3KO	Cl8	pSB_D3_WT	5	0.828	58.653	9.451	42	75	48.571	59	2874	125.111	69.088	41.7	0	286	8643.66	64	511459	0.775	30	DOX_LMB
						130	DOX	LMB	U1G	D3KO	Cl8	pSB_D3_WT	5	0.828	72.857	6.883	59	86	60.333	74	3570	125.111	67.723	41.879	0	285	8472.86	63	501353	1.202	30.25	DOX_LMB
						131	DOX	LMB	U1G	D3KO	Cl8	pSB_D3_WT	5	0.828	75.102	12.338	52	98	62.192	74	3680	125.111	68.367	40.967	0	284	8553.43	64	506120	1.243	30.5	DOX_LMB
						132	DOX	LMB	U1G	D3KO	Cl8	pSB_D3_WT	5	0.828	69.673	8.941	48	84	57.697	69	3414	125.111	72.625	41.401	0	292	9086.17	68	537643	0.984	30.75	DOX_LMB
						133	DOX	LMB	U1G	D3KO	Cl8	pSB_D3_WT	5	0.828	65.469	17.829	41	102	54.215	63	3208	125.111	70.595	41.611	0	324	8832.18	66	522614	0.924	31	DOX_LMB
						134	DOX	LMB	U1G	D3KO	Cl8	pSB_D3_WT	5	0.828	73.612	12.606	53	99	60.958	70	3607	125.111	67.26	40.437	0	271	8414.9	63	497923	1.238	31.25	DOX_LMB
						135	DOX	LMB	U1G	D3KO	Cl8	pSB_D3_WT	5	0.828	74.755	11.452	55	98	61.905	74	3663	125.111	70.275	41.386	0	293	8792.11	66	520243	1.175	31.5	DOX_LMB
						136	DOX	LMB	U1G	D3KO	Cl8	pSB_D3_WT	5	0.828	67.388	16.208	32	98	55.804	70	3302	125.111	67.596	41.731	0	274	8456.95	62	500411	1.052	31.75	DOX_LMB
						137	DOX	LMB	U1G	D3KO	Cl8	pSB_D3_WT	5	0.828	73.959	10.012	52	93	61.246	74	3624	125.111	68.249	41.075	0	336	8538.69	64	505248	1.216	32	DOX_LMB
						138	DOX	LMB	U1G	D3KO	Cl8	pSB_D3_WT	5	0.828	71.061	13.009	38	97	58.846	70	3482	125.111	70.577	41.267	0	282	8829.88	66	522478	1.07	32.25	DOX_LMB
						139	DOX	LMB	U1G	D3KO	Cl8	pSB_D3_WT	5	0.828	78.551	9.566	58	98	65.048	78	3849	125.111	68.446	40.967	0	404	8563.31	64	506705	1.336	32.5	DOX_LMB
						140	DOX	LMB	U1G	D3KO	Cl8	pSB_D3_WT	5	0.828	81.143	9.802	54	104	67.194	80	3976	125.111	68.441	40.585	0	306	8562.71	64	506669	1.407	32.75	DOX_LMB
						141	DOX	LMB	U1G	D3KO	Cl8	pSB_D3_WT	5	0.828	56.531	10.219	37	79	46.813	57	2770	125.111	66.098	40.52	0	331	8269.52	62	489321	0.777	33	DOX_LMB
						142	DOX	LMB	U1G	D3KO	Cl8	pSB_D3_WT	5	0.828	70.959	8.834	49	86	58.761	73	3477	125.111	69.607	40.762	0	270	8708.52	65	515297	1.094	33.25	DOX_LMB
						143	DOX	LMB	U1G	D3KO	Cl8	pSB_D3_WT	5	0.828	75.816	9.926	53	93	62.784	77	3715	125.111	71.862	40.727	0	270	8990.77	67	531998	1.158	33.5	DOX_LMB
						144	DOX	LMB	U1G	D3KO	Cl8	pSB_D3_WT	5	0.828	67.082	11.509	47	86	55.55	67	3287	125.111	66.279	40.76	0	269	8292.24	62	490665	1.081	33.75	DOX_LMB
						145	DOX	LMB	U1G	D3KO	Cl8	pSB_D3_WT	5	0.828	72.755	18.024	42	104	60.249	70	3565	125.111	69.187	41.146	0	252	8656.05	64	512192	1.154	34	DOX_LMB
						146	DOX	LMB	U1G	D3KO	Cl8	pSB_D3_WT	5	0.828	81.061	12.569	59	103	67.127	84	3972	125.111	68.802	40.779	0	299	8607.81	64	509338	1.392	34.25	DOX_LMB
						147	DOX	LMB	U1G	D3KO	Cl8	pSB_D3_WT	5	0.828	61.367	6.667	49	81	50.818	61	3007	125.111	70.16	41.074	0	315	8777.71	65	519391	0.826	34.5	DOX_LMB
						148	DOX	LMB	U1G	D3KO	Cl8	pSB_D3_WT	5	0.828	76.122	14.675	51	106	63.037	77	3730	125.111	69.017	41.207	0	313	8634.8	64	510935	1.25	34.75	DOX_LMB
						149	DOX	LMB	U1G	D3KO	Cl8	pSB_D3_WT	5	0.828	70.612	12.835	43	98	58.474	68	3460	125.111	67.795	40.962	0	249	8481.84	64	501884	1.136	35	DOX_LMB
						150	DOX	LMB	U1G	D3KO	Cl8	pSB_D3_WT	5	0.828	74.571	13.664	41	109	61.753	77	3654	125.111	67.663	41.283	0	312	8465.34	63	500908	1.252	35.25	DOX_LMB
						151	DOX	LMB	U1G	D3KO	Cl8	pSB_D3_WT	5	0.828	74.531	8.73	52	94	61.719	75	3652	125.111	67.972	41.214	0	330	8504.05	63	503198	1.24	35.5	DOX_LMB
						152	DOX	LMB	U1G	D3KO	Cl8	pSB_D3_WT	5	0.828	66.551	11.429	39	92	55.111	65	3261	125.111	70.201	41.366	0	284	8782.91	65	519699	0.962	35.75	DOX_LMB
						153	DOX	LMB	U1G	D3KO	Cl8	pSB_D3_WT	5	0.828	69.837	6.715	52	85	57.832	70	3422	125.111	68.19	41.204	0	300	8531.25	64	504808	1.103	36	DOX_LMB
						154	DOX	LMB	U1G	D3KO	Cl8	pSB_D3_WT	5	0.828	77.367	12.11	55	101	64.068	75	3791	125.111	68.705	41.324	0	280	8595.71	64	508622	1.294	36.25	DOX_LMB
						155	DOX	LMB	U1G	D3KO	Cl8	pSB_D3_WT	5	0.828	82.245	11.039	58	100	68.107	82	4030	125.111	70.206	40.741	0	289	8783.5	66	519734	1.374	36.5	DOX_LMB
						156	DOX	LMB	U1G	D3KO	Cl8	pSB_D3_WT	5	0.828	59.388	10.661	32	86	49.179	60	2910	125.111	66.03	40.885	0	295	8261.08	61	488821	0.863	36.75	DOX_LMB
						157	DOX	LMB	U1G	D3KO	Cl8	pSB_D3_WT	5	0.828	64.939	9.59	49	83	53.776	64	3182	125.111	68.473	40.744	0	253	8566.75	64	506908	0.96	37	DOX_LMB
						158	DOX	LMB	U1G	D3KO	Cl8	pSB_D3_WT	5	0.828	68.592	8.617	51	88	56.801	67	3361	125.111	65.744	40.724	0	266	8225.26	61	486702	1.142	37.25	DOX_LMB
						159	DOX	LMB	U1G	D3KO	Cl8	pSB_D3_WT	5	0.828	62.735	14.099	38	98	51.951	59	3074	125.111	65.59	41.586	0	291	8206.01	60	485563	0.973	37.5	DOX_LMB
						160	DOX	LMB	U1G	D3KO	Cl8	pSB_D3_WT	5	0.828	67.306	11.42	45	87	55.736	68	3298	125.111	68.402	41.344	0	285	8557.79	63	506378	1.027	37.75	DOX_LMB
						161	DOX	LMB	U1G	D3KO	Cl8	pSB_D3_WT	5	0.828	62.204	8.537	47	80	51.511	62	3048	125.111	68.537	41.29	0	386	8574.72	63	507380	0.884	38	DOX_LMB
						162	DOX	LMB	U1G	D3KO	Cl8	pSB_D3_WT	5	0.828	61.388	8.041	49	78	50.835	60	3008	125.111	69.454	41.751	0	310	8689.49	64	514171	0.841	38.25	DOX_LMB
						163	DOX	LMB	U1G	D3KO	Cl8	pSB_D3_WT	5	0.828	69.98	11.782	41	91	57.95	70	3429	125.111	67.148	41.445	0	297	8400.94	62	497097	1.138	38.5	DOX_LMB
						164	DOX	LMB	U1G	D3KO	Cl8	pSB_D3_WT	5	0.828	70.898	13.379	47	97	58.711	68	3474	125.111	70.175	41.647	0	274	8779.69	65	519508	1.077	38.75	DOX_LMB
						165	DOX	LMB	U1G	D3KO	Cl8	pSB_D3_WT	5	0.828	60.735	14.805	35	97	50.294	58	2976	125.111	67.062	41.45	0	281	8390.16	62	496459	0.877	39	DOX_LMB
						166	DOX	LMB	U1G	D3KO	Cl8	pSB_D3_WT	5	0.828	74.776	10.907	51	96	61.922	74	3664	125.111	66.986	41.136	0	284	8380.69	62	495899	1.28	39.25	DOX_LMB
						167	DOX	LMB	U1G	D3KO	Cl8	pSB_D3_WT	5	0.828	71.082	9.598	52	87	58.863	72	3483	125.111	70.514	41.017	0	279	8822.05	66	522015	1.072	39.5	DOX_LMB
						168	DOX	LMB	U1G	D3KO	Cl8	pSB_D3_WT	5	0.828	65.02	13.774	36	93	53.843	68	3186	125.111	67.912	40.981	0	316	8496.51	63	502752	0.977	39.75	DOX_LMB
						169	DOX	LMB	U1G	D3KO	Cl8	pSB_D3_WT	5	0.828	58.592	12.351	33	90	48.52	58	2871	125.111	67.286	41.005	0	271	8418.14	63	498115	0.811	40	DOX_LMB
						170	DOX	LMB	U1G	D3KO	Cl8	pSB_D3_WT	5	0.828	77.551	11.249	54	111	64.22	75	3800	125.111	68.026	41.264	0	295	8510.74	63	503594	1.323	40.25	DOX_LMB
						171	DOX	LMB	U1G	D3KO	Cl8	pSB_D3_WT	5	0.828	65.102	9.441	47	83	53.911	66	3190	125.111	66.886	40.913	0	274	8368.19	63	495159	1.006	40.5	DOX_LMB
						172	DOX	LMB	U1G	D3KO	Cl8	pSB_D3_WT	5	0.828	72.408	11.914	43	95	59.961	73	3548	125.111	66.51	40.977	0	284	8321.17	61	492377	1.228	40.75	DOX_LMB
						173	DOX	LMB	U1G	D3KO	Cl8	pSB_D3_WT	5	0.828	74.776	13.689	45	106	61.922	75	3664	125.111	69.094	40.494	0	274	8644.4	65	511503	1.211	41	DOX_LMB
						174	DOX	LMB	U1G	D3KO	Cl8	pSB_D3_WT	5	0.828	80.49	15.118	51	117	66.654	78	3944	125.111	68.996	40.898	0	282	8632.08	64	510774	1.369	41.25	DOX_LMB
						175	DOX	LMB	U1G	D3KO	Cl8	pSB_D3_WT	5	0.828	80.347	13.868	57	106	66.535	82	3937	125.111	67.439	40.717	0	300	8437.36	63	499252	1.422	41.5	DOX_LMB
						176	DOX	LMB	U1G	D3KO	Cl8	pSB_D3_WT	5	0.828	71.449	10.324	52	101	59.167	71	3501	125.111	68.265	40.649	0	253	8540.65	63	505364	1.146	41.75	DOX_LMB
						177	DOX	LMB	U1G	D3KO	Cl8	pSB_D3_WT	5	0.828	69.286	11.053	53	104	57.375	69	3395	125.111	69.869	41.113	0	295	8741.34	65	517239	1.042	42	DOX_LMB
						178	DOX	LMB	U1G	D3KO	Cl8	pSB_D3_WT	5	0.828	57.837	17.033	26	91	47.895	59	2834	125.111	69.521	41.388	0	332	8697.84	64	514665	0.745	42.25	DOX_LMB
						179	DOX	LMB	U1G	D3KO	Cl8	pSB_D3_WT	5	0.828	78.796	10.194	56	100	65.251	80	3861	125.111	70.458	41.616	0	284	8815.02	66	521599	1.276	42.5	DOX_LMB
						180	DOX	LMB	U1G	D3KO	Cl8	pSB_D3_WT	5	0.828	58.061	13.09	34	82	48.081	57	2845	125.111	64.93	39.935	0	326	8123.39	60	480674	0.85	42.75	DOX_LMB
						181	DOX	LMB	U1G	D3KO	Cl8	pSB_D3_WT	5	0.828	69.571	14.516	42	101	57.612	70	3409	125.111	71.136	40.992	0	312	8899.86	66	526619	1.017	43	DOX_LMB
						182	DOX	LMB	U1G	D3KO	Cl8	pSB_D3_WT	5	0.828	64.224	8.837	42	82	53.184	66	3147	125.111	67.429	41.583	0	304	8436.04	62	499174	0.967	43.25	DOX_LMB
						183	DOX	LMB	U1G	D3KO	Cl8	pSB_D3_WT	5	0.828	67.571	8.057	51	88	55.956	68	3311	125.111	70.441	41.498	0	275	8812.98	65	521478	0.983	43.5	DOX_LMB
						184	DOX	LMB	U1G	D3KO	Cl8	pSB_D3_WT	5	0.828	74.041	9.859	52	96	61.313	74	3628	125.111	69.026	41.062	0	303	8635.93	64	511002	1.194	43.75	DOX_LMB
						185	DOX	LMB	U1G	D3KO	Cl8	pSB_D3_WT	5	0.828	65.98	10.672	49	85	54.638	64	3233	125.111	65.886	40.772	0	280	8243.09	61	487757	1.06	44	DOX_LMB
						186	DOX	LMB	U1G	D3KO	Cl8	pSB_D3_WT	5	0.828	71.755	9.16	57	90	59.42	70	3516	125.111	68.358	40.889	0	276	8552.3	64	506053	1.151	44.25	DOX_LMB
						187	DOX	LMB	U1G	D3KO	Cl8	pSB_D3_WT	5	0.828	75.551	6.134	64	86	62.564	75	3702	125.111	68.158	41.626	0	322	8527.27	63	504572	1.263	44.5	DOX_LMB
						188	DOX	LMB	U1G	D3KO	Cl8	pSB_D3_WT	5	0.828	82.755	9.917	65	103	68.53	82	4055	125.111	70.865	40.794	0	304	8866.01	66	524616	1.365	44.75	DOX_LMB
						189	DOX	LMB	U1G	D3KO	Cl8	pSB_D3_WT	5	0.828	64.286	8.458	39	81	53.235	64	3150	125.111	66.393	41.167	0	284	8306.43	62	491505	0.996	45	DOX_LMB
						190	DOX	LMB	U1G	D3KO	Cl8	pSB_D3_WT	5	0.828	74.898	13.736	50	102	62.023	71	3670	125.111	66.247	40.76	0	276	8288.18	61	490425	1.31	45.25	DOX_LMB
						191	DOX	LMB	U1G	D3KO	Cl8	pSB_D3_WT	5	0.828	67.571	12.32	44	91	55.956	68	3311	125.111	67.375	40.834	0	282	8429.31	63	498776	1.063	45.5	DOX_LMB
						192	DOX	LMB	U1G	D3KO	Cl8	pSB_D3_WT	5	0.828	68.592	13.647	45	104	56.801	68	3361	125.111	67.296	40.561	0	281	8419.46	62	498193	1.094	45.75	DOX_LMB
						193	DOX	LMB	U1G	D3KO	Cl8	pSB_D3_WT	5	0.828	71.776	11.422	49	95	59.437	70	3517	125.111	70.154	41.241	0	335	8777	66	519349	1.1	46	DOX_LMB
						194	DOX	LMB	U1G	D3KO	Cl8	pSB_D3_WT	5	0.828	66.653	11.625	43	86	55.195	67	3266	125.111	68.108	41.526	0	306	8521.05	63	504204	1.017	46.25	DOX_LMB
						195	DOX	LMB	U1G	D3KO	Cl8	pSB_D3_WT	5	0.828	74.612	12.55	51	98	61.786	74	3656	125.111	68.476	40.91	0	281	8567.13	64	506931	1.226	46.5	DOX_LMB
						196	DOX	LMB	U1G	D3KO	Cl8	pSB_D3_WT	5	0.828	70.959	9.195	46	90	58.761	71	3477	125.111	70.06	40.775	0	268	8765.27	66	518655	1.081	46.75	DOX_LMB
						197	DOX	LMB	U1G	D3KO	Cl8	pSB_D3_WT	5	0.828	70.061	14.528	45	98	58.018	70	3433	125.111	66.644	39.61	0	279	8337.85	63	493364	1.156	47	DOX_LMB
						198	DOX	LMB	U1G	D3KO	Cl8	pSB_D3_WT	5	0.828	64.531	15.526	38	97	53.438	62	3162	125.111	65.306	40.497	0	291	8170.44	61	483458	1.034	47.25	DOX_LMB
						199	DOX	LMB	U1G	D3KO	Cl8	pSB_D3_WT	5	0.828	75.367	12.138	55	97	62.412	75	3693	125.111	67.629	41.22	0	280	8461.09	63	500656	1.275	47.5	DOX_LMB
						200	DOX	LMB	U1G	D3KO	Cl8	pSB_D3_WT	5	0.828	62.02	10.854	43	86	51.359	61	3039	125.111	67.322	40.732	0	289	8422.69	62	498384	0.907	47.75	DOX_LMB
						201	DOX	LMB	U1G	D3KO	Cl8	pSB_D3_WT	5	0.828	75.49	10.383	52	93	62.513	77	3699	125.111	66.268	40.826	0	245	8290.87	61	490584	1.327	48	DOX_LMB
						202	DOX	LMB	U1G	D3KO	Cl8	pSB_D3_WT	5	0.828	70.776	11.857	48	92	58.609	70	3468	125.111	71.416	40.978	0	302	8934.86	67	528690	1.041	48.25	DOX_LMB
						203	DOX	LMB	U1G	D3KO	Cl8	pSB_D3_WT	5	0.828	66.224	11.175	43	89	54.84	66	3245	125.111	67.759	40.349	0	252	8477.34	63	501618	1.015	48.5	DOX_LMB
						204	DOX	LMB	U1G	D3KO	Cl8	pSB_D3_WT	5	0.828	73.816	10.189	48	92	61.127	73	3617	125.111	70.968	41.256	0	328	8878.89	66	525378	1.131	48.75	DOX_LMB
						205	DOX	LMB	U1G	D3KO	Cl8	pSB_D3_WT	5	0.828	74.816	9.322	52	93	61.955	76	3666	125.111	67.373	41.368	0	311	8429.11	63	498764	1.268	49	DOX_LMB
						206	DOX	LMB	U1G	D3KO	Cl8	pSB_D3_WT	5	0.828	68.429	6.792	53	85	56.666	68	3353	125.111	66.217	40.124	0	278	8284.5	62	490207	1.122	49.25	DOX_LMB
						207	DOX	LMB	U1G	D3KO	Cl8	pSB_D3_WT	5	0.828	66.367	12.713	39	88	54.959	66	3252	125.111	68.556	41.477	0	310	8577.12	64	507522	0.998	49.5	DOX_LMB
						208	DOX	LMB	U1G	D3KO	Cl8	pSB_D3_WT	5	0.828	67.51	8.431	50	83	55.905	68	3308	125.111	67.227	40.661	0	293	8410.79	63	497680	1.066	49.75	DOX_LMB
						209	DOX	LMB	U1G	D3KO	Cl8	pSB_D3_WT	5	0.828	68.163	11.074	50	100	56.446	69	3340	125.111	70.925	41.071	0	260	8873.51	66	525060	0.986	50	DOX_LMB
						210	DOX	LMB	U1G	D3KO	Cl8	pSB_D3_WT	5	0.828	75.347	10.635	53	98	62.395	76	3692	125.111	68.651	41.254	0	303	8588.99	64	508224	1.241	50.25	DOX_LMB
						211	DOX	LMB	U1G	D3KO	Cl8	pSB_D3_WT	5	0.828	69.102	9.102	53	93	57.223	67	3386	125.111	69.148	41.365	0	307	8651.14	65	511902	1.056	50.5	DOX_LMB
						212	DOX	LMB	U1G	D3KO	Cl8	pSB_D3_WT	5	0.828	86.061	14.907	61	118	71.267	85	4217	125.111	69.857	41.135	0	307	8739.87	65	517152	1.488	50.75	DOX_LMB
						213	DOX	LMB	U1G	D3KO	Cl8	pSB_D3_WT	5	0.828	76.673	8.917	59	98	63.493	75	3757	125.111	66.202	41.104	0	276	8282.57	62	490093	1.364	51	DOX_LMB
						214	DOX	LMB	U1G	D3KO	Cl8	pSB_D3_WT	5	0.828	68.776	13.759	45	92	56.953	66	3370	125.111	66.487	40.931	0	282	8318.2	62	492201	1.124	51.25	DOX_LMB
						215	DOX	LMB	U1G	D3KO	Cl8	pSB_D3_WT	5	0.828	63.49	15.519	31	98	52.576	62	3111	125.111	65.787	40.766	0	306	8230.69	62	487023	0.99	51.5	DOX_LMB
						216	DOX	LMB	U1G	D3KO	Cl8	pSB_D3_WT	5	0.828	61.939	12.032	45	91	51.292	62	3035	125.111	64.631	40.647	0	273	8085.99	60	478461	0.975	51.75	DOX_LMB
						217	DOX	LMB	U1G	D3KO	Cl8	pSB_D3_WT	5	0.828	57.633	10.199	39	78	47.726	55	2824	125.111	66.236	40.621	0	266	8286.81	62	490344	0.807	52	DOX_LMB
						218	DOX	LMB	U1G	D3KO	Cl8	pSB_D3_WT	5	0.828	56.082	10.332	30	73	46.441	59	2748	125.111	66.701	40.675	0	261	8345	61	493787	0.752	52.25	DOX_LMB
						219	DOX	LMB	U1G	D3KO	Cl8	pSB_D3_WT	5	0.828	77.082	13.994	58	104	63.831	74	3777	125.111	66.321	40.35	0	282	8297.43	62	490972	1.371	52.5	DOX_LMB
						220	DOX	LMB	U1G	D3KO	Cl8	pSB_D3_WT	5	0.828	70.224	10.455	53	96	58.153	69	3441	125.111	68.016	40.962	0	276	8509.56	62	503524	1.119	52.75	DOX_LMB
						221	DOX	LMB	U1G	D3KO	Cl8	pSB_D3_WT	5	0.828	67.245	10.767	50	94	55.686	68	3295	125.111	67.02	41.38	0	316	8384.87	62	496146	1.064	53	DOX_LMB
						222	DOX	LMB	U1G	D3KO	Cl8	pSB_D3_WT	5	0.828	60.98	9.362	37	78	50.497	61	2988	125.111	65.287	40.505	0	265	8168.16	61	483323	0.929	53.25	DOX_LMB
						223	DOX	LMB	U1G	D3KO	Cl8	pSB_D3_WT	5	0.828	64.959	6.739	51	76	53.793	64	3183	125.111	69.879	40.832	0	290	8742.56	65	517311	0.927	53.5	DOX_LMB
						224	DOX	LMB	U1G	D3KO	Cl8	pSB_D3_WT	5	0.828	65.592	9.684	48	87	54.317	64	3214	125.111	67.043	40.245	0	276	8387.84	62	496322	1.016	53.75	DOX_LMB
						225	DOX	LMB	U1G	D3KO	Cl8	pSB_D3_WT	5	0.828	71.776	6.279	57	85	59.437	72	3517	125.111	67.732	40.321	0	297	8473.95	63	501417	1.171	54	DOX_LMB
						226	DOX	LMB	U1G	D3KO	Cl8	pSB_D3_WT	5	0.828	69.265	9.891	46	88	57.359	69	3394	125.111	68.359	40.518	0	290	8552.5	64	506065	1.083	54.25	DOX_LMB
						227	DOX	LMB	U1G	D3KO	Cl8	pSB_D3_WT	5	0.828	72.041	15.623	44	98	59.657	73	3530	125.111	67.181	40.777	0	243	8405.05	62	497340	1.196	54.5	DOX_LMB
						228	DOX	LMB	U1G	D3KO	Cl8	pSB_D3_WT	5	0.828	70.041	8.463	57	88	58.001	68	3432	125.111	67.774	40.196	0	286	8479.2	64	501728	1.121	54.75	DOX_LMB
						229	DOX	LMB	U1G	D3KO	Cl8	pSB_D3_WT	5	0.828	63.653	12.293	40	88	52.711	66	3119	125.111	67.989	41.218	0	312	8506.12	63	503321	0.937	55	DOX_LMB
						230	DOX	LMB	U1G	D3KO	Cl8	pSB_D3_WT	5	0.828	62.061	12.589	38	98	51.393	60	3041	125.111	66.153	40.46	0	311	8276.39	61	489727	0.938	55.25	DOX_LMB
						231	DOX	LMB	U1G	D3KO	Cl8	pSB_D3_WT	5	0.828	62.612	12.357	39	95	51.849	64	3068	125.111	65.293	40.984	0	270	8168.85	61	483364	0.977	55.5	DOX_LMB
						232	DOX	LMB	U1G	D3KO	Cl8	pSB_D3_WT	5	0.828	68.122	8.095	48	81	56.412	69	3338	125.111	66.418	40.927	0	327	8309.61	61	491693	1.107	55.75	DOX_LMB
						233	DOX	LMB	U1G	D3KO	Cl8	pSB_D3_WT	5	0.828	66.143	8.739	49	81	54.773	65	3241	125.111	64.25	40.315	0	290	8038.38	59	475644	1.116	56	DOX_LMB
						234	DOX	LMB	U1G	D3KO	Cl8	pSB_D3_WT	5	0.828	69.163	9.152	49	88	57.274	68	3389	125.111	67.897	40.948	0	283	8494.58	63	502638	1.093	56.25	DOX_LMB
						235	DOX	LMB	U1G	D3KO	Cl8	pSB_D3_WT	5	0.828	69.939	13.824	46	96	57.916	68	3427	125.111	66.075	41.101	0	308	8266.64	60	489150	1.171	56.5	DOX_LMB
						236	DOX	LMB	U1G	D3KO	Cl8	pSB_D3_WT	5	0.828	66.367	7.535	50	82	54.959	66	3252	125.111	65.944	40.148	0	270	8250.31	61	488184	1.07	56.75	DOX_LMB
						237	DOX	LMB	U1G	D3KO	Cl8	pSB_D3_WT	5	0.828	63.694	10.023	46	84	52.745	64	3121	125.111	65.692	40.222	0	268	8218.72	61	486315	0.998	57	DOX_LMB
						238	DOX	LMB	U1G	D3KO	Cl8	pSB_D3_WT	5	0.828	66.51	11.778	44	92	55.077	66	3259	125.111	66.165	41.043	0	298	8277.96	62	489820	1.068	57.25	DOX_LMB
						239	DOX	LMB	U1G	D3KO	Cl8	pSB_D3_WT	5	0.828	70.939	12.81	40	106	58.744	71	3476	125.111	65.116	40.967	0	277	8146.75	60	482056	1.233	57.5	DOX_LMB
						240	DOX	LMB	U1G	D3KO	Cl8	pSB_D3_WT	5	0.828	76.939	13.848	52	100	63.713	79	3770	125.111	70.367	40.727	0	286	8803.65	66	520926	1.23	57.75	DOX_LMB
						241	DOX	LMB	U1G	D3KO	Cl8	pSB_D3_WT	5	0.828	75.735	14.663	36	96	62.716	79	3711	125.111	66.389	40.897	0	282	8305.93	62	491475	1.329	58	DOX_LMB
						242	DOX	LMB	U1G	D3KO	Cl8	pSB_D3_WT	5	0.828	63.102	8.673	47	80	52.255	64	3092	125.111	64.493	40.833	0	305	8068.8	60	477444	1.015	58.25	DOX_LMB
						243	DOX	LMB	U1G	D3KO	Cl8	pSB_D3_WT	5	0.828	64.592	11.604	39	94	53.488	67	3165	125.111	67.002	40.371	0	277	8382.64	62	496014	0.989	58.5	DOX_LMB
						244	DOX	LMB	U1G	D3KO	Cl8	pSB_D3_WT	5	0.828	71.449	11.496	40	98	59.167	72	3501	125.111	67.598	40.862	0	292	8457.22	63	500427	1.166	58.75	DOX_LMB
						245	DOX	LMB	U1G	D3KO	Cl8	pSB_D3_WT	5	0.828	77.857	5.831	64	91	64.474	79	3815	125.111	70.077	40.837	0	271	8767.38	66	518780	1.263	59	DOX_LMB
						246	DOX	LMB	U1G	D3KO	Cl8	pSB_D3_WT	5	0.828	66.224	10.445	44	94	54.84	65	3245	125.111	65.813	40.312	0	259	8233.95	61	487216	1.07	59.25	DOX_LMB
						247	DOX	LMB	U1G	D3KO	Cl8	pSB_D3_WT	5	0.828	60.204	12.092	39	92	49.855	59	2950	125.111	64.14	40.252	0	279	8024.56	60	474826	0.936	59.5	DOX_LMB
						248	DOX	LMB	U1G	D3KO	Cl8	pSB_D3_WT	5	0.828	72.204	12.408	51	94	59.792	72	3538	125.111	68.031	40.538	0	289	8511.42	63	503634	1.174	59.75	DOX_LMB
						1	DOX	LMB	U1G	D3KO	Cl8	pSB_D3_WT	6	0.828	76.041	10.83	60	117	62.969	75	3726	111.692	67.133	41.763	0	273	7498.18	62	443679	1.119	-2	DOX_LMB
						2	DOX	LMB	U1G	D3KO	Cl8	pSB_D3_WT	6	0.828	73.02	10.313	54	90	60.468	73	3578	111.692	63.454	40.837	0	286	7087.32	59	419368	1.161	-1.75	DOX_LMB
						3	DOX	LMB	U1G	D3KO	Cl8	pSB_D3_WT	6	0.828	67.49	10.571	45	89	55.888	67	3307	111.692	61.991	40.737	0	314	6923.9	57	409698	1.058	-1.5	DOX_LMB
						4	DOX	LMB	U1G	D3KO	Cl8	pSB_D3_WT	6	0.828	57.122	8.511	42	86	47.303	57	2799	111.692	64.128	40.714	0	275	7162.59	59	423822	0.717	-1.25	DOX_LMB
						5	DOX	LMB	U1G	D3KO	Cl8	pSB_D3_WT	6	0.828	68.857	10.35	48	107	57.021	68	3374	111.692	64.964	39.743	0	278	7255.98	60	429348	1.003	-1	DOX_LMB
						6	DOX	LMB	U1G	D3KO	Cl8	pSB_D3_WT	6	0.828	66.163	12.552	50	103	54.79	63	3242	111.692	63.596	40.135	0	294	7103.14	58	420304	0.972	-0.75	DOX_LMB
						7	DOX	LMB	U1G	D3KO	Cl8	pSB_D3_WT	6	0.828	62.204	12.251	38	85	51.511	62	3048	111.692	61.061	39.738	0	273	6819.99	57	403550	0.936	-0.5	DOX_LMB
						8	DOX	LMB	U1G	D3KO	Cl8	pSB_D3_WT	6	0.828	66.245	7.75	52	80	54.857	67	3246	111.692	61.94	39.817	0	252	6918.18	57	409360	1.025	-0.25	DOX_LMB
						9	DOX	LMB	U1G	D3KO	Cl8	pSB_D3_WT	6	0.828	60.204	14.294	35	95	49.855	60	2950	111.692	58.993	39.181	0	268	6589.02	54	389883	0.941	0	DOX_LMB
						10	DOX	LMB	U1G	D3KO	Cl8	pSB_D3_WT	6	0.828	59.694	9.359	45	81	49.432	58	2925	111.692	61.874	39.862	0	304	6910.87	57	408927	0.841	0.25	DOX_LMB
						11	DOX	LMB	U1G	D3KO	Cl8	pSB_D3_WT	6	0.828	44.816	7.764	30	68	37.112	45	2196	111.692	58.646	39.238	0	267	6550.27	54	387590	0.467	0.5	DOX_LMB
						12	DOX	LMB	U1G	D3KO	Cl8	pSB_D3_WT	6	0.828	71.551	11.053	57	92	59.251	70	3506	111.692	63.058	39.102	0	336	7043.04	59	416748	1.135	0.75	DOX_LMB
						13	DOX	LMB	U1G	D3KO	Cl8	pSB_D3_WT	6	0.828	56.102	12.224	34	80	46.458	56	2749	111.692	59.964	38.854	0	294	6697.52	55	396303	0.786	1	DOX_LMB
						14	DOX	LMB	U1G	D3KO	Cl8	pSB_D3_WT	6	0.828	63.837	16.627	36	93	52.863	63	3128	111.692	59.064	39.306	0	256	6596.95	54	390352	1.051	1.25	DOX_LMB
						15	DOX	LMB	U1G	D3KO	Cl8	pSB_D3_WT	6	0.828	60.51	10.579	41	86	50.109	58	2965	111.692	59.058	38.941	0	260	6596.36	54	390317	0.948	1.5	DOX_LMB
						16	DOX	LMB	U1G	D3KO	Cl8	pSB_D3_WT	6	0.828	65.98	12.372	43	92	54.638	67	3233	111.692	59.903	39.093	0	292	6690.73	55	395901	1.086	1.75	DOX_LMB
						17	DOX	LMB	U1G	D3KO	Cl8	pSB_D3_WT	6	0.828	73.265	11.679	50	96	60.671	72	3590	111.692	63.524	39.953	0	326	7095.11	59	419829	1.165	2	DOX_LMB
						18	DOX	LMB	U1G	D3KO	Cl8	pSB_D3_WT	6	0.828	69.796	9.361	52	95	57.798	70	3420	111.692	59.451	39.164	0	306	6640.16	55	392909	1.22	2.25	DOX_LMB
						19	DOX	LMB	U1G	D3KO	Cl8	pSB_D3_WT	6	0.828	68.184	10.731	38	93	56.463	69	3341	111.692	59.659	39.686	0	342	6663.45	55	394287	1.162	2.5	DOX_LMB
						20	DOX	LMB	U1G	D3KO	Cl8	pSB_D3_WT	6	0.828	55.449	10.536	34	83	45.917	57	2717	111.692	59.608	39.473	0	283	6657.69	55	393946	0.776	2.75	DOX_LMB
						21	DOX	LMB	U1G	D3KO	Cl8	pSB_D3_WT	6	0.828	53.98	9.692	37	80	44.701	52	2645	111.692	60.013	39.082	0	270	6702.95	55	396624	0.721	3	DOX_LMB
						22	DOX	LMB	U1G	D3KO	Cl8	pSB_D3_WT	6	0.828	66.735	10.484	43	92	55.263	66	3270	111.692	62.49	39.393	0	247	6979.62	58	412995	1.021	3.25	DOX_LMB
						23	DOX	LMB	U1G	D3KO	Cl8	pSB_D3_WT	6	0.828	64.02	9.344	46	79	53.015	64	3137	111.692	62.621	39.18	0	255	6994.25	58	413861	0.942	3.5	DOX_LMB
						24	DOX	LMB	U1G	D3KO	Cl8	pSB_D3_WT	6	0.828	58.735	7.881	37	80	48.638	60	2878	111.692	58.94	39.086	0	275	6583.18	54	389537	0.896	3.75	DOX_LMB
						25	DOX	LMB	U1G	D3KO	Cl8	pSB_D3_WT	6	0.828	59.918	12.232	43	95	49.618	57	2936	111.692	63.07	39.567	0	260	7044.39	58	416828	0.817	4	DOX_LMB
						26	DOX	LMB	U1G	D3KO	Cl8	pSB_D3_WT	6	0.828	62.122	9.486	48	85	51.444	61	3044	111.692	60.222	38.877	0	228	6726.3	56	398006	0.96	4.25	DOX_LMB
						27	DOX	LMB	U1G	D3KO	Cl8	pSB_D3_WT	6	0.828	60.776	12.931	39	86	50.328	58	2978	111.692	62.432	39.113	0	279	6973.13	57	412611	0.857	4.5	DOX_LMB
						28	DOX	LMB	U1G	D3KO	Cl8	pSB_D3_WT	6	0.828	64.714	8.287	45	78	53.59	65	3171	111.692	60.598	38.93	0	257	6768.28	56	400490	1.024	4.75	DOX_LMB
						29	DOX	LMB	U1G	D3KO	Cl8	pSB_D3_WT	6	0.828	74.061	11.771	54	103	61.33	74	3629	111.692	59.375	38.677	0	272	6631.71	55	392409	1.354	5	DOX_LMB
						30	DOX	LMB	U1G	D3KO	Cl8	pSB_D3_WT	6	0.828	57.286	9.387	37	78	47.438	58	2807	111.692	57.422	38.811	0	249	6413.58	52	379502	0.898	5.25	DOX_LMB
						31	DOX	LMB	U1G	D3KO	Cl8	pSB_D3_WT	6	0.828	68.163	12.914	48	99	56.446	68	3340	111.692	60.579	38.599	0	285	6766.19	56	400366	1.127	5.5	DOX_LMB
						32	DOX	LMB	U1G	D3KO	Cl8	pSB_D3_WT	6	0.828	56.429	7.903	37	70	46.729	57	2765	111.692	57.305	38.659	0	236	6400.47	53	378726	0.874	5.75	DOX_LMB
						33	DOX	LMB	U1G	D3KO	Cl8	pSB_D3_WT	6	0.828	62.531	8.59	48	82	51.782	63	3064	111.692	60.486	39.454	0	255	6755.84	55	399754	0.963	6	DOX_LMB
						34	DOX	LMB	U1G	D3KO	Cl8	pSB_D3_WT	6	0.828	60.265	9.196	43	83	49.906	60	2953	111.692	57.768	38.91	0	312	6452.28	53	381792	0.984	6.25	DOX_LMB
						35	DOX	LMB	U1G	D3KO	Cl8	pSB_D3_WT	6	0.828	61.918	8.487	45	82	51.275	62	3034	111.692	61.181	40.13	0	272	6833.48	56	404348	0.924	6.5	DOX_LMB
						36	DOX	LMB	U1G	D3KO	Cl8	pSB_D3_WT	6	0.828	56.408	7.53	34	72	46.712	58	2764	111.692	60.051	40.022	0	300	6707.27	55	396880	0.793	6.75	DOX_LMB
						37	DOX	LMB	U1G	D3KO	Cl8	pSB_D3_WT	6	0.828	58.49	14.311	38	94	48.435	54	2866	111.692	59.8	38.826	0	269	6679.18	55	395218	0.863	7	DOX_LMB
						38	DOX	LMB	U1G	D3KO	Cl8	pSB_D3_WT	6	0.828	61.878	9.928	35	81	51.241	62	3032	111.692	60.903	39.352	0	311	6802.4	56	402509	0.931	7.25	DOX_LMB
						39	DOX	LMB	U1G	D3KO	Cl8	pSB_D3_WT	6	0.828	60.653	12.459	36	83	50.227	61	2972	111.692	60.347	38.806	0	314	6740.24	56	398831	0.912	7.5	DOX_LMB
						40	DOX	LMB	U1G	D3KO	Cl8	pSB_D3_WT	6	0.828	60.449	14.942	31	95	50.058	61	2962	111.692	59.48	38.774	0	279	6643.44	55	393103	0.932	7.75	DOX_LMB
						41	DOX	LMB	U1G	D3KO	Cl8	pSB_D3_WT	6	0.828	68.571	10.749	50	94	56.784	69	3360	111.692	61.754	39.518	0	284	6897.38	57	408129	1.097	8	DOX_LMB
						42	DOX	LMB	U1G	D3KO	Cl8	pSB_D3_WT	6	0.828	59.082	5.255	51	73	48.925	59	2895	111.692	61.409	39.351	0	264	6858.92	56	405853	0.836	8.25	DOX_LMB
						43	DOX	LMB	U1G	D3KO	Cl8	pSB_D3_WT	6	0.828	61.306	13.026	38	93	50.768	59	3004	111.692	60.366	38.318	0	230	6742.39	56	398958	0.931	8.5	DOX_LMB
						44	DOX	LMB	U1G	D3KO	Cl8	pSB_D3_WT	6	0.828	75.714	12.073	49	99	62.699	76	3710	111.692	62.547	39.249	0	265	6985.99	58	413372	1.268	8.75	DOX_LMB
						45	DOX	LMB	U1G	D3KO	Cl8	pSB_D3_WT	6	0.828	67.469	11.781	47	98	55.871	67	3306	111.692	60.663	39.259	0	262	6775.58	56	400922	1.103	9	DOX_LMB
						46	DOX	LMB	U1G	D3KO	Cl8	pSB_D3_WT	6	0.828	60.082	7.929	46	79	49.754	58	2944	111.692	61.133	38.83	0	286	6828.04	57	404026	0.872	9.25	DOX_LMB
						47	DOX	LMB	U1G	D3KO	Cl8	pSB_D3_WT	6	0.828	60	11.569	35	84	49.686	61	2940	111.692	62.525	39.028	0	285	6983.6	58	413231	0.833	9.5	DOX_LMB
						48	DOX	LMB	U1G	D3KO	Cl8	pSB_D3_WT	6	0.828	57.02	9.556	44	88	47.219	55	2794	111.692	60.66	38.634	0	262	6775.26	56	400903	0.796	9.75	DOX_LMB
						49	DOX	LMB	U1G	D3KO	Cl8	pSB_D3_WT	6	0.828	57.694	7.553	45	79	47.776	57	2827	111.692	57.279	38.485	0	291	6397.63	52	378558	0.917	10	DOX_LMB
						50	DOX	LMB	U1G	D3KO	Cl8	pSB_D3_WT	6	0.828	55.204	9.706	33	74	45.715	55	2705	111.692	60.839	39.003	0	260	6795.25	56	402086	0.738	10.25	DOX_LMB
						51	DOX	LMB	U1G	D3KO	Cl8	pSB_D3_WT	6	0.828	59.245	6.613	45	73	49.061	60	2903	111.692	59.811	39.03	0	263	6680.4	55	395290	0.886	10.5	DOX_LMB
						52	DOX	LMB	U1G	D3KO	Cl8	pSB_D3_WT	6	0.828	66.49	16.522	34	99	55.06	66	3258	111.692	59	39.869	0	254	6589.87	54	389933	1.136	10.75	DOX_LMB
						53	DOX	LMB	U1G	D3KO	Cl8	pSB_D3_WT	6	0.828	64.531	5.631	54	80	53.438	64	3162	111.692	59.647	38.573	0	308	6662.1	55	394207	1.052	11	DOX_LMB
						54	DOX	LMB	U1G	D3KO	Cl8	pSB_D3_WT	6	0.828	62.878	9.235	38	79	52.069	63	3081	111.692	56.52	38.424	0	264	6312.83	52	373540	1.119	11.25	DOX_LMB
						55	DOX	LMB	U1G	D3KO	Cl8	pSB_D3_WT	6	0.828	56.49	14.744	23	79	46.779	56	2768	111.692	58.264	37.942	0	247	6507.61	54	385066	0.846	11.5	DOX_LMB
						56	DOX	LMB	U1G	D3KO	Cl8	pSB_D3_WT	6	0.828	63.878	13.863	41	94	52.897	64	3130	111.692	58.547	38.809	0	292	6539.22	53	386936	1.071	11.75	DOX_LMB
						57	DOX	LMB	U1G	D3KO	Cl8	pSB_D3_WT	6	0.828	60.878	13.619	36	93	50.413	60	2983	111.692	59.714	38.486	0	234	6669.55	55	394648	0.938	12	DOX_LMB
						58	DOX	LMB	U1G	D3KO	Cl8	pSB_D3_WT	6	0.828	62.184	11.649	41	93	51.494	61	3047	111.692	58.852	38.743	0	347	6573.36	54	388956	1.007	12.25	DOX_LMB
						59	DOX	LMB	U1G	D3KO	Cl8	pSB_D3_WT	6	0.828	64.898	8.764	48	81	53.742	65	3180	111.692	60.136	38.555	0	236	6716.77	56	397442	1.045	12.5	DOX_LMB
						60	DOX	LMB	U1G	D3KO	Cl8	pSB_D3_WT	6	0.828	60.184	9.89	37	88	49.838	59	2949	111.692	60.792	38.786	0	287	6789.98	56	401774	0.885	12.75	DOX_LMB
						61	DOX	LMB	U1G	D3KO	Cl8	pSB_D3_WT	6	0.828	63.388	14.335	39	93	52.491	63	3106	111.692	59.959	38.943	0	274	6696.96	56	396270	1.006	13	DOX_LMB
						62	DOX	LMB	U1G	D3KO	Cl8	pSB_D3_WT	6	0.828	61.286	9.682	44	80	50.751	59	3003	111.692	57.703	38.405	0	221	6445.02	53	381362	1.02	13.25	DOX_LMB
						63	DOX	LMB	U1G	D3KO	Cl8	pSB_D3_WT	6	0.828	64.327	9.503	45	81	53.269	64	3152	111.692	61.021	38.26	0	292	6815.58	56	403289	0.999	13.5	DOX_LMB
						64	DOX	LMB	U1G	D3KO	Cl8	pSB_D3_WT	6	0.828	56.673	6.036	47	71	46.931	56	2777	111.692	60.748	39.321	0	272	6785.11	56	401486	0.783	13.75	DOX_LMB
						65	DOX	LMB	U1G	D3KO	Cl8	pSB_D3_WT	6	0.828	63.02	8.533	44	81	52.187	63	3088	111.692	59.35	39.537	0	255	6628.87	55	392241	1.016	14	DOX_LMB
						66	DOX	LMB	U1G	D3KO	Cl8	pSB_D3_WT	6	0.828	58.878	7.807	42	75	48.757	59	2885	111.692	62.421	38.515	0	230	6971.89	58	412538	0.804	14.25	DOX_LMB
						67	DOX	LMB	U1G	D3KO	Cl8	pSB_D3_WT	6	0.828	61.388	12.598	41	97	50.835	58	3008	111.692	59.734	39.089	0	268	6671.83	55	394783	0.953	14.5	DOX_LMB
						68	DOX	LMB	U1G	D3KO	Cl8	pSB_D3_WT	6	0.828	63.857	10.267	37	82	52.88	65	3129	111.692	57.785	38.488	0	279	6454.18	53	381904	1.1	14.75	DOX_LMB
						69	DOX	LMB	U1G	D3KO	Cl8	pSB_D3_WT	6	0.828	70.184	12.454	42	95	58.119	72	3439	111.692	59.73	38.612	0	263	6671.41	55	394758	1.22	15	DOX_LMB
						70	DOX	LMB	U1G	D3KO	Cl8	pSB_D3_WT	6	0.828	59.571	8.658	46	82	49.331	58	2919	111.692	60.387	39.227	0	254	6744.77	55	399099	0.879	15.25	DOX_LMB
						71	DOX	LMB	U1G	D3KO	Cl8	pSB_D3_WT	6	0.828	75.429	10.308	46	92	62.462	78	3696	111.692	59.762	38.954	0	241	6674.98	56	394969	1.378	15.5	DOX_LMB
						72	DOX	LMB	U1G	D3KO	Cl8	pSB_D3_WT	6	0.828	70.776	11.377	44	94	58.609	71	3468	111.692	60.41	38.686	0	242	6747.38	55	399253	1.211	15.75	DOX_LMB
						73	DOX	LMB	U1G	D3KO	Cl8	pSB_D3_WT	6	0.828	59.776	14.616	36	91	49.5	58	2929	111.692	58.772	38.223	0	225	6564.33	55	388422	0.934	16	DOX_LMB
						74	DOX	LMB	U1G	D3KO	Cl8	pSB_D3_WT	6	0.828	59.163	14.519	33	87	48.993	59	2899	111.692	60.487	38.802	0	236	6755.91	56	399758	0.864	16.25	DOX_LMB
						75	DOX	LMB	U1G	D3KO	Cl8	pSB_D3_WT	6	0.828	64.061	9.718	46	85	53.049	65	3139	111.692	63.093	39.086	0	238	7047.01	58	416983	0.929	16.5	DOX_LMB
						76	DOX	LMB	U1G	D3KO	Cl8	pSB_D3_WT	6	0.828	51.02	10.061	29	70	42.25	52	2500	111.692	60.746	39.011	0	267	6784.89	56	401473	0.617	16.75	DOX_LMB
						77	DOX	LMB	U1G	D3KO	Cl8	pSB_D3_WT	6	0.828	53.143	10.828	36	79	44.008	52	2604	111.692	59.153	39.249	0	277	6606.92	54	390942	0.717	17	DOX_LMB
						78	DOX	LMB	U1G	D3KO	Cl8	pSB_D3_WT	6	0.828	55.939	8.55	37	75	46.323	56	2741	111.692	58.171	38.995	0	250	6497.22	53	384451	0.831	17.25	DOX_LMB
						79	DOX	LMB	U1G	D3KO	Cl8	pSB_D3_WT	6	0.828	65.531	9.074	43	86	54.266	66	3211	111.692	61.866	39.553	0	278	6909.92	57	408871	1.007	17.5	DOX_LMB
						80	DOX	LMB	U1G	D3KO	Cl8	pSB_D3_WT	6	0.828	55.694	8.052	42	74	46.12	54	2729	111.692	58.123	38.599	0	262	6491.9	54	384136	0.825	17.75	DOX_LMB
						81	DOX	LMB	U1G	D3KO	Cl8	pSB_D3_WT	6	0.828	63.204	9.129	45	81	52.339	65	3097	111.692	60.906	39.353	0	252	6802.72	56	402528	0.97	18	DOX_LMB
						82	DOX	LMB	U1G	D3KO	Cl8	pSB_D3_WT	6	0.828	49.735	12.187	26	73	41.185	52	2437	111.692	56.683	38.403	0	280	6331.01	52	374616	0.668	18.25	DOX_LMB
						83	DOX	LMB	U1G	D3KO	Cl8	pSB_D3_WT	6	0.828	61.306	7.042	45	73	50.768	63	3004	111.692	58.791	39.324	0	272	6566.48	54	388549	0.982	18.5	DOX_LMB
						84	DOX	LMB	U1G	D3KO	Cl8	pSB_D3_WT	6	0.828	69.592	11.31	48	92	57.629	69	3410	111.692	57.039	38.714	0	345	6370.86	53	376974	1.322	18.75	DOX_LMB
						85	DOX	LMB	U1G	D3KO	Cl8	pSB_D3_WT	6	0.828	57.163	14.283	35	92	47.337	56	2801	111.692	58.076	39.086	0	271	6486.62	53	383824	0.873	19	DOX_LMB
						86	DOX	LMB	U1G	D3KO	Cl8	pSB_D3_WT	6	0.828	57.265	5.623	43	68	47.421	58	2806	111.692	59.223	37.756	0	257	6614.71	55	391403	0.842	19.25	DOX_LMB
						87	DOX	LMB	U1G	D3KO	Cl8	pSB_D3_WT	6	0.828	63.531	11.59	38	79	52.61	64	3113	111.692	60.085	38.231	0	312	6711.02	56	397102	1.006	19.5	DOX_LMB
						88	DOX	LMB	U1G	D3KO	Cl8	pSB_D3_WT	6	0.828	56.061	7.592	41	68	46.424	57	2747	111.692	57.651	38.312	0	280	6439.2	53	381018	0.851	19.75	DOX_LMB
						89	DOX	LMB	U1G	D3KO	Cl8	pSB_D3_WT	6	0.828	48.388	10.565	31	70	40.07	47	2371	111.692	58.845	38.945	0	253	6572.55	54	388908	0.576	20	DOX_LMB
						90	DOX	LMB	U1G	D3KO	Cl8	pSB_D3_WT	6	0.828	54.02	6.339	41	71	44.734	55	2647	111.692	60.064	39.041	0	254	6708.68	56	396963	0.721	20.25	DOX_LMB
						91	DOX	LMB	U1G	D3KO	Cl8	pSB_D3_WT	6	0.828	54.041	8.132	37	68	44.751	53	2648	111.692	56.708	38.009	0	240	6333.78	52	374780	0.813	20.5	DOX_LMB
						92	DOX	LMB	U1G	D3KO	Cl8	pSB_D3_WT	6	0.828	66.02	7.883	54	87	54.672	64	3235	111.692	60.294	39.207	0	276	6734.36	55	398483	1.073	20.75	DOX_LMB
						93	DOX	LMB	U1G	D3KO	Cl8	pSB_D3_WT	6	0.828	58.633	14.678	26	83	48.554	62	2873	111.692	60.437	39.294	0	283	6750.28	55	399425	0.849	21	DOX_LMB
						94	DOX	LMB	U1G	D3KO	Cl8	pSB_D3_WT	6	0.828	59.204	12.785	41	91	49.027	56	2901	111.692	59.118	39.188	0	284	6603.07	54	390714	0.905	21.25	DOX_LMB
						95	DOX	LMB	U1G	D3KO	Cl8	pSB_D3_WT	6	0.828	67.531	7.864	48	86	55.922	68	3309	111.692	60.38	38.454	0	254	6743.96	56	399051	1.115	21.5	DOX_LMB
						96	DOX	LMB	U1G	D3KO	Cl8	pSB_D3_WT	6	0.828	52.796	10.398	32	72	43.72	54	2587	111.692	60.66	38.986	0	243	6775.21	56	400900	0.671	21.75	DOX_LMB
						97	DOX	LMB	U1G	D3KO	Cl8	pSB_D3_WT	6	0.828	59.061	6.603	43	72	48.909	59	2894	111.692	62.439	39.146	0	273	6973.97	58	412661	0.809	22	DOX_LMB
						98	DOX	LMB	U1G	D3KO	Cl8	pSB_D3_WT	6	0.828	52.653	11.57	28	87	43.602	52	2580	111.692	56.937	38.144	0	248	6359.39	52	376295	0.759	22.25	DOX_LMB
						99	DOX	LMB	U1G	D3KO	Cl8	pSB_D3_WT	6	0.828	62.837	9.953	47	89	52.035	62	3079	111.692	59.203	38.413	0	278	6612.51	55	391273	1.015	22.5	DOX_LMB
						100	DOX	LMB	U1G	D3KO	Cl8	pSB_D3_WT	6	0.828	59.184	12.392	38	86	49.01	59	2900	111.692	60.156	38.54	0	267	6718.95	56	397571	0.874	22.75	DOX_LMB
						101	DOX	LMB	U1G	D3KO	Cl8	pSB_D3_WT	6	0.828	52.694	10.502	35	74	43.636	53	2582	111.692	56.488	37.978	0	238	6309.29	52	373331	0.774	23	DOX_LMB
						102	DOX	LMB	U1G	D3KO	Cl8	pSB_D3_WT	6	0.828	62.918	6.147	52	81	52.103	62	3083	111.692	60.077	38.107	0	243	6710.13	55	397049	0.988	23.25	DOX_LMB
						103	DOX	LMB	U1G	D3KO	Cl8	pSB_D3_WT	6	0.828	61.122	8.479	44	76	50.616	62	2995	111.692	56.892	38.377	0	257	6354.42	52	376001	1.045	23.5	DOX_LMB
						104	DOX	LMB	U1G	D3KO	Cl8	pSB_D3_WT	6	0.828	64.02	14.545	40	99	53.015	64	3137	111.692	57.274	38.673	0	269	6397.11	52	378527	1.126	23.75	DOX_LMB
						105	DOX	LMB	U1G	D3KO	Cl8	pSB_D3_WT	6	0.828	68.224	8.723	56	91	56.497	67	3343	111.692	58.043	38.391	0	258	6482.89	54	383603	1.231	24	DOX_LMB
						106	DOX	LMB	U1G	D3KO	Cl8	pSB_D3_WT	6	0.828	62.633	10.787	42	93	51.866	62	3069	111.692	57.799	38.842	0	283	6455.73	52	381996	1.06	24.25	DOX_LMB
						107	DOX	LMB	U1G	D3KO	Cl8	pSB_D3_WT	6	0.828	68.265	10.34	47	99	56.53	67	3345	111.692	61.637	38.158	0	279	6884.42	57	407362	1.092	24.5	DOX_LMB
						108	DOX	LMB	U1G	D3KO	Cl8	pSB_D3_WT	6	0.828	51.102	8.38	31	67	42.318	51	2504	111.692	56.348	38.607	0	259	6293.58	52	372401	0.723	24.75	DOX_LMB
						109	DOX	LMB	U1G	D3KO	Cl8	pSB_D3_WT	6	0.828	55.122	10.622	32	78	45.647	56	2701	111.692	57.196	37.805	0	235	6388.39	52	378011	0.834	25	DOX_LMB
						110	DOX	LMB	U1G	D3KO	Cl8	pSB_D3_WT	6	0.828	49.102	5.539	42	68	40.661	48	2406	111.692	58.838	38.458	0	249	6571.72	54	388859	0.598	25.25	DOX_LMB
						111	DOX	LMB	U1G	D3KO	Cl8	pSB_D3_WT	6	0.828	59.633	10.86	44	91	49.382	57	2922	111.692	58.67	38.382	0	288	6552.92	54	387747	0.933	25.5	DOX_LMB
						112	DOX	LMB	U1G	D3KO	Cl8	pSB_D3_WT	6	0.828	66.551	10.734	43	89	55.111	66	3261	111.692	58.006	38.013	0	270	6478.82	53	383362	1.178	25.75	DOX_LMB
						113	DOX	LMB	U1G	D3KO	Cl8	pSB_D3_WT	6	0.828	61.184	9.345	39	80	50.666	63	2998	111.692	57.491	37.893	0	261	6421.29	53	379958	1.024	26	DOX_LMB
						114	DOX	LMB	U1G	D3KO	Cl8	pSB_D3_WT	6	0.828	63	18.301	30	101	52.17	61	3087	111.692	59.973	38.64	0	320	6698.55	55	396364	0.994	26.25	DOX_LMB
						115	DOX	LMB	U1G	D3KO	Cl8	pSB_D3_WT	6	0.828	66.551	9.598	45	85	55.111	66	3261	111.692	58.555	38.059	0	244	6540.13	54	386990	1.156	26.5	DOX_LMB
						116	DOX	LMB	U1G	D3KO	Cl8	pSB_D3_WT	6	0.828	64.592	12.55	44	89	53.488	65	3165	111.692	64.115	38.32	0	299	7161.19	60	423739	0.915	26.75	DOX_LMB
						117	DOX	LMB	U1G	D3KO	Cl8	pSB_D3_WT	6	0.828	57.714	8.735	41	75	47.793	60	2828	111.692	62.126	39.02	0	233	6938.99	57	410591	0.779	27	DOX_LMB
						118	DOX	LMB	U1G	D3KO	Cl8	pSB_D3_WT	6	0.828	61.673	12.075	43	84	51.072	60	3022	111.692	57.058	38.216	0	287	6372.97	53	377099	1.057	27.25	DOX_LMB
						119	DOX	LMB	U1G	D3KO	Cl8	pSB_D3_WT	6	0.828	50.959	11.058	33	74	42.199	50	2497	111.692	59.137	38.564	0	252	6605.15	54	390837	0.649	27.5	DOX_LMB
						120	DOX	LMB	U1G	D3KO	Cl8	pSB_D3_WT	6	0.828	50.837	14.176	30	85	42.098	49	2491	111.692	59.168	38.864	0	248	6608.56	54	391039	0.645	27.75	DOX_LMB
						121	DOX	LMB	U1G	D3KO	Cl8	pSB_D3_WT	6	0.828	69.204	11.113	47	98	57.308	69	3391	111.692	60.534	38.669	0	296	6761.18	56	400070	1.159	28	DOX_LMB
						122	DOX	LMB	U1G	D3KO	Cl8	pSB_D3_WT	6	0.828	63.367	12.863	38	92	52.474	64	3105	111.692	58.923	38.511	0	304	6581.27	54	389424	1.042	28.25	DOX_LMB
						123	DOX	LMB	U1G	D3KO	Cl8	pSB_D3_WT	6	0.828	56.02	8.44	44	79	46.39	55	2745	111.692	59.944	38.543	0	269	6695.26	54	396169	0.785	28.5	DOX_LMB
						124	DOX	LMB	U1G	D3KO	Cl8	pSB_D3_WT	6	0.828	57.265	12.301	38	87	47.421	55	2806	111.692	58.258	38.435	0	304	6507.01	54	385030	0.871	28.75	DOX_LMB
						125	DOX	LMB	U1G	D3KO	Cl8	pSB_D3_WT	6	0.828	59.286	10.892	42	85	49.095	58	2905	111.692	58.767	38.388	0	280	6563.79	54	388390	0.919	29	DOX_LMB
						126	DOX	LMB	U1G	D3KO	Cl8	pSB_D3_WT	6	0.828	54.898	6.731	41	67	45.461	55	2690	111.692	61.517	38.649	0	266	6870.97	56	406566	0.713	29.25	DOX_LMB
						127	DOX	LMB	U1G	D3KO	Cl8	pSB_D3_WT	6	0.828	51	10.79	32	74	42.233	50	2499	111.692	59.278	38.956	0	272	6620.83	55	391765	0.648	29.5	DOX_LMB
						128	DOX	LMB	U1G	D3KO	Cl8	pSB_D3_WT	6	0.828	76.061	10.02	54	98	62.986	77	3727	111.692	59.762	39.199	0	312	6674.93	55	394966	1.397	29.75	DOX_LMB
						129	DOX	LMB	U1G	D3KO	Cl8	pSB_D3_WT	6	0.828	55.49	11.59	39	85	45.951	54	2719	111.692	59.14	38.658	0	250	6605.43	54	390854	0.79	30	DOX_LMB
						130	DOX	LMB	U1G	D3KO	Cl8	pSB_D3_WT	6	0.828	55.714	6.611	42	79	46.137	55	2730	111.692	60.453	38.457	0	273	6752.16	55	399536	0.762	30.25	DOX_LMB
						131	DOX	LMB	U1G	D3KO	Cl8	pSB_D3_WT	6	0.828	65.673	10.022	50	86	54.384	64	3218	111.692	61.169	38.444	0	292	6832.13	57	404268	1.033	30.5	DOX_LMB
						132	DOX	LMB	U1G	D3KO	Cl8	pSB_D3_WT	6	0.828	64.408	11.797	42	89	53.336	63	3156	111.692	57.31	37.798	0	266	6401.13	53	378765	1.137	30.75	DOX_LMB
						133	DOX	LMB	U1G	D3KO	Cl8	pSB_D3_WT	6	0.828	61.041	13.006	33	85	50.548	63	2991	111.692	60.216	38.336	0	265	6725.69	56	397970	0.927	31	DOX_LMB
						134	DOX	LMB	U1G	D3KO	Cl8	pSB_D3_WT	6	0.828	65.102	8.322	44	88	53.911	65	3190	111.692	61.267	39.196	0	254	6843.05	57	404914	1.014	31.25	DOX_LMB
						135	DOX	LMB	U1G	D3KO	Cl8	pSB_D3_WT	6	0.828	69.143	10.237	51	95	57.257	67	3388	111.692	57.649	38.079	0	273	6438.9	53	381000	1.278	31.5	DOX_LMB
						136	DOX	LMB	U1G	D3KO	Cl8	pSB_D3_WT	6	0.828	66.204	11.726	41	90	54.824	68	3244	111.692	59.055	38.538	0	281	6595.94	55	390292	1.125	31.75	DOX_LMB
						137	DOX	LMB	U1G	D3KO	Cl8	pSB_D3_WT	6	0.828	72	7.877	56	85	59.623	71	3528	111.692	58.362	37.946	0	277	6518.57	54	385714	1.337	32	DOX_LMB
						138	DOX	LMB	U1G	D3KO	Cl8	pSB_D3_WT	6	0.828	58.163	8.861	44	82	48.165	57	2850	111.692	57.544	38.406	0	274	6427.26	53	380311	0.923	32.25	DOX_LMB
						139	DOX	LMB	U1G	D3KO	Cl8	pSB_D3_WT	6	0.828	56.347	8.521	39	71	46.661	56	2761	111.692	57.946	37.785	0	260	6472.12	53	382966	0.851	32.5	DOX_LMB
						140	DOX	LMB	U1G	D3KO	Cl8	pSB_D3_WT	6	0.828	61.306	8.771	47	82	50.768	60	3004	111.692	61.052	38.558	0	247	6818.98	57	403490	0.91	32.75	DOX_LMB
						141	DOX	LMB	U1G	D3KO	Cl8	pSB_D3_WT	6	0.828	59.918	10.604	43	86	49.618	59	2936	111.692	59.441	38.231	0	296	6639.05	55	392843	0.917	33	DOX_LMB
						142	DOX	LMB	U1G	D3KO	Cl8	pSB_D3_WT	6	0.828	55.857	13.024	36	83	46.255	53	2737	111.692	61.437	38.765	0	289	6862.04	56	406038	0.743	33.25	DOX_LMB
						143	DOX	LMB	U1G	D3KO	Cl8	pSB_D3_WT	6	0.828	58.959	12.932	38	91	48.824	56	2889	111.692	59.12	38.043	0	306	6603.22	54	390723	0.898	33.5	DOX_LMB
						144	DOX	LMB	U1G	D3KO	Cl8	pSB_D3_WT	6	0.828	52.531	7.436	40	73	43.501	52	2574	111.692	56.819	38.072	0	260	6346.25	52	375518	0.758	33.75	DOX_LMB
						145	DOX	LMB	U1G	D3KO	Cl8	pSB_D3_WT	6	0.828	54.122	8.079	38	73	44.819	54	2652	111.692	60.268	38.842	0	257	6731.49	56	398313	0.72	34	DOX_LMB
						146	DOX	LMB	U1G	D3KO	Cl8	pSB_D3_WT	6	0.828	67.041	8.718	50	85	55.516	68	3285	111.692	58.877	38.714	0	295	6576.09	54	389118	1.158	34.25	DOX_LMB
						147	DOX	LMB	U1G	D3KO	Cl8	pSB_D3_WT	6	0.828	57.143	8.605	44	81	47.32	56	2800	111.692	59.413	38.436	0	379	6635.92	54	392658	0.833	34.5	DOX_LMB
						148	DOX	LMB	U1G	D3KO	Cl8	pSB_D3_WT	6	0.828	53.551	11.925	26	81	44.346	54	2624	111.692	58.207	38.116	0	250	6501.23	54	384688	0.754	34.75	DOX_LMB
						149	DOX	LMB	U1G	D3KO	Cl8	pSB_D3_WT	6	0.828	56.061	9.193	44	85	46.424	54	2747	111.692	59.383	38.513	0	248	6632.64	54	392464	0.801	35	DOX_LMB
						150	DOX	LMB	U1G	D3KO	Cl8	pSB_D3_WT	6	0.828	55.612	7.591	40	75	46.053	56	2725	111.692	58.75	37.935	0	245	6561.95	54	388281	0.804	35.25	DOX_LMB
						151	DOX	LMB	U1G	D3KO	Cl8	pSB_D3_WT	6	0.828	70.163	10.383	47	88	58.102	72	3438	111.692	62.61	38.533	0	286	6993.03	58	413789	1.112	35.5	DOX_LMB
						152	DOX	LMB	U1G	D3KO	Cl8	pSB_D3_WT	6	0.828	49.265	11.998	28	75	40.797	49	2414	111.692	61.479	38.667	0	298	6866.77	57	406318	0.553	35.75	DOX_LMB
						153	DOX	LMB	U1G	D3KO	Cl8	pSB_D3_WT	6	0.828	55.49	13.696	34	95	45.951	52	2719	111.692	57.544	38.838	0	272	6427.2	52	380308	0.835	36	DOX_LMB
						154	DOX	LMB	U1G	D3KO	Cl8	pSB_D3_WT	6	0.828	64.041	14.34	41	96	53.032	62	3138	111.692	59.133	38.555	0	247	6604.74	54	390813	1.055	36.25	DOX_LMB
						155	DOX	LMB	U1G	D3KO	Cl8	pSB_D3_WT	6	0.828	63.102	11.205	38	95	52.255	64	3092	111.692	61.057	38.472	0	288	6819.62	56	403528	0.962	36.5	DOX_LMB
						156	DOX	LMB	U1G	D3KO	Cl8	pSB_D3_WT	6	0.828	76.49	16.69	49	113	63.341	74	3748	111.692	64.968	38.498	0	266	7256.39	61	429372	1.2	36.75	DOX_LMB
						157	DOX	LMB	U1G	D3KO	Cl8	pSB_D3_WT	6	0.828	61.939	9.492	40	79	51.292	62	3035	111.692	62.36	37.946	0	236	6965.08	58	412135	0.891	37	DOX_LMB
						158	DOX	LMB	U1G	D3KO	Cl8	pSB_D3_WT	6	0.828	60.469	7.885	44	81	50.075	60	2963	111.692	56.743	38.073	0	274	6337.7	52	375012	1.029	37.25	DOX_LMB
						159	DOX	LMB	U1G	D3KO	Cl8	pSB_D3_WT	6	0.828	67.816	7.322	56	85	56.159	67	3323	111.692	58.557	38.671	0	275	6540.33	54	387002	1.196	37.5	DOX_LMB
						160	DOX	LMB	U1G	D3KO	Cl8	pSB_D3_WT	6	0.828	60.245	6.03	48	74	49.889	60	2952	111.692	59.348	38.464	0	251	6628.75	55	392234	0.93	37.75	DOX_LMB
						161	DOX	LMB	U1G	D3KO	Cl8	pSB_D3_WT	6	0.828	50.041	9.687	29	68	41.439	49	2452	111.692	58.78	38.108	0	227	6565.28	54	388478	0.629	38	DOX_LMB
						162	DOX	LMB	U1G	D3KO	Cl8	pSB_D3_WT	6	0.828	60.633	9.293	40	79	50.21	59	2971	111.692	57.786	38.422	0	282	6454.24	53	381908	0.995	38.25	DOX_LMB
						163	DOX	LMB	U1G	D3KO	Cl8	pSB_D3_WT	6	0.828	64.755	11.245	41	85	53.624	64	3173	111.692	60.397	38.663	0	262	6745.87	56	399164	1.032	38.5	DOX_LMB
						164	DOX	LMB	U1G	D3KO	Cl8	pSB_D3_WT	6	0.828	51.735	7.786	37	65	42.841	53	2535	111.692	57.145	38.29	0	241	6382.61	52	377669	0.723	38.75	DOX_LMB
						165	DOX	LMB	U1G	D3KO	Cl8	pSB_D3_WT	6	0.828	57.184	9.884	39	78	47.354	57	2802	111.692	58.807	38.373	0	240	6568.24	54	388653	0.852	39	DOX_LMB
						166	DOX	LMB	U1G	D3KO	Cl8	pSB_D3_WT	6	0.828	56.551	10.006	37	80	46.83	54	2771	111.692	55.644	38.344	0	269	6215.01	50	367752	0.935	39.25	DOX_LMB
						167	DOX	LMB	U1G	D3KO	Cl8	pSB_D3_WT	6	0.828	55.898	12.547	27	74	46.289	58	2739	111.692	57.461	38.361	0	276	6417.91	53	379758	0.851	39.5	DOX_LMB
						168	DOX	LMB	U1G	D3KO	Cl8	pSB_D3_WT	6	0.828	60.653	12.068	40	97	50.227	60	2972	111.692	59.293	38.86	0	334	6622.57	55	391868	0.945	39.75	DOX_LMB
						169	DOX	LMB	U1G	D3KO	Cl8	pSB_D3_WT	6	0.828	62.204	7.388	49	77	51.511	61	3048	111.692	57.622	38.074	0	275	6435.91	54	380823	1.053	40	DOX_LMB
						170	DOX	LMB	U1G	D3KO	Cl8	pSB_D3_WT	6	0.828	55.02	14.812	31	92	45.562	52	2696	111.692	58.86	38.251	0	250	6574.25	54	389009	0.783	40.25	DOX_LMB
						171	DOX	LMB	U1G	D3KO	Cl8	pSB_D3_WT	6	0.828	57.857	11.533	35	78	47.911	57	2835	111.692	57.461	38.113	0	261	6417.91	54	379758	0.916	40.5	DOX_LMB
						172	DOX	LMB	U1G	D3KO	Cl8	pSB_D3_WT	6	0.828	59.571	10.214	41	85	49.331	57	2919	111.692	60.306	38.678	0	266	6735.73	55	398564	0.881	40.75	DOX_LMB
						173	DOX	LMB	U1G	D3KO	Cl8	pSB_D3_WT	6	0.828	67.306	10.5	46	88	55.736	67	3298	111.692	56.94	38.282	0	265	6359.76	52	376317	1.25	41	DOX_LMB
						174	DOX	LMB	U1G	D3KO	Cl8	pSB_D3_WT	6	0.828	53.796	9.276	35	71	44.548	54	2636	111.692	59.287	38.749	0	275	6621.89	54	391828	0.734	41.25	DOX_LMB
						175	DOX	LMB	U1G	D3KO	Cl8	pSB_D3_WT	6	0.828	61.367	8.606	44	81	50.818	61	3007	111.692	58.578	37.921	0	271	6542.67	54	387140	0.991	41.5	DOX_LMB
						176	DOX	LMB	U1G	D3KO	Cl8	pSB_D3_WT	6	0.828	57.531	5.959	46	68	47.641	57	2819	111.692	59.186	38.452	0	319	6610.59	54	391159	0.852	41.75	DOX_LMB
						177	DOX	LMB	U1G	D3KO	Cl8	pSB_D3_WT	6	0.828	53.592	11.098	30	74	44.379	53	2626	111.692	61.535	38.946	0	298	6873.01	56	406687	0.675	42	DOX_LMB
						178	DOX	LMB	U1G	D3KO	Cl8	pSB_D3_WT	6	0.828	56.796	11.266	40	77	47.033	55	2783	111.692	58.02	38.59	0	320	6480.42	53	383457	0.863	42.25	DOX_LMB
						179	DOX	LMB	U1G	D3KO	Cl8	pSB_D3_WT	6	0.828	67.327	7.611	52	86	55.753	67	3299	111.692	60.84	38.154	0	263	6795.37	57	402093	1.093	42.5	DOX_LMB
						180	DOX	LMB	U1G	D3KO	Cl8	pSB_D3_WT	6	0.828	54.469	10.448	40	80	45.106	52	2669	111.692	59.057	38.708	0	263	6596.22	54	390309	0.76	42.75	DOX_LMB
						181	DOX	LMB	U1G	D3KO	Cl8	pSB_D3_WT	6	0.828	55.633	6.939	41	74	46.069	56	2726	111.692	57.865	38.569	0	250	6463.08	53	382431	0.831	43	DOX_LMB
						182	DOX	LMB	U1G	D3KO	Cl8	pSB_D3_WT	6	0.828	55.796	10.757	37	86	46.205	55	2734	111.692	60.08	39.123	0	263	6710.52	55	397072	0.774	43.25	DOX_LMB
						183	DOX	LMB	U1G	D3KO	Cl8	pSB_D3_WT	6	0.828	61.286	12.923	35	80	50.751	64	3003	111.692	59.695	38.58	0	261	6667.42	54	394522	0.951	43.5	DOX_LMB
						184	DOX	LMB	U1G	D3KO	Cl8	pSB_D3_WT	6	0.828	66.755	15.737	44	105	55.28	63	3271	111.692	58.143	38.709	0	280	6494.06	53	384264	1.179	43.75	DOX_LMB
						185	DOX	LMB	U1G	D3KO	Cl8	pSB_D3_WT	6	0.828	61.041	8.259	41	78	50.548	60	2991	111.692	58.949	38.369	0	260	6584.12	54	389593	0.968	44	DOX_LMB
						186	DOX	LMB	U1G	D3KO	Cl8	pSB_D3_WT	6	0.828	60.653	11.328	38	80	50.227	60	2972	111.692	58.002	38.308	0	259	6478.35	53	383334	0.988	44.25	DOX_LMB
						187	DOX	LMB	U1G	D3KO	Cl8	pSB_D3_WT	6	0.828	64.49	8.188	48	87	53.404	63	3160	111.692	55.718	38.233	0	282	6223.27	51	368241	1.211	44.5	DOX_LMB
						188	DOX	LMB	U1G	D3KO	Cl8	pSB_D3_WT	6	0.828	63.041	8.684	47	80	52.204	64	3089	111.692	59.834	38.21	0	294	6682.95	55	395441	1	44.75	DOX_LMB
						189	DOX	LMB	U1G	D3KO	Cl8	pSB_D3_WT	6	0.828	58.143	10.914	35	80	48.148	58	2849	111.692	56.155	38.075	0	273	6272.06	52	371128	0.971	45	DOX_LMB
						190	DOX	LMB	U1G	D3KO	Cl8	pSB_D3_WT	6	0.828	60.224	7.016	48	76	49.872	60	2951	111.692	59.764	37.548	0	242	6675.18	56	394981	0.917	45.25	DOX_LMB
						191	DOX	LMB	U1G	D3KO	Cl8	pSB_D3_WT	6	0.828	69.408	13.963	46	98	57.477	68	3401	111.692	58.795	38.229	0	272	6566.94	54	388576	1.236	45.5	DOX_LMB
						192	DOX	LMB	U1G	D3KO	Cl8	pSB_D3_WT	6	0.828	53.633	8.941	40	76	44.413	51	2628	111.692	55.406	38.569	0	252	6188.46	50	366181	0.84	45.75	DOX_LMB
						193	DOX	LMB	U1G	D3KO	Cl8	pSB_D3_WT	6	0.828	62.551	12.261	35	83	51.799	64	3065	111.692	59.536	38.137	0	228	6649.68	55	393472	0.995	46	DOX_LMB
						194	DOX	LMB	U1G	D3KO	Cl8	pSB_D3_WT	6	0.828	67.082	5.744	55	77	55.55	67	3287	111.692	58.347	38.845	0	271	6516.88	53	385614	1.181	46.25	DOX_LMB
						195	DOX	LMB	U1G	D3KO	Cl8	pSB_D3_WT	6	0.828	53.673	10.29	36	82	44.447	53	2630	111.692	57.431	38.458	0	248	6414.61	53	379563	0.779	46.5	DOX_LMB
						196	DOX	LMB	U1G	D3KO	Cl8	pSB_D3_WT	6	0.828	71.755	9.451	55	96	59.42	71	3516	111.692	60.089	38.817	0	308	6711.5	56	397130	1.253	46.75	DOX_LMB
						197	DOX	LMB	U1G	D3KO	Cl8	pSB_D3_WT	6	0.828	54.755	11.84	35	77	45.343	53	2683	111.692	57.42	38.13	0	291	6413.41	53	379492	0.815	47	DOX_LMB
						198	DOX	LMB	U1G	D3KO	Cl8	pSB_D3_WT	6	0.828	56	12.01	35	85	46.374	56	2744	111.692	58.989	38.935	0	297	6588.63	54	389860	0.81	47.25	DOX_LMB
						199	DOX	LMB	U1G	D3KO	Cl8	pSB_D3_WT	6	0.828	57.714	7.572	38	79	47.793	59	2828	111.692	58.553	38.784	0	294	6539.93	54	386978	0.876	47.5	DOX_LMB
						200	DOX	LMB	U1G	D3KO	Cl8	pSB_D3_WT	6	0.828	66.122	11.276	48	91	54.756	64	3240	111.692	59.352	38.282	0	286	6629.11	55	392255	1.111	47.75	DOX_LMB
						201	DOX	LMB	U1G	D3KO	Cl8	pSB_D3_WT	6	0.828	58.122	11.443	39	98	48.131	57	2848	111.692	58.75	38.787	0	293	6561.88	54	388277	0.883	48	DOX_LMB
						202	DOX	LMB	U1G	D3KO	Cl8	pSB_D3_WT	6	0.828	59.51	11.787	35	85	49.28	59	2916	111.692	58.245	38.376	0	269	6505.54	54	384943	0.943	48.25	DOX_LMB
						203	DOX	LMB	U1G	D3KO	Cl8	pSB_D3_WT	6	0.828	58.714	12.142	32	81	48.621	62	2877	111.692	60.313	38.413	0	239	6736.53	55	398611	0.855	48.5	DOX_LMB
						204	DOX	LMB	U1G	D3KO	Cl8	pSB_D3_WT	6	0.828	58.653	8.548	43	82	48.571	59	2874	111.692	58.368	37.729	0	246	6519.26	54	385755	0.912	48.75	DOX_LMB
						205	DOX	LMB	U1G	D3KO	Cl8	pSB_D3_WT	6	0.828	48.082	7.804	30	63	39.816	48	2356	111.692	57.691	38.773	0	244	6443.68	53	381283	0.59	49	DOX_LMB
						206	DOX	LMB	U1G	D3KO	Cl8	pSB_D3_WT	6	0.828	56.163	9.799	36	78	46.509	53	2752	111.692	58.614	38.531	0	279	6546.74	54	387381	0.825	49.25	DOX_LMB
						207	DOX	LMB	U1G	D3KO	Cl8	pSB_D3_WT	6	0.828	48.755	8.403	35	65	40.374	47	2389	111.692	58.463	38.509	0	331	6529.81	54	386379	0.595	49.5	DOX_LMB
						208	DOX	LMB	U1G	D3KO	Cl8	pSB_D3_WT	6	0.828	53.204	7.467	38	66	44.058	52	2607	111.692	56.745	37.922	0	289	6337.97	52	375028	0.783	49.75	DOX_LMB
						209	DOX	LMB	U1G	D3KO	Cl8	pSB_D3_WT	6	0.828	56.367	11.741	32	79	46.678	55	2762	111.692	55.893	37.302	0	256	6242.86	51	369400	0.919	50	DOX_LMB
						210	DOX	LMB	U1G	D3KO	Cl8	pSB_D3_WT	6	0.828	52.714	13.874	29	84	43.653	51	2583	111.692	58.666	37.961	0	257	6552.54	54	387724	0.715	50.25	DOX_LMB
						211	DOX	LMB	U1G	D3KO	Cl8	pSB_D3_WT	6	0.828	55.429	6.367	43	73	45.9	55	2716	111.692	59.047	38.866	0	359	6595.04	54	390239	0.79	50.5	DOX_LMB
						212	DOX	LMB	U1G	D3KO	Cl8	pSB_D3_WT	6	0.828	58.388	9.825	39	81	48.351	58	2861	111.692	59.63	37.876	0	270	6660.17	55	394093	0.865	50.75	DOX_LMB
						213	DOX	LMB	U1G	D3KO	Cl8	pSB_D3_WT	6	0.828	52.408	7.716	35	69	43.399	52	2568	111.692	57.754	38.738	0	246	6450.71	53	381699	0.729	51	DOX_LMB
						214	DOX	LMB	U1G	D3KO	Cl8	pSB_D3_WT	6	0.828	55.327	11.994	23	76	45.816	57	2711	111.692	56.824	38.293	0	264	6346.8	52	375550	0.852	51.25	DOX_LMB
						215	DOX	LMB	U1G	D3KO	Cl8	pSB_D3_WT	6	0.828	53.204	5.5	38	71	44.058	53	2607	111.692	60.963	38.833	0	274	6809.04	57	402902	0.677	51.5	DOX_LMB
						216	DOX	LMB	U1G	D3KO	Cl8	pSB_D3_WT	6	0.828	67.612	10.675	52	91	55.99	67	3313	111.692	60.695	38.639	0	270	6779.13	56	401132	1.106	51.75	DOX_LMB
						217	DOX	LMB	U1G	D3KO	Cl8	pSB_D3_WT	6	0.828	59.531	5.646	51	72	49.297	59	2917	111.692	60.224	38.151	0	279	6726.57	55	398022	0.882	52	DOX_LMB
						218	DOX	LMB	U1G	D3KO	Cl8	pSB_D3_WT	6	0.828	52.592	8.571	36	69	43.551	53	2577	111.692	57.045	38.589	0	315	6371.47	52	377010	0.754	52.25	DOX_LMB
						219	DOX	LMB	U1G	D3KO	Cl8	pSB_D3_WT	6	0.828	63.327	11.147	35	86	52.441	64	3103	111.692	57.692	38.224	0	264	6443.75	53	381287	1.087	52.5	DOX_LMB
						220	DOX	LMB	U1G	D3KO	Cl8	pSB_D3_WT	6	0.828	61.857	9.172	49	88	51.224	61	3031	111.692	58.965	37.791	0	252	6585.98	55	389703	0.993	52.75	DOX_LMB
						221	DOX	LMB	U1G	D3KO	Cl8	pSB_D3_WT	6	0.828	61.347	10.101	34	81	50.801	61	3006	111.692	58.42	38.751	0	245	6525.07	54	386099	0.996	53	DOX_LMB
						222	DOX	LMB	U1G	D3KO	Cl8	pSB_D3_WT	6	0.828	62.306	12.176	43	91	51.596	60	3053	111.692	58.305	38.14	0	302	6512.25	54	385340	1.03	53.25	DOX_LMB
						223	DOX	LMB	U1G	D3KO	Cl8	pSB_D3_WT	6	0.828	73.367	11.178	48	101	60.756	71	3595	111.692	61.731	38.323	0	268	6894.88	58	407981	1.234	53.5	DOX_LMB
						224	DOX	LMB	U1G	D3KO	Cl8	pSB_D3_WT	6	0.828	67.898	12.47	47	98	56.226	64	3327	111.692	56.755	37.52	0	271	6339.12	52	375096	1.279	53.75	DOX_LMB
						225	DOX	LMB	U1G	D3KO	Cl8	pSB_D3_WT	6	0.828	58.122	12.22	36	87	48.131	55	2848	111.692	60.69	38.796	0	259	6778.59	56	401100	0.827	54	DOX_LMB
						226	DOX	LMB	U1G	D3KO	Cl8	pSB_D3_WT	6	0.828	49.102	7.372	36	62	40.661	50	2406	111.692	57.423	37.504	0	229	6413.72	52	379510	0.629	54.25	DOX_LMB
						227	DOX	LMB	U1G	D3KO	Cl8	pSB_D3_WT	6	0.828	55.571	10.524	38	82	46.019	54	2723	111.692	57.764	37.848	0	276	6451.83	53	381765	0.832	54.5	DOX_LMB
						228	DOX	LMB	U1G	D3KO	Cl8	pSB_D3_WT	6	0.828	65.98	8.649	49	85	54.638	66	3233	111.692	57.455	37.595	0	252	6417.27	53	379720	1.183	54.75	DOX_LMB
						229	DOX	LMB	U1G	D3KO	Cl8	pSB_D3_WT	6	0.828	60.327	16.284	29	91	49.956	61	2956	111.692	59	38.097	0	284	6589.89	54	389934	0.944	55	DOX_LMB
						230	DOX	LMB	U1G	D3KO	Cl8	pSB_D3_WT	6	0.828	62.327	6.89	44	74	51.613	62	3054	111.692	59.459	38.022	0	258	6641.06	55	392962	0.991	55.25	DOX_LMB
						231	DOX	LMB	U1G	D3KO	Cl8	pSB_D3_WT	6	0.828	56.551	10.824	38	83	46.83	55	2771	111.692	57.546	38.232	0	288	6427.43	53	380321	0.87	55.5	DOX_LMB
						232	DOX	LMB	U1G	D3KO	Cl8	pSB_D3_WT	6	0.828	58.388	9.526	39	80	48.351	58	2861	111.692	59.22	38.259	0	316	6614.41	55	391385	0.877	55.75	DOX_LMB
						233	DOX	LMB	U1G	D3KO	Cl8	pSB_D3_WT	6	0.828	69.592	15.446	40	99	57.629	69	3410	111.692	57.903	37.813	0	258	6467.31	54	382681	1.281	56	DOX_LMB
						234	DOX	LMB	U1G	D3KO	Cl8	pSB_D3_WT	6	0.828	53.653	11.082	33	74	44.43	54	2629	111.692	58.744	38.325	0	248	6561.26	54	388240	0.743	56.25	DOX_LMB
						235	DOX	LMB	U1G	D3KO	Cl8	pSB_D3_WT	6	0.828	61.49	10.31	42	78	50.92	65	3013	111.692	62.435	38.093	0	253	6973.46	58	412631	0.877	56.5	DOX_LMB
						236	DOX	LMB	U1G	D3KO	Cl8	pSB_D3_WT	6	0.828	50.306	9.516	35	73	41.659	50	2465	111.692	57.187	38.598	0	253	6387.29	52	377946	0.674	56.75	DOX_LMB
						237	DOX	LMB	U1G	D3KO	Cl8	pSB_D3_WT	6	0.828	68.49	10.342	37	86	56.716	71	3356	111.692	57.399	37.753	0	243	6411.07	53	379353	1.268	57	DOX_LMB
						238	DOX	LMB	U1G	D3KO	Cl8	pSB_D3_WT	6	0.828	57	10.492	37	76	47.202	59	2793	111.692	58.033	39.325	0	300	6481.83	53	383540	0.87	57.25	DOX_LMB
						239	DOX	LMB	U1G	D3KO	Cl8	pSB_D3_WT	6	0.828	67.449	12.928	43	95	55.854	67	3305	111.692	58.484	38.827	0	283	6532.15	53	386518	1.187	57.5	DOX_LMB
						240	DOX	LMB	U1G	D3KO	Cl8	pSB_D3_WT	6	0.828	48.51	6.95	32	63	40.171	48	2377	111.692	59.109	38.913	0	314	6602.05	54	390654	0.574	57.75	DOX_LMB
						241	DOX	LMB	U1G	D3KO	Cl8	pSB_D3_WT	6	0.828	63.755	13.001	45	94	52.796	62	3124	111.692	59.24	38.482	0	259	6616.69	55	391520	1.042	58	DOX_LMB
						242	DOX	LMB	U1G	D3KO	Cl8	pSB_D3_WT	6	0.828	54.102	7.744	40	73	44.802	55	2651	111.692	56.385	38.212	0	274	6297.75	52	372648	0.825	58.25	DOX_LMB
						243	DOX	LMB	U1G	D3KO	Cl8	pSB_D3_WT	6	0.828	58.469	12.49	32	81	48.418	60	2865	111.692	58.723	38.542	0	313	6558.94	54	388103	0.895	58.5	DOX_LMB
						244	DOX	LMB	U1G	D3KO	Cl8	pSB_D3_WT	6	0.828	54.735	11.856	32	79	45.326	56	2682	111.692	57.835	38.276	0	299	6459.74	53	382233	0.802	58.75	DOX_LMB
						245	DOX	LMB	U1G	D3KO	Cl8	pSB_D3_WT	6	0.828	61.082	15.785	36	93	50.582	57	2993	111.692	57.206	38.287	0	275	6389.5	53	378077	1.031	59	DOX_LMB
						246	DOX	LMB	U1G	D3KO	Cl8	pSB_D3_WT	6	0.828	62.367	11.116	45	87	51.646	59	3056	111.692	61.282	39.274	0	262	6844.77	56	405016	0.934	59.25	DOX_LMB
						247	DOX	LMB	U1G	D3KO	Cl8	pSB_D3_WT	6	0.828	61.816	6.632	51	80	51.19	61	3029	111.692	57.75	38.009	0	259	6450.24	53	381671	1.035	59.5	DOX_LMB
						248	DOX	LMB	U1G	D3KO	Cl8	pSB_D3_WT	6	0.828	64.694	12.239	39	86	53.573	67	3170	111.692	58.582	38.3	0	286	6543.1	54	387166	1.096	59.75	DOX_LMB
						1	DOX	LMB	U1G	D3KO	Cl8	pSB_D3_WT	7	0.828	138.163	19.713	101	192	114.413	139	6770	131.921	131.273	61.25	0	428	17317.8	125	1024720	0.907	-2	DOX_LMB
						2	DOX	LMB	U1G	D3KO	Cl8	pSB_D3_WT	7	0.828	151.347	31.201	88	208	125.33	157	7416	131.921	123.986	59.426	0	436	16356.4	118	967836	1.097	-1.75	DOX_LMB
						3	DOX	LMB	U1G	D3KO	Cl8	pSB_D3_WT	7	0.828	139.143	18.301	104	175	115.224	139	6818	131.921	117.936	58.784	0	485	15558.2	112	920605	1.054	-1.5	DOX_LMB
						4	DOX	LMB	U1G	D3KO	Cl8	pSB_D3_WT	7	0.828	144.898	12.056	121	172	119.99	143	7100	131.921	119.98	58.544	0	420	15828	114	936566	1.085	-1.25	DOX_LMB
						5	DOX	LMB	U1G	D3KO	Cl8	pSB_D3_WT	7	0.828	123.429	11.653	96	146	102.211	123	6048	131.921	115.428	57.519	0	412	15227.4	109	901030	0.929	-1	DOX_LMB
						6	DOX	LMB	U1G	D3KO	Cl8	pSB_D3_WT	7	0.828	134	15.412	111	182	110.965	131	6566	131.921	115.555	57.93	0	401	15244.2	109	902024	1.033	-0.75	DOX_LMB
						7	DOX	LMB	U1G	D3KO	Cl8	pSB_D3_WT	7	0.828	130.347	15.383	100	170	107.94	129	6387	131.921	119.168	57.799	0	425	15720.8	113	930226	0.956	-0.5	DOX_LMB
						8	DOX	LMB	U1G	D3KO	Cl8	pSB_D3_WT	7	0.828	126.082	13.119	102	160	104.408	122	6178	131.921	116.533	57.481	0	390	15373.2	110	909657	0.943	-0.25	DOX_LMB
						9	DOX	LMB	U1G	D3KO	Cl8	pSB_D3_WT	7	0.828	104.98	13.151	81	135	86.934	106	5144	131.921	113.156	56.511	0	445	14927.7	107	883298	0.766	0	DOX_LMB
						10	DOX	LMB	U1G	D3KO	Cl8	pSB_D3_WT	7	0.828	104.98	13.117	79	133	86.934	107	5144	131.921	111.78	56.686	0	419	14746.2	106	872555	0.779	0.25	DOX_LMB
						11	DOX	LMB	U1G	D3KO	Cl8	pSB_D3_WT	7	0.828	111.755	17.393	84	146	92.544	110	5476	131.921	112.927	56.761	0	435	14897.5	107	881506	0.837	0.5	DOX_LMB
						12	DOX	LMB	U1G	D3KO	Cl8	pSB_D3_WT	7	0.828	107.02	9.477	91	132	88.624	107	5244	131.921	112.456	56.513	0	399	14835.4	106	877835	0.793	0.75	DOX_LMB
						13	DOX	LMB	U1G	D3KO	Cl8	pSB_D3_WT	7	0.828	110.265	11.273	88	135	91.311	112	5403	131.921	115.357	56.166	0	421	15218	109	900474	0.799	1	DOX_LMB
						14	DOX	LMB	U1G	D3KO	Cl8	pSB_D3_WT	7	0.828	131.633	20.366	90	174	109.005	134	6450	131.921	114.011	56.24	0	395	15040.5	109	889972	1.028	1.25	DOX_LMB
						15	DOX	LMB	U1G	D3KO	Cl8	pSB_D3_WT	7	0.828	123.592	17.331	91	167	102.346	124	6056	131.921	114.525	56.7	0	429	15108.3	108	893984	0.941	1.5	DOX_LMB
						16	DOX	LMB	U1G	D3KO	Cl8	pSB_D3_WT	7	0.828	121.388	14.052	97	156	100.521	119	5948	131.921	115.787	57.868	0	407	15274.7	110	903830	0.905	1.75	DOX_LMB
						17	DOX	LMB	U1G	D3KO	Cl8	pSB_D3_WT	7	0.828	126.082	17.445	97	169	104.408	128	6178	131.921	112.395	56.777	0	443	14827.3	106	877354	0.991	2	DOX_LMB
						18	DOX	LMB	U1G	D3KO	Cl8	pSB_D3_WT	7	0.828	112.286	20.493	75	166	92.984	108	5502	131.921	113.875	56.72	0	397	15022.6	108	888909	0.833	2.25	DOX_LMB
						19	DOX	LMB	U1G	D3KO	Cl8	pSB_D3_WT	7	0.828	130.878	21.564	97	171	108.38	134	6413	131.921	113.955	56.799	0	413	15033.2	108	889536	1.021	2.5	DOX_LMB
						20	DOX	LMB	U1G	D3KO	Cl8	pSB_D3_WT	7	0.828	123.612	16.57	92	158	102.363	124	6057	131.921	115.959	56.624	0	374	15297.5	110	905179	0.925	2.75	DOX_LMB
						21	DOX	LMB	U1G	D3KO	Cl8	pSB_D3_WT	7	0.828	118.082	15.431	89	147	97.783	119	5786	131.921	112.12	56.646	0	401	14791.1	106	875211	0.911	3	DOX_LMB
						22	DOX	LMB	U1G	D3KO	Cl8	pSB_D3_WT	7	0.828	113.224	11.955	91	144	93.761	113	5548	131.921	115.439	57.273	0	501	15228.9	109	901118	0.827	3.25	DOX_LMB
						23	DOX	LMB	U1G	D3KO	Cl8	pSB_D3_WT	7	0.828	101.551	14.201	76	133	84.094	100	4976	131.921	110.211	56.573	0	413	14539.2	104	860309	0.758	3.5	DOX_LMB
						24	DOX	LMB	U1G	D3KO	Cl8	pSB_D3_WT	7	0.828	122.184	16.609	86	162	101.18	125	5987	131.921	115.692	56.852	0	474	15262.2	109	903091	0.914	3.75	DOX_LMB
						25	DOX	LMB	U1G	D3KO	Cl8	pSB_D3_WT	7	0.828	123.939	22.633	79	163	102.634	130	6073	131.921	108.171	56.249	0	421	14270.1	103	844385	1.021	4	DOX_LMB
						26	DOX	LMB	U1G	D3KO	Cl8	pSB_D3_WT	7	0.828	118.673	13.101	99	156	98.273	115	5815	131.921	111.702	56.26	0	424	14735.9	106	871947	0.922	4.25	DOX_LMB
						27	DOX	LMB	U1G	D3KO	Cl8	pSB_D3_WT	7	0.828	117.51	17.258	73	152	97.31	120	5758	131.921	111.201	56.009	0	380	14669.8	105	868035	0.915	4.5	DOX_LMB
						28	DOX	LMB	U1G	D3KO	Cl8	pSB_D3_WT	7	0.828	122.122	15.094	101	163	101.13	120	5984	131.921	113.376	56.703	0	429	14956.8	107	885016	0.939	4.75	DOX_LMB
						29	DOX	LMB	U1G	D3KO	Cl8	pSB_D3_WT	7	0.828	141.776	15.137	104	166	117.404	143	6947	131.921	111.491	55.91	0	452	14708.1	106	870300	1.165	5	DOX_LMB
						30	DOX	LMB	U1G	D3KO	Cl8	pSB_D3_WT	7	0.828	126.816	15.619	98	173	105.017	125	6214	131.921	112.288	56.885	0	479	14813.2	106	876521	0.999	5.25	DOX_LMB
						31	DOX	LMB	U1G	D3KO	Cl8	pSB_D3_WT	7	0.828	137.612	20.239	104	188	113.957	131	6743	131.921	112.53	56.595	0	466	14845.1	107	878407	1.108	5.5	DOX_LMB
						32	DOX	LMB	U1G	D3KO	Cl8	pSB_D3_WT	7	0.828	139.857	13.224	111	172	115.816	138	6853	131.921	112.154	56.027	0	414	14795.5	107	875472	1.136	5.75	DOX_LMB
						33	DOX	LMB	U1G	D3KO	Cl8	pSB_D3_WT	7	0.828	121.245	13.884	96	152	100.403	122	5941	131.921	109.946	55.424	0	334	14504.3	104	858242	0.97	6	DOX_LMB
						34	DOX	LMB	U1G	D3KO	Cl8	pSB_D3_WT	7	0.828	112.041	21.148	78	172	92.781	108	5490	131.921	112.776	54.929	0	400	14877.6	107	880329	0.842	6.25	DOX_LMB
						35	DOX	LMB	U1G	D3KO	Cl8	pSB_D3_WT	7	0.828	122.51	19.162	90	161	101.451	118	6003	131.921	116.581	56.829	0	420	15379.5	110	910032	0.908	6.5	DOX_LMB
						36	DOX	LMB	U1G	D3KO	Cl8	pSB_D3_WT	7	0.828	113.02	17.228	89	159	93.592	108	5538	131.921	111.759	55.489	0	363	14743.4	106	872390	0.863	6.75	DOX_LMB
						37	DOX	LMB	U1G	D3KO	Cl8	pSB_D3_WT	7	0.828	127.327	16.468	104	172	105.439	125	6239	131.921	113.744	55.011	0	372	15005.3	109	887889	0.987	7	DOX_LMB
						38	DOX	LMB	U1G	D3KO	Cl8	pSB_D3_WT	7	0.828	110.857	16.092	84	144	91.801	106	5432	131.921	113.209	56.222	0	449	14934.6	107	883706	0.825	7.25	DOX_LMB
						39	DOX	LMB	U1G	D3KO	Cl8	pSB_D3_WT	7	0.828	113.857	8.59	97	133	94.285	113	5579	131.921	111.734	55.5	0	427	14740.1	106	872198	0.872	7.5	DOX_LMB
						40	DOX	LMB	U1G	D3KO	Cl8	pSB_D3_WT	7	0.828	110.347	19.262	75	147	91.378	113	5407	131.921	111.388	56.004	0	399	14694.5	105	869497	0.839	7.75	DOX_LMB
						41	DOX	LMB	U1G	D3KO	Cl8	pSB_D3_WT	7	0.828	125.429	12.378	100	151	103.867	126	6146	131.921	110.972	55.597	0	348	14639.6	105	866247	1.001	8	DOX_LMB
						42	DOX	LMB	U1G	D3KO	Cl8	pSB_D3_WT	7	0.828	123.878	29.416	82	188	102.583	122	6070	131.921	109.894	55.362	0	359	14497.4	104	857835	0.998	8.25	DOX_LMB
						43	DOX	LMB	U1G	D3KO	Cl8	pSB_D3_WT	7	0.828	141.796	21.528	104	182	117.421	144	6948	131.921	111.015	55.324	0	400	14645.3	105	866583	1.172	8.5	DOX_LMB
						44	DOX	LMB	U1G	D3KO	Cl8	pSB_D3_WT	7	0.828	129.408	16.612	106	168	107.163	126	6341	131.921	112.049	56.324	0	392	14781.6	106	874653	1.029	8.75	DOX_LMB
						45	DOX	LMB	U1G	D3KO	Cl8	pSB_D3_WT	7	0.828	122.184	18.123	80	155	101.18	124	5987	131.921	113.297	55.45	0	350	14946.3	107	884394	0.94	9	DOX_LMB
						46	DOX	LMB	U1G	D3KO	Cl8	pSB_D3_WT	7	0.828	122.959	15.377	99	153	101.823	120	6025	131.921	112.599	54.959	0	387	14854.3	106	878950	0.956	9.25	DOX_LMB
						47	DOX	LMB	U1G	D3KO	Cl8	pSB_D3_WT	7	0.828	115.122	23.487	76	165	95.333	114	5641	131.921	111.158	55.272	0	430	14664.1	106	867698	0.891	9.5	DOX_LMB
						48	DOX	LMB	U1G	D3KO	Cl8	pSB_D3_WT	7	0.828	116	16.036	86	149	96.06	115	5684	131.921	113.179	54.725	0	366	14930.7	107	883472	0.878	9.75	DOX_LMB
						49	DOX	LMB	U1G	D3KO	Cl8	pSB_D3_WT	7	0.828	121.49	13.932	99	151	100.606	120	5953	131.921	113.823	53.861	0	432	15015.7	108	888505	0.927	10	DOX_LMB
						50	DOX	LMB	U1G	D3KO	Cl8	pSB_D3_WT	7	0.828	131.714	13.822	100	165	109.073	130	6454	131.921	112.549	55.717	0	408	14847.7	107	878561	1.047	10.25	DOX_LMB
						51	DOX	LMB	U1G	D3KO	Cl8	pSB_D3_WT	7	0.828	119.878	10.519	96	140	99.271	119	5874	131.921	111.582	54.936	0	490	14720.1	106	871011	0.936	10.5	DOX_LMB
						52	DOX	LMB	U1G	D3KO	Cl8	pSB_D3_WT	7	0.828	108.245	16.72	70	134	89.638	113	5304	131.921	111.784	55.083	0	410	14746.7	106	872584	0.813	10.75	DOX_LMB
						53	DOX	LMB	U1G	D3KO	Cl8	pSB_D3_WT	7	0.828	112.837	16.375	81	146	93.44	112	5529	131.921	112.394	55.116	0	465	14827.2	107	877351	0.854	11	DOX_LMB
						54	DOX	LMB	U1G	D3KO	Cl8	pSB_D3_WT	7	0.828	126.143	15.52	93	161	104.459	127	6181	131.921	109.976	54.804	0	405	14508.2	105	858471	1.021	11.25	DOX_LMB
						55	DOX	LMB	U1G	D3KO	Cl8	pSB_D3_WT	7	0.828	116.694	13.265	99	148	96.634	113	5718	131.921	111.352	54.38	0	408	14689.8	106	869217	0.905	11.5	DOX_LMB
						56	DOX	LMB	U1G	D3KO	Cl8	pSB_D3_WT	7	0.828	144.673	18.057	97	177	119.804	148	7089	131.921	112.889	54.373	0	483	14892.4	107	881209	1.175	11.75	DOX_LMB
						57	DOX	LMB	U1G	D3KO	Cl8	pSB_D3_WT	7	0.828	135.388	14.533	92	162	112.115	138	6634	131.921	115.045	54.657	0	403	15177	109	898045	1.053	12	DOX_LMB
						58	DOX	LMB	U1G	D3KO	Cl8	pSB_D3_WT	7	0.828	134.449	15.218	105	158	111.337	136	6588	131.921	113.275	54.048	0	398	14943.4	108	884227	1.065	12.25	DOX_LMB
						59	DOX	LMB	U1G	D3KO	Cl8	pSB_D3_WT	7	0.828	139.143	21.981	89	187	115.224	136	6818	131.921	108.477	55.505	0	543	14310.4	103	846771	1.181	12.5	DOX_LMB
						60	DOX	LMB	U1G	D3KO	Cl8	pSB_D3_WT	7	0.828	121.469	14.517	87	153	100.589	120	5952	131.921	109.138	55.337	0	391	14397.7	103	851934	0.982	12.75	DOX_LMB
						61	DOX	LMB	U1G	D3KO	Cl8	pSB_D3_WT	7	0.828	124.061	14.463	99	152	102.735	127	6079	131.921	111.551	53.558	0	382	14716	106	870767	0.98	13	DOX_LMB
						62	DOX	LMB	U1G	D3KO	Cl8	pSB_D3_WT	7	0.828	113.122	18.384	71	140	93.677	116	5543	131.921	107.689	54.124	0	364	14206.5	103	840619	0.909	13.25	DOX_LMB
						63	DOX	LMB	U1G	D3KO	Cl8	pSB_D3_WT	7	0.828	121.531	19.19	85	159	100.64	123	5955	131.921	110.423	54.144	0	353	14567.1	104	861961	0.967	13.5	DOX_LMB
						64	DOX	LMB	U1G	D3KO	Cl8	pSB_D3_WT	7	0.828	100.061	12.11	83	129	82.861	97	4903	131.921	109.833	54.608	0	390	14489.3	104	857357	0.746	13.75	DOX_LMB
						65	DOX	LMB	U1G	D3KO	Cl8	pSB_D3_WT	7	0.828	123.857	18.647	79	157	102.566	126	6069	131.921	108.026	54.453	0	391	14250.9	102	843249	1.022	14	DOX_LMB
						66	DOX	LMB	U1G	D3KO	Cl8	pSB_D3_WT	7	0.828	124.694	14.538	90	151	103.259	127	6110	131.921	111.999	54.687	0	504	14775.1	107	874266	0.981	14.25	DOX_LMB
						67	DOX	LMB	U1G	D3KO	Cl8	pSB_D3_WT	7	0.828	120.449	14.312	106	154	99.744	115	5902	131.921	108.745	54.814	0	410	14345.8	103	848862	0.976	14.5	DOX_LMB
						68	DOX	LMB	U1G	D3KO	Cl8	pSB_D3_WT	7	0.828	126.735	14.461	106	164	104.949	124	6210	131.921	113.123	54.9	0	379	14923.4	107	883040	0.989	14.75	DOX_LMB
						69	DOX	LMB	U1G	D3KO	Cl8	pSB_D3_WT	7	0.828	121.143	9.721	101	141	100.318	121	5936	131.921	110.234	54.845	0	363	14542.2	105	860485	0.965	15	DOX_LMB
						70	DOX	LMB	U1G	D3KO	Cl8	pSB_D3_WT	7	0.828	126.245	15.935	97	158	104.543	127	6186	131.921	112.434	54.015	0	377	14832.5	107	877661	0.992	15.25	DOX_LMB
						71	DOX	LMB	U1G	D3KO	Cl8	pSB_D3_WT	7	0.828	119.776	15.862	79	152	99.186	118	5869	131.921	110.683	54.656	0	480	14601.4	106	863988	0.945	15.5	DOX_LMB
						72	DOX	LMB	U1G	D3KO	Cl8	pSB_D3_WT	7	0.828	124.469	11.173	98	146	103.073	126	6099	131.921	107.896	54.088	0	369	14233.8	102	842235	1.03	15.75	DOX_LMB
						73	DOX	LMB	U1G	D3KO	Cl8	pSB_D3_WT	7	0.828	127	14.937	97	165	105.169	127	6223	131.921	111.254	54.355	0	365	14676.8	106	868450	1.014	16	DOX_LMB
						74	DOX	LMB	U1G	D3KO	Cl8	pSB_D3_WT	7	0.828	130.735	13.087	104	161	108.261	131	6406	131.921	110.195	54.326	0	382	14537.1	106	860184	1.067	16.25	DOX_LMB
						75	DOX	LMB	U1G	D3KO	Cl8	pSB_D3_WT	7	0.828	121.673	17.51	84	154	100.758	123	5962	131.921	110.43	54.346	0	399	14568	105	862013	0.968	16.5	DOX_LMB
						76	DOX	LMB	U1G	D3KO	Cl8	pSB_D3_WT	7	0.828	129.102	11.725	110	154	106.909	125	6326	131.921	111.295	54.898	0	366	14682.2	106	868767	1.036	16.75	DOX_LMB
						77	DOX	LMB	U1G	D3KO	Cl8	pSB_D3_WT	7	0.828	124.98	22.048	88	175	103.496	125	6124	131.921	113.23	54.783	0	398	14937.5	108	883874	0.969	17	DOX_LMB
						78	DOX	LMB	U1G	D3KO	Cl8	pSB_D3_WT	7	0.828	142.306	16.082	115	194	117.844	140	6973	131.921	110.085	54.389	0	462	14522.5	104	859322	1.191	17.25	DOX_LMB
						79	DOX	LMB	U1G	D3KO	Cl8	pSB_D3_WT	7	0.828	120.163	11.621	98	149	99.507	120	5888	131.921	112.256	54.569	0	403	14808.9	106	876267	0.931	17.5	DOX_LMB
						80	DOX	LMB	U1G	D3KO	Cl8	pSB_D3_WT	7	0.828	115.143	14.442	89	151	95.35	114	5642	131.921	109.474	53.491	0	373	14441.9	104	854551	0.91	17.75	DOX_LMB
						81	DOX	LMB	U1G	D3KO	Cl8	pSB_D3_WT	7	0.828	121.306	21.752	85	164	100.454	120	5944	131.921	112.087	54.05	0	422	14786.6	106	874949	0.945	18	DOX_LMB
						82	DOX	LMB	U1G	D3KO	Cl8	pSB_D3_WT	7	0.828	138.49	12.677	121	176	114.683	136	6786	131.921	114.282	54.183	0	352	15076.2	109	892083	1.093	18.25	DOX_LMB
						83	DOX	LMB	U1G	D3KO	Cl8	pSB_D3_WT	7	0.828	120.612	13.387	93	146	99.879	121	5910	131.921	111.078	54.354	0	378	14653.6	106	867075	0.949	18.5	DOX_LMB
						84	DOX	LMB	U1G	D3KO	Cl8	pSB_D3_WT	7	0.828	131.184	10.887	106	155	108.633	134	6428	131.921	110.26	53.668	0	385	14545.7	105	860691	1.071	18.75	DOX_LMB
						85	DOX	LMB	U1G	D3KO	Cl8	pSB_D3_WT	7	0.828	114.122	14.054	83	150	94.505	113	5592	131.921	112.481	55.205	0	420	14838.7	106	878030	0.866	19	DOX_LMB
						86	DOX	LMB	U1G	D3KO	Cl8	pSB_D3_WT	7	0.828	126	24.28	85	188	104.341	119	6174	131.921	106.724	54.376	0	450	14079.1	101	833085	1.063	19.25	DOX_LMB
						87	DOX	LMB	U1G	D3KO	Cl8	pSB_D3_WT	7	0.828	128.531	22.188	92	185	106.436	125	6298	131.921	112.151	54.981	0	438	14795.1	105	875448	1.019	19.5	DOX_LMB
						88	DOX	LMB	U1G	D3KO	Cl8	pSB_D3_WT	7	0.828	125.286	12.934	105	161	103.749	123	6139	131.921	113.372	55.16	0	398	14956.1	107	884979	0.971	19.75	DOX_LMB
						89	DOX	LMB	U1G	D3KO	Cl8	pSB_D3_WT	7	0.828	131.245	20.626	85	176	108.684	135	6431	131.921	110.249	53.014	0	366	14544.1	105	860600	1.072	20	DOX_LMB
						90	DOX	LMB	U1G	D3KO	Cl8	pSB_D3_WT	7	0.828	125	11.543	102	153	103.512	123	6125	131.921	109.647	54.421	0	443	14464.7	105	855902	1.013	20.25	DOX_LMB
						91	DOX	LMB	U1G	D3KO	Cl8	pSB_D3_WT	7	0.828	116.898	12.457	94	137	96.803	117	5728	131.921	110.002	54.198	0	411	14511.7	104	858679	0.923	20.5	DOX_LMB
						92	DOX	LMB	U1G	D3KO	Cl8	pSB_D3_WT	7	0.828	114.367	16.796	94	165	94.708	109	5604	131.921	109.558	53.616	0	383	14453	103	855206	0.901	20.75	DOX_LMB
						93	DOX	LMB	U1G	D3KO	Cl8	pSB_D3_WT	7	0.828	117.061	18.662	88	170	96.938	111	5736	131.921	109.901	53.976	0	436	14498.3	104	857890	0.926	21	DOX_LMB
						94	DOX	LMB	U1G	D3KO	Cl8	pSB_D3_WT	7	0.828	128.429	19.616	97	164	106.352	124	6293	131.921	109.55	53.391	0	457	14452	104	855150	1.051	21.25	DOX_LMB
						95	DOX	LMB	U1G	D3KO	Cl8	pSB_D3_WT	7	0.828	138.755	16.062	108	174	114.903	138	6799	131.921	112.5	53.129	0	409	14841.1	108	878173	1.12	21.5	DOX_LMB
						96	DOX	LMB	U1G	D3KO	Cl8	pSB_D3_WT	7	0.828	113.449	14.9	89	141	93.947	114	5559	131.921	107.617	53.938	0	368	14197	101	840059	0.913	21.75	DOX_LMB
						97	DOX	LMB	U1G	D3KO	Cl8	pSB_D3_WT	7	0.828	124.878	9.643	104	146	103.411	125	6119	131.921	109.283	54.435	0	397	14416.8	103	853063	1.017	22	DOX_LMB
						98	DOX	LMB	U1G	D3KO	Cl8	pSB_D3_WT	7	0.828	115.878	14.481	92	146	95.958	114	5678	131.921	111.96	54.374	0	399	14769.9	106	873959	0.89	22.25	DOX_LMB
						99	DOX	LMB	U1G	D3KO	Cl8	pSB_D3_WT	7	0.828	114.265	10.124	92	135	94.623	114	5599	131.921	109.522	54.009	0	415	14448.3	103	854928	0.9	22.5	DOX_LMB
						100	DOX	LMB	U1G	D3KO	Cl8	pSB_D3_WT	7	0.828	123.551	11.809	97	149	102.313	124	6054	131.921	111.722	53.467	0	385	14738.5	107	872102	0.972	22.75	DOX_LMB
						101	DOX	LMB	U1G	D3KO	Cl8	pSB_D3_WT	7	0.828	121.49	14.608	95	156	100.606	116	5953	131.921	107.871	52.991	0	443	14230.5	103	842044	0.998	23	DOX_LMB
						102	DOX	LMB	U1G	D3KO	Cl8	pSB_D3_WT	7	0.828	128.531	18.807	98	178	106.436	126	6298	131.921	108.489	52.806	0	406	14312.1	102	846867	1.066	23.25	DOX_LMB
						103	DOX	LMB	U1G	D3KO	Cl8	pSB_D3_WT	7	0.828	118.163	16.328	84	152	97.851	114	5790	131.921	108.555	53.642	0	370	14320.7	103	847380	0.953	23.5	DOX_LMB
						104	DOX	LMB	U1G	D3KO	Cl8	pSB_D3_WT	7	0.828	108.449	16.586	75	135	89.807	110	5314	131.921	107.913	53.267	0	389	14236	103	842367	0.855	23.75	DOX_LMB
						105	DOX	LMB	U1G	D3KO	Cl8	pSB_D3_WT	7	0.828	121.49	13.864	95	153	100.606	119	5953	131.921	106.81	53.64	0	447	14090.5	101	833756	1.012	24	DOX_LMB
						106	DOX	LMB	U1G	D3KO	Cl8	pSB_D3_WT	7	0.828	122.143	11.662	98	148	101.146	120	5985	131.921	105.768	53.152	0	495	13953.1	100	825628	1.033	24.25	DOX_LMB
						107	DOX	LMB	U1G	D3KO	Cl8	pSB_D3_WT	7	0.828	115.449	19.558	90	165	95.603	110	5657	131.921	108.913	53.437	0	383	14367.9	103	850174	0.92	24.5	DOX_LMB
						108	DOX	LMB	U1G	D3KO	Cl8	pSB_D3_WT	7	0.828	127.51	22.618	93	168	105.591	121	6248	131.921	109.614	53.989	0	420	14460.5	104	855649	1.04	24.75	DOX_LMB
						109	DOX	LMB	U1G	D3KO	Cl8	pSB_D3_WT	7	0.828	122.633	14.106	80	147	101.552	127	6009	131.921	107.927	53.842	0	465	14237.9	103	842478	1.01	25	DOX_LMB
						110	DOX	LMB	U1G	D3KO	Cl8	pSB_D3_WT	7	0.828	128.857	18.255	101	180	106.707	126	6314	131.921	108.681	53.608	0	366	14337.4	103	848367	1.067	25.25	DOX_LMB
						111	DOX	LMB	U1G	D3KO	Cl8	pSB_D3_WT	7	0.828	116.612	10.731	97	142	96.567	114	5714	131.921	107.516	53.54	0	356	14183.6	102	839266	0.949	25.5	DOX_LMB
						112	DOX	LMB	U1G	D3KO	Cl8	pSB_D3_WT	7	0.828	111.592	14.11	80	137	92.409	114	5468	131.921	108.339	53.322	0	351	14292.2	103	845695	0.885	25.75	DOX_LMB
						113	DOX	LMB	U1G	D3KO	Cl8	pSB_D3_WT	7	0.828	132.673	15.066	99	159	109.867	137	6501	131.921	105.804	53.624	0	348	13957.8	100	825904	1.151	26	DOX_LMB
						114	DOX	LMB	U1G	D3KO	Cl8	pSB_D3_WT	7	0.828	123.265	13.235	98	149	102.076	122	6040	131.921	110.769	54.222	0	386	14612.8	106	864664	0.981	26.25	DOX_LMB
						115	DOX	LMB	U1G	D3KO	Cl8	pSB_D3_WT	7	0.828	122.918	21.131	87	171	101.789	121	6023	131.921	106.759	52.975	0	369	14083.7	101	833357	1.028	26.5	DOX_LMB
						116	DOX	LMB	U1G	D3KO	Cl8	pSB_D3_WT	7	0.828	116.347	13.333	96	148	96.347	115	5701	131.921	108.779	53.773	0	480	14350.3	104	849129	0.931	26.75	DOX_LMB
						117	DOX	LMB	U1G	D3KO	Cl8	pSB_D3_WT	7	0.828	132.429	13.432	102	155	109.664	134	6489	131.921	106.582	52.974	0	358	14060.5	103	831982	1.136	27	DOX_LMB
						118	DOX	LMB	U1G	D3KO	Cl8	pSB_D3_WT	7	0.828	128.449	10.452	108	155	106.369	128	6294	131.921	107.279	53.822	0	359	14152.4	101	837423	1.082	27.25	DOX_LMB
						119	DOX	LMB	U1G	D3KO	Cl8	pSB_D3_WT	7	0.828	119.286	10.689	101	138	98.781	120	5845	131.921	107.367	53.63	0	430	14164	101	838108	0.98	27.5	DOX_LMB
						120	DOX	LMB	U1G	D3KO	Cl8	pSB_D3_WT	7	0.828	137.184	12.563	116	160	113.602	136	6722	131.921	107.386	53.381	0	397	14166.6	102	838259	1.177	27.75	DOX_LMB
						121	DOX	LMB	U1G	D3KO	Cl8	pSB_D3_WT	7	0.828	119	12.664	97	141	98.544	118	5831	131.921	105.993	52.601	0	365	13982.7	102	827378	0.995	28	DOX_LMB
						122	DOX	LMB	U1G	D3KO	Cl8	pSB_D3_WT	7	0.828	112.184	22.14	79	160	92.899	106	5497	131.921	109.016	53.793	0	365	14381.5	103	850977	0.884	28.25	DOX_LMB
						123	DOX	LMB	U1G	D3KO	Cl8	pSB_D3_WT	7	0.828	112.959	14.732	86	151	93.541	111	5535	131.921	108.141	52.808	0	377	14266.1	104	844147	0.902	28.5	DOX_LMB
						124	DOX	LMB	U1G	D3KO	Cl8	pSB_D3_WT	7	0.828	117.939	12.467	87	140	97.665	120	5779	131.921	108.654	53.037	0	444	14333.8	103	848156	0.95	28.75	DOX_LMB
						125	DOX	LMB	U1G	D3KO	Cl8	pSB_D3_WT	7	0.828	111.163	16.671	86	156	92.054	108	5447	131.921	108.956	53.683	0	386	14373.7	104	850514	0.873	29	DOX_LMB
						126	DOX	LMB	U1G	D3KO	Cl8	pSB_D3_WT	7	0.828	124.163	10.182	98	145	102.82	124	6084	131.921	106.658	54.106	0	402	14070.5	101	832571	1.043	29.25	DOX_LMB
						127	DOX	LMB	U1G	D3KO	Cl8	pSB_D3_WT	7	0.828	132.204	12.871	104	163	109.478	131	6478	131.921	105.186	53.139	0	414	13876.3	100	821084	1.155	29.5	DOX_LMB
						128	DOX	LMB	U1G	D3KO	Cl8	pSB_D3_WT	7	0.828	123.816	19.728	92	170	102.532	122	6067	131.921	106.745	52.816	0	365	14082	101	833253	1.038	29.75	DOX_LMB
						129	DOX	LMB	U1G	D3KO	Cl8	pSB_D3_WT	7	0.828	127.694	24.043	92	168	105.743	125	6257	131.921	108.026	53.97	0	423	14251	103	843254	1.064	30	DOX_LMB
						130	DOX	LMB	U1G	D3KO	Cl8	pSB_D3_WT	7	0.828	125.469	18.044	99	176	103.901	124	6148	131.921	108.023	53.5	0	427	14250.5	102	843226	1.039	30.25	DOX_LMB
						131	DOX	LMB	U1G	D3KO	Cl8	pSB_D3_WT	7	0.828	122.102	11.993	100	143	101.113	120	5983	131.921	105.512	52.681	0	363	13919.3	100	823628	1.036	30.5	DOX_LMB
						132	DOX	LMB	U1G	D3KO	Cl8	pSB_D3_WT	7	0.828	125.327	13.229	99	154	103.783	125	6141	131.921	105.503	53.649	0	388	13918.1	100	823554	1.073	30.75	DOX_LMB
						133	DOX	LMB	U1G	D3KO	Cl8	pSB_D3_WT	7	0.828	115.306	7.372	102	134	95.485	116	5650	131.921	106.721	53.35	0	381	14078.8	102	833064	0.945	31	DOX_LMB
						134	DOX	LMB	U1G	D3KO	Cl8	pSB_D3_WT	7	0.828	126	16.404	91	165	104.341	125	6174	131.921	106.579	53.281	0	364	14060.1	102	831958	1.065	31.25	DOX_LMB
						135	DOX	LMB	U1G	D3KO	Cl8	pSB_D3_WT	7	0.828	135.163	18.813	100	171	111.929	139	6623	131.921	107.523	53.45	0	391	14184.5	102	839322	1.152	31.5	DOX_LMB
						136	DOX	LMB	U1G	D3KO	Cl8	pSB_D3_WT	7	0.828	136.102	19.285	101	176	112.706	135	6669	131.921	109.126	54.07	0	414	14396.1	104	851838	1.139	31.75	DOX_LMB
						137	DOX	LMB	U1G	D3KO	Cl8	pSB_D3_WT	7	0.828	129.061	14.479	92	160	106.876	133	6324	131.921	107.386	53.062	0	400	14166.5	102	838255	1.087	32	DOX_LMB
						138	DOX	LMB	U1G	D3KO	Cl8	pSB_D3_WT	7	0.828	120.163	11.705	92	148	99.507	120	5888	131.921	104.974	52.735	0	374	13848.3	100	819424	1.022	32.25	DOX_LMB
						139	DOX	LMB	U1G	D3KO	Cl8	pSB_D3_WT	7	0.828	127.286	25.389	76	179	105.405	130	6237	131.921	103.2	53.372	0	378	13614.3	97	805579	1.129	32.5	DOX_LMB
						140	DOX	LMB	U1G	D3KO	Cl8	pSB_D3_WT	7	0.828	118.122	15.532	80	154	97.817	119	5788	131.921	106.851	52.964	0	388	14095.9	102	834079	0.974	32.75	DOX_LMB
						141	DOX	LMB	U1G	D3KO	Cl8	pSB_D3_WT	7	0.828	114.347	12.184	88	136	94.691	114	5603	131.921	105.546	53.484	0	371	13923.8	100	823891	0.948	33	DOX_LMB
						142	DOX	LMB	U1G	D3KO	Cl8	pSB_D3_WT	7	0.828	114.918	9.464	95	132	95.164	116	5631	131.921	106.101	53.594	0	496	13997	100	828222	0.948	33.25	DOX_LMB
						143	DOX	LMB	U1G	D3KO	Cl8	pSB_D3_WT	7	0.828	121.163	7.824	106	140	100.335	120	5937	131.921	108.711	54.112	0	397	14341.3	103	848597	0.984	33.5	DOX_LMB
						144	DOX	LMB	U1G	D3KO	Cl8	pSB_D3_WT	7	0.828	130.286	13.922	103	160	107.89	131	6384	131.921	106.781	52.941	0	406	14086.7	101	833532	1.11	33.75	DOX_LMB
						145	DOX	LMB	U1G	D3KO	Cl8	pSB_D3_WT	7	0.828	116.612	20.416	82	164	96.567	115	5714	131.921	107.341	52.907	0	360	14160.5	102	837900	0.951	34	DOX_LMB
						146	DOX	LMB	U1G	D3KO	Cl8	pSB_D3_WT	7	0.828	126.571	10.416	106	149	104.814	126	6202	131.921	106.717	53.08	0	382	14078.3	101	833033	1.069	34.25	DOX_LMB
						147	DOX	LMB	U1G	D3KO	Cl8	pSB_D3_WT	7	0.828	121.041	9.817	100	145	100.234	120	5931	131.921	106.741	53.505	0	482	14081.4	101	833221	1.008	34.5	DOX_LMB
						148	DOX	LMB	U1G	D3KO	Cl8	pSB_D3_WT	7	0.828	133.102	17.665	102	170	110.222	132	6522	131.921	104.753	53.467	0	454	13819.2	99	817703	1.172	34.75	DOX_LMB
						149	DOX	LMB	U1G	D3KO	Cl8	pSB_D3_WT	7	0.828	133.551	19.541	97	173	110.594	132	6544	131.921	105.714	53.759	0	406	13945.9	100	825203	1.162	35	DOX_LMB
						150	DOX	LMB	U1G	D3KO	Cl8	pSB_D3_WT	7	0.828	110.918	16.989	69	147	91.852	112	5435	131.921	105.446	52.757	0	349	13910.6	100	823115	0.911	35.25	DOX_LMB
						151	DOX	LMB	U1G	D3KO	Cl8	pSB_D3_WT	7	0.828	116.918	15.748	90	153	96.82	114	5729	131.921	106.23	53.833	0	402	14014	100	829231	0.969	35.5	DOX_LMB
						152	DOX	LMB	U1G	D3KO	Cl8	pSB_D3_WT	7	0.828	117.041	12.408	96	156	96.922	116	5735	131.921	106.725	53.096	0	362	14079.3	101	833097	0.964	35.75	DOX_LMB
						153	DOX	LMB	U1G	D3KO	Cl8	pSB_D3_WT	7	0.828	115.245	14.669	85	142	95.434	117	5647	131.921	102.1	53.368	0	412	13469.1	97	796991	1.004	36	DOX_LMB
						154	DOX	LMB	U1G	D3KO	Cl8	pSB_D3_WT	7	0.828	114.204	15.528	84	143	94.572	115	5596	131.921	106.151	52.007	0	390	14003.5	101	828611	0.939	36.25	DOX_LMB
						155	DOX	LMB	U1G	D3KO	Cl8	pSB_D3_WT	7	0.828	121.49	16.585	87	150	100.606	120	5953	131.921	105.892	52.902	0	374	13969.4	100	826592	1.024	36.5	DOX_LMB
						156	DOX	LMB	U1G	D3KO	Cl8	pSB_D3_WT	7	0.828	129.551	30.013	84	181	107.281	128	6348	131.921	106.573	53.322	0	386	14059.3	101	831912	1.104	36.75	DOX_LMB
						157	DOX	LMB	U1G	D3KO	Cl8	pSB_D3_WT	7	0.828	108.061	10.792	90	141	89.485	107	5295	131.921	103.13	52.417	0	347	13605.1	98	805036	0.907	37	DOX_LMB
						158	DOX	LMB	U1G	D3KO	Cl8	pSB_D3_WT	7	0.828	118.041	13.966	96	147	97.75	118	5784	131.921	107.817	53.393	0	401	14223.4	102	841619	0.961	37.25	DOX_LMB
						159	DOX	LMB	U1G	D3KO	Cl8	pSB_D3_WT	7	0.828	124.612	18.428	93	163	103.191	121	6106	131.921	105.151	53.094	0	396	13871.6	100	820805	1.069	37.5	DOX_LMB
						160	DOX	LMB	U1G	D3KO	Cl8	pSB_D3_WT	7	0.828	139.714	25.917	96	189	115.697	142	6846	131.921	105.472	53.3	0	372	13914	100	823316	1.235	37.75	DOX_LMB
						161	DOX	LMB	U1G	D3KO	Cl8	pSB_D3_WT	7	0.828	106.857	15.296	74	134	88.488	103	5236	131.921	102.36	52.678	0	352	13503.4	96	799020	0.902	38	DOX_LMB
						162	DOX	LMB	U1G	D3KO	Cl8	pSB_D3_WT	7	0.828	107.694	17.043	81	145	89.181	106	5277	131.921	102.998	53.006	0	408	13587.7	97	804006	0.904	38.25	DOX_LMB
						163	DOX	LMB	U1G	D3KO	Cl8	pSB_D3_WT	7	0.828	116.612	16.169	83	157	96.567	115	5714	131.921	106.301	52.385	0	365	14023.4	101	829786	0.964	38.5	DOX_LMB
						164	DOX	LMB	U1G	D3KO	Cl8	pSB_D3_WT	7	0.828	113.837	14.31	87	147	94.268	111	5578	131.921	104.284	53.383	0	370	13757.3	99	814040	0.959	38.75	DOX_LMB
						165	DOX	LMB	U1G	D3KO	Cl8	pSB_D3_WT	7	0.828	128.02	16.046	102	158	106.014	128	6273	131.921	106.445	52.49	0	454	14042.3	101	830908	1.089	39	DOX_LMB
						166	DOX	LMB	U1G	D3KO	Cl8	pSB_D3_WT	7	0.828	104.367	17.84	66	141	86.427	101	5114	131.921	101.233	52.915	0	387	13354.9	96	790228	0.887	39.25	DOX_LMB
						167	DOX	LMB	U1G	D3KO	Cl8	pSB_D3_WT	7	0.828	109.327	9.799	87	126	90.533	109	5357	131.921	104.604	52.559	0	332	13799.5	99	816536	0.903	39.5	DOX_LMB
						168	DOX	LMB	U1G	D3KO	Cl8	pSB_D3_WT	7	0.828	113.041	12.53	86	136	93.609	115	5539	131.921	104.091	52.602	0	370	13731.8	98	812534	0.952	39.75	DOX_LMB
						169	DOX	LMB	U1G	D3KO	Cl8	pSB_D3_WT	7	0.828	113.714	12.659	88	137	94.167	115	5572	131.921	107.065	52.281	0	357	14124.2	102	835749	0.923	40	DOX_LMB
						170	DOX	LMB	U1G	D3KO	Cl8	pSB_D3_WT	7	0.828	113.51	10.638	95	148	93.998	113	5562	131.921	104	51.228	0	396	13719.8	99	811825	0.959	40.25	DOX_LMB
						171	DOX	LMB	U1G	D3KO	Cl8	pSB_D3_WT	7	0.828	118.082	18.499	78	151	97.783	121	5786	131.921	104.263	53.193	0	381	13754.5	99	813877	1.008	40.5	DOX_LMB
						172	DOX	LMB	U1G	D3KO	Cl8	pSB_D3_WT	7	0.828	114.49	17.66	70	142	94.809	120	5610	131.921	103.504	53.598	0	393	13654.4	98	807953	0.976	40.75	DOX_LMB
						173	DOX	LMB	U1G	D3KO	Cl8	pSB_D3_WT	7	0.828	114.98	9.254	99	134	95.215	116	5634	131.921	107.595	51.978	0	369	14194.1	102	839890	0.93	41	DOX_LMB
						174	DOX	LMB	U1G	D3KO	Cl8	pSB_D3_WT	7	0.828	127.265	15.687	100	159	105.388	127	6236	131.921	104.766	52.816	0	420	13820.9	99	817806	1.105	41.25	DOX_LMB
						175	DOX	LMB	U1G	D3KO	Cl8	pSB_D3_WT	7	0.828	113.429	20.285	84	155	93.93	108	5558	131.921	106.867	52.179	0	406	14098.1	102	834206	0.922	41.5	DOX_LMB
						176	DOX	LMB	U1G	D3KO	Cl8	pSB_D3_WT	7	0.828	106.367	11.677	82	131	88.083	108	5212	131.921	103.622	52.288	0	340	13669.9	99	808870	0.881	41.75	DOX_LMB
						177	DOX	LMB	U1G	D3KO	Cl8	pSB_D3_WT	7	0.828	125.429	18.198	95	161	103.867	123	6146	131.921	107.449	52.587	0	445	14174.9	102	838750	1.047	42	DOX_LMB
						178	DOX	LMB	U1G	D3KO	Cl8	pSB_D3_WT	7	0.828	106.837	10.58	84	129	88.471	108	5235	131.921	103.765	52.207	0	383	13688.8	99	809987	0.885	42.25	DOX_LMB
						179	DOX	LMB	U1G	D3KO	Cl8	pSB_D3_WT	7	0.828	119.286	21.871	96	179	98.781	113	5845	131.921	104.101	52.019	0	349	13733.1	99	812612	1.024	42.5	DOX_LMB
						180	DOX	LMB	U1G	D3KO	Cl8	pSB_D3_WT	7	0.828	111.694	14.744	81	140	92.494	115	5473	131.921	104.323	52.264	0	358	13762.5	99	814348	0.934	42.75	DOX_LMB
						181	DOX	LMB	U1G	D3KO	Cl8	pSB_D3_WT	7	0.828	110.347	19.876	80	163	91.378	106	5407	131.921	105.852	52.965	0	419	13964.1	100	826277	0.9	43	DOX_LMB
						182	DOX	LMB	U1G	D3KO	Cl8	pSB_D3_WT	7	0.828	103.082	9.989	86	133	85.362	102	5051	131.921	105.596	53.046	0	347	13930.4	100	824283	0.821	43.25	DOX_LMB
						183	DOX	LMB	U1G	D3KO	Cl8	pSB_D3_WT	7	0.828	110.408	14.835	83	150	91.429	108	5410	131.921	101.815	51.963	0	357	13431.5	97	794766	0.951	43.5	DOX_LMB
						184	DOX	LMB	U1G	D3KO	Cl8	pSB_D3_WT	7	0.828	120.041	12.672	99	148	99.406	119	5882	131.921	105.901	52.998	0	372	13970.7	100	826666	1.008	43.75	DOX_LMB
						185	DOX	LMB	U1G	D3KO	Cl8	pSB_D3_WT	7	0.828	118.653	18.589	88	160	98.257	120	5814	131.921	103.582	52.687	0	372	13664.7	98	808562	1.023	44	DOX_LMB
						186	DOX	LMB	U1G	D3KO	Cl8	pSB_D3_WT	7	0.828	118.469	11.864	94	152	98.104	118	5805	131.921	102.857	52.799	0	412	13569	98	802898	1.032	44.25	DOX_LMB
						187	DOX	LMB	U1G	D3KO	Cl8	pSB_D3_WT	7	0.828	109.653	17.676	78	154	90.804	110	5373	131.921	106.596	52.806	0	422	14062.4	102	832092	0.883	44.5	DOX_LMB
						188	DOX	LMB	U1G	D3KO	Cl8	pSB_D3_WT	7	0.828	121.122	14.701	89	148	100.301	122	5935	131.921	105.116	54	0	393	13867.1	99	820538	1.03	44.75	DOX_LMB
						189	DOX	LMB	U1G	D3KO	Cl8	pSB_D3_WT	7	0.828	114.429	16.635	82	145	94.758	115	5607	131.921	106.129	52.269	0	416	14000.7	101	828445	0.942	45	DOX_LMB
						190	DOX	LMB	U1G	D3KO	Cl8	pSB_D3_WT	7	0.828	126.816	12.832	100	157	105.017	126	6214	131.921	103.196	52.35	0	351	13613.8	98	805550	1.124	45.25	DOX_LMB
						191	DOX	LMB	U1G	D3KO	Cl8	pSB_D3_WT	7	0.828	109.633	16.901	83	150	90.787	107	5372	131.921	104.31	52.836	0	354	13760.8	99	814246	0.91	45.5	DOX_LMB
						192	DOX	LMB	U1G	D3KO	Cl8	pSB_D3_WT	7	0.828	118.796	15.395	96	159	98.375	115	5821	131.921	103.331	51.993	0	341	13631.6	97	806604	1.029	45.75	DOX_LMB
						193	DOX	LMB	U1G	D3KO	Cl8	pSB_D3_WT	7	0.828	107.796	16.411	78	144	89.266	109	5282	131.921	105.536	53.32	0	357	13922.5	101	823817	0.875	46	DOX_LMB
						194	DOX	LMB	U1G	D3KO	Cl8	pSB_D3_WT	7	0.828	112.959	13.094	94	148	93.541	112	5535	131.921	103.709	53.143	0	436	13681.5	99	809555	0.956	46.25	DOX_LMB
						195	DOX	LMB	U1G	D3KO	Cl8	pSB_D3_WT	7	0.828	103.245	12.342	75	126	85.497	103	5059	131.921	103.053	52.46	0	358	13594.9	98	804432	0.852	46.5	DOX_LMB
						196	DOX	LMB	U1G	D3KO	Cl8	pSB_D3_WT	7	0.828	99.245	12.461	74	125	82.185	98	4863	131.921	101.295	51.677	0	366	13362.9	96	790706	0.825	46.75	DOX_LMB
						197	DOX	LMB	U1G	D3KO	Cl8	pSB_D3_WT	7	0.828	124.184	9.554	94	140	102.837	126	6085	131.921	101.866	52.958	0	431	13438.3	96	795168	1.113	47	DOX_LMB
						198	DOX	LMB	U1G	D3KO	Cl8	pSB_D3_WT	7	0.828	124.694	20.657	90	174	103.259	122	6110	131.921	103.053	52.116	0	357	13594.8	98	804428	1.101	47.25	DOX_LMB
						199	DOX	LMB	U1G	D3KO	Cl8	pSB_D3_WT	7	0.828	109.184	13.841	77	135	90.415	110	5350	131.921	103.697	52.481	0	358	13679.8	98	809456	0.913	47.5	DOX_LMB
						200	DOX	LMB	U1G	D3KO	Cl8	pSB_D3_WT	7	0.828	118.041	13.158	92	150	97.75	117	5784	131.921	101.844	52.531	0	487	13435.4	96	794992	1.041	47.75	DOX_LMB
						201	DOX	LMB	U1G	D3KO	Cl8	pSB_D3_WT	7	0.828	118.429	16.334	94	163	98.071	118	5803	131.921	102.79	52.393	0	538	13560.1	98	802375	1.032	48	DOX_LMB
						202	DOX	LMB	U1G	D3KO	Cl8	pSB_D3_WT	7	0.828	123	18.238	93	168	101.856	123	6027	131.921	103.882	52.795	0	377	13704.3	99	810904	1.069	48.25	DOX_LMB
						203	DOX	LMB	U1G	D3KO	Cl8	pSB_D3_WT	7	0.828	120.755	18.141	97	160	99.997	117	5917	131.921	104.326	52.8	0	400	13762.8	98	814369	1.037	48.5	DOX_LMB
						204	DOX	LMB	U1G	D3KO	Cl8	pSB_D3_WT	7	0.828	119.408	13.919	95	147	98.882	117	5851	131.921	103.077	52.686	0	365	13598.1	98	804622	1.039	48.75	DOX_LMB
						205	DOX	LMB	U1G	D3KO	Cl8	pSB_D3_WT	7	0.828	116.327	17.316	83	153	96.33	115	5700	131.921	103.068	52.663	0	339	13596.9	97	804552	1.004	49	DOX_LMB
						206	DOX	LMB	U1G	D3KO	Cl8	pSB_D3_WT	7	0.828	111.796	15.433	79	135	92.578	115	5478	131.921	103.303	51.367	0	379	13627.9	99	806385	0.948	49.25	DOX_LMB
						207	DOX	LMB	U1G	D3KO	Cl8	pSB_D3_WT	7	0.828	126.653	20.567	94	168	104.881	121	6206	131.921	107.629	52.678	0	323	14198.6	102	840154	1.058	49.5	DOX_LMB
						208	DOX	LMB	U1G	D3KO	Cl8	pSB_D3_WT	7	0.828	102.959	12.99	77	140	85.26	102	5045	131.921	101.764	51.791	0	333	13424.9	97	794371	0.864	49.75	DOX_LMB
						209	DOX	LMB	U1G	D3KO	Cl8	pSB_D3_WT	7	0.828	130.184	13.138	108	157	107.805	129	6379	131.921	103.7	52.708	0	408	13680.3	99	809485	1.155	50	DOX_LMB
						210	DOX	LMB	U1G	D3KO	Cl8	pSB_D3_WT	7	0.828	114.939	16.466	82	155	95.181	112	5632	131.921	102.322	52.666	0	343	13498.4	97	798723	0.998	50.25	DOX_LMB
						211	DOX	LMB	U1G	D3KO	Cl8	pSB_D3_WT	7	0.828	112.837	15.397	89	153	93.44	109	5529	131.921	100.573	51.77	0	340	13267.8	96	785075	0.997	50.5	DOX_LMB
						212	DOX	LMB	U1G	D3KO	Cl8	pSB_D3_WT	7	0.828	117.02	9.82	98	134	96.905	117	5734	131.921	103.315	52.564	0	385	13629.5	98	806480	1.008	50.75	DOX_LMB
						213	DOX	LMB	U1G	D3KO	Cl8	pSB_D3_WT	7	0.828	108.918	18.44	74	140	90.195	108	5337	131.921	103.22	52.104	0	358	13616.9	98	805736	0.916	51	DOX_LMB
						214	DOX	LMB	U1G	D3KO	Cl8	pSB_D3_WT	7	0.828	102.306	13.76	77	141	84.72	100	5013	131.921	104.594	52.178	0	351	13798.2	98	816462	0.823	51.25	DOX_LMB
						215	DOX	LMB	U1G	D3KO	Cl8	pSB_D3_WT	7	0.828	117.673	17.357	80	154	97.445	122	5766	131.921	103.919	52.4	0	321	13709.1	98	811190	1.008	51.5	DOX_LMB
						216	DOX	LMB	U1G	D3KO	Cl8	pSB_D3_WT	7	0.828	112.939	16.793	71	152	93.525	113	5534	131.921	103.12	51.234	0	356	13603.8	98	804956	0.964	51.75	DOX_LMB
						217	DOX	LMB	U1G	D3KO	Cl8	pSB_D3_WT	7	0.828	121.347	12.202	89	145	100.487	120	5946	131.921	103.8	51.531	0	389	13693.4	99	810259	1.051	52	DOX_LMB
						218	DOX	LMB	U1G	D3KO	Cl8	pSB_D3_WT	7	0.828	114.878	10.181	92	130	95.13	114	5629	131.921	101.487	52.363	0	388	13388.2	95	792204	1.009	52.25	DOX_LMB
						219	DOX	LMB	U1G	D3KO	Cl8	pSB_D3_WT	7	0.828	91	14.268	68	129	75.357	88	4459	131.921	100.675	51.869	0	359	13281.2	96	785869	0.733	52.5	DOX_LMB
						220	DOX	LMB	U1G	D3KO	Cl8	pSB_D3_WT	7	0.828	93.02	10.655	70	117	77.03	92	4558	131.921	102.109	52.153	0	372	13470.3	97	797059	0.742	52.75	DOX_LMB
						221	DOX	LMB	U1G	D3KO	Cl8	pSB_D3_WT	7	0.828	114.51	12.024	86	141	94.826	114	5611	131.921	104.952	51.946	0	358	13845.4	100	819256	0.958	53	DOX_LMB
						222	DOX	LMB	U1G	D3KO	Cl8	pSB_D3_WT	7	0.828	124.469	17.31	84	158	103.073	127	6099	131.921	102.943	52.11	0	362	13580.4	98	803573	1.1	53.25	DOX_LMB
						223	DOX	LMB	U1G	D3KO	Cl8	pSB_D3_WT	7	0.828	109.816	9.708	89	129	90.939	109	5381	131.921	101.126	51.876	0	345	13340.7	95	789388	0.953	53.5	DOX_LMB
						224	DOX	LMB	U1G	D3KO	Cl8	pSB_D3_WT	7	0.828	116.714	16.272	84	149	96.651	118	5719	131.921	103.666	52.368	0	350	13675.8	98	809220	1	53.75	DOX_LMB
						225	DOX	LMB	U1G	D3KO	Cl8	pSB_D3_WT	7	0.828	116.429	14.354	85	145	96.414	115	5705	131.921	101.14	52.191	0	363	13342.6	96	789501	1.032	54	DOX_LMB
						226	DOX	LMB	U1G	D3KO	Cl8	pSB_D3_WT	7	0.828	120.551	16.743	91	154	99.828	119	5907	131.921	100.657	52.171	0	399	13278.9	95	785732	1.089	54.25	DOX_LMB
						227	DOX	LMB	U1G	D3KO	Cl8	pSB_D3_WT	7	0.828	127.51	12.396	104	158	105.591	127	6248	131.921	102.57	51.201	0	363	13531.2	97	800660	1.141	54.5	DOX_LMB
						228	DOX	LMB	U1G	D3KO	Cl8	pSB_D3_WT	7	0.828	113.633	16.794	80	150	94.099	115	5568	131.921	103.607	51.974	0	370	13667.9	99	808753	0.965	54.75	DOX_LMB
						229	DOX	LMB	U1G	D3KO	Cl8	pSB_D3_WT	7	0.828	112.306	16.625	80	147	93.001	110	5503	131.921	103.806	53.474	0	368	13694.2	98	810308	0.947	55	DOX_LMB
						230	DOX	LMB	U1G	D3KO	Cl8	pSB_D3_WT	7	0.828	120.51	17.229	90	155	99.795	123	5905	131.921	104.206	51.399	0	370	13747	99	813429	1.036	55.25	DOX_LMB
						231	DOX	LMB	U1G	D3KO	Cl8	pSB_D3_WT	7	0.828	104.122	16.115	70	135	86.224	101	5102	131.921	102.976	53.061	0	428	13584.8	97	803834	0.863	55.5	DOX_LMB
						232	DOX	LMB	U1G	D3KO	Cl8	pSB_D3_WT	7	0.828	110.469	18.631	82	157	91.48	108	5413	131.921	104.653	52.602	0	385	13805.9	98	816919	0.916	55.75	DOX_LMB
						233	DOX	LMB	U1G	D3KO	Cl8	pSB_D3_WT	7	0.828	129.265	14.151	103	153	107.045	132	6334	131.921	106.303	52.538	0	435	14023.6	101	829801	1.105	56	DOX_LMB
						234	DOX	LMB	U1G	D3KO	Cl8	pSB_D3_WT	7	0.828	111.959	15.271	85	141	92.713	111	5486	131.921	101.205	51.37	0	401	13351.1	96	790004	0.978	56.25	DOX_LMB
						235	DOX	LMB	U1G	D3KO	Cl8	pSB_D3_WT	7	0.828	108.939	20.143	73	154	90.212	108	5338	131.921	98.365	51.066	0	358	12976.4	93	767836	0.981	56.5	DOX_LMB
						236	DOX	LMB	U1G	D3KO	Cl8	pSB_D3_WT	7	0.828	116.939	11.27	97	143	96.837	116	5730	131.921	102.165	51.048	0	373	13477.8	97	797502	1.023	56.75	DOX_LMB
						237	DOX	LMB	U1G	D3KO	Cl8	pSB_D3_WT	7	0.828	116.878	19.371	76	148	96.786	120	5727	131.921	105.092	52.223	0	357	13863.9	100	820349	0.983	57	DOX_LMB
						238	DOX	LMB	U1G	D3KO	Cl8	pSB_D3_WT	7	0.828	100.408	17.641	71	142	83.148	98	4920	131.921	103.513	52.347	0	436	13655.6	98	808021	0.814	57.25	DOX_LMB
						239	DOX	LMB	U1G	D3KO	Cl8	pSB_D3_WT	7	0.828	117.796	7.665	103	133	97.547	117	5772	131.921	101.053	52.125	0	363	13331.1	96	788821	1.05	57.5	DOX_LMB
						240	DOX	LMB	U1G	D3KO	Cl8	pSB_D3_WT	7	0.828	102.816	15.182	70	145	85.142	104	5038	131.921	100.201	51.521	0	358	13218.7	95	782171	0.881	57.75	DOX_LMB
						241	DOX	LMB	U1G	D3KO	Cl8	pSB_D3_WT	7	0.828	119.469	17.599	85	153	98.933	121	5854	131.921	107.002	53.091	0	383	14115.9	102	835259	0.987	58	DOX_LMB
						242	DOX	LMB	U1G	D3KO	Cl8	pSB_D3_WT	7	0.828	113.061	11.172	92	138	93.626	112	5540	131.921	105.75	53.053	0	402	13950.7	100	825484	0.931	58.25	DOX_LMB
						243	DOX	LMB	U1G	D3KO	Cl8	pSB_D3_WT	7	0.828	111.102	8.998	90	132	92.004	112	5444	131.921	100.63	51.575	0	364	13275.2	96	785516	0.975	58.5	DOX_LMB
						244	DOX	LMB	U1G	D3KO	Cl8	pSB_D3_WT	7	0.828	116.531	11.464	91	147	96.499	115	5710	131.921	103.458	51.282	0	361	13648.4	98	807597	1.001	58.75	DOX_LMB
						245	DOX	LMB	U1G	D3KO	Cl8	pSB_D3_WT	7	0.828	118.245	16.255	92	151	97.919	118	5794	131.921	101.185	51.783	0	344	13348.4	96	789849	1.053	59	DOX_LMB
						246	DOX	LMB	U1G	D3KO	Cl8	pSB_D3_WT	7	0.828	116.143	15.524	91	152	96.178	114	5691	131.921	105.227	52.351	0	430	13881.7	101	821401	0.973	59.25	DOX_LMB
						247	DOX	LMB	U1G	D3KO	Cl8	pSB_D3_WT	7	0.828	114.959	17.743	83	150	95.198	113	5633	131.921	103.987	52.618	0	404	13718.1	99	811719	0.975	59.5	DOX_LMB
						248	DOX	LMB	U1G	D3KO	Cl8	pSB_D3_WT	7	0.828	113.714	12.31	82	135	94.167	118	5572	131.921	99.338	52.279	0	372	13104.8	94	775429	1.026	59.75	DOX_LMB
						1	DOX	LMB	U1G	D3KO	Cl8	pSB_D3_WT	8	0.828	122.429	15.211	85	150	101.383	125	5999	107.197	114.629	54.649	0	406	12287.9	109	727094	1.066	-2	DOX_LMB
						2	DOX	LMB	U1G	D3KO	Cl8	pSB_D3_WT	8	0.828	101.204	15.083	72	129	83.807	104	4959	107.197	108.505	52.791	0	372	11631.4	103	688247	0.885	-1.75	DOX_LMB
						3	DOX	LMB	U1G	D3KO	Cl8	pSB_D3_WT	8	0.828	123	15.237	98	156	101.856	122	6027	107.197	107.08	51.487	0	367	11478.6	102	679207	1.177	-1.5	DOX_LMB
						4	DOX	LMB	U1G	D3KO	Cl8	pSB_D3_WT	8	0.828	98.531	11.545	82	126	81.593	95	4828	107.197	108.137	51.208	0	416	11592	103	685916	0.856	-1.25	DOX_LMB
						5	DOX	LMB	U1G	D3KO	Cl8	pSB_D3_WT	8	0.828	107.878	13.592	71	135	89.333	109	5286	107.197	104.216	52.647	0	408	11171.6	98	661041	1.024	-1	DOX_LMB
						6	DOX	LMB	U1G	D3KO	Cl8	pSB_D3_WT	8	0.828	109.102	15.657	85	150	90.347	104	5346	107.197	104.504	51.447	0	384	11202.5	99	662872	1.036	-0.75	DOX_LMB
						7	DOX	LMB	U1G	D3KO	Cl8	pSB_D3_WT	8	0.828	105.878	16.692	76	146	87.677	103	5188	107.197	106.644	51.029	0	377	11431.9	102	676441	0.966	-0.5	DOX_LMB
						8	DOX	LMB	U1G	D3KO	Cl8	pSB_D3_WT	8	0.828	106.633	13.793	80	138	88.302	105	5225	107.197	105.591	51.177	0	388	11319	100	669764	0.989	-0.25	DOX_LMB
						9	DOX	LMB	U1G	D3KO	Cl8	pSB_D3_WT	8	0.828	79.816	9.776	60	102	66.096	81	3911	107.197	102.391	51.149	0	394	10975.9	96	649463	0.672	0	DOX_LMB
						10	DOX	LMB	U1G	D3KO	Cl8	pSB_D3_WT	8	0.828	95	10.842	68	115	78.67	95	4655	107.197	99.763	50.013	0	330	10694.3	96	632797	0.909	0.25	DOX_LMB
						11	DOX	LMB	U1G	D3KO	Cl8	pSB_D3_WT	8	0.828	94.878	9.123	74	110	78.568	96	4649	107.197	103.85	51.455	0	335	11132.4	99	658721	0.857	0.5	DOX_LMB
						12	DOX	LMB	U1G	D3KO	Cl8	pSB_D3_WT	8	0.828	99.755	9.391	84	120	82.607	99	4888	107.197	100.597	49.492	0	388	10783.7	95	638086	0.964	0.75	DOX_LMB
						13	DOX	LMB	U1G	D3KO	Cl8	pSB_D3_WT	8	0.828	96.939	11.484	66	119	80.275	98	4750	107.197	99.244	49.842	0	329	10638.6	94	629505	0.943	1	DOX_LMB
						14	DOX	LMB	U1G	D3KO	Cl8	pSB_D3_WT	8	0.828	98.571	12.953	77	135	81.627	97	4830	107.197	101.304	50.523	0	424	10859.5	96	642573	0.938	1.25	DOX_LMB
						15	DOX	LMB	U1G	D3KO	Cl8	pSB_D3_WT	8	0.828	101.286	18.548	61	134	83.875	104	4963	107.197	104.475	50.915	0	330	11199.4	100	662685	0.934	1.5	DOX_LMB
						16	DOX	LMB	U1G	D3KO	Cl8	pSB_D3_WT	8	0.828	98.306	16.65	62	133	81.407	98	4817	107.197	102.837	50.578	0	373	11023.8	98	652295	0.915	1.75	DOX_LMB
						17	DOX	LMB	U1G	D3KO	Cl8	pSB_D3_WT	8	0.828	101.612	10.675	79	129	84.145	100	4979	107.197	102.846	50.643	0	355	11024.7	98	652351	0.959	2	DOX_LMB
						18	DOX	LMB	U1G	D3KO	Cl8	pSB_D3_WT	8	0.828	102.224	7.666	85	121	84.652	103	5009	107.197	99.14	50.387	0	325	10627.5	94	628846	1.019	2.25	DOX_LMB
						19	DOX	LMB	U1G	D3KO	Cl8	pSB_D3_WT	8	0.828	96.163	12.622	77	130	79.633	96	4712	107.197	101.85	49.819	0	339	10918	97	646037	0.899	2.5	DOX_LMB
						20	DOX	LMB	U1G	D3KO	Cl8	pSB_D3_WT	8	0.828	99.102	14.005	79	128	82.066	95	4856	107.197	104.137	51.509	0	342	11163.1	98	660540	0.91	2.75	DOX_LMB
						21	DOX	LMB	U1G	D3KO	Cl8	pSB_D3_WT	8	0.828	98.959	11.669	77	130	81.948	98	4849	107.197	104.855	51.535	0	385	11240.1	100	665097	0.899	3	DOX_LMB
						22	DOX	LMB	U1G	D3KO	Cl8	pSB_D3_WT	8	0.828	100.388	15.197	75	136	83.131	98	4919	107.197	103.498	50.909	0	435	11094.6	98	656485	0.935	3.25	DOX_LMB
						23	DOX	LMB	U1G	D3KO	Cl8	pSB_D3_WT	8	0.828	108.224	17.626	83	136	89.621	105	5303	107.197	102.109	50.397	0	339	10945.8	97	647680	1.059	3.5	DOX_LMB
						24	DOX	LMB	U1G	D3KO	Cl8	pSB_D3_WT	8	0.828	103.265	15.127	83	139	85.514	100	5060	107.197	103.461	51.167	0	354	11090.7	98	656253	0.973	3.75	DOX_LMB
						25	DOX	LMB	U1G	D3KO	Cl8	pSB_D3_WT	8	0.828	103.265	15.596	73	134	85.514	103	5060	107.197	101.851	49.663	0	378	10918.1	97	646041	0.995	4	DOX_LMB
						26	DOX	LMB	U1G	D3KO	Cl8	pSB_D3_WT	8	0.828	95.776	8.742	82	118	79.312	95	4693	107.197	100.703	50.487	0	306	10795.1	96	638761	0.908	4.25	DOX_LMB
						27	DOX	LMB	U1G	D3KO	Cl8	pSB_D3_WT	8	0.828	103.796	10.888	84	132	85.953	103	5086	107.197	104.977	50.227	0	392	11253.1	100	665866	0.96	4.5	DOX_LMB
						28	DOX	LMB	U1G	D3KO	Cl8	pSB_D3_WT	8	0.828	99.02	11.738	73	125	81.999	98	4852	107.197	102.161	51.189	0	334	10951.3	97	648008	0.933	4.75	DOX_LMB
						29	DOX	LMB	U1G	D3KO	Cl8	pSB_D3_WT	8	0.828	105.98	14.161	81	134	87.762	107	5193	107.197	102.656	50.413	0	381	11004.4	98	651149	1.02	5	DOX_LMB
						30	DOX	LMB	U1G	D3KO	Cl8	pSB_D3_WT	8	0.828	92.49	13.315	69	129	76.591	90	4532	107.197	101.235	49.788	0	346	10852	95	642133	0.856	5.25	DOX_LMB
						31	DOX	LMB	U1G	D3KO	Cl8	pSB_D3_WT	8	0.828	122.163	14.629	97	153	101.163	122	5986	107.197	104.045	49.99	0	361	11153.3	100	659958	1.215	5.5	DOX_LMB
						32	DOX	LMB	U1G	D3KO	Cl8	pSB_D3_WT	8	0.828	98.714	9.804	84	130	81.745	96	4837	107.197	101.851	50.243	0	401	10918.1	96	646041	0.933	5.75	DOX_LMB
						33	DOX	LMB	U1G	D3KO	Cl8	pSB_D3_WT	8	0.828	98.551	10.609	72	117	81.61	100	4829	107.197	102.684	50.25	0	361	11007.4	98	651325	0.92	6	DOX_LMB
						34	DOX	LMB	U1G	D3KO	Cl8	pSB_D3_WT	8	0.828	94.224	14.144	71	125	78.027	91	4617	107.197	102.585	50.743	0	353	10996.8	97	650699	0.863	6.25	DOX_LMB
						35	DOX	LMB	U1G	D3KO	Cl8	pSB_D3_WT	8	0.828	102.673	11.255	78	128	85.024	103	5031	107.197	101.303	50.727	0	323	10859.4	96	642566	0.995	6.5	DOX_LMB
						36	DOX	LMB	U1G	D3KO	Cl8	pSB_D3_WT	8	0.828	99.918	9.795	80	118	82.742	100	4896	107.197	101.66	49.013	0	325	10897.7	97	644832	0.952	6.75	DOX_LMB
						37	DOX	LMB	U1G	D3KO	Cl8	pSB_D3_WT	8	0.828	113.122	13.428	79	136	93.677	114	5543	107.197	101.774	49.375	0	377	10909.8	97	645550	1.13	7	DOX_LMB
						38	DOX	LMB	U1G	D3KO	Cl8	pSB_D3_WT	8	0.828	109.061	17.048	81	154	90.314	107	5344	107.197	102.731	50.718	0	354	11012.4	97	651622	1.061	7.25	DOX_LMB
						39	DOX	LMB	U1G	D3KO	Cl8	pSB_D3_WT	8	0.828	105.082	15.174	77	144	87.018	105	5149	107.197	101.932	50.571	0	345	10926.8	97	646554	1.019	7.5	DOX_LMB
						40	DOX	LMB	U1G	D3KO	Cl8	pSB_D3_WT	8	0.828	93.347	15.459	68	124	77.301	92	4574	107.197	100.019	50.726	0	345	10721.7	95	634419	0.883	7.75	DOX_LMB
						41	DOX	LMB	U1G	D3KO	Cl8	pSB_D3_WT	8	0.828	105.898	18.931	73	141	87.694	105	5189	107.197	104.051	51.096	0	498	11153.9	99	659993	1	8	DOX_LMB
						42	DOX	LMB	U1G	D3KO	Cl8	pSB_D3_WT	8	0.828	91.408	11.76	69	120	75.695	93	4479	107.197	97.657	49.477	0	378	10468.5	92	619440	0.886	8.25	DOX_LMB
						43	DOX	LMB	U1G	D3KO	Cl8	pSB_D3_WT	8	0.828	104.551	14.671	75	135	86.579	105	5123	107.197	99.207	50.6	0	365	10634.6	93	629267	1.051	8.5	DOX_LMB
						44	DOX	LMB	U1G	D3KO	Cl8	pSB_D3_WT	8	0.828	106.694	11.894	84	133	88.353	107	5228	107.197	101.779	50.32	0	339	10910.4	96	645583	1.043	8.75	DOX_LMB
						45	DOX	LMB	U1G	D3KO	Cl8	pSB_D3_WT	8	0.828	103.551	10.124	82	122	85.751	104	5074	107.197	102.247	50.033	0	429	10960.5	96	648553	0.993	9	DOX_LMB
						46	DOX	LMB	U1G	D3KO	Cl8	pSB_D3_WT	8	0.828	104.061	10.678	84	123	86.173	105	5099	107.197	99.925	50.544	0	350	10711.6	94	633824	1.034	9.25	DOX_LMB
						47	DOX	LMB	U1G	D3KO	Cl8	pSB_D3_WT	8	0.828	97.735	20.908	64	154	80.934	96	4789	107.197	100.435	50.151	0	340	10766.3	95	637060	0.938	9.5	DOX_LMB
						48	DOX	LMB	U1G	D3KO	Cl8	pSB_D3_WT	8	0.828	107.98	14.23	77	138	89.418	108	5291	107.197	104.503	50.296	0	343	11202.3	99	662860	1.021	9.75	DOX_LMB
						49	DOX	LMB	U1G	D3KO	Cl8	pSB_D3_WT	8	0.828	104.347	14.872	76	134	86.41	101	5113	107.197	100.348	50.008	0	382	10756.9	95	636505	1.031	10	DOX_LMB
						50	DOX	LMB	U1G	D3KO	Cl8	pSB_D3_WT	8	0.828	93.245	15.242	69	124	77.216	91	4569	107.197	99.89	50.675	0	363	10707.9	95	633601	0.883	10.25	DOX_LMB
						51	DOX	LMB	U1G	D3KO	Cl8	pSB_D3_WT	8	0.828	99.694	13.792	72	137	82.557	98	4885	107.197	102.998	49.254	0	322	11041.1	98	653318	0.932	10.5	DOX_LMB
						52	DOX	LMB	U1G	D3KO	Cl8	pSB_D3_WT	8	0.828	96.02	12.474	75	126	79.515	94	4705	107.197	100.829	49.776	0	323	10808.6	95	639561	0.91	10.75	DOX_LMB
						53	DOX	LMB	U1G	D3KO	Cl8	pSB_D3_WT	8	0.828	112.898	16.646	77	148	93.491	112	5532	107.197	103.904	50.273	0	434	11138.2	98	659065	1.095	11	DOX_LMB
						54	DOX	LMB	U1G	D3KO	Cl8	pSB_D3_WT	8	0.828	109.51	11.246	79	128	90.685	111	5366	107.197	100.588	50.056	0	368	10782.7	96	638030	1.099	11.25	DOX_LMB
						55	DOX	LMB	U1G	D3KO	Cl8	pSB_D3_WT	8	0.828	101.755	9.15	82	120	84.263	101	4986	107.197	99.097	49.33	0	395	10622.9	94	628574	1.013	11.5	DOX_LMB
						56	DOX	LMB	U1G	D3KO	Cl8	pSB_D3_WT	8	0.828	104.857	13.973	74	128	86.832	105	5138	107.197	101.137	50.607	0	362	10841.5	96	641511	1.027	11.75	DOX_LMB
						57	DOX	LMB	U1G	D3KO	Cl8	pSB_D3_WT	8	0.828	114.653	22.043	79	157	94.944	114	5618	107.197	100.692	50.406	0	339	10793.8	95	638687	1.169	12	DOX_LMB
						58	DOX	LMB	U1G	D3KO	Cl8	pSB_D3_WT	8	0.828	100.306	9.454	80	120	83.063	99	4915	107.197	99.322	50.049	0	355	10646.9	94	629997	0.99	12.25	DOX_LMB
						59	DOX	LMB	U1G	D3KO	Cl8	pSB_D3_WT	8	0.828	96.571	13.769	61	115	79.971	100	4732	107.197	99.886	50.771	0	343	10707.5	94	633579	0.93	12.5	DOX_LMB
						60	DOX	LMB	U1G	D3KO	Cl8	pSB_D3_WT	8	0.828	99.082	14.394	78	143	82.049	100	4855	107.197	99.417	49.999	0	372	10657.2	94	630604	0.971	12.75	DOX_LMB
						61	DOX	LMB	U1G	D3KO	Cl8	pSB_D3_WT	8	0.828	101.735	16.973	67	134	84.246	105	4985	107.197	100.763	50.231	0	333	10801.5	96	639140	0.989	13	DOX_LMB
						62	DOX	LMB	U1G	D3KO	Cl8	pSB_D3_WT	8	0.828	95.265	11.883	77	124	78.889	93	4668	107.197	101.71	48.985	0	379	10903	96	645149	0.888	13.25	DOX_LMB
						63	DOX	LMB	U1G	D3KO	Cl8	pSB_D3_WT	8	0.828	103.531	12.059	70	121	85.734	106	5073	107.197	102.46	50.345	0	397	10983.4	97	649905	0.99	13.5	DOX_LMB
						64	DOX	LMB	U1G	D3KO	Cl8	pSB_D3_WT	8	0.828	103.98	14.305	70	140	86.105	106	5095	107.197	99.855	50.725	0	372	10704.1	95	633381	1.033	13.75	DOX_LMB
						65	DOX	LMB	U1G	D3KO	Cl8	pSB_D3_WT	8	0.828	99.612	14.709	71	131	82.489	98	4881	107.197	101.51	49.056	0	366	10881.5	96	643877	0.95	14	DOX_LMB
						66	DOX	LMB	U1G	D3KO	Cl8	pSB_D3_WT	8	0.828	93.816	10.171	71	124	77.689	94	4597	107.197	101.166	50.421	0	347	10844.7	95	641699	0.875	14.25	DOX_LMB
						67	DOX	LMB	U1G	D3KO	Cl8	pSB_D3_WT	8	0.828	94.939	13.044	72	128	78.619	94	4652	107.197	99.123	50.48	0	348	10625.6	93	628736	0.917	14.5	DOX_LMB
						68	DOX	LMB	U1G	D3KO	Cl8	pSB_D3_WT	8	0.828	102.265	15.073	75	139	84.686	102	5011	107.197	99.586	49.686	0	390	10675.3	95	631672	1.013	14.75	DOX_LMB
						69	DOX	LMB	U1G	D3KO	Cl8	pSB_D3_WT	8	0.828	95.224	18.266	65	133	78.855	92	4666	107.197	100.859	50.071	0	323	10811.8	96	639749	0.898	15	DOX_LMB
						70	DOX	LMB	U1G	D3KO	Cl8	pSB_D3_WT	8	0.828	103.694	11.451	84	129	85.869	104	5081	107.197	99.604	49.701	0	406	10677.3	94	631791	1.033	15.25	DOX_LMB
						71	DOX	LMB	U1G	D3KO	Cl8	pSB_D3_WT	8	0.828	104	12.5	86	135	86.122	102	5096	107.197	100.103	50.438	0	363	10730.8	95	634956	1.03	15.5	DOX_LMB
						72	DOX	LMB	U1G	D3KO	Cl8	pSB_D3_WT	8	0.828	103.918	18.877	66	148	86.055	106	5092	107.197	99.185	50.388	0	348	10632.3	94	629128	1.043	15.75	DOX_LMB
						73	DOX	LMB	U1G	D3KO	Cl8	pSB_D3_WT	8	0.828	97.245	8.405	79	117	80.529	97	4765	107.197	102.22	50.403	0	362	10957.6	98	648380	0.909	16	DOX_LMB
						74	DOX	LMB	U1G	D3KO	Cl8	pSB_D3_WT	8	0.828	87.816	14.304	66	126	72.721	82	4303	107.197	98.974	50.329	0	404	10609.6	93	627789	0.818	16.25	DOX_LMB
						75	DOX	LMB	U1G	D3KO	Cl8	pSB_D3_WT	8	0.828	92.551	12.019	70	120	76.642	91	4535	107.197	97.609	49.74	0	366	10463.4	92	619136	0.903	16.5	DOX_LMB
						76	DOX	LMB	U1G	D3KO	Cl8	pSB_D3_WT	8	0.828	94.388	11.234	74	120	78.162	93	4625	107.197	100.663	50.487	0	379	10790.7	95	638503	0.889	16.75	DOX_LMB
						77	DOX	LMB	U1G	D3KO	Cl8	pSB_D3_WT	8	0.828	99.694	12.605	68	133	82.557	102	4885	107.197	96.744	49.431	0	400	10370.6	92	613646	1.019	17	DOX_LMB
						78	DOX	LMB	U1G	D3KO	Cl8	pSB_D3_WT	8	0.828	90.673	10.355	69	107	75.087	92	4443	107.197	99.331	49.2	0	348	10647.9	94	630054	0.854	17.25	DOX_LMB
						79	DOX	LMB	U1G	D3KO	Cl8	pSB_D3_WT	8	0.828	106.939	17.102	73	134	88.556	108	5240	107.197	98.482	48.798	0	321	10556.9	93	624669	1.096	17.5	DOX_LMB
						80	DOX	LMB	U1G	D3KO	Cl8	pSB_D3_WT	8	0.828	100.224	9.279	84	119	82.996	101	4911	107.197	97.972	48.153	0	337	10502.2	93	621434	1.008	17.75	DOX_LMB
						81	DOX	LMB	U1G	D3KO	Cl8	pSB_D3_WT	8	0.828	104.551	10.753	87	123	86.579	105	5123	107.197	97.865	50.067	0	350	10490.8	93	620759	1.072	18	DOX_LMB
						82	DOX	LMB	U1G	D3KO	Cl8	pSB_D3_WT	8	0.828	103.531	15.587	65	134	85.734	103	5073	107.197	98.427	50.639	0	388	10551.1	93	624325	1.049	18.25	DOX_LMB
						83	DOX	LMB	U1G	D3KO	Cl8	pSB_D3_WT	8	0.828	98.694	9.467	82	119	81.728	100	4836	107.197	99.603	51.037	0	401	10677.1	93	631782	0.963	18.5	DOX_LMB
						84	DOX	LMB	U1G	D3KO	Cl8	pSB_D3_WT	8	0.828	118.796	16.127	86	158	98.375	118	5821	107.197	100.701	49.742	0	379	10794.8	96	638745	1.226	18.75	DOX_LMB
						85	DOX	LMB	U1G	D3KO	Cl8	pSB_D3_WT	8	0.828	94.796	14.445	56	122	78.501	96	4645	107.197	99.751	49.664	0	383	10693	94	632719	0.906	19	DOX_LMB
						86	DOX	LMB	U1G	D3KO	Cl8	pSB_D3_WT	8	0.828	96.857	10.112	78	123	80.207	96	4746	107.197	97.817	49.202	0	354	10485.6	93	620452	0.962	19.25	DOX_LMB
						87	DOX	LMB	U1G	D3KO	Cl8	pSB_D3_WT	8	0.828	99.102	14.414	67	123	82.066	101	4856	107.197	97.548	49.077	0	332	10456.9	93	618750	0.998	19.5	DOX_LMB
						88	DOX	LMB	U1G	D3KO	Cl8	pSB_D3_WT	8	0.828	113.143	13.601	87	143	93.694	111	5544	107.197	102.046	49.403	0	349	10939	97	647280	1.126	19.75	DOX_LMB
						89	DOX	LMB	U1G	D3KO	Cl8	pSB_D3_WT	8	0.828	110.122	14.634	86	140	91.192	106	5396	107.197	101.301	49.522	0	348	10859.1	96	642550	1.097	20	DOX_LMB
						90	DOX	LMB	U1G	D3KO	Cl8	pSB_D3_WT	8	0.828	88.245	10.156	68	126	73.076	88	4324	107.197	98.813	49.822	0	351	10592.5	93	626773	0.826	20.25	DOX_LMB
						91	DOX	LMB	U1G	D3KO	Cl8	pSB_D3_WT	8	0.828	103.633	13.452	81	133	85.818	104	5078	107.197	99.556	49.707	0	383	10672.1	94	631485	1.033	20.5	DOX_LMB
						92	DOX	LMB	U1G	D3KO	Cl8	pSB_D3_WT	8	0.828	105.735	16.398	68	143	87.559	105	5181	107.197	97.994	49.215	0	335	10504.7	92	621579	1.087	20.75	DOX_LMB
						93	DOX	LMB	U1G	D3KO	Cl8	pSB_D3_WT	8	0.828	101.878	9.271	82	121	84.365	103	4992	107.197	98.266	49.027	0	323	10533.8	94	623301	1.027	21	DOX_LMB
						94	DOX	LMB	U1G	D3KO	Cl8	pSB_D3_WT	8	0.828	98.714	9.278	77	114	81.745	100	4837	107.197	96.984	48.545	0	335	10396.3	92	615168	1.001	21.25	DOX_LMB
						95	DOX	LMB	U1G	D3KO	Cl8	pSB_D3_WT	8	0.828	104.408	9.609	88	131	86.46	103	5116	107.197	101.426	49.594	0	330	10872.5	96	643342	1.017	21.5	DOX_LMB
						96	DOX	LMB	U1G	D3KO	Cl8	pSB_D3_WT	8	0.828	108.265	10.198	86	129	89.655	108	5305	107.197	98.678	49.319	0	347	10577.9	94	625914	1.112	21.75	DOX_LMB
						97	DOX	LMB	U1G	D3KO	Cl8	pSB_D3_WT	8	0.828	90.327	12.885	66	121	74.799	87	4426	107.197	96.727	48.66	0	346	10368.8	91	613540	0.882	22	DOX_LMB
						98	DOX	LMB	U1G	D3KO	Cl8	pSB_D3_WT	8	0.828	105.959	14	81	142	87.745	104	5192	107.197	103.375	49.955	0	409	11081.4	98	655705	1.01	22.25	DOX_LMB
						99	DOX	LMB	U1G	D3KO	Cl8	pSB_D3_WT	8	0.828	96.408	8.162	78	115	79.836	95	4724	107.197	101.662	49.841	0	338	10897.8	96	644839	0.904	22.5	DOX_LMB
						100	DOX	LMB	U1G	D3KO	Cl8	pSB_D3_WT	8	0.828	100.571	12.433	78	125	83.283	102	4928	107.197	100.853	49.612	0	443	10811.1	95	639708	0.972	22.75	DOX_LMB
						101	DOX	LMB	U1G	D3KO	Cl8	pSB_D3_WT	8	0.828	107.531	11.596	88	134	89.046	105	5269	107.197	99.948	49.986	0	359	10714.1	95	633972	1.082	23	DOX_LMB
						102	DOX	LMB	U1G	D3KO	Cl8	pSB_D3_WT	8	0.828	94.388	10.774	74	121	78.162	95	4625	107.197	98.225	49.605	0	345	10529.4	93	623040	0.921	23.25	DOX_LMB
						103	DOX	LMB	U1G	D3KO	Cl8	pSB_D3_WT	8	0.828	98.735	11.888	77	125	81.762	98	4838	107.197	100.121	48.929	0	319	10732.7	95	635070	0.957	23.5	DOX_LMB
						104	DOX	LMB	U1G	D3KO	Cl8	pSB_D3_WT	8	0.828	103.755	13.797	75	129	85.92	108	5084	107.197	99.185	48.743	0	342	10632.3	94	629132	1.04	23.75	DOX_LMB
						105	DOX	LMB	U1G	D3KO	Cl8	pSB_D3_WT	8	0.828	94	11.866	69	118	77.841	96	4606	107.197	96.554	49.598	0	321	10350.3	92	612442	0.938	24	DOX_LMB
						106	DOX	LMB	U1G	D3KO	Cl8	pSB_D3_WT	8	0.828	86.939	11.553	67	113	71.994	87	4260	107.197	100.019	50.011	0	354	10721.7	95	634418	0.794	24.25	DOX_LMB
						107	DOX	LMB	U1G	D3KO	Cl8	pSB_D3_WT	8	0.828	91.592	11.8	68	112	75.847	92	4488	107.197	99.459	49.546	0	399	10661.7	95	630871	0.865	24.5	DOX_LMB
						108	DOX	LMB	U1G	D3KO	Cl8	pSB_D3_WT	8	0.828	104.102	12.316	74	127	86.207	106	5101	107.197	99.463	49.621	0	345	10662.1	95	630891	1.041	24.75	DOX_LMB
						109	DOX	LMB	U1G	D3KO	Cl8	pSB_D3_WT	8	0.828	96.837	12.097	77	122	80.19	95	4745	107.197	97.896	49.691	0	372	10494.2	93	620956	0.961	25	DOX_LMB
						110	DOX	LMB	U1G	D3KO	Cl8	pSB_D3_WT	8	0.828	100.816	15.891	73	134	83.486	103	4940	107.197	100.034	48.607	0	377	10723.3	96	634515	0.987	25.25	DOX_LMB
						111	DOX	LMB	U1G	D3KO	Cl8	pSB_D3_WT	8	0.828	88.408	12.993	63	113	73.211	90	4332	107.197	97.145	49.961	0	323	10413.7	92	616193	0.849	25.5	DOX_LMB
						112	DOX	LMB	U1G	D3KO	Cl8	pSB_D3_WT	8	0.828	97.204	14.923	69	127	80.495	96	4763	107.197	97.893	48.913	0	368	10493.8	93	620935	0.966	25.75	DOX_LMB
						113	DOX	LMB	U1G	D3KO	Cl8	pSB_D3_WT	8	0.828	100.714	16.481	68	138	83.401	99	4935	107.197	100.052	49.539	0	349	10725.3	95	634631	0.985	26	DOX_LMB
						114	DOX	LMB	U1G	D3KO	Cl8	pSB_D3_WT	8	0.828	97.102	22.503	57	145	80.41	97	4758	107.197	99.055	50.103	0	350	10618.3	94	628303	0.948	26.25	DOX_LMB
						115	DOX	LMB	U1G	D3KO	Cl8	pSB_D3_WT	8	0.828	100.286	12.508	84	127	83.047	99	4914	107.197	98.374	49.346	0	363	10545.3	93	623985	1.003	26.5	DOX_LMB
						116	DOX	LMB	U1G	D3KO	Cl8	pSB_D3_WT	8	0.828	88.592	7.251	71	103	73.363	89	4341	107.197	95.851	48.876	0	398	10274.9	91	607982	0.868	26.75	DOX_LMB
						117	DOX	LMB	U1G	D3KO	Cl8	pSB_D3_WT	8	0.828	95.898	12.7	71	121	79.413	96	4699	107.197	97.493	49.652	0	319	10450.9	92	618399	0.953	27	DOX_LMB
						118	DOX	LMB	U1G	D3KO	Cl8	pSB_D3_WT	8	0.828	91.469	16.698	64	127	75.746	91	4482	107.197	95.766	48.793	0	341	10265.8	91	607443	0.912	27.25	DOX_LMB
						119	DOX	LMB	U1G	D3KO	Cl8	pSB_D3_WT	8	0.828	101.367	12.156	73	123	83.942	102	4967	107.197	98.626	48.645	0	346	10572.4	93	625586	1.015	27.5	DOX_LMB
						120	DOX	LMB	U1G	D3KO	Cl8	pSB_D3_WT	8	0.828	98.612	11.323	74	127	81.661	97	4832	107.197	99.393	49.49	0	341	10654.6	94	630448	0.965	27.75	DOX_LMB
						121	DOX	LMB	U1G	D3KO	Cl8	pSB_D3_WT	8	0.828	93.388	8.497	79	116	77.334	93	4576	107.197	97.605	49.968	0	350	10462.9	93	619106	0.915	28	DOX_LMB
						122	DOX	LMB	U1G	D3KO	Cl8	pSB_D3_WT	8	0.828	93.429	12.936	62	124	77.368	95	4578	107.197	99.05	49.116	0	329	10617.8	94	628275	0.896	28.25	DOX_LMB
						123	DOX	LMB	U1G	D3KO	Cl8	pSB_D3_WT	8	0.828	108.306	11.164	87	135	89.688	108	5307	107.197	97.915	48.714	0	317	10496.2	94	621076	1.125	28.5	DOX_LMB
						124	DOX	LMB	U1G	D3KO	Cl8	pSB_D3_WT	8	0.828	89.184	12.602	66	115	73.853	89	4370	107.197	95.793	49.391	0	305	10268.7	91	607614	0.878	28.75	DOX_LMB
						125	DOX	LMB	U1G	D3KO	Cl8	pSB_D3_WT	8	0.828	85.796	9.39	66	108	71.048	85	4204	107.197	96.078	49.062	0	327	10299.2	91	609422	0.824	29	DOX_LMB
						126	DOX	LMB	U1G	D3KO	Cl8	pSB_D3_WT	8	0.828	90.816	14.507	68	123	75.205	89	4450	107.197	97.336	49.103	0	358	10434.1	92	617402	0.881	29.25	DOX_LMB
						127	DOX	LMB	U1G	D3KO	Cl8	pSB_D3_WT	8	0.828	86.898	10.949	67	116	71.96	88	4258	107.197	96.563	49.662	0	437	10351.2	91	612498	0.834	29.5	DOX_LMB
						128	DOX	LMB	U1G	D3KO	Cl8	pSB_D3_WT	8	0.828	97.857	11.776	72	125	81.035	98	4795	107.197	95.865	48.82	0	328	10276.4	91	608069	1.005	29.75	DOX_LMB
						129	DOX	LMB	U1G	D3KO	Cl8	pSB_D3_WT	8	0.828	96.469	14.26	75	122	79.886	94	4727	107.197	96.07	49	0	337	10298.4	91	609371	0.982	30	DOX_LMB
						130	DOX	LMB	U1G	D3KO	Cl8	pSB_D3_WT	8	0.828	100.49	13.008	65	121	83.216	102	4924	107.197	98.011	49.226	0	382	10506.5	93	621686	1.011	30.25	DOX_LMB
						131	DOX	LMB	U1G	D3KO	Cl8	pSB_D3_WT	8	0.828	97.49	10.387	79	119	80.731	97	4777	107.197	97.896	48.675	0	320	10494.2	93	620956	0.97	30.5	DOX_LMB
						132	DOX	LMB	U1G	D3KO	Cl8	pSB_D3_WT	8	0.828	103.102	11.936	80	126	85.379	102	5052	107.197	95.241	48.745	0	328	10209.5	90	604111	1.093	30.75	DOX_LMB
						133	DOX	LMB	U1G	D3KO	Cl8	pSB_D3_WT	8	0.828	95.939	10.333	80	130	79.447	94	4701	107.197	96.231	49.059	0	367	10315.7	91	610395	0.972	31	DOX_LMB
						134	DOX	LMB	U1G	D3KO	Cl8	pSB_D3_WT	8	0.828	98.286	19.353	65	136	81.39	99	4816	107.197	96.521	48.647	0	301	10346.8	92	612234	1.002	31.25	DOX_LMB
						135	DOX	LMB	U1G	D3KO	Cl8	pSB_D3_WT	8	0.828	111.449	16.994	80	161	92.291	109	5461	107.197	97.176	48.847	0	332	10416.9	91	616387	1.183	31.5	DOX_LMB
						136	DOX	LMB	U1G	D3KO	Cl8	pSB_D3_WT	8	0.828	94.367	11.077	73	117	78.146	95	4624	107.197	97.3	49.16	0	406	10430.2	92	617171	0.933	31.75	DOX_LMB
						137	DOX	LMB	U1G	D3KO	Cl8	pSB_D3_WT	8	0.828	93.204	16.682	62	126	77.182	94	4567	107.197	95.618	49.413	0	319	10249.9	91	606504	0.94	32	DOX_LMB
						138	DOX	LMB	U1G	D3KO	Cl8	pSB_D3_WT	8	0.828	100.898	19.294	67	140	83.554	97	4944	107.197	98.01	49.103	0	316	10506.3	93	621675	1.017	32.25	DOX_LMB
						139	DOX	LMB	U1G	D3KO	Cl8	pSB_D3_WT	8	0.828	94.633	13.506	72	130	78.365	92	4637	107.197	94.97	49.117	0	412	10180.5	90	602397	0.971	32.5	DOX_LMB
						140	DOX	LMB	U1G	D3KO	Cl8	pSB_D3_WT	8	0.828	110.122	19.385	74	157	91.192	112	5396	107.197	97.795	49.457	0	365	10483.3	92	620316	1.153	32.75	DOX_LMB
						141	DOX	LMB	U1G	D3KO	Cl8	pSB_D3_WT	8	0.828	108.694	13.168	77	140	90.009	108	5326	107.197	100.869	50.202	0	409	10812.8	96	639812	1.084	33	DOX_LMB
						142	DOX	LMB	U1G	D3KO	Cl8	pSB_D3_WT	8	0.828	96.082	17.068	73	127	79.565	91	4708	107.197	95.138	49.224	0	323	10198.5	89	603460	0.99	33.25	DOX_LMB
						143	DOX	LMB	U1G	D3KO	Cl8	pSB_D3_WT	8	0.828	96.286	11.045	70	119	79.734	96	4718	107.197	99.059	48.909	0	356	10618.8	94	628332	0.937	33.5	DOX_LMB
						144	DOX	LMB	U1G	D3KO	Cl8	pSB_D3_WT	8	0.828	103.837	14.16	79	134	85.987	105	5088	107.197	99.588	48.727	0	332	10675.5	94	631689	1.035	33.75	DOX_LMB
						145	DOX	LMB	U1G	D3KO	Cl8	pSB_D3_WT	8	0.828	108.347	14.039	82	136	89.722	106	5309	107.197	102.125	49.735	0	328	10947.4	97	647778	1.06	34	DOX_LMB
						146	DOX	LMB	U1G	D3KO	Cl8	pSB_D3_WT	8	0.828	104.408	15.76	78	140	86.46	102	5116	107.197	99.247	48.446	0	350	10638.9	93	629523	1.049	34.25	DOX_LMB
						147	DOX	LMB	U1G	D3KO	Cl8	pSB_D3_WT	8	0.828	94.286	9.864	76	115	78.078	94	4620	107.197	96.501	49.149	0	376	10344.6	91	612106	0.943	34.5	DOX_LMB
						148	DOX	LMB	U1G	D3KO	Cl8	pSB_D3_WT	8	0.828	98.204	10.909	77	118	81.323	100	4812	107.197	96.573	48.928	0	349	10352.3	92	612563	1	34.75	DOX_LMB
						149	DOX	LMB	U1G	D3KO	Cl8	pSB_D3_WT	8	0.828	105.694	9.113	87	127	87.525	105	5179	107.197	100.235	48.568	0	314	10744.9	94	635792	1.052	35	DOX_LMB
						150	DOX	LMB	U1G	D3KO	Cl8	pSB_D3_WT	8	0.828	105.714	12.04	70	131	87.542	105	5180	107.197	97.213	49.034	0	354	10421	92	616625	1.099	35.25	DOX_LMB
						151	DOX	LMB	U1G	D3KO	Cl8	pSB_D3_WT	8	0.828	104.857	16.753	75	149	86.832	107	5138	107.197	97.158	48.786	0	347	10415	93	616273	1.088	35.5	DOX_LMB
						152	DOX	LMB	U1G	D3KO	Cl8	pSB_D3_WT	8	0.828	94.02	15.509	66	129	77.858	94	4607	107.197	99.192	49.54	0	376	10633.1	94	629178	0.903	35.75	DOX_LMB
						153	DOX	LMB	U1G	D3KO	Cl8	pSB_D3_WT	8	0.828	95.694	11.569	73	124	79.244	96	4689	107.197	96.48	48.762	0	433	10342.3	91	611973	0.964	36	DOX_LMB
						154	DOX	LMB	U1G	D3KO	Cl8	pSB_D3_WT	8	0.828	92.878	11.987	75	129	76.912	91	4551	107.197	98.933	48.59	0	344	10605.3	94	627532	0.89	36.25	DOX_LMB
						155	DOX	LMB	U1G	D3KO	Cl8	pSB_D3_WT	8	0.828	95.959	17.286	69	128	79.464	95	4702	107.197	94.675	48.969	0	336	10148.9	90	600526	0.995	36.5	DOX_LMB
						156	DOX	LMB	U1G	D3KO	Cl8	pSB_D3_WT	8	0.828	110.878	15.438	81	145	91.818	111	5433	107.197	99.743	49.15	0	367	10692.1	95	632670	1.132	36.75	DOX_LMB
						157	DOX	LMB	U1G	D3KO	Cl8	pSB_D3_WT	8	0.828	98.857	14.634	79	141	81.864	95	4844	107.197	97.14	48.914	0	332	10413	92	616156	1.001	37	DOX_LMB
						158	DOX	LMB	U1G	D3KO	Cl8	pSB_D3_WT	8	0.828	98.673	9.942	78	119	81.712	100	4835	107.197	99.853	49.814	0	345	10704	95	633370	0.959	37.25	DOX_LMB
						159	DOX	LMB	U1G	D3KO	Cl8	pSB_D3_WT	8	0.828	97.918	14.111	71	125	81.086	100	4798	107.197	96.123	48.179	0	332	10304.1	92	609708	1.002	37.5	DOX_LMB
						160	DOX	LMB	U1G	D3KO	Cl8	pSB_D3_WT	8	0.828	113.49	15.1	90	147	93.981	111	5561	107.197	97.088	48.126	0	329	10407.5	93	615831	1.214	37.75	DOX_LMB
						161	DOX	LMB	U1G	D3KO	Cl8	pSB_D3_WT	8	0.828	108.633	17.122	71	147	89.959	110	5323	107.197	98.599	48.296	0	356	10569.5	93	625414	1.119	38	DOX_LMB
						162	DOX	LMB	U1G	D3KO	Cl8	pSB_D3_WT	8	0.828	98.531	11	74	118	81.593	99	4828	107.197	96.142	48.846	0	321	10306.1	91	609831	1.011	38.25	DOX_LMB
						163	DOX	LMB	U1G	D3KO	Cl8	pSB_D3_WT	8	0.828	108.837	12.063	84	132	90.128	110	5333	107.197	96.796	48.359	0	352	10376.2	93	613977	1.152	38.5	DOX_LMB
						164	DOX	LMB	U1G	D3KO	Cl8	pSB_D3_WT	8	0.828	95.98	11.075	68	116	79.481	96	4703	107.197	94.652	49.008	0	328	10146.4	89	600378	0.996	38.75	DOX_LMB
						165	DOX	LMB	U1G	D3KO	Cl8	pSB_D3_WT	8	0.828	98.796	13.716	70	129	81.813	98	4841	107.197	97.441	49.641	0	346	10445.3	92	618067	0.995	39	DOX_LMB
						166	DOX	LMB	U1G	D3KO	Cl8	pSB_D3_WT	8	0.828	91.612	14.367	70	129	75.864	91	4489	107.197	95.496	49.081	0	355	10236.9	90	605731	0.918	39.25	DOX_LMB
						167	DOX	LMB	U1G	D3KO	Cl8	pSB_D3_WT	8	0.828	105.837	8.992	88	123	87.643	107	5186	107.197	100.471	49.061	0	374	10770.2	96	637288	1.05	39.5	DOX_LMB
						168	DOX	LMB	U1G	D3KO	Cl8	pSB_D3_WT	8	0.828	94.122	17.784	52	123	77.943	97	4612	107.197	100.716	49.285	0	349	10796.4	95	638840	0.885	39.75	DOX_LMB
						169	DOX	LMB	U1G	D3KO	Cl8	pSB_D3_WT	8	0.828	92.265	9.398	79	123	76.405	90	4521	107.197	96.611	49.241	0	368	10356.3	92	612801	0.912	40	DOX_LMB
						170	DOX	LMB	U1G	D3KO	Cl8	pSB_D3_WT	8	0.828	105.102	19.464	57	138	87.035	108	5150	107.197	98.489	48.22	0	367	10557.7	94	624717	1.07	40.25	DOX_LMB
						171	DOX	LMB	U1G	D3KO	Cl8	pSB_D3_WT	8	0.828	98.49	13.018	77	128	81.559	97	4826	107.197	95.742	48.665	0	389	10263.2	91	607292	1.017	40.5	DOX_LMB
						172	DOX	LMB	U1G	D3KO	Cl8	pSB_D3_WT	8	0.828	107.327	22.027	71	156	88.877	104	5259	107.197	98.821	49.193	0	457	10593.3	93	626821	1.096	40.75	DOX_LMB
						173	DOX	LMB	U1G	D3KO	Cl8	pSB_D3_WT	8	0.828	103.327	11.639	84	132	85.565	101	5063	107.197	96.116	48.884	0	318	10303.3	91	609665	1.082	41	DOX_LMB
						174	DOX	LMB	U1G	D3KO	Cl8	pSB_D3_WT	8	0.828	97.796	17.847	63	130	80.985	101	4792	107.197	99.605	49.194	0	351	10677.4	94	631796	0.95	41.25	DOX_LMB
						175	DOX	LMB	U1G	D3KO	Cl8	pSB_D3_WT	8	0.828	89.878	11.372	68	112	74.428	88	4404	107.197	97.496	49.299	0	417	10451.3	92	618418	0.866	41.5	DOX_LMB
						176	DOX	LMB	U1G	D3KO	Cl8	pSB_D3_WT	8	0.828	93.98	13.913	69	128	77.825	91	4605	107.197	97.505	49.076	0	359	10452.2	92	618473	0.925	41.75	DOX_LMB
						177	DOX	LMB	U1G	D3KO	Cl8	pSB_D3_WT	8	0.828	108.143	15.221	80	142	89.553	106	5299	107.197	96.243	49.086	0	342	10316.9	92	610467	1.151	42	DOX_LMB
						178	DOX	LMB	U1G	D3KO	Cl8	pSB_D3_WT	8	0.828	101.245	12.075	80	128	83.841	101	4961	107.197	97.215	49.285	0	351	10421.2	92	616637	1.034	42.25	DOX_LMB
						179	DOX	LMB	U1G	D3KO	Cl8	pSB_D3_WT	8	0.828	101.143	17.214	62	126	83.756	105	4956	107.197	96.974	49.455	0	358	10395.3	91	615109	1.037	42.5	DOX_LMB
						180	DOX	LMB	U1G	D3KO	Cl8	pSB_D3_WT	8	0.828	92.653	14.336	66	132	76.726	94	4540	107.197	95.057	48.553	0	328	10189.8	90	602949	0.94	42.75	DOX_LMB
						181	DOX	LMB	U1G	D3KO	Cl8	pSB_D3_WT	8	0.828	100.224	10.011	78	123	82.996	100	4911	107.197	99.402	49.658	0	363	10655.6	95	630510	0.987	43	DOX_LMB
						182	DOX	LMB	U1G	D3KO	Cl8	pSB_D3_WT	8	0.828	87.163	22.609	46	137	72.18	83	4271	107.197	95.612	48.401	0	361	10249.3	90	606470	0.85	43.25	DOX_LMB
						183	DOX	LMB	U1G	D3KO	Cl8	pSB_D3_WT	8	0.828	97.653	10.612	78	125	80.867	97	4785	107.197	95.589	49.365	0	321	10246.8	91	606319	1.007	43.5	DOX_LMB
						184	DOX	LMB	U1G	D3KO	Cl8	pSB_D3_WT	8	0.828	97.49	9.773	77	117	80.731	96	4777	107.197	97.033	48.501	0	353	10401.6	93	615480	0.982	43.75	DOX_LMB
						185	DOX	LMB	U1G	D3KO	Cl8	pSB_D3_WT	8	0.828	84.061	14.526	57	107	69.611	85	4119	107.197	95.033	48.819	0	302	10187.2	89	602792	0.811	44	DOX_LMB
						186	DOX	LMB	U1G	D3KO	Cl8	pSB_D3_WT	8	0.828	94.878	17.051	66	130	78.568	97	4649	107.197	96.06	49.562	0	336	10297.3	90	609310	0.958	44.25	DOX_LMB
						187	DOX	LMB	U1G	D3KO	Cl8	pSB_D3_WT	8	0.828	92.837	10.759	69	120	76.878	91	4549	107.197	98.813	48.24	0	334	10592.4	94	626772	0.891	44.5	DOX_LMB
						188	DOX	LMB	U1G	D3KO	Cl8	pSB_D3_WT	8	0.828	85.592	8.391	66	99	70.879	86	4194	107.197	97.872	49.491	0	334	10491.5	91	620801	0.799	44.75	DOX_LMB
						189	DOX	LMB	U1G	D3KO	Cl8	pSB_D3_WT	8	0.828	103.98	14.539	81	137	86.105	101	5095	107.197	98	48.763	0	362	10505.3	93	621616	1.062	45	DOX_LMB
						190	DOX	LMB	U1G	D3KO	Cl8	pSB_D3_WT	8	0.828	95.265	13.095	67	116	78.889	98	4668	107.197	97.111	48.691	0	345	10410	92	615976	0.949	45.25	DOX_LMB
						191	DOX	LMB	U1G	D3KO	Cl8	pSB_D3_WT	8	0.828	102.776	11.522	87	144	85.108	99	5036	107.197	100.598	50.537	0	348	10783.8	96	638094	1.006	45.5	DOX_LMB
						192	DOX	LMB	U1G	D3KO	Cl8	pSB_D3_WT	8	0.828	107.959	11.936	87	136	89.401	107	5290	107.197	100.554	50.225	0	378	10779	95	637813	1.078	45.75	DOX_LMB
						193	DOX	LMB	U1G	D3KO	Cl8	pSB_D3_WT	8	0.828	91.449	10.46	69	125	75.729	91	4481	107.197	95.936	48.589	0	335	10284.1	91	608525	0.909	46	DOX_LMB
						194	DOX	LMB	U1G	D3KO	Cl8	pSB_D3_WT	8	0.828	101.714	17.086	72	136	84.23	100	4984	107.197	93.842	48.292	0	375	10059.6	89	595240	1.096	46.25	DOX_LMB
						195	DOX	LMB	U1G	D3KO	Cl8	pSB_D3_WT	8	0.828	99.571	15.469	79	137	82.455	97	4879	107.197	95.335	48.429	0	311	10219.5	90	604707	1.039	46.5	DOX_LMB
						196	DOX	LMB	U1G	D3KO	Cl8	pSB_D3_WT	8	0.828	94.408	10.774	73	119	78.179	94	4626	107.197	96.64	48.21	0	387	10359.5	91	612986	0.943	46.75	DOX_LMB
						197	DOX	LMB	U1G	D3KO	Cl8	pSB_D3_WT	8	0.828	93.51	14.679	73	128	77.436	92	4582	107.197	96.963	49.115	0	334	10394.1	92	615035	0.925	47	DOX_LMB
						198	DOX	LMB	U1G	D3KO	Cl8	pSB_D3_WT	8	0.828	94.959	11.199	76	129	78.636	95	4653	107.197	96.504	48.326	0	401	10344.9	91	612124	0.953	47.25	DOX_LMB
						199	DOX	LMB	U1G	D3KO	Cl8	pSB_D3_WT	8	0.828	106.98	15.751	56	130	88.59	109	5242	107.197	97.863	49.681	0	374	10490.6	92	620743	1.107	47.5	DOX_LMB
						200	DOX	LMB	U1G	D3KO	Cl8	pSB_D3_WT	8	0.828	94.939	16.764	64	123	78.619	96	4652	107.197	97.689	48.326	0	321	10472	93	619644	0.936	47.75	DOX_LMB
						201	DOX	LMB	U1G	D3KO	Cl8	pSB_D3_WT	8	0.828	92.735	20.065	57	133	76.794	94	4544	107.197	94.195	49.321	0	306	10097.4	89	597481	0.954	48	DOX_LMB
						202	DOX	LMB	U1G	D3KO	Cl8	pSB_D3_WT	8	0.828	90.429	13.519	72	122	74.884	89	4431	107.197	97.304	48.883	0	349	10430.7	92	617202	0.876	48.25	DOX_LMB
						203	DOX	LMB	U1G	D3KO	Cl8	pSB_D3_WT	8	0.828	98.408	12.164	69	115	81.492	102	4822	107.197	96.83	48.915	0	340	10379.8	91	614192	0.999	48.5	DOX_LMB
						204	DOX	LMB	U1G	D3KO	Cl8	pSB_D3_WT	8	0.828	107.653	13.403	90	149	89.147	104	5275	107.197	96.872	48.415	0	356	10384.4	93	614460	1.133	48.75	DOX_LMB
						205	DOX	LMB	U1G	D3KO	Cl8	pSB_D3_WT	8	0.828	95.735	12.821	76	127	79.278	95	4691	107.197	95.228	48.79	0	350	10208.2	90	604034	0.983	49	DOX_LMB
						206	DOX	LMB	U1G	D3KO	Cl8	pSB_D3_WT	8	0.828	106.02	12.452	81	128	87.796	109	5195	107.197	98.881	49.189	0	367	10599.7	94	627203	1.077	49.25	DOX_LMB
						207	DOX	LMB	U1G	D3KO	Cl8	pSB_D3_WT	8	0.828	107.796	13.945	80	133	89.266	109	5282	107.197	99.682	49.276	0	370	10685.6	95	632285	1.089	49.5	DOX_LMB
						208	DOX	LMB	U1G	D3KO	Cl8	pSB_D3_WT	8	0.828	98.898	14.407	79	138	81.897	98	4846	107.197	97.241	48.398	0	334	10423.9	93	616799	1	49.75	DOX_LMB
						209	DOX	LMB	U1G	D3KO	Cl8	pSB_D3_WT	8	0.828	100.061	8.64	80	119	82.861	101	4903	107.197	98.661	48.906	0	334	10576.1	94	625805	0.996	50	DOX_LMB
						210	DOX	LMB	U1G	D3KO	Cl8	pSB_D3_WT	8	0.828	104.204	20.575	72	160	86.291	101	5106	107.197	98.355	48.876	0	321	10543.3	93	623864	1.059	50.25	DOX_LMB
						211	DOX	LMB	U1G	D3KO	Cl8	pSB_D3_WT	8	0.828	99.02	17.192	62	139	81.999	100	4852	107.197	96.753	48.851	0	334	10371.6	92	613706	1.009	50.5	DOX_LMB
						212	DOX	LMB	U1G	D3KO	Cl8	pSB_D3_WT	8	0.828	96.306	15.891	67	130	79.751	98	4719	107.197	98.772	49.136	0	342	10588.1	94	626512	0.941	50.75	DOX_LMB
						213	DOX	LMB	U1G	D3KO	Cl8	pSB_D3_WT	8	0.828	95.51	14.43	63	122	79.092	97	4680	107.197	95.076	48.474	0	341	10191.9	91	603069	0.982	51	DOX_LMB
						214	DOX	LMB	U1G	D3KO	Cl8	pSB_D3_WT	8	0.828	92.306	16.064	65	126	76.439	88	4523	107.197	97.029	49.147	0	409	10401.2	92	615453	0.907	51.25	DOX_LMB
						215	DOX	LMB	U1G	D3KO	Cl8	pSB_D3_WT	8	0.828	92.592	18.046	69	144	76.675	88	4537	107.197	98.558	48.368	0	354	10565.1	94	625155	0.891	51.5	DOX_LMB
						216	DOX	LMB	U1G	D3KO	Cl8	pSB_D3_WT	8	0.828	99.429	9.939	77	125	82.337	99	4872	107.197	98.415	50.185	0	371	10549.8	93	624246	0.99	51.75	DOX_LMB
						217	DOX	LMB	U1G	D3KO	Cl8	pSB_D3_WT	8	0.828	108.633	16.526	75	136	89.959	110	5323	107.197	97.978	48.967	0	353	10502.9	93	621473	1.129	52	DOX_LMB
						218	DOX	LMB	U1G	D3KO	Cl8	pSB_D3_WT	8	0.828	87.939	10.315	70	110	72.822	86	4309	107.197	96.457	47.225	0	320	10339.8	92	611824	0.851	52.25	DOX_LMB
						219	DOX	LMB	U1G	D3KO	Cl8	pSB_D3_WT	8	0.828	101.429	13.435	79	133	83.993	100	4970	107.197	95.905	49.192	0	352	10280.7	90	608327	1.058	52.5	DOX_LMB
						220	DOX	LMB	U1G	D3KO	Cl8	pSB_D3_WT	8	0.828	92.143	7.382	78	115	76.303	91	4515	107.197	97.897	48.951	0	345	10494.2	92	620959	0.893	52.75	DOX_LMB
						221	DOX	LMB	U1G	D3KO	Cl8	pSB_D3_WT	8	0.828	96.102	13.466	74	125	79.582	96	4709	107.197	96.813	48.837	0	386	10378.1	92	614087	0.965	53	DOX_LMB
						222	DOX	LMB	U1G	D3KO	Cl8	pSB_D3_WT	8	0.828	94.755	14.053	68	133	78.467	95	4643	107.197	97.847	49.648	0	375	10488.8	92	620641	0.931	53.25	DOX_LMB
						223	DOX	LMB	U1G	D3KO	Cl8	pSB_D3_WT	8	0.828	95.796	6.211	84	109	79.329	95	4694	107.197	97.584	48.607	0	359	10460.6	92	618973	0.95	53.5	DOX_LMB
						224	DOX	LMB	U1G	D3KO	Cl8	pSB_D3_WT	8	0.828	96.531	15.673	66	128	79.937	92	4730	107.197	96.3	48.053	0	337	10323	92	610829	0.979	53.75	DOX_LMB
						225	DOX	LMB	U1G	D3KO	Cl8	pSB_D3_WT	8	0.828	96.429	10.255	72	121	79.853	97	4725	107.197	95.735	49.046	0	386	10262.5	91	607247	0.986	54	DOX_LMB
						226	DOX	LMB	U1G	D3KO	Cl8	pSB_D3_WT	8	0.828	97.612	13.679	76	133	80.833	95	4783	107.197	98.157	48.819	0	341	10522.1	93	622612	0.968	54.25	DOX_LMB
						227	DOX	LMB	U1G	D3KO	Cl8	pSB_D3_WT	8	0.828	93.367	14.523	65	122	77.317	91	4575	107.197	94.564	47.913	0	360	10136.9	90	599819	0.958	54.5	DOX_LMB
						228	DOX	LMB	U1G	D3KO	Cl8	pSB_D3_WT	8	0.828	91.653	16.38	66	131	75.898	90	4491	107.197	94.791	48.748	0	335	10161.3	90	601262	0.929	54.75	DOX_LMB
						229	DOX	LMB	U1G	D3KO	Cl8	pSB_D3_WT	8	0.828	90.082	10.344	72	113	74.597	89	4414	107.197	96.665	48.803	0	356	10362.2	91	613147	0.879	55	DOX_LMB
						230	DOX	LMB	U1G	D3KO	Cl8	pSB_D3_WT	8	0.828	98.449	11.576	80	120	81.526	100	4824	107.197	95.204	48.337	0	366	10205.6	90	603880	1.024	55.25	DOX_LMB
						231	DOX	LMB	U1G	D3KO	Cl8	pSB_D3_WT	8	0.828	109.429	16.972	73	137	90.618	106	5362	107.197	99.377	48.213	0	321	10652.8	95	630346	1.117	55.5	DOX_LMB
						232	DOX	LMB	U1G	D3KO	Cl8	pSB_D3_WT	8	0.828	100.918	10.107	81	121	83.571	102	4945	107.197	93.574	48.641	0	331	10030.8	89	593541	1.089	55.75	DOX_LMB
						233	DOX	LMB	U1G	D3KO	Cl8	pSB_D3_WT	8	0.828	89.286	8.271	72	110	73.938	89	4375	107.197	95.268	48.309	0	322	10212.4	90	604282	0.886	56	DOX_LMB
						234	DOX	LMB	U1G	D3KO	Cl8	pSB_D3_WT	8	0.828	107.286	12.7	84	142	88.843	108	5257	107.197	93.308	48.392	0	317	10002.4	88	591855	1.191	56.25	DOX_LMB
						235	DOX	LMB	U1G	D3KO	Cl8	pSB_D3_WT	8	0.828	97.02	12.712	79	123	80.343	96	4754	107.197	96.795	48.501	0	339	10376.1	91	613970	0.979	56.5	DOX_LMB
						236	DOX	LMB	U1G	D3KO	Cl8	pSB_D3_WT	8	0.828	96.122	12.399	70	123	79.599	96	4710	107.197	96.654	48.795	0	331	10361	92	613078	0.968	56.75	DOX_LMB
						237	DOX	LMB	U1G	D3KO	Cl8	pSB_D3_WT	8	0.828	96.653	11.739	71	120	80.038	96	4736	107.197	95.042	48.814	0	288	10188.2	90	602852	1	57	DOX_LMB
						238	DOX	LMB	U1G	D3KO	Cl8	pSB_D3_WT	8	0.828	105.898	13.902	69	131	87.694	107	5189	107.197	96.841	48.346	0	376	10381	93	614261	1.108	57.25	DOX_LMB
						239	DOX	LMB	U1G	D3KO	Cl8	pSB_D3_WT	8	0.828	108.143	11.053	82	128	89.553	110	5299	107.197	96.187	49.475	0	381	10310.9	91	610113	1.152	57.5	DOX_LMB
						240	DOX	LMB	U1G	D3KO	Cl8	pSB_D3_WT	8	0.828	92.837	10.276	75	112	76.878	91	4549	107.197	96.457	48.294	0	314	10339.8	92	611825	0.923	57.75	DOX_LMB
						241	DOX	LMB	U1G	D3KO	Cl8	pSB_D3_WT	8	0.828	101.224	12.661	73	128	83.824	103	4960	107.197	97.918	48.592	0	345	10496.5	94	621096	1.023	58	DOX_LMB
						242	DOX	LMB	U1G	D3KO	Cl8	pSB_D3_WT	8	0.828	89.612	15.301	56	115	74.208	94	4391	107.197	92.674	48.584	0	296	9934.4	88	587834	0.928	58.25	DOX_LMB
						243	DOX	LMB	U1G	D3KO	Cl8	pSB_D3_WT	8	0.828	106	15.084	75	132	87.779	111	5194	107.197	97.674	48.916	0	310	10470.3	93	619543	1.096	58.5	DOX_LMB
						244	DOX	LMB	U1G	D3KO	Cl8	pSB_D3_WT	8	0.828	94.796	9.197	71	111	78.501	95	4645	107.197	97.11	48.582	0	357	10409.9	92	615970	0.942	58.75	DOX_LMB
						245	DOX	LMB	U1G	D3KO	Cl8	pSB_D3_WT	8	0.828	99.796	13.218	63	124	82.641	101	4890	107.197	98.853	49.128	0	371	10596.7	94	627022	0.989	59	DOX_LMB
						246	DOX	LMB	U1G	D3KO	Cl8	pSB_D3_WT	8	0.828	83.755	10.187	63	104	69.358	84	4104	107.197	95.088	48.939	0	345	10193.2	90	603146	0.806	59.25	DOX_LMB
						247	DOX	LMB	U1G	D3KO	Cl8	pSB_D3_WT	8	0.828	100.367	17.911	67	139	83.114	100	4918	107.197	92.969	48.605	0	339	9965.98	87	589703	1.09	59.5	DOX_LMB
						248	DOX	LMB	U1G	D3KO	Cl8	pSB_D3_WT	8	0.828	93.531	7.969	82	113	77.453	92	4583	107.197	97.77	48.453	0	319	10480.7	92	620157	0.915	59.75	DOX_LMB
						1	DOX	LMB	U1G	D3KO	Cl8	pSB_D3_WT	9	0.828	84.327	8.525	70	105	69.831	83	4132	155.886	89.556	48.153	0	329	13960.4	85	826061	0.874	-2	DOX_LMB
						2	DOX	LMB	U1G	D3KO	Cl8	pSB_D3_WT	9	0.828	87.265	9.589	69	111	72.264	85	4276	155.886	85.807	46.769	0	354	13376	81	791482	0.983	-1.75	DOX_LMB
						3	DOX	LMB	U1G	D3KO	Cl8	pSB_D3_WT	9	0.828	82.735	13.829	56	111	68.513	81	4054	155.886	82.783	45.939	0	323	12904.6	77	763586	0.957	-1.5	DOX_LMB
						4	DOX	LMB	U1G	D3KO	Cl8	pSB_D3_WT	9	0.828	89.673	14.748	59	125	74.259	88	4394	155.886	79.969	45.404	0	325	12466	75	737636	1.144	-1.25	DOX_LMB
						5	DOX	LMB	U1G	D3KO	Cl8	pSB_D3_WT	9	0.828	82.102	8.579	66	101	67.989	82	4023	155.886	83.172	45.389	0	324	12965.3	78	767180	0.939	-1	DOX_LMB
						6	DOX	LMB	U1G	D3KO	Cl8	pSB_D3_WT	9	0.828	87.265	13.843	60	120	72.264	84	4276	155.886	84.648	45.429	0	334	13195.4	80	780794	1.004	-0.75	DOX_LMB
						7	DOX	LMB	U1G	D3KO	Cl8	pSB_D3_WT	9	0.828	86.286	13.716	65	121	71.453	83	4228	155.886	82.031	45.341	0	312	12787.5	77	756654	1.036	-0.5	DOX_LMB
						8	DOX	LMB	U1G	D3KO	Cl8	pSB_D3_WT	9	0.828	87.408	15.215	59	129	72.383	86	4283	155.886	80.382	45.055	0	395	12530.4	75	741446	1.092	-0.25	DOX_LMB
						9	DOX	LMB	U1G	D3KO	Cl8	pSB_D3_WT	9	0.828	57	10.267	39	81	47.202	57	2793	155.886	79.337	44.813	0	305	12367.5	74	731807	0.524	0	DOX_LMB
						10	DOX	LMB	U1G	D3KO	Cl8	pSB_D3_WT	9	0.828	64.49	10.926	40	87	53.404	65	3160	155.886	82.055	45.603	0	317	12791.2	77	756875	0.635	0.25	DOX_LMB
						11	DOX	LMB	U1G	D3KO	Cl8	pSB_D3_WT	9	0.828	56.49	9.583	39	77	46.779	56	2768	155.886	79.549	44.796	0	309	12400.5	75	733759	0.512	0.5	DOX_LMB
						12	DOX	LMB	U1G	D3KO	Cl8	pSB_D3_WT	9	0.828	82.857	13.549	55	116	68.614	82	4060	155.886	81.553	44.655	0	288	12712.9	77	752244	0.982	0.75	DOX_LMB
						13	DOX	LMB	U1G	D3KO	Cl8	pSB_D3_WT	9	0.828	71.633	10.975	53	100	59.319	70	3510	155.886	78.481	44.123	0	280	12234	73	723908	0.823	1	DOX_LMB
[truncated: 33,221 more rows]

## Sheet: Supplementary_Figure_5j
Related to Supplementary Figure 5j: Initial Recovery
Timepoint_Number	Induction_State	Treatment	Background	Genotype	Clone	Expression_Cassette	Cell_Number	RecoveryNorm	Timepoint_seconds_after_photobleach	Condition
9	DOX	LMB	U1G	D3KO	Cl8	pSB_D3_WT	1	0.996	0	DOX_LMB
9	DOX	LMB	U1G	D3KO	Cl8	pSB_D3_WT	2	0.549	0	DOX_LMB
9	DOX	LMB	U1G	D3KO	Cl8	pSB_D3_WT	3	0.884	0	DOX_LMB
9	DOX	LMB	U1G	D3KO	Cl8	pSB_D3_WT	4	0.764	0	DOX_LMB
9	DOX	LMB	U1G	D3KO	Cl8	pSB_D3_WT	5	0.75	0	DOX_LMB
9	DOX	LMB	U1G	D3KO	Cl8	pSB_D3_WT	6	0.941	0	DOX_LMB
[truncated: 136 more rows]

## Sheet: Supplementary_Figure_5k
Related to Supplementary Figure 5k: Final Recovery
[truncated: 143 more rows]

[truncated: 2 more sheets: Supplementary_Figure_5a, Supplementary_Figure_5b]
