# Supplementary material for: Recent evolution of a TET-controlled and DPPA3/STELLA-driven pathway of passive DNA demethylation in mammals
Source: Nat Commun. 2020 Nov 24;11:5972. doi: 10.1038/s41467-020-19603-1 (PMC7686362; doi:10.1038/s41467-020-19603-1)
Supplement: Supplementary file 11 — Source Data [file 41467_2020_19603_MOESM11_ESM.zip › Figure_4.xlsx]

## Sheet: Figure_4c
Related to Figure 4c
SUMMARY STATISTICS in plotted in FRAP curves							Raw_data_from_single_cells
	Genotype	Timepoint	avg	std	sem		Timepoint_Number	Background	Genotype	Clone	BY1	Width1	Height1	Median1	Area2	Mean2	StdDev2	Mode2	Min2	Max2	X2	Y2	BX2	BY2	Width2	Height2	Median2	Cell_Number	RecoveryNorm	Timepoint_seconds	Genotype	Clone
1	D3KO	-2	1.0005	0.048893	0.0046831		1	U1G	D3KO	Cl6	26.91	0.91	0.91	656	146.929	235.856	142.66	152	4	1546	30.98	25.521	23.79	18.2	13.52	14.69	209	1	1.037	-2	D3KO	Cl6
2	D3KO	-1.75	0.995073	0.0411845	0.00394476		2	U1G	D3KO	Cl6	26.91	0.91	0.91	615	146.929	233.028	139.277	171	0	1648	30.98	25.521	23.79	18.2	13.52	14.69	205	1	0.999	-1.75	D3KO	Cl6
3	D3KO	-1.5	0.997138	0.0420816	0.00403069		3	U1G	D3KO	Cl6	26.91	0.91	0.91	604	146.929	229.196	139.166	169	0	1576	30.98	25.521	23.79	18.2	13.52	14.69	202	1	0.972	-1.5	D3KO	Cl6
4	D3KO	-1.25	1.0003	0.0466078	0.00446422		4	U1G	D3KO	Cl6	26.91	0.91	0.91	643	146.929	233.025	140.177	171	0	1746	30.98	25.521	23.79	18.2	13.52	14.69	205	1	1.023	-1.25	D3KO	Cl6
5	D3KO	-1	1.00094	0.0469441	0.00449643		5	U1G	D3KO	Cl6	26.91	0.91	0.91	625	146.929	226.56	138.437	168	0	1567	30.98	25.521	23.79	18.2	13.52	14.69	199	1	1.017	-1	D3KO	Cl6
6	D3KO	-0.75	1.00064	0.045342	0.00434298		6	U1G	D3KO	Cl6	26.91	0.91	0.91	572	146.929	226.311	138.615	174	0	1595	30.98	25.521	23.79	18.2	13.52	14.69	199	1	0.956	-0.75	D3KO	Cl6
7	D3KO	-0.5	0.999954	0.046448	0.00444891		7	U1G	D3KO	Cl6	26.91	0.91	0.91	617	146.929	229.887	142.055	163	0	1650	30.98	25.521	23.79	18.2	13.52	14.69	203	1	1.017	-0.5	D3KO	Cl6
8	D3KO	-0.25	1.0058	0.0444649	0.00425896		8	U1G	D3KO	Cl6	26.91	0.91	0.91	609	146.929	231	142.061	155	0	1765	30.98	25.521	23.79	18.2	13.52	14.69	203	1	0.977	-0.25	D3KO	Cl6
9	D3KO	0	0.166642	0.0753813	0.00722022		9	U1G	D3KO	Cl6	26.91	0.91	0.91	63	146.929	213.952	131.829	161	0	1888	30.98	25.521	23.79	18.2	13.52	14.69	191	1	0.066	0	D3KO	Cl6
10	D3KO	0.25	0.19067	0.0856618	0.00820491		10	U1G	D3KO	Cl6	26.91	0.91	0.91	74	146.929	213.73	135.639	147	0	1887	30.98	25.521	23.79	18.2	13.52	14.69	190	1	0.086	0.25	D3KO	Cl6
11	D3KO	0.5	0.21822	0.0987019	0.00945393		11	U1G	D3KO	Cl6	26.91	0.91	0.91	85	146.929	215.204	136.246	158	0	1885	30.98	25.521	23.79	18.2	13.52	14.69	191	1	0.108	0.5	D3KO	Cl6
12	D3KO	0.75	0.232459	0.114866	0.0110021		12	U1G	D3KO	Cl6	26.91	0.91	0.91	79	146.929	216.537	134.741	146	0	1691	30.98	25.521	23.79	18.2	13.52	14.69	192	1	0.094	0.75	D3KO	Cl6
13	D3KO	1	0.24556	0.116848	0.0111921		13	U1G	D3KO	Cl6	26.91	0.91	0.91	83	146.929	216.055	135.812	167	0	1577	30.98	25.521	23.79	18.2	13.52	14.69	190	1	0.102	1	D3KO	Cl6
14	D3KO	1.25	0.255587	0.115047	0.0110195		14	U1G	D3KO	Cl6	26.91	0.91	0.91	78	146.929	213.865	137.774	136	0	2148	30.98	25.521	23.79	18.2	13.52	14.69	188	1	0.1	1.25	D3KO	Cl6
15	D3KO	1.5	0.268596	0.131441	0.0125897		15	U1G	D3KO	Cl6	26.91	0.91	0.91	96	146.929	215.208	135.898	172	0	1640	30.98	25.521	23.79	18.2	13.52	14.69	190	1	0.127	1.5	D3KO	Cl6
16	D3KO	1.75	0.28567	0.143811	0.0137746		16	U1G	D3KO	Cl6	26.91	0.91	0.91	82	146.929	213.006	136.658	152	0	1783	30.98	25.521	23.79	18.2	13.52	14.69	188	1	0.101	1.75	D3KO	Cl6
17	D3KO	2	0.291	0.133479	0.012785		17	U1G	D3KO	Cl6	26.91	0.91	0.91	97	146.929	212.838	136.473	126	0	1814	30.98	25.521	23.79	18.2	13.52	14.69	188	1	0.122	2	D3KO	Cl6
18	D3KO	2.25	0.307284	0.143877	0.0137809		18	U1G	D3KO	Cl6	26.91	0.91	0.91	90	146.929	213.009	138.067	191	0	1790	30.98	25.521	23.79	18.2	13.52	14.69	186	1	0.115	2.25	D3KO	Cl6
19	D3KO	2.5	0.315275	0.14911	0.0142822		19	U1G	D3KO	Cl6	26.91	0.91	0.91	87	146.929	215.179	135.844	208	0	1576	30.98	25.521	23.79	18.2	13.52	14.69	190	1	0.115	2.5	D3KO	Cl6
20	D3KO	2.75	0.325936	0.152325	0.0145901		20	U1G	D3KO	Cl6	26.91	0.91	0.91	92	146.929	215.823	135.833	168	0	1607	30.98	25.521	23.79	18.2	13.52	14.69	192	1	0.12	2.75	D3KO	Cl6
21	D3KO	3	0.332505	0.155091	0.0148551		21	U1G	D3KO	Cl6	26.91	0.91	0.91	106	146.929	213.227	136.643	156	0	1877	30.98	25.521	23.79	18.2	13.52	14.69	189	1	0.142	3	D3KO	Cl6
22	D3KO	3.25	0.342422	0.16731	0.0160254		22	U1G	D3KO	Cl6	26.91	0.91	0.91	105	146.929	216.674	137.756	138	0	1795	30.98	25.521	23.79	18.2	13.52	14.69	191	1	0.145	3.25	D3KO	Cl6
23	D3KO	3.5	0.352862	0.166418	0.01594		23	U1G	D3KO	Cl6	26.91	0.91	0.91	113	146.929	215.488	132.952	167	0	1670	30.98	25.521	23.79	18.2	13.52	14.69	192	1	0.155	3.5	D3KO	Cl6
24	D3KO	3.75	0.361706	0.166396	0.0159379		24	U1G	D3KO	Cl6	26.91	0.91	0.91	102	146.929	213.045	135.777	166	0	1909	30.98	25.521	23.79	18.2	13.52	14.69	189	1	0.139	3.75	D3KO	Cl6
25	D3KO	4	0.367908	0.171497	0.0164265		25	U1G	D3KO	Cl6	26.91	0.91	0.91	106	146.929	211.472	133.172	149	0	1784	30.98	25.521	23.79	18.2	13.52	14.69	186	1	0.151	4	D3KO	Cl6
26	D3KO	4.25	0.378174	0.173222	0.0165917		26	U1G	D3KO	Cl6	26.91	0.91	0.91	101	146.929	214.108	134.767	112	0	1693	30.98	25.521	23.79	18.2	13.52	14.69	190	1	0.133	4.25	D3KO	Cl6
27	D3KO	4.5	0.383881	0.176938	0.0169476		27	U1G	D3KO	Cl6	26.91	0.91	0.91	123	146.929	214.783	133.355	135	0	1583	30.98	25.521	23.79	18.2	13.52	14.69	190	1	0.174	4.5	D3KO	Cl6
28	D3KO	4.75	0.387101	0.175278	0.0167886		28	U1G	D3KO	Cl6	26.91	0.91	0.91	110	146.929	213.697	134.11	142	0	1632	30.98	25.521	23.79	18.2	13.52	14.69	189	1	0.154	4.75	D3KO	Cl6
29	D3KO	5	0.396569	0.177669	0.0170176		29	U1G	D3KO	Cl6	26.91	0.91	0.91	116	146.929	214.698	136.218	129	0	1664	30.98	25.521	23.79	18.2	13.52	14.69	189	1	0.165	5	D3KO	Cl6
30	D3KO	5.25	0.403202	0.180425	0.0172816		30	U1G	D3KO	Cl6	26.91	0.91	0.91	126	146.929	216.204	135.691	158	0	1820	30.98	25.521	23.79	18.2	13.52	14.69	190	1	0.176	5.25	D3KO	Cl6
31	D3KO	5.5	0.407495	0.174348	0.0166995		31	U1G	D3KO	Cl6	26.91	0.91	0.91	125	146.929	210.484	134.139	169	0	1573	30.98	25.521	23.79	18.2	13.52	14.69	187	1	0.196	5.5	D3KO	Cl6
32	D3KO	5.75	0.409385	0.177628	0.0170137		32	U1G	D3KO	Cl6	26.91	0.91	0.91	118	146.929	213.634	132.928	178	0	1756	30.98	25.521	23.79	18.2	13.52	14.69	189	1	0.169	5.75	D3KO	Cl6
33	D3KO	6	0.414624	0.18133	0.0173683		33	U1G	D3KO	Cl6	26.91	0.91	0.91	106	146.929	214.863	131.935	164	0	1506	30.98	25.521	23.79	18.2	13.52	14.69	190	1	0.148	6	D3KO	Cl6
34	D3KO	6.25	0.415229	0.176425	0.0168984		34	U1G	D3KO	Cl6	26.91	0.91	0.91	109	146.929	212.156	133.546	170	0	1598	30.98	25.521	23.79	18.2	13.52	14.69	188	1	0.164	6.25	D3KO	Cl6
35	D3KO	6.5	0.434339	0.185753	0.0177919		35	U1G	D3KO	Cl6	26.91	0.91	0.91	126	146.929	211.735	132.598	138	0	1802	30.98	25.521	23.79	18.2	13.52	14.69	187	1	0.187	6.5	D3KO	Cl6
36	D3KO	6.75	0.430468	0.179293	0.0171731		36	U1G	D3KO	Cl6	26.91	0.91	0.91	130	146.929	210.901	131.648	127	0	1621	30.98	25.521	23.79	18.2	13.52	14.69	186	1	0.188	6.75	D3KO	Cl6
37	D3KO	7	0.435037	0.179131	0.0171577		37	U1G	D3KO	Cl6	26.91	0.91	0.91	119	146.929	215.745	130.173	140	0	1448	30.98	25.521	23.79	18.2	13.52	14.69	192	1	0.173	7	D3KO	Cl6
38	D3KO	7.25	0.436009	0.186817	0.0178938		38	U1G	D3KO	Cl6	26.91	0.91	0.91	121	146.929	211.349	131.857	141	0	1539	30.98	25.521	23.79	18.2	13.52	14.69	187	1	0.177	7.25	D3KO	Cl6
39	D3KO	7.5	0.442404	0.190153	0.0182134		39	U1G	D3KO	Cl6	26.91	0.91	0.91	122	146.929	215.554	133.25	159	1	1582	30.98	25.521	23.79	18.2	13.52	14.69	192	1	0.172	7.5	D3KO	Cl6
40	D3KO	7.75	0.45322	0.187666	0.0179751		40	U1G	D3KO	Cl6	26.91	0.91	0.91	130	146.929	212.447	133.365	164	0	1657	30.98	25.521	23.79	18.2	13.52	14.69	188	1	0.201	7.75	D3KO	Cl6
41	D3KO	8	0.452431	0.186288	0.0178431		41	U1G	D3KO	Cl6	26.91	0.91	0.91	132	146.929	211.461	131.433	128	0	1601	30.98	25.521	23.79	18.2	13.52	14.69	186	1	0.202	8	D3KO	Cl6
42	D3KO	8.25	0.457018	0.185654	0.0177825		42	U1G	D3KO	Cl6	26.91	0.91	0.91	155	146.929	215.981	129.568	152	0	1671	30.98	25.521	23.79	18.2	13.52	14.69	192	1	0.228	8.25	D3KO	Cl6
43	D3KO	8.5	0.460083	0.18233	0.017464		43	U1G	D3KO	Cl6	26.91	0.91	0.91	141	146.929	212.8	132.401	174	0	1616	30.98	25.521	23.79	18.2	13.52	14.69	188	1	0.21	8.5	D3KO	Cl6
44	D3KO	8.75	0.47089	0.188558	0.0180606		44	U1G	D3KO	Cl6	26.91	0.91	0.91	136	146.929	213.12	131.771	147	0	1584	30.98	25.521	23.79	18.2	13.52	14.69	189	1	0.208	8.75	D3KO	Cl6
45	D3KO	9	0.464872	0.187258	0.017936		45	U1G	D3KO	Cl6	26.91	0.91	0.91	131	146.929	213.929	131.928	171	0	1747	30.98	25.521	23.79	18.2	13.52	14.69	189	1	0.198	9	D3KO	Cl6
46	D3KO	9.25	0.475156	0.191942	0.0183847		46	U1G	D3KO	Cl6	26.91	0.91	0.91	144	146.929	210.835	130.082	177	0	1491	30.98	25.521	23.79	18.2	13.52	14.69	187	1	0.225	9.25	D3KO	Cl6
47	D3KO	9.5	0.484037	0.190417	0.0182386		47	U1G	D3KO	Cl6	26.91	0.91	0.91	158	146.929	212.602	130.137	136	0	1834	30.98	25.521	23.79	18.2	13.52	14.69	188	1	0.248	9.5	D3KO	Cl6
48	D3KO	9.75	0.486578	0.193441	0.0185283		48	U1G	D3KO	Cl6	26.91	0.91	0.91	138	146.929	212.077	131.377	135	0	1601	30.98	25.521	23.79	18.2	13.52	14.69	188	1	0.209	9.75	D3KO	Cl6
49	D3KO	10	0.496826	0.197773	0.0189432		49	U1G	D3KO	Cl6	26.91	0.91	0.91	142	146.929	216.588	131.825	151	0	1657	30.98	25.521	23.79	18.2	13.52	14.69	191	1	0.224	10	D3KO	Cl6
50	D3KO	10.25	0.489037	0.18733	0.017943		50	U1G	D3KO	Cl6	26.91	0.91	0.91	157	146.929	212.117	133.704	171	0	1637	30.98	25.521	23.79	18.2	13.52	14.69	187	1	0.241	10.25	D3KO	Cl6
51	D3KO	10.5	0.497248	0.192737	0.0184609		51	U1G	D3KO	Cl6	26.91	0.91	0.91	166	146.929	211.004	132.531	151	0	1762	30.98	25.521	23.79	18.2	13.52	14.69	187	1	0.259	10.5	D3KO	Cl6
52	D3KO	10.75	0.499229	0.1914	0.0183328		52	U1G	D3KO	Cl6	26.91	0.91	0.91	142	146.929	213.228	136.549	154	0	1715	30.98	25.521	23.79	18.2	13.52	14.69	188	1	0.225	10.75	D3KO	Cl6
53	D3KO	11	0.499716	0.188115	0.0180181		53	U1G	D3KO	Cl6	26.91	0.91	0.91	154	146.929	216.235	133.972	192	0	1634	30.98	25.521	23.79	18.2	13.52	14.69	191	1	0.239	11	D3KO	Cl6
54	D3KO	11.25	0.507459	0.19215	0.0184047		54	U1G	D3KO	Cl6	26.91	0.91	0.91	155	146.929	213.52	135.827	176	8	1699	30.98	25.521	23.79	18.2	13.52	14.69	188	1	0.236	11.25	D3KO	Cl6
55	D3KO	11.5	0.51556	0.194032	0.0185849		55	U1G	D3KO	Cl6	26.91	0.91	0.91	156	146.929	210.329	130.499	142	0	1622	30.98	25.521	23.79	18.2	13.52	14.69	185	1	0.249	11.5	D3KO	Cl6
56	D3KO	11.75	0.517761	0.198194	0.0189835		56	U1G	D3KO	Cl6	26.91	0.91	0.91	158	146.929	214.357	132.376	184	0	1585	30.98	25.521	23.79	18.2	13.52	14.69	190	1	0.249	11.75	D3KO	Cl6
57	D3KO	12	0.517633	0.19212	0.0184017		57	U1G	D3KO	Cl6	26.91	0.91	0.91	148	146.929	216.128	132.188	138	0	1843	30.98	25.521	23.79	18.2	13.52	14.69	191	1	0.232	12	D3KO	Cl6
58	D3KO	12.25	0.523294	0.190445	0.0182413		58	U1G	D3KO	Cl6	26.91	0.91	0.91	160	146.929	212.156	132.532	192	0	1787	30.98	25.521	23.79	18.2	13.52	14.69	188	1	0.252	12.25	D3KO	Cl6
59	D3KO	12.5	0.521	0.193971	0.0185791		59	U1G	D3KO	Cl6	26.91	0.91	0.91	156	146.929	210.612	130.622	146	0	1556	30.98	25.521	23.79	18.2	13.52	14.69	187	1	0.242	12.5	D3KO	Cl6
60	D3KO	12.75	0.533596	0.198787	0.0190404		60	U1G	D3KO	Cl6	26.91	0.91	0.91	176	146.929	216.069	132.241	146	0	1728	30.98	25.521	23.79	18.2	13.52	14.69	192	1	0.274	12.75	D3KO	Cl6
61	D3KO	13	0.530083	0.187407	0.0179504		61	U1G	D3KO	Cl6	26.91	0.91	0.91	159	146.929	212.041	133.261	184	0	1578	30.98	25.521	23.79	18.2	13.52	14.69	187	1	0.237	13	D3KO	Cl6
62	D3KO	13.25	0.534147	0.1941	0.0185914		62	U1G	D3KO	Cl6	26.91	0.91	0.91	177	146.929	212.8	131.572	144	0	1671	30.98	25.521	23.79	18.2	13.52	14.69	189	1	0.287	13.25	D3KO	Cl6
63	D3KO	13.5	0.536725	0.191526	0.0183449		63	U1G	D3KO	Cl6	26.91	0.91	0.91	168	146.929	210.97	132.356	196	0	1632	30.98	25.521	23.79	18.2	13.52	14.69	186	1	0.262	13.5	D3KO	Cl6
64	D3KO	13.75	0.539156	0.192527	0.0184407		64	U1G	D3KO	Cl6	26.91	0.91	0.91	175	146.929	215.018	133.19	160	0	1716	30.98	25.521	23.79	18.2	13.52	14.69	190	1	0.276	13.75	D3KO	Cl6
65	D3KO	14	0.544972	0.195058	0.0186832		65	U1G	D3KO	Cl6	26.91	0.91	0.91	159	146.929	209.601	130.299	176	0	1713	30.98	25.521	23.79	18.2	13.52	14.69	185	1	0.26	14	D3KO	Cl6
66	D3KO	14.25	0.544394	0.190216	0.0182193		66	U1G	D3KO	Cl6	26.91	0.91	0.91	173	146.929	210.309	130.112	175	0	1536	30.98	25.521	23.79	18.2	13.52	14.69	186	1	0.276	14.25	D3KO	Cl6
67	D3KO	14.5	0.545128	0.193042	0.01849		67	U1G	D3KO	Cl6	26.91	0.91	0.91	166	146.929	212.66	131.311	162	0	1649	30.98	25.521	23.79	18.2	13.52	14.69	187	1	0.262	14.5	D3KO	Cl6
68	D3KO	14.75	0.547266	0.190275	0.018225		68	U1G	D3KO	Cl6	26.91	0.91	0.91	170	146.929	211.43	132.774	166	0	1749	30.98	25.521	23.79	18.2	13.52	14.69	185	1	0.269	14.75	D3KO	Cl6
69	D3KO	15	0.557183	0.200163	0.0191721		69	U1G	D3KO	Cl6	26.91	0.91	0.91	179	146.929	211.889	129.054	158	0	1922	30.98	25.521	23.79	18.2	13.52	14.69	189	1	0.285	15	D3KO	Cl6
70	D3KO	15.25	0.562734	0.197345	0.0189023		70	U1G	D3KO	Cl6	26.91	0.91	0.91	178	146.929	211.7	128.021	173	4	1771	30.98	25.521	23.79	18.2	13.52	14.69	188	1	0.296	15.25	D3KO	Cl6
71	D3KO	15.5	0.556064	0.192951	0.0184814		71	U1G	D3KO	Cl6	26.91	0.91	0.91	179	146.929	209.308	129.81	137	0	1465	30.98	25.521	23.79	18.2	13.52	14.69	185	1	0.293	15.5	D3KO	Cl6
72	D3KO	15.75	0.561716	0.196289	0.0188011		72	U1G	D3KO	Cl6	26.91	0.91	0.91	181	146.929	211.221	128.978	147	0	1599	30.98	25.521	23.79	18.2	13.52	14.69	187	1	0.29	15.75	D3KO	Cl6
73	D3KO	16	0.568385	0.201203	0.0192717		73	U1G	D3KO	Cl6	26.91	0.91	0.91	172	146.929	210.072	128.315	175	0	1496	30.98	25.521	23.79	18.2	13.52	14.69	187	1	0.283	16	D3KO	Cl6
74	D3KO	16.25	0.572	0.197806	0.0189463		74	U1G	D3KO	Cl6	26.91	0.91	0.91	182	146.929	209.977	129.135	167	0	1386	30.98	25.521	23.79	18.2	13.52	14.69	185	1	0.29	16.25	D3KO	Cl6
75	D3KO	16.5	0.575376	0.20053	0.0192073		75	U1G	D3KO	Cl6	26.91	0.91	0.91	182	146.929	209.571	130.303	139	0	1560	30.98	25.521	23.79	18.2	13.52	14.69	185	1	0.283	16.5	D3KO	Cl6
76	D3KO	16.75	0.578459	0.198073	0.0189719		76	U1G	D3KO	Cl6	26.91	0.91	0.91	179	146.929	208.495	127.375	172	0	1740	30.98	25.521	23.79	18.2	13.52	14.69	186	1	0.289	16.75	D3KO	Cl6
77	D3KO	17	0.579771	0.200055	0.0191618		77	U1G	D3KO	Cl6	26.91	0.91	0.91	176	146.929	209.738	127.036	145	0	1782	30.98	25.521	23.79	18.2	13.52	14.69	186	1	0.287	17	D3KO	Cl6
78	D3KO	17.25	0.580862	0.201688	0.0193182		78	U1G	D3KO	Cl6	26.91	0.91	0.91	185	146.929	206.519	126.851	165	0	1773	30.98	25.521	23.79	18.2	13.52	14.69	184	1	0.305	17.25	D3KO	Cl6
79	D3KO	17.5	0.573752	0.19815	0.0189793		79	U1G	D3KO	Cl6	26.91	0.91	0.91	173	146.929	209.855	128.06	120	0	1633	30.98	25.521	23.79	18.2	13.52	14.69	187	1	0.282	17.5	D3KO	Cl6
80	D3KO	17.75	0.58255	0.201411	0.0192917		80	U1G	D3KO	Cl6	26.91	0.91	0.91	197	146.929	211.721	128.92	173	0	1692	30.98	25.521	23.79	18.2	13.52	14.69	189	1	0.315	17.75	D3KO	Cl6
81	D3KO	18	0.58367	0.200328	0.0191879		81	U1G	D3KO	Cl6	26.91	0.91	0.91	169	146.929	210.609	129.03	163	0	1995	30.98	25.521	23.79	18.2	13.52	14.69	186	1	0.276	18	D3KO	Cl6
82	D3KO	18.25	0.588826	0.198461	0.0190091		82	U1G	D3KO	Cl6	26.91	0.91	0.91	178	146.929	207.318	125.678	165	0	1465	30.98	25.521	23.79	18.2	13.52	14.69	183	1	0.293	18.25	D3KO	Cl6
83	D3KO	18.5	0.591606	0.197144	0.018883		83	U1G	D3KO	Cl6	26.91	0.91	0.91	199	146.929	209.555	127.449	142	0	1602	30.98	25.521	23.79	18.2	13.52	14.69	186	1	0.325	18.5	D3KO	Cl6
84	D3KO	18.75	0.588917	0.192234	0.0184127		84	U1G	D3KO	Cl6	26.91	0.91	0.91	176	146.929	206.392	125.233	161	0	1607	30.98	25.521	23.79	18.2	13.52	14.69	184	1	0.296	18.75	D3KO	Cl6
85	D3KO	19	0.598339	0.193517	0.0185356		85	U1G	D3KO	Cl6	26.91	0.91	0.91	180	146.929	207.775	125.016	178	0	1560	30.98	25.521	23.79	18.2	13.52	14.69	185	1	0.306	19	D3KO	Cl6
86	D3KO	19.25	0.595385	0.190094	0.0182077		86	U1G	D3KO	Cl6	26.91	0.91	0.91	187	146.929	209.72	125.277	138	0	1589	30.98	25.521	23.79	18.2	13.52	14.69	187	1	0.314	19.25	D3KO	Cl6
87	D3KO	19.5	0.598624	0.197818	0.0189475		87	U1G	D3KO	Cl6	26.91	0.91	0.91	191	146.929	210.157	128.254	166	0	1574	30.98	25.521	23.79	18.2	13.52	14.69	186	1	0.309	19.5	D3KO	Cl6
88	D3KO	19.75	0.594505	0.194707	0.0186496		88	U1G	D3KO	Cl6	26.91	0.91	0.91	182	146.929	208.271	124.839	166	0	1708	30.98	25.521	23.79	18.2	13.52	14.69	184	1	0.305	19.75	D3KO	Cl6
89	D3KO	20	0.61211	0.200415	0.0191963		89	U1G	D3KO	Cl6	26.91	0.91	0.91	179	146.929	208.679	125.686	153	0	1546	30.98	25.521	23.79	18.2	13.52	14.69	185	1	0.298	20	D3KO	Cl6
90	D3KO	20.25	0.602147	0.195484	0.018724		90	U1G	D3KO	Cl6	26.91	0.91	0.91	178	146.929	207.802	129.434	124	0	1691	30.98	25.521	23.79	18.2	13.52	14.69	185	1	0.297	20.25	D3KO	Cl6
91	D3KO	20.5	0.61233	0.200974	0.0192498		91	U1G	D3KO	Cl6	26.91	0.91	0.91	203	146.929	209.027	126.883	155	0	1662	30.98	25.521	23.79	18.2	13.52	14.69	187	1	0.329	20.5	D3KO	Cl6
92	D3KO	20.75	0.615486	0.202466	0.0193927		92	U1G	D3KO	Cl6	26.91	0.91	0.91	190	146.929	206.477	128.298	180	0	1729	30.98	25.521	23.79	18.2	13.52	14.69	182	1	0.326	20.75	D3KO	Cl6
93	D3KO	21	0.616798	0.19771	0.0189372		93	U1G	D3KO	Cl6	26.91	0.91	0.91	207	146.929	208.411	125.029	161	1	1474	30.98	25.521	23.79	18.2	13.52	14.69	185	1	0.352	21	D3KO	Cl6
94	D3KO	21.25	0.627606	0.202411	0.0193875		94	U1G	D3KO	Cl6	26.91	0.91	0.91	214	146.929	208.85	124.794	145	0	1578	30.98	25.521	23.79	18.2	13.52	14.69	186	1	0.358	21.25	D3KO	Cl6
95	D3KO	21.5	0.61422	0.196771	0.0188472		95	U1G	D3KO	Cl6	26.91	0.91	0.91	182	146.929	206.778	122.72	162	0	1574	30.98	25.521	23.79	18.2	13.52	14.69	185	1	0.297	21.5	D3KO	Cl6
96	D3KO	21.75	0.624807	0.203329	0.0194754		96	U1G	D3KO	Cl6	26.91	0.91	0.91	180	146.929	208.131	126.571	134	0	1486	30.98	25.521	23.79	18.2	13.52	14.69	186	1	0.315	21.75	D3KO	Cl6
97	D3KO	22	0.623679	0.199633	0.0191213		97	U1G	D3KO	Cl6	26.91	0.91	0.91	194	146.929	206.757	123.28	145	0	1419	30.98	25.521	23.79	18.2	13.52	14.69	185	1	0.324	22	D3KO	Cl6
98	D3KO	22.25	0.621505	0.203704	0.0195113		98	U1G	D3KO	Cl6	26.91	0.91	0.91	205	146.929	208.843	126.282	160	0	1911	30.98	25.521	23.79	18.2	13.52	14.69	185	1	0.335	22.25	D3KO	Cl6
99	D3KO	22.5	0.61967	0.193973	0.0185793		99	U1G	D3KO	Cl6	26.91	0.91	0.91	220	146.929	209.67	128.18	154	0	1691	30.98	25.521	23.79	18.2	13.52	14.69	187	1	0.375	22.5	D3KO	Cl6
100	D3KO	22.75	0.624927	0.191862	0.018377		100	U1G	D3KO	Cl6	26.91	0.91	0.91	215	146.929	209.768	126.513	175	0	1380	30.98	25.521	23.79	18.2	13.52	14.69	187	1	0.351	22.75	D3KO	Cl6
101	D3KO	23	0.627578	0.197059	0.0188748		101	U1G	D3KO	Cl6	26.91	0.91	0.91	202	146.929	209.46	128.361	147	0	1504	30.98	25.521	23.79	18.2	13.52	14.69	186	1	0.345	23	D3KO	Cl6
102	D3KO	23.25	0.62744	0.196591	0.01883		102	U1G	D3KO	Cl6	26.91	0.91	0.91	222	146.929	208.214	126.396	184	0	1572	30.98	25.521	23.79	18.2	13.52	14.69	184	1	0.359	23.25	D3KO	Cl6
103	D3KO	23.5	0.627917	0.197963	0.0189615		103	U1G	D3KO	Cl6	26.91	0.91	0.91	219	146.929	209.523	129.73	174	0	1825	30.98	25.521	23.79	18.2	13.52	14.69	186	1	0.358	23.5	D3KO	Cl6
104	D3KO	23.75	0.633101	0.20565	0.0196977		104	U1G	D3KO	Cl6	26.91	0.91	0.91	207	146.929	208.244	125.108	174	0	1368	30.98	25.521	23.79	18.2	13.52	14.69	186	1	0.343	23.75	D3KO	Cl6
105	D3KO	24	0.633661	0.200538	0.019208		105	U1G	D3KO	Cl6	26.91	0.91	0.91	218	146.929	208.926	127.499	168	0	1590	30.98	25.521	23.79	18.2	13.52	14.69	186	1	0.368	24	D3KO	Cl6
106	D3KO	24.25	0.632743	0.194023	0.018584		106	U1G	D3KO	Cl6	26.91	0.91	0.91	194	146.929	206.723	128.347	128	0	1673	30.98	25.521	23.79	18.2	13.52	14.69	183	1	0.322	24.25	D3KO	Cl6
107	D3KO	24.5	0.634835	0.194613	0.0186405		107	U1G	D3KO	Cl6	26.91	0.91	0.91	212	146.929	210.891	127.594	199	0	1631	30.98	25.521	23.79	18.2	13.52	14.69	189	1	0.348	24.5	D3KO	Cl6
108	D3KO	24.75	0.634541	0.194091	0.0185905		108	U1G	D3KO	Cl6	26.91	0.91	0.91	201	146.929	209.704	127.027	167	0	1563	30.98	25.521	23.79	18.2	13.52	14.69	186	1	0.342	24.75	D3KO	Cl6
109	D3KO	25	0.638358	0.197224	0.0188906		109	U1G	D3KO	Cl6	26.91	0.91	0.91	194	146.929	210.361	127.619	159	0	1910	30.98	25.521	23.79	18.2	13.52	14.69	188	1	0.322	25	D3KO	Cl6
110	D3KO	25.25	0.646073	0.198478	0.0190107		110	U1G	D3KO	Cl6	26.91	0.91	0.91	223	146.929	207.032	127.121	149	0	1534	30.98	25.521	23.79	18.2	13.52	14.69	185	1	0.382	25.25	D3KO	Cl6
111	D3KO	25.5	0.648312	0.198072	0.0189719		111	U1G	D3KO	Cl6	26.91	0.91	0.91	237	146.929	210.051	124.884	133	0	1533	30.98	25.521	23.79	18.2	13.52	14.69	187	1	0.392	25.5	D3KO	Cl6
112	D3KO	25.75	0.653853	0.197575	0.0189242		112	U1G	D3KO	Cl6	26.91	0.91	0.91	210	146.929	209.258	128.456	170	0	1598	30.98	25.521	23.79	18.2	13.52	14.69	185	1	0.358	25.75	D3KO	Cl6
113	D3KO	26	0.647817	0.197097	0.0188785		113	U1G	D3KO	Cl6	26.91	0.91	0.91	240	146.929	209.74	126.068	202	0	1544	30.98	25.521	23.79	18.2	13.52	14.69	187	1	0.406	26	D3KO	Cl6
114	D3KO	26.25	0.658734	0.19414	0.0185952		114	U1G	D3KO	Cl6	26.91	0.91	0.91	228	146.929	210.333	126.2	151	0	1376	30.98	25.521	23.79	18.2	13.52	14.69	187	1	0.376	26.25	D3KO	Cl6
115	D3KO	26.5	0.651578	0.199114	0.0190717		115	U1G	D3KO	Cl6	26.91	0.91	0.91	221	146.929	209.825	128.564	147	0	1591	30.98	25.521	23.79	18.2	13.52	14.69	187	1	0.367	26.5	D3KO	Cl6
116	D3KO	26.75	0.655422	0.197372	0.0189048		116	U1G	D3KO	Cl6	26.91	0.91	0.91	224	146.929	209.402	126.328	182	0	1489	30.98	25.521	23.79	18.2	13.52	14.69	186	1	0.402	26.75	D3KO	Cl6
117	D3KO	27	0.65455	0.198382	0.0190015		117	U1G	D3KO	Cl6	26.91	0.91	0.91	246	146.929	208.158	125.738	175	0	1451	30.98	25.521	23.79	18.2	13.52	14.69	185	1	0.414	27	D3KO	Cl6
118	D3KO	27.25	0.650092	0.199304	0.0190899		118	U1G	D3KO	Cl6	26.91	0.91	0.91	224	146.929	209.595	126.505	160	0	1343	30.98	25.521	23.79	18.2	13.52	14.69	185	1	0.395	27.25	D3KO	Cl6
119	D3KO	27.5	0.661376	0.196847	0.0188545		119	U1G	D3KO	Cl6	26.91	0.91	0.91	233	146.929	209.008	123.886	136	0	1523	30.98	25.521	23.79	18.2	13.52	14.69	186	1	0.38	27.5	D3KO	Cl6
120	D3KO	27.75	0.664963	0.201578	0.0193077		120	U1G	D3KO	Cl6	26.91	0.91	0.91	249	146.929	207.792	125.731	154	0	1667	30.98	25.521	23.79	18.2	13.52	14.69	185	1	0.424	27.75	D3KO	Cl6
121	D3KO	28	0.656532	0.196489	0.0188203		121	U1G	D3KO	Cl6	26.91	0.91	0.91	250	146.929	205.866	125.08	177	0	1448	30.98	25.521	23.79	18.2	13.52	14.69	183	1	0.432	28	D3KO	Cl6
122	D3KO	28.25	0.66067	0.199298	0.0190893		122	U1G	D3KO	Cl6	26.91	0.91	0.91	237	146.929	209.388	126.429	165	0	1546	30.98	25.521	23.79	18.2	13.52	14.69	187	1	0.401	28.25	D3KO	Cl6
123	D3KO	28.5	0.665624	0.201188	0.0192703		123	U1G	D3KO	Cl6	26.91	0.91	0.91	240	146.929	208.382	125.258	169	0	1442	30.98	25.521	23.79	18.2	13.52	14.69	185	1	0.41	28.5	D3KO	Cl6
124	D3KO	28.75	0.670119	0.193971	0.0185791		124	U1G	D3KO	Cl6	26.91	0.91	0.91	214	146.929	207.251	126.55	134	0	1471	30.98	25.521	23.79	18.2	13.52	14.69	184	1	0.365	28.75	D3KO	Cl6
125	D3KO	29	0.666532	0.194145	0.0185958		125	U1G	D3KO	Cl6	26.91	0.91	0.91	249	146.929	206.116	124.095	150	0	1427	30.98	25.521	23.79	18.2	13.52	14.69	184	1	0.44	29	D3KO	Cl6
126	D3KO	29.25	0.672073	0.197742	0.0189402		126	U1G	D3KO	Cl6	26.91	0.91	0.91	263	146.929	208.001	124.856	176	0	1544	30.98	25.521	23.79	18.2	13.52	14.69	185	1	0.455	29.25	D3KO	Cl6
127	D3KO	29.5	0.664339	0.187176	0.0179282		127	U1G	D3KO	Cl6	26.91	0.91	0.91	245	146.929	206.474	124.209	149	0	1535	30.98	25.521	23.79	18.2	13.52	14.69	184	1	0.424	29.5	D3KO	Cl6
128	D3KO	29.75	0.67456	0.191175	0.0183112		128	U1G	D3KO	Cl6	26.91	0.91	0.91	258	146.929	208.056	124.604	157	0	1517	30.98	25.521	23.79	18.2	13.52	14.69	186	1	0.434	29.75	D3KO	Cl6
129	D3KO	30	0.672349	0.199301	0.0190896		129	U1G	D3KO	Cl6	26.91	0.91	0.91	229	146.929	209.206	125.007	176	0	1505	30.98	25.521	23.79	18.2	13.52	14.69	187	1	0.396	30	D3KO	Cl6
130	D3KO	30.25	0.67722	0.195697	0.0187444		130	U1G	D3KO	Cl6	26.91	0.91	0.91	246	146.929	209.033	127.333	183	0	1683	30.98	25.521	23.79	18.2	13.52	14.69	185	1	0.423	30.25	D3KO	Cl6
131	D3KO	30.5	0.678073	0.196113	0.0187842		131	U1G	D3KO	Cl6	26.91	0.91	0.91	249	146.929	205.206	123.572	157	0	1520	30.98	25.521	23.79	18.2	13.52	14.69	184	1	0.429	30.5	D3KO	Cl6
132	D3KO	30.75	0.676514	0.200352	0.0191902		132	U1G	D3KO	Cl6	26.91	0.91	0.91	248	146.929	209.281	123.232	189	0	1519	30.98	25.521	23.79	18.2	13.52	14.69	188	1	0.428	30.75	D3KO	Cl6
133	D3KO	31	0.676459	0.196333	0.0188052		133	U1G	D3KO	Cl6	26.91	0.91	0.91	249	146.929	207.712	125.316	177	0	1763	30.98	25.521	23.79	18.2	13.52	14.69	185	1	0.427	31	D3KO	Cl6
134	D3KO	31.25	0.681376	0.203654	0.0195065		134	U1G	D3KO	Cl6	26.91	0.91	0.91	242	146.929	206.313	124.557	195	0	1451	30.98	25.521	23.79	18.2	13.52	14.69	185	1	0.428	31.25	D3KO	Cl6
135	D3KO	31.5	0.684862	0.198905	0.0190517		135	U1G	D3KO	Cl6	26.91	0.91	0.91	246	146.929	206.709	123.499	173	0	1597	30.98	25.521	23.79	18.2	13.52	14.69	184	1	0.437	31.5	D3KO	Cl6
136	D3KO	31.75	0.677523	0.201502	0.0193004		136	U1G	D3KO	Cl6	26.91	0.91	0.91	243	146.929	205.731	122.481	144	0	1577	30.98	25.521	23.79	18.2	13.52	14.69	184	1	0.42	31.75	D3KO	Cl6
137	D3KO	32	0.675147	0.194256	0.0186063		137	U1G	D3KO	Cl6	26.91	0.91	0.91	250	146.929	208.401	123.591	165	0	1686	30.98	25.521	23.79	18.2	13.52	14.69	186	1	0.449	32	D3KO	Cl6
138	D3KO	32.25	0.675312	0.193407	0.018525		138	U1G	D3KO	Cl6	26.91	0.91	0.91	246	146.929	205.339	123.677	173	0	1555	30.98	25.521	23.79	18.2	13.52	14.69	183	1	0.432	32.25	D3KO	Cl6
139	D3KO	32.5	0.682349	0.197343	0.018902		139	U1G	D3KO	Cl6	26.91	0.91	0.91	243	146.929	206.818	124.555	187	0	1729	30.98	25.521	23.79	18.2	13.52	14.69	185	1	0.43	32.5	D3KO	Cl6
140	D3KO	32.75	0.683734	0.193151	0.0185005		140	U1G	D3KO	Cl6	26.91	0.91	0.91	252	146.929	207.594	123.709	153	0	1555	30.98	25.521	23.79	18.2	13.52	14.69	185	1	0.44	32.75	D3KO	Cl6
141	D3KO	33	0.690872	0.193507	0.0185346		141	U1G	D3KO	Cl6	26.91	0.91	0.91	249	146.929	206.148	122.496	150	0	1421	30.98	25.521	23.79	18.2	13.52	14.69	184	1	0.44	33	D3KO	Cl6
142	D3KO	33.25	0.68711	0.195724	0.018747		142	U1G	D3KO	Cl6	26.91	0.91	0.91	262	146.929	208.064	125.112	188	0	1441	30.98	25.521	23.79	18.2	13.52	14.69	186	1	0.451	33.25	D3KO	Cl6
143	D3KO	33.5	0.686771	0.192651	0.0184526		143	U1G	D3KO	Cl6	26.91	0.91	0.91	245	146.929	204.634	128.501	147	0	1555	30.98	25.521	23.79	18.2	13.52	14.69	183	1	0.433	33.5	D3KO	Cl6
144	D3KO	33.75	0.690514	0.194643	0.0186434		144	U1G	D3KO	Cl6	26.91	0.91	0.91	280	146.929	208.913	130.32	151	0	1876	30.98	25.521	23.79	18.2	13.52	14.69	186	1	0.502	33.75	D3KO	Cl6
145	D3KO	34	0.683413	0.189423	0.0181434		145	U1G	D3KO	Cl6	26.91	0.91	0.91	243	146.929	204.815	127.624	146	0	1767	30.98	25.521	23.79	18.2	13.52	14.69	181	1	0.423	34	D3KO	Cl6
146	D3KO	34.25	0.690743	0.193245	0.0185095		146	U1G	D3KO	Cl6	26.91	0.91	0.91	252	146.929	209.159	127.683	192	0	1724	30.98	25.521	23.79	18.2	13.52	14.69	187	1	0.438	34.25	D3KO	Cl6
147	D3KO	34.5	0.697716	0.196162	0.0187889		147	U1G	D3KO	Cl6	26.91	0.91	0.91	264	146.929	208.533	126.102	150	0	1674	30.98	25.521	23.79	18.2	13.52	14.69	187	1	0.457	34.5	D3KO	Cl6
148	D3KO	34.75	0.690716	0.190984	0.018293		148	U1G	D3KO	Cl6	26.91	0.91	0.91	249	146.929	204.846	126.163	186	0	1755	30.98	25.521	23.79	18.2	13.52	14.69	183	1	0.436	34.75	D3KO	Cl6
149	D3KO	35	0.690009	0.191575	0.0183496		149	U1G	D3KO	Cl6	26.91	0.91	0.91	235	146.929	203.957	127.316	184	0	1671	30.98	25.521	23.79	18.2	13.52	14.69	181	1	0.409	35	D3KO	Cl6
150	D3KO	35.25	0.690734	0.188754	0.0180794		150	U1G	D3KO	Cl6	26.91	0.91	0.91	255	146.929	208.156	122.58	138	0	1538	30.98	25.521	23.79	18.2	13.52	14.69	186	1	0.441	35.25	D3KO	Cl6
151	D3KO	35.5	0.701202	0.194529	0.0186325		151	U1G	D3KO	Cl6	26.91	0.91	0.91	265	146.929	209.461	125.907	181	0	1671	30.98	25.521	23.79	18.2	13.52	14.69	188	1	0.458	35.5	D3KO	Cl6
152	D3KO	35.75	0.69711	0.196734	0.0188437		152	U1G	D3KO	Cl6	26.91	0.91	0.91	248	146.929	207.486	125.41	130	0	1599	30.98	25.521	23.79	18.2	13.52	14.69	185	1	0.438	35.75	D3KO	Cl6
153	D3KO	36	0.691752	0.186824	0.0178945		153	U1G	D3KO	Cl6	26.91	0.91	0.91	274	146.929	206.236	122.551	131	0	1407	30.98	25.521	23.79	18.2	13.52	14.69	184	1	0.474	36	D3KO	Cl6
154	D3KO	36.25	0.701826	0.191272	0.0183205		154	U1G	D3KO	Cl6	26.91	0.91	0.91	258	146.929	206.382	125.691	147	0	1542	30.98	25.521	23.79	18.2	13.52	14.69	183	1	0.457	36.25	D3KO	Cl6
155	D3KO	36.5	0.697991	0.190427	0.0182396		155	U1G	D3KO	Cl6	26.91	0.91	0.91	290	146.929	206.287	122.647	203	0	1573	30.98	25.521	23.79	18.2	13.52	14.69	185	1	0.523	36.5	D3KO	Cl6
156	D3KO	36.75	0.704844	0.192307	0.0184197		156	U1G	D3KO	Cl6	26.91	0.91	0.91	294	146.929	206.014	123.958	123	0	1721	30.98	25.521	23.79	18.2	13.52	14.69	185	1	0.526	36.75	D3KO	Cl6
157	D3KO	37	0.709844	0.192825	0.0184693		157	U1G	D3KO	Cl6	26.91	0.91	0.91	291	146.929	208.258	124.499	159	0	1618	30.98	25.521	23.79	18.2	13.52	14.69	187	1	0.507	37	D3KO	Cl6
158	D3KO	37.25	0.701495	0.196977	0.018867		158	U1G	D3KO	Cl6	26.91	0.91	0.91	289	146.929	203.259	124.699	178	0	1712	30.98	25.521	23.79	18.2	13.52	14.69	181	1	0.516	37.25	D3KO	Cl6
159	D3KO	37.5	0.706046	0.199852	0.0191424		159	U1G	D3KO	Cl6	26.91	0.91	0.91	285	146.929	204.88	123.469	182	0	2006	30.98	25.521	23.79	18.2	13.52	14.69	183	1	0.507	37.5	D3KO	Cl6
160	D3KO	37.75	0.712606	0.202567	0.0194024		160	U1G	D3KO	Cl6	26.91	0.91	0.91	254	146.929	208.543	125.401	158	0	1498	30.98	25.521	23.79	18.2	13.52	14.69	186	1	0.431	37.75	D3KO	Cl6
161	D3KO	38	0.709697	0.199919	0.0191488		161	U1G	D3KO	Cl6	26.91	0.91	0.91	283	146.929	208.17	121.518	146	0	1373	30.98	25.521	23.79	18.2	13.52	14.69	187	1	0.494	38	D3KO	Cl6
162	D3KO	38.25	0.70867	0.192037	0.0183938		162	U1G	D3KO	Cl6	26.91	0.91	0.91	278	146.929	203.644	124.895	188	0	2210	30.98	25.521	23.79	18.2	13.52	14.69	183	1	0.504	38.25	D3KO	Cl6
163	D3KO	38.5	0.710615	0.194073	0.0185888		163	U1G	D3KO	Cl6	26.91	0.91	0.91	281	146.929	203.401	123.761	185	0	1337	30.98	25.521	23.79	18.2	13.52	14.69	181	1	0.479	38.5	D3KO	Cl6
164	D3KO	38.75	0.706917	0.19046	0.0182428		164	U1G	D3KO	Cl6	26.91	0.91	0.91	280	146.929	206.954	122.404	182	0	1632	30.98	25.521	23.79	18.2	13.52	14.69	186	1	0.488	38.75	D3KO	Cl6
165	D3KO	39	0.704862	0.190029	0.0182015		165	U1G	D3KO	Cl6	26.91	0.91	0.91	270	146.929	202.969	119.972	156	0	1381	30.98	25.521	23.79	18.2	13.52	14.69	182	1	0.476	39	D3KO	Cl6
166	D3KO	39.25	0.72044	0.196109	0.0187839		166	U1G	D3KO	Cl6	26.91	0.91	0.91	282	146.929	204.929	123.122	199	0	1705	30.98	25.521	23.79	18.2	13.52	14.69	184	1	0.499	39.25	D3KO	Cl6
167	D3KO	39.5	0.709257	0.185236	0.0177423		167	U1G	D3KO	Cl6	26.91	0.91	0.91	288	146.929	207.319	123.957	201	0	1773	30.98	25.521	23.79	18.2	13.52	14.69	187	1	0.509	39.5	D3KO	Cl6
168	D3KO	39.75	0.715477	0.197249	0.018893		168	U1G	D3KO	Cl6	26.91	0.91	0.91	277	146.929	205.229	120.437	146	0	1454	30.98	25.521	23.79	18.2	13.52	14.69	184	1	0.493	39.75	D3KO	Cl6
169	D3KO	40	0.715807	0.194872	0.0186653		169	U1G	D3KO	Cl6	26.91	0.91	0.91	289	146.929	204.983	120.458	110	0	1590	30.98	25.521	23.79	18.2	13.52	14.69	185	1	0.516	40	D3KO	Cl6
170	D3KO	40.25	0.717284	0.192163	0.0184058		170	U1G	D3KO	Cl6	26.91	0.91	0.91	270	146.929	205.569	121.434	179	0	1445	30.98	25.521	23.79	18.2	13.52	14.69	184	1	0.481	40.25	D3KO	Cl6
171	D3KO	40.5	0.73056	0.199853	0.0191424		171	U1G	D3KO	Cl6	26.91	0.91	0.91	260	146.929	205.434	119.174	174	0	1493	30.98	25.521	23.79	18.2	13.52	14.69	185	1	0.461	40.5	D3KO	Cl6
172	D3KO	40.75	0.729908	0.201573	0.0193072		172	U1G	D3KO	Cl6	26.91	0.91	0.91	257	146.929	205.639	117.324	141	0	1381	30.98	25.521	23.79	18.2	13.52	14.69	185	1	0.459	40.75	D3KO	Cl6
173	D3KO	41	0.728147	0.197921	0.0189574		173	U1G	D3KO	Cl6	26.91	0.91	0.91	280	146.929	205.106	119.778	146	0	1336	30.98	25.521	23.79	18.2	13.52	14.69	185	1	0.505	41	D3KO	Cl6
174	D3KO	41.25	0.730147	0.198052	0.0189699		174	U1G	D3KO	Cl6	26.91	0.91	0.91	290	146.929	205.474	119.396	180	0	1328	30.98	25.521	23.79	18.2	13.52	14.69	185	1	0.521	41.25	D3KO	Cl6
175	D3KO	41.5	0.732734	0.196461	0.0188176		175	U1G	D3KO	Cl6	26.91	0.91	0.91	295	146.929	208.732	122.214	168	0	1715	30.98	25.521	23.79	18.2	13.52	14.69	188	1	0.517	41.5	D3KO	Cl6
176	D3KO	41.75	0.733083	0.196862	0.0188559		176	U1G	D3KO	Cl6	26.91	0.91	0.91	280	146.929	205.053	122.781	129	0	1645	30.98	25.521	23.79	18.2	13.52	14.69	182	1	0.503	41.75	D3KO	Cl6
177	D3KO	42	0.734495	0.201437	0.0192942		177	U1G	D3KO	Cl6	26.91	0.91	0.91	292	146.929	207.767	122.179	157	0	1830	30.98	25.521	23.79	18.2	13.52	14.69	185	1	0.51	42	D3KO	Cl6
178	D3KO	42.25	0.73367	0.195762	0.0187506		178	U1G	D3KO	Cl6	26.91	0.91	0.91	294	146.929	209.724	121.312	150	0	1477	30.98	25.521	23.79	18.2	13.52	14.69	188	1	0.517	42.25	D3KO	Cl6
179	D3KO	42.5	0.740147	0.201098	0.0192617		179	U1G	D3KO	Cl6	26.91	0.91	0.91	293	146.929	204.634	122.194	164	0	1607	30.98	25.521	23.79	18.2	13.52	14.69	182	1	0.519	42.5	D3KO	Cl6
180	D3KO	42.75	0.741183	0.194596	0.0186389		180	U1G	D3KO	Cl6	26.91	0.91	0.91	265	146.929	205.458	120.433	124	0	1494	30.98	25.521	23.79	18.2	13.52	14.69	185	1	0.478	42.75	D3KO	Cl6
181	D3KO	43	0.739165	0.201958	0.019344		181	U1G	D3KO	Cl6	26.91	0.91	0.91	257	146.929	204.134	120.961	142	0	1633	30.98	25.521	23.79	18.2	13.52	14.69	183	1	0.488	43	D3KO	Cl6
182	D3KO	43.25	0.740972	0.196653	0.0188359		182	U1G	D3KO	Cl6	26.91	0.91	0.91	291	146.929	207.495	124.708	153	0	1607	30.98	25.521	23.79	18.2	13.52	14.69	186	1	0.504	43.25	D3KO	Cl6
183	D3KO	43.5	0.735578	0.193193	0.0185045		183	U1G	D3KO	Cl6	26.91	0.91	0.91	297	146.929	204.897	123.36	153	0	1624	30.98	25.521	23.79	18.2	13.52	14.69	183	1	0.544	43.5	D3KO	Cl6
184	D3KO	43.75	0.738945	0.192161	0.0184057		184	U1G	D3KO	Cl6	26.91	0.91	0.91	293	146.929	206.474	124.67	135	0	1606	30.98	25.521	23.79	18.2	13.52	14.69	184	1	0.546	43.75	D3KO	Cl6
185	D3KO	44	0.743119	0.194581	0.0186374		185	U1G	D3KO	Cl6	26.91	0.91	0.91	299	146.929	205.08	124.573	128	0	1491	30.98	25.521	23.79	18.2	13.52	14.69	182	1	0.517	44	D3KO	Cl6
186	D3KO	44.25	0.744404	0.192429	0.0184313		186	U1G	D3KO	Cl6	26.91	0.91	0.91	289	146.929	206.56	123.568	167	0	1623	30.98	25.521	23.79	18.2	13.52	14.69	185	1	0.527	44.25	D3KO	Cl6
187	D3KO	44.5	0.737606	0.192513	0.0184394		187	U1G	D3KO	Cl6	26.91	0.91	0.91	323	146.929	206.938	126.146	179	0	1484	30.98	25.521	23.79	18.2	13.52	14.69	183	1	0.568	44.5	D3KO	Cl6
188	D3KO	44.75	0.746284	0.194609	0.0186402		188	U1G	D3KO	Cl6	26.91	0.91	0.91	283	146.929	206.387	124.731	155	0	1756	30.98	25.521	23.79	18.2	13.52	14.69	185	1	0.524	44.75	D3KO	Cl6
189	D3KO	45	0.74622	0.195308	0.0187071		189	U1G	D3KO	Cl6	26.91	0.91	0.91	299	146.929	207.71	123.336	141	0	1519	30.98	25.521	23.79	18.2	13.52	14.69	186	1	0.517	45	D3KO	Cl6
190	D3KO	45.25	0.747743	0.190335	0.0182308		190	U1G	D3KO	Cl6	26.91	0.91	0.91	297	146.929	204.971	124.318	146	0	1812	30.98	25.521	23.79	18.2	13.52	14.69	183	1	0.531	45.25	D3KO	Cl6
191	D3KO	45.5	0.747514	0.192389	0.0184275		191	U1G	D3KO	Cl6	26.91	0.91	0.91	283	146.929	206.241	127.366	153	0	1730	30.98	25.521	23.79	18.2	13.52	14.69	183	1	0.505	45.5	D3KO	Cl6
192	D3KO	45.75	0.750477	0.191585	0.0183505		192	U1G	D3KO	Cl6	26.91	0.91	0.91	293	146.929	207.176	125.417	155	0	1783	30.98	25.521	23.79	18.2	13.52	14.69	185	1	0.502	45.75	D3KO	Cl6
193	D3KO	46	0.753037	0.204895	0.0196254		193	U1G	D3KO	Cl6	26.91	0.91	0.91	291	146.929	207.468	124.39	136	0	1660	30.98	25.521	23.79	18.2	13.52	14.69	185	1	0.526	46	D3KO	Cl6
194	D3KO	46.25	0.755018	0.202302	0.019377		194	U1G	D3KO	Cl6	26.91	0.91	0.91	312	146.929	206.496	123.918	156	0	1539	30.98	25.521	23.79	18.2	13.52	14.69	185	1	0.566	46.25	D3KO	Cl6
195	D3KO	46.5	0.752615	0.198599	0.0190223		195	U1G	D3KO	Cl6	26.91	0.91	0.91	289	146.929	207.897	123.148	179	0	1637	30.98	25.521	23.79	18.2	13.52	14.69	186	1	0.524	46.5	D3KO	Cl6
196	D3KO	46.75	0.754908	0.201975	0.0193457		196	U1G	D3KO	Cl6	26.91	0.91	0.91	304	146.929	206.311	124.816	163	0	1679	30.98	25.521	23.79	18.2	13.52	14.69	184	1	0.529	46.75	D3KO	Cl6
197	D3KO	47	0.748229	0.19707	0.0188759		197	U1G	D3KO	Cl6	26.91	0.91	0.91	274	146.929	204.462	122.386	172	0	1460	30.98	25.521	23.79	18.2	13.52	14.69	183	1	0.52	47	D3KO	Cl6
198	D3KO	47.25	0.751661	0.198202	0.0189843		198	U1G	D3KO	Cl6	26.91	0.91	0.91	327	146.929	207.152	122.53	133	0	2015	30.98	25.521	23.79	18.2	13.52	14.69	186	1	0.59	47.25	D3KO	Cl6
199	D3KO	47.5	0.758064	0.194194	0.0186004		199	U1G	D3KO	Cl6	26.91	0.91	0.91	297	146.929	204.834	121.191	158	0	1639	30.98	25.521	23.79	18.2	13.52	14.69	182	1	0.524	47.5	D3KO	Cl6
200	D3KO	47.75	0.759211	0.200927	0.0192454		200	U1G	D3KO	Cl6	26.91	0.91	0.91	284	146.929	205.164	121.347	135	0	1522	30.98	25.521	23.79	18.2	13.52	14.69	184	1	0.531	47.75	D3KO	Cl6
201	D3KO	48	0.761697	0.196222	0.0187946		201	U1G	D3KO	Cl6	26.91	0.91	0.91	325	146.929	203.313	124.142	178	0	1583	30.98	25.521	23.79	18.2	13.52	14.69	183	1	0.592	48	D3KO	Cl6
202	D3KO	48.25	0.761936	0.196376	0.0188094		202	U1G	D3KO	Cl6	26.91	0.91	0.91	311	146.929	206.687	125.036	116	0	1527	30.98	25.521	23.79	18.2	13.52	14.69	185	1	0.557	48.25	D3KO	Cl6
203	D3KO	48.5	0.763312	0.198672	0.0190293		203	U1G	D3KO	Cl6	26.91	0.91	0.91	306	146.929	207.439	125.026	130	0	1619	30.98	25.521	23.79	18.2	13.52	14.69	186	1	0.558	48.5	D3KO	Cl6
204	D3KO	48.75	0.750284	0.190161	0.0182142		204	U1G	D3KO	Cl6	26.91	0.91	0.91	349	146.929	207.378	122.812	183	0	1507	30.98	25.521	23.79	18.2	13.52	14.69	185	1	0.612	48.75	D3KO	Cl6
205	D3KO	49	0.754706	0.188878	0.0180912		205	U1G	D3KO	Cl6	26.91	0.91	0.91	286	146.929	202.746	121.211	156	0	1651	30.98	25.521	23.79	18.2	13.52	14.69	182	1	0.521	49	D3KO	Cl6
206	D3KO	49.25	0.759459	0.199138	0.019074		206	U1G	D3KO	Cl6	26.91	0.91	0.91	304	146.929	203.296	123.259	127	0	1573	30.98	25.521	23.79	18.2	13.52	14.69	182	1	0.566	49.25	D3KO	Cl6
207	D3KO	49.5	0.757284	0.18933	0.0181346		207	U1G	D3KO	Cl6	26.91	0.91	0.91	294	146.929	204.486	120.125	199	0	1459	30.98	25.521	23.79	18.2	13.52	14.69	184	1	0.536	49.5	D3KO	Cl6
208	D3KO	49.75	0.759743	0.188042	0.0180112		208	U1G	D3KO	Cl6	26.91	0.91	0.91	362	146.929	204.698	120.795	179	0	1342	30.98	25.521	23.79	18.2	13.52	14.69	183	1	0.633	49.75	D3KO	Cl6
209	D3KO	50	0.757972	0.197991	0.0189641		209	U1G	D3KO	Cl6	26.91	0.91	0.91	312	146.929	207.111	122.916	166	0	1569	30.98	25.521	23.79	18.2	13.52	14.69	185	1	0.559	50	D3KO	Cl6
210	D3KO	50.25	0.758615	0.203502	0.0194919		210	U1G	D3KO	Cl6	26.91	0.91	0.91	319	146.929	204.564	120.273	144	0	1645	30.98	25.521	23.79	18.2	13.52	14.69	184	1	0.566	50.25	D3KO	Cl6
211	D3KO	50.5	0.757679	0.202259	0.0193729		211	U1G	D3KO	Cl6	26.91	0.91	0.91	321	146.929	204.635	121.724	171	0	1610	30.98	25.521	23.79	18.2	13.52	14.69	184	1	0.6	50.5	D3KO	Cl6
212	D3KO	50.75	0.757752	0.191753	0.0183666		212	U1G	D3KO	Cl6	26.91	0.91	0.91	333	146.929	205.169	121.072	115	0	1454	30.98	25.521	23.79	18.2	13.52	14.69	184	1	0.601	50.75	D3KO	Cl6
213	D3KO	51	0.757312	0.186307	0.017845		213	U1G	D3KO	Cl6	26.91	0.91	0.91	332	146.929	204.203	120.215	170	0	1498	30.98	25.521	23.79	18.2	13.52	14.69	184	1	0.609	51	D3KO	Cl6
214	D3KO	51.25	0.754817	0.1908	0.0182753		214	U1G	D3KO	Cl6	26.91	0.91	0.91	344	146.929	203.689	118.407	168	0	1448	30.98	25.521	23.79	18.2	13.52	14.69	183	1	0.624	51.25	D3KO	Cl6
215	D3KO	51.5	0.754165	0.187865	0.0179942		215	U1G	D3KO	Cl6	26.91	0.91	0.91	319	146.929	202.453	119.896	153	0	1463	30.98	25.521	23.79	18.2	13.52	14.69	181	1	0.598	51.5	D3KO	Cl6
216	D3KO	51.75	0.757587	0.192349	0.0184237		216	U1G	D3KO	Cl6	26.91	0.91	0.91	347	146.929	202.733	122.164	122	0	1561	30.98	25.521	23.79	18.2	13.52	14.69	182	1	0.634	51.75	D3KO	Cl6
217	D3KO	52	0.761991	0.197162	0.0188847		217	U1G	D3KO	Cl6	26.91	0.91	0.91	320	146.929	204.514	120.444	191	0	1803	30.98	25.521	23.79	18.2	13.52	14.69	184	1	0.576	52	D3KO	Cl6
218	D3KO	52.25	0.762706	0.196097	0.0187827		218	U1G	D3KO	Cl6	26.91	0.91	0.91	347	146.929	204.727	118.907	152	0	1425	30.98	25.521	23.79	18.2	13.52	14.69	184	1	0.639	52.25	D3KO	Cl6
219	D3KO	52.5	0.769826	0.19273	0.0184602		219	U1G	D3KO	Cl6	26.91	0.91	0.91	354	146.929	205.835	120.158	164	0	1770	30.98	25.521	23.79	18.2	13.52	14.69	186	1	0.625	52.5	D3KO	Cl6
220	D3KO	52.75	0.764367	0.190846	0.0182798		220	U1G	D3KO	Cl6	26.91	0.91	0.91	365	146.929	203.246	119.773	170	0	1540	30.98	25.521	23.79	18.2	13.52	14.69	183	1	0.662	52.75	D3KO	Cl6
221	D3KO	53	0.762119	0.189254	0.0181273		221	U1G	D3KO	Cl6	26.91	0.91	0.91	352	146.929	202.032	118.862	151	0	1471	30.98	25.521	23.79	18.2	13.52	14.69	182	1	0.656	53	D3KO	Cl6
222	D3KO	53.25	0.763367	0.192389	0.0184275		222	U1G	D3KO	Cl6	26.91	0.91	0.91	338	146.929	205.162	121.063	156	0	1530	30.98	25.521	23.79	18.2	13.52	14.69	185	1	0.619	53.25	D3KO	Cl6
223	D3KO	53.5	0.765963	0.187228	0.0179332		223	U1G	D3KO	Cl6	26.91	0.91	0.91	345	146.929	204.005	122.508	126	0	1578	30.98	25.521	23.79	18.2	13.52	14.69	181	1	0.632	53.5	D3KO	Cl6
224	D3KO	53.75	0.770092	0.191073	0.0183015		224	U1G	D3KO	Cl6	26.91	0.91	0.91	372	146.929	205.234	123.963	145	0	1435	30.98	25.521	23.79	18.2	13.52	14.69	184	1	0.679	53.75	D3KO	Cl6
225	D3KO	54	0.777569	0.19922	0.0190818		225	U1G	D3KO	Cl6	26.91	0.91	0.91	358	146.929	206.974	123.75	191	0	1590	30.98	25.521	23.79	18.2	13.52	14.69	185	1	0.674	54	D3KO	Cl6
226	D3KO	54.25	0.771275	0.19276	0.018463		226	U1G	D3KO	Cl6	26.91	0.91	0.91	346	146.929	202.138	121.61	162	0	1483	30.98	25.521	23.79	18.2	13.52	14.69	180	1	0.629	54.25	D3KO	Cl6
227	D3KO	54.5	0.778606	0.18655	0.0178683		227	U1G	D3KO	Cl6	26.91	0.91	0.91	332	146.929	201.946	124.734	151	0	1613	30.98	25.521	23.79	18.2	13.52	14.69	180	1	0.629	54.5	D3KO	Cl6
228	D3KO	54.75	0.774688	0.186024	0.0178178		228	U1G	D3KO	Cl6	26.91	0.91	0.91	337	146.929	205.648	121.811	171	0	1447	30.98	25.521	23.79	18.2	13.52	14.69	185	1	0.608	54.75	D3KO	Cl6
229	D3KO	55	0.766431	0.184275	0.0176503		229	U1G	D3KO	Cl6	26.91	0.91	0.91	360	146.929	203.288	123.447	153	0	1802	30.98	25.521	23.79	18.2	13.52	14.69	182	1	0.664	55	D3KO	Cl6
230	D3KO	55.25	0.767761	0.190416	0.0182385		230	U1G	D3KO	Cl6	26.91	0.91	0.91	382	146.929	203.535	123.443	149	0	1682	30.98	25.521	23.79	18.2	13.52	14.69	182	1	0.666	55.25	D3KO	Cl6
231	D3KO	55.5	0.772083	0.195399	0.0187159		231	U1G	D3KO	Cl6	26.91	0.91	0.91	357	146.929	204.958	121.375	178	0	1723	30.98	25.521	23.79	18.2	13.52	14.69	185	1	0.622	55.5	D3KO	Cl6
232	D3KO	55.75	0.772312	0.186921	0.0179038		232	U1G	D3KO	Cl6	26.91	0.91	0.91	322	146.929	202.181	120.888	166	0	1462	30.98	25.521	23.79	18.2	13.52	14.69	182	1	0.605	55.75	D3KO	Cl6
233	D3KO	56	0.773908	0.196003	0.0187737		233	U1G	D3KO	Cl6	26.91	0.91	0.91	371	146.929	203.324	124.141	165	0	1531	30.98	25.521	23.79	18.2	13.52	14.69	181	1	0.668	56	D3KO	Cl6
234	D3KO	56.25	0.774165	0.199282	0.0190877		234	U1G	D3KO	Cl6	26.91	0.91	0.91	348	146.929	201.874	123.214	140	0	1693	30.98	25.521	23.79	18.2	13.52	14.69	181	1	0.64	56.25	D3KO	Cl6
235	D3KO	56.5	0.774028	0.199708	0.0191286		235	U1G	D3KO	Cl6	26.91	0.91	0.91	362	146.929	202.997	123.096	150	0	1596	30.98	25.521	23.79	18.2	13.52	14.69	181	1	0.669	56.5	D3KO	Cl6
236	D3KO	56.75	0.783083	0.197457	0.0189129		236	U1G	D3KO	Cl6	26.91	0.91	0.91	357	146.929	202.977	121.149	156	0	1428	30.98	25.521	23.79	18.2	13.52	14.69	182	1	0.672	56.75	D3KO	Cl6
237	D3KO	57	0.778183	0.194664	0.0186454		237	U1G	D3KO	Cl6	26.91	0.91	0.91	356	146.929	207.025	122.564	126	0	1686	30.98	25.521	23.79	18.2	13.52	14.69	185	1	0.636	57	D3KO	Cl6
238	D3KO	57.25	0.789826	0.210441	0.0201566		238	U1G	D3KO	Cl6	26.91	0.91	0.91	366	146.929	206.559	121.654	150	0	1441	30.98	25.521	23.79	18.2	13.52	14.69	186	1	0.649	57.25	D3KO	Cl6
239	D3KO	57.5	0.787294	0.199393	0.0190983		239	U1G	D3KO	Cl6	26.91	0.91	0.91	388	146.929	201.383	122.952	178	0	1537	30.98	25.521	23.79	18.2	13.52	14.69	179	1	0.701	57.5	D3KO	Cl6
240	D3KO	57.75	0.785945	0.196608	0.0188316		240	U1G	D3KO	Cl6	26.91	0.91	0.91	326	146.929	202.627	119.63	183	0	1597	30.98	25.521	23.79	18.2	13.52	14.69	182	1	0.612	57.75	D3KO	Cl6
241	D3KO	58	0.783092	0.193082	0.0184939		241	U1G	D3KO	Cl6	26.91	0.91	0.91	347	146.929	202.696	121.189	163	0	1541	30.98	25.521	23.79	18.2	13.52	14.69	181	1	0.611	58	D3KO	Cl6
242	D3KO	58.25	0.783743	0.200396	0.0191944		242	U1G	D3KO	Cl6	26.91	0.91	0.91	334	146.929	205.223	122.719	177	0	1366	30.98	25.521	23.79	18.2	13.52	14.69	183	1	0.633	58.25	D3KO	Cl6
243	D3KO	58.5	0.791725	0.201032	0.0192554		243	U1G	D3KO	Cl6	26.91	0.91	0.91	335	146.929	203.122	121.286	140	0	1439	30.98	25.521	23.79	18.2	13.52	14.69	181	1	0.627	58.5	D3KO	Cl6
244	D3KO	58.75	0.789642	0.201371	0.0192879		244	U1G	D3KO	Cl6	26.91	0.91	0.91	351	146.929	201.235	118.763	140	0	1377	30.98	25.521	23.79	18.2	13.52	14.69	181	1	0.668	58.75	D3KO	Cl6
245	D3KO	59	0.782128	0.191673	0.018359		245	U1G	D3KO	Cl6	26.91	0.91	0.91	352	146.929	202.03	117.718	124	0	1203	30.98	25.521	23.79	18.2	13.52	14.69	182	1	0.671	59	D3KO	Cl6
246	D3KO	59.25	0.779532	0.190357	0.0182329		246	U1G	D3KO	Cl6	26.91	0.91	0.91	352	146.929	200.971	115.77	164	0	1393	30.98	25.521	23.79	18.2	13.52	14.69	180	1	0.657	59.25	D3KO	Cl6
247	D3KO	59.5	0.787817	0.199707	0.0191285		247	U1G	D3KO	Cl6	26.91	0.91	0.91	349	146.929	202.067	118.869	167	0	1497	30.98	25.521	23.79	18.2	13.52	14.69	181	1	0.654	59.5	D3KO	Cl6
248	D3KO	59.75	0.791569	0.199894	0.0191464		248	U1G	D3KO	Cl6	26.91	0.91	0.91	345	146.929	201.767	117.158	163	0	1550	30.98	25.521	23.79	18.2	13.52	14.69	181	1	0.627	59.75	D3KO	Cl6
249	T12CM	-2	0.9948	0.0386033	0.00368068		1	U1G	D3KO	Cl6	26.91	0.91	0.91	679	160.989	214.352	139.926	188	0	1218	30.779	26.667	23.01	19.63	15.47	14.04	184	2	0.979	-2	D3KO	Cl6
250	T12CM	-1.75	1.00147	0.0412557	0.00393358		2	U1G	D3KO	Cl6	26.91	0.91	0.91	685	160.989	201.541	134.245	130	0	1226	30.779	26.667	23.01	19.63	15.47	14.04	172	2	1.008	-1.75	D3KO	Cl6
251	T12CM	-1.5	0.997755	0.0395069	0.00376683		3	U1G	D3KO	Cl6	26.91	0.91	0.91	670	160.989	195.686	131.769	150	0	1309	30.779	26.667	23.01	19.63	15.47	14.04	167	2	1.001	-1.5	D3KO	Cl6
252	T12CM	-1.25	0.987345	0.0447085	0.00426279		4	U1G	D3KO	Cl6	26.91	0.91	0.91	645	160.989	195.053	129.973	141	0	1163	30.779	26.667	23.01	19.63	15.47	14.04	166	2	1.034	-1.25	D3KO	Cl6
253	T12CM	-1	1.00303	0.0434204	0.00413997		5	U1G	D3KO	Cl6	26.91	0.91	0.91	637	160.989	193.035	130.89	121	0	1173	30.779	26.667	23.01	19.63	15.47	14.04	164	2	0.996	-1	D3KO	Cl6
254	T12CM	-0.75	0.996418	0.0515311	0.0049133		6	U1G	D3KO	Cl6	26.91	0.91	0.91	626	160.989	195.833	133.218	168	0	1208	30.779	26.667	23.01	19.63	15.47	14.04	167	2	1.001	-0.75	D3KO	Cl6
255	T12CM	-0.5	1.00542	0.0377727	0.00360149		7	U1G	D3KO	Cl6	26.91	0.91	0.91	622	160.989	194.458	131.281	121	0	1200	30.779	26.667	23.01	19.63	15.47	14.04	166	2	0.985	-0.5	D3KO	Cl6
256	T12CM	-0.25	1.0144	0.0450729	0.00429753		8	U1G	D3KO	Cl6	26.91	0.91	0.91	642	160.989	193.338	131.579	135	0	1171	30.779	26.667	23.01	19.63	15.47	14.04	166	2	0.998	-0.25	D3KO	Cl6
257	T12CM	0	0.184027	0.0761016	0.00725601		9	U1G	D3KO	Cl6	26.91	0.91	0.91	90	160.989	180.897	110.527	152	0	1171	30.779	26.667	23.01	19.63	15.47	14.04	159	2	0.123	0	D3KO	Cl6
258	T12CM	0.25	0.207409	0.0802948	0.00765581		10	U1G	D3KO	Cl6	26.91	0.91	0.91	94	160.989	183.623	115.469	147	0	1372	30.779	26.667	23.01	19.63	15.47	14.04	162	2	0.134	0.25	D3KO	Cl6
259	T12CM	0.5	0.231155	0.0951167	0.00906903		11	U1G	D3KO	Cl6	26.91	0.91	0.91	102	160.989	183.816	114.31	143	0	1371	30.779	26.667	23.01	19.63	15.47	14.04	161	2	0.14	0.5	D3KO	Cl6
260	T12CM	0.75	0.250082	0.103236	0.00984319		12	U1G	D3KO	Cl6	26.91	0.91	0.91	88	160.989	181.005	113.18	101	0	1258	30.779	26.667	23.01	19.63	15.47	14.04	158	2	0.127	0.75	D3KO	Cl6
261	T12CM	1	0.258464	0.101457	0.00967357		13	U1G	D3KO	Cl6	26.91	0.91	0.91	109	160.989	179.682	111.832	131	0	1132	30.779	26.667	23.01	19.63	15.47	14.04	157	2	0.157	1	D3KO	Cl6
262	T12CM	1.25	0.2779	0.114393	0.0109069		14	U1G	D3KO	Cl6	26.91	0.91	0.91	128	160.989	182.256	113.542	138	0	1262	30.779	26.667	23.01	19.63	15.47	14.04	161	2	0.175	1.25	D3KO	Cl6
263	T12CM	1.5	0.296482	0.123797	0.0118036		15	U1G	D3KO	Cl6	26.91	0.91	0.91	125	160.989	181.176	114.106	138	0	1199	30.779	26.667	23.01	19.63	15.47	14.04	159	2	0.174	1.5	D3KO	Cl6
264	T12CM	1.75	0.305009	0.125285	0.0119454		16	U1G	D3KO	Cl6	26.91	0.91	0.91	120	160.989	180.631	113.771	158	0	1367	30.779	26.667	23.01	19.63	15.47	14.04	158	2	0.187	1.75	D3KO	Cl6
265	T12CM	2	0.310973	0.120606	0.0114993		17	U1G	D3KO	Cl6	26.91	0.91	0.91	99	160.989	182.658	159.035	150	0	10970	30.779	26.667	23.01	19.63	15.47	14.04	158	2	0.161	2	D3KO	Cl6
266	T12CM	2.25	0.323655	0.124346	0.0118559		18	U1G	D3KO	Cl6	26.91	0.91	0.91	145	160.989	178.904	113.397	142	0	1238	30.779	26.667	23.01	19.63	15.47	14.04	156	2	0.218	2.25	D3KO	Cl6
267	T12CM	2.5	0.340127	0.135239	0.0128946		19	U1G	D3KO	Cl6	26.91	0.91	0.91	120	160.989	181.659	112.967	154	0	1201	30.779	26.667	23.01	19.63	15.47	14.04	159	2	0.197	2.5	D3KO	Cl6
268	T12CM	2.75	0.343418	0.130613	0.0124535		20	U1G	D3KO	Cl6	26.91	0.91	0.91	106	160.989	177.732	113.184	116	0	1160	30.779	26.667	23.01	19.63	15.47	14.04	155	2	0.177	2.75	D3KO	Cl6
269	T12CM	3	0.351982	0.133303	0.01271		21	U1G	D3KO	Cl6	26.91	0.91	0.91	138	160.989	182.407	112.179	150	0	1191	30.779	26.667	23.01	19.63	15.47	14.04	161	2	0.209	3	D3KO	Cl6
270	T12CM	3.25	0.361636	0.140052	0.0133535		22	U1G	D3KO	Cl6	26.91	0.91	0.91	148	160.989	184.048	114.01	98	0	1260	30.779	26.667	23.01	19.63	15.47	14.04	162	2	0.236	3.25	D3KO	Cl6
271	T12CM	3.5	0.374018	0.143848	0.0137154		23	U1G	D3KO	Cl6	26.91	0.91	0.91	139	160.989	183.736	115.364	173	0	1307	30.779	26.667	23.01	19.63	15.47	14.04	161	2	0.214	3.5	D3KO	Cl6
272	T12CM	3.75	0.375764	0.136557	0.0130202		24	U1G	D3KO	Cl6	26.91	0.91	0.91	115	160.989	182.474	113.693	147	0	1242	30.779	26.667	23.01	19.63	15.47	14.04	160	2	0.193	3.75	D3KO	Cl6
273	T12CM	4	0.392573	0.15013	0.0143143		25	U1G	D3KO	Cl6	26.91	0.91	0.91	130	160.989	181.282	112.86	140	0	1164	30.779	26.667	23.01	19.63	15.47	14.04	160	2	0.217	4	D3KO	Cl6
274	T12CM	4.25	0.402009	0.151271	0.0144231		26	U1G	D3KO	Cl6	26.91	0.91	0.91	108	160.989	179.042	112.252	122	0	1182	30.779	26.667	23.01	19.63	15.47	14.04	156	2	0.182	4.25	D3KO	Cl6
275	T12CM	4.5	0.4062	0.14667	0.0139844		27	U1G	D3KO	Cl6	26.91	0.91	0.91	166	160.989	179.243	112.924	140	0	1164	30.779	26.667	23.01	19.63	15.47	14.04	157	2	0.256	4.5	D3KO	Cl6
276	T12CM	4.75	0.416382	0.155874	0.014862		28	U1G	D3KO	Cl6	26.91	0.91	0.91	137	160.989	180.221	110.978	128	0	1136	30.779	26.667	23.01	19.63	15.47	14.04	159	2	0.225	4.75	D3KO	Cl6
277	T12CM	5	0.418618	0.156962	0.0149657		29	U1G	D3KO	Cl6	26.91	0.91	0.91	141	160.989	175.187	112.211	124	0	1224	30.779	26.667	23.01	19.63	15.47	14.04	153	2	0.225	5	D3KO	Cl6
278	T12CM	5.25	0.425036	0.155721	0.0148474		30	U1G	D3KO	Cl6	26.91	0.91	0.91	143	160.989	181.535	113.771	145	0	1188	30.779	26.667	23.01	19.63	15.47	14.04	160	2	0.25	5.25	D3KO	Cl6
279	T12CM	5.5	0.430355	0.150582	0.0143575		31	U1G	D3KO	Cl6	26.91	0.91	0.91	154	160.989	180.004	112.115	123	0	1169	30.779	26.667	23.01	19.63	15.47	14.04	159	2	0.243	5.5	D3KO	Cl6
280	T12CM	5.75	0.428064	0.153649	0.0146498		32	U1G	D3KO	Cl6	26.91	0.91	0.91	133	160.989	177.621	113.389	122	0	1382	30.779	26.667	23.01	19.63	15.47	14.04	156	2	0.224	5.75	D3KO	Cl6
281	T12CM	6	0.445391	0.155821	0.0148569		33	U1G	D3KO	Cl6	26.91	0.91	0.91	150	160.989	181.378	112.752	125	0	1230	30.779	26.667	23.01	19.63	15.47	14.04	158	2	0.246	6	D3KO	Cl6
282	T12CM	6.25	0.4565	0.167125	0.0159347		34	U1G	D3KO	Cl6	26.91	0.91	0.91	132	160.989	176.302	112.969	134	0	1184	30.779	26.667	23.01	19.63	15.47	14.04	152	2	0.225	6.25	D3KO	Cl6
283	T12CM	6.5	0.457418	0.160094	0.0152643		35	U1G	D3KO	Cl6	26.91	0.91	0.91	162	160.989	180.987	110.874	145	0	1525	30.779	26.667	23.01	19.63	15.47	14.04	159	2	0.278	6.5	D3KO	Cl6
284	T12CM	6.75	0.459664	0.158756	0.0151368		36	U1G	D3KO	Cl6	26.91	0.91	0.91	166	160.989	179.062	113.154	127	0	1270	30.779	26.667	23.01	19.63	15.47	14.04	157	2	0.276	6.75	D3KO	Cl6
285	T12CM	7	0.469473	0.158683	0.0151299		37	U1G	D3KO	Cl6	26.91	0.91	0.91	169	160.989	183.62	113.446	117	0	1259	30.779	26.667	23.01	19.63	15.47	14.04	161	2	0.279	7	D3KO	Cl6
286	T12CM	7.25	0.470273	0.159006	0.0151607		38	U1G	D3KO	Cl6	26.91	0.91	0.91	156	160.989	179.304	112.11	107	0	1291	30.779	26.667	23.01	19.63	15.47	14.04	157	2	0.244	7.25	D3KO	Cl6
287	T12CM	7.5	0.4783	0.152182	0.01451		39	U1G	D3KO	Cl6	26.91	0.91	0.91	162	160.989	178.045	112.112	131	0	1178	30.779	26.667	23.01	19.63	15.47	14.04	155	2	0.273	7.5	D3KO	Cl6
288	T12CM	7.75	0.476764	0.158897	0.0151502		40	U1G	D3KO	Cl6	26.91	0.91	0.91	157	160.989	177.931	112.95	164	0	1199	30.779	26.667	23.01	19.63	15.47	14.04	155	2	0.261	7.75	D3KO	Cl6
289	T12CM	8	0.487118	0.164518	0.0156862		41	U1G	D3KO	Cl6	26.91	0.91	0.91	180	160.989	180.08	113.278	113	0	1243	30.779	26.667	23.01	19.63	15.47	14.04	158	2	0.302	8	D3KO	Cl6
290	T12CM	8.25	0.4888	0.155489	0.0148253		42	U1G	D3KO	Cl6	26.91	0.91	0.91	176	160.989	178.885	113.23	155	0	1207	30.779	26.667	23.01	19.63	15.47	14.04	155	2	0.29	8.25	D3KO	Cl6
291	T12CM	8.5	0.4875	0.159343	0.0151928		43	U1G	D3KO	Cl6	26.91	0.91	0.91	169	160.989	178.218	115.06	146	0	1370	30.779	26.667	23.01	19.63	15.47	14.04	156	2	0.273	8.5	D3KO	Cl6
292	T12CM	8.75	0.501536	0.165007	0.0157328		44	U1G	D3KO	Cl6	26.91	0.91	0.91	191	160.989	179.54	113.808	144	0	1392	30.779	26.667	23.01	19.63	15.47	14.04	158	2	0.319	8.75	D3KO	Cl6
293	T12CM	9	0.501482	0.162056	0.0154514		45	U1G	D3KO	Cl6	26.91	0.91	0.91	186	160.989	174.739	112.256	99	0	1187	30.779	26.667	23.01	19.63	15.47	14.04	154	2	0.31	9	D3KO	Cl6
294	T12CM	9.25	0.510345	0.165818	0.0158101		46	U1G	D3KO	Cl6	26.91	0.91	0.91	192	160.989	179.11	111.941	142	0	1104	30.779	26.667	23.01	19.63	15.47	14.04	157	2	0.322	9.25	D3KO	Cl6
295	T12CM	9.5	0.512573	0.164231	0.0156588		47	U1G	D3KO	Cl6	26.91	0.91	0.91	174	160.989	175.499	112.436	148	0	1442	30.779	26.667	23.01	19.63	15.47	14.04	154	2	0.317	9.5	D3KO	Cl6
296	T12CM	9.75	0.519473	0.170014	0.0162102		48	U1G	D3KO	Cl6	26.91	0.91	0.91	230	160.989	179.573	113.724	120	0	1268	30.779	26.667	23.01	19.63	15.47	14.04	158	2	0.35	9.75	D3KO	Cl6
297	T12CM	10	0.526936	0.169547	0.0161657		49	U1G	D3KO	Cl6	26.91	0.91	0.91	181	160.989	177.28	112.706	145	0	1340	30.779	26.667	23.01	19.63	15.47	14.04	156	2	0.308	10	D3KO	Cl6
298	T12CM	10.25	0.5304	0.177667	0.0169399		50	U1G	D3KO	Cl6	26.91	0.91	0.91	191	160.989	178.609	114.673	138	0	1297	30.779	26.667	23.01	19.63	15.47	14.04	156	2	0.346	10.25	D3KO	Cl6
299	T12CM	10.5	0.527336	0.16657	0.0158818		51	U1G	D3KO	Cl6	26.91	0.91	0.91	199	160.989	178.635	115.432	155	0	1580	30.779	26.667	23.01	19.63	15.47	14.04	157	2	0.35	10.5	D3KO	Cl6
300	T12CM	10.75	0.537236	0.172944	0.0164896		52	U1G	D3KO	Cl6	26.91	0.91	0.91	193	160.989	181.748	115.576	119	0	1337	30.779	26.667	23.01	19.63	15.47	14.04	160	2	0.336	10.75	D3KO	Cl6
301	T12CM	11	0.5293	0.170126	0.0162208		53	U1G	D3KO	Cl6	26.91	0.91	0.91	194	160.989	183.604	116.152	118	0	1524	30.779	26.667	23.01	19.63	15.47	14.04	161	2	0.335	11	D3KO	Cl6
302	T12CM	11.25	0.541336	0.174209	0.0166102		54	U1G	D3KO	Cl6	26.91	0.91	0.91	191	160.989	180.203	117.585	103	0	1454	30.779	26.667	23.01	19.63	15.47	14.04	157	2	0.32	11.25	D3KO	Cl6
303	T12CM	11.5	0.543645	0.167518	0.0159722		55	U1G	D3KO	Cl6	26.91	0.91	0.91	218	160.989	178.172	117.439	133	0	1342	30.779	26.667	23.01	19.63	15.47	14.04	156	2	0.366	11.5	D3KO	Cl6
304	T12CM	11.75	0.555064	0.174766	0.0166633		56	U1G	D3KO	Cl6	26.91	0.91	0.91	212	160.989	179.628	115.939	152	0	1496	30.779	26.667	23.01	19.63	15.47	14.04	157	2	0.357	11.75	D3KO	Cl6
305	T12CM	12	0.553273	0.16563	0.0157922		57	U1G	D3KO	Cl6	26.91	0.91	0.91	201	160.989	180.293	114.491	127	0	1355	30.779	26.667	23.01	19.63	15.47	14.04	158	2	0.36	12	D3KO	Cl6
306	T12CM	12.25	0.551555	0.167904	0.016009		58	U1G	D3KO	Cl6	26.91	0.91	0.91	188	160.989	180.933	117.231	121	0	1294	30.779	26.667	23.01	19.63	15.47	14.04	157	2	0.322	12.25	D3KO	Cl6
307	T12CM	12.5	0.556082	0.17319	0.016513		59	U1G	D3KO	Cl6	26.91	0.91	0.91	234	160.989	180.548	118.226	142	0	1389	30.779	26.667	23.01	19.63	15.47	14.04	158	2	0.382	12.5	D3KO	Cl6
308	T12CM	12.75	0.568091	0.169481	0.0161594		60	U1G	D3KO	Cl6	26.91	0.91	0.91	243	160.989	181.492	118.161	120	0	1572	30.779	26.667	23.01	19.63	15.47	14.04	160	2	0.413	12.75	D3KO	Cl6
309	T12CM	13	0.558618	0.170757	0.016281		61	U1G	D3KO	Cl6	26.91	0.91	0.91	204	160.989	178.157	116.515	130	0	1549	30.779	26.667	23.01	19.63	15.47	14.04	155	2	0.35	13	D3KO	Cl6
310	T12CM	13.25	0.561045	0.170872	0.016292		62	U1G	D3KO	Cl6	26.91	0.91	0.91	219	160.989	180.241	114.857	145	0	1288	30.779	26.667	23.01	19.63	15.47	14.04	157	2	0.397	13.25	D3KO	Cl6
311	T12CM	13.5	0.565827	0.167148	0.0159369		63	U1G	D3KO	Cl6	26.91	0.91	0.91	236	160.989	179.652	114.238	119	0	1324	30.779	26.667	23.01	19.63	15.47	14.04	157	2	0.385	13.5	D3KO	Cl6
312	T12CM	13.75	0.571945	0.169286	0.0161407		64	U1G	D3KO	Cl6	26.91	0.91	0.91	246	160.989	178.833	115.697	124	0	1302	30.779	26.667	23.01	19.63	15.47	14.04	156	2	0.403	13.75	D3KO	Cl6
313	T12CM	14	0.572118	0.168544	0.0160701		65	U1G	D3KO	Cl6	26.91	0.91	0.91	241	160.989	180.376	116.31	143	0	1374	30.779	26.667	23.01	19.63	15.47	14.04	157	2	0.401	14	D3KO	Cl6
314	T12CM	14.25	0.580718	0.178141	0.0169851		66	U1G	D3KO	Cl6	26.91	0.91	0.91	273	160.989	181.449	115.324	157	0	1584	30.779	26.667	23.01	19.63	15.47	14.04	159	2	0.456	14.25	D3KO	Cl6
315	T12CM	14.5	0.5813	0.172446	0.0164421		67	U1G	D3KO	Cl6	26.91	0.91	0.91	241	160.989	179.151	117.218	110	0	1475	30.779	26.667	23.01	19.63	15.47	14.04	156	2	0.397	14.5	D3KO	Cl6
316	T12CM	14.75	0.586373	0.170904	0.0162951		68	U1G	D3KO	Cl6	26.91	0.91	0.91	250	160.989	181.268	118.443	144	0	1537	30.779	26.667	23.01	19.63	15.47	14.04	158	2	0.412	14.75	D3KO	Cl6
317	T12CM	15	0.590645	0.168599	0.0160753		69	U1G	D3KO	Cl6	26.91	0.91	0.91	228	160.989	179.261	114.251	145	0	1399	30.779	26.667	23.01	19.63	15.47	14.04	157	2	0.408	15	D3KO	Cl6
318	T12CM	15.25	0.594736	0.168307	0.0160475		70	U1G	D3KO	Cl6	26.91	0.91	0.91	260	160.989	181.181	116.141	116	0	1299	30.779	26.667	23.01	19.63	15.47	14.04	158	2	0.452	15.25	D3KO	Cl6
319	T12CM	15.5	0.583345	0.166303	0.0158564		71	U1G	D3KO	Cl6	26.91	0.91	0.91	265	160.989	178.827	115.107	117	0	1505	30.779	26.667	23.01	19.63	15.47	14.04	156	2	0.441	15.5	D3KO	Cl6
320	T12CM	15.75	0.593609	0.168247	0.0160417		72	U1G	D3KO	Cl6	26.91	0.91	0.91	261	160.989	179.089	118.001	129	0	1445	30.779	26.667	23.01	19.63	15.47	14.04	155	2	0.426	15.75	D3KO	Cl6
321	T12CM	16	0.597455	0.171973	0.016397		73	U1G	D3KO	Cl6	26.91	0.91	0.91	249	160.989	177.875	116.789	107	0	1371	30.779	26.667	23.01	19.63	15.47	14.04	154	2	0.451	16	D3KO	Cl6
322	T12CM	16.25	0.598745	0.170595	0.0162655		74	U1G	D3KO	Cl6	26.91	0.91	0.91	251	160.989	179.277	114.329	115	0	1481	30.779	26.667	23.01	19.63	15.47	14.04	157	2	0.445	16.25	D3KO	Cl6
323	T12CM	16.5	0.602991	0.171532	0.0163549		75	U1G	D3KO	Cl6	26.91	0.91	0.91	233	160.989	177.399	115.329	164	0	1382	30.779	26.667	23.01	19.63	15.47	14.04	155	2	0.415	16.5	D3KO	Cl6
324	T12CM	16.75	0.608845	0.181045	0.017262		76	U1G	D3KO	Cl6	26.91	0.91	0.91	256	160.989	180.856	115.537	133	0	1273	30.779	26.667	23.01	19.63	15.47	14.04	158	2	0.432	16.75	D3KO	Cl6
325	T12CM	17	0.6076	0.179448	0.0171097		77	U1G	D3KO	Cl6	26.91	0.91	0.91	270	160.989	179.561	114.754	145	0	1363	30.779	26.667	23.01	19.63	15.47	14.04	157	2	0.452	17	D3KO	Cl6
326	T12CM	17.25	0.612864	0.176815	0.0168587		78	U1G	D3KO	Cl6	26.91	0.91	0.91	254	160.989	177.068	114.644	120	0	1162	30.779	26.667	23.01	19.63	15.47	14.04	154	2	0.433	17.25	D3KO	Cl6
327	T12CM	17.5	0.6158	0.183705	0.0175155		79	U1G	D3KO	Cl6	26.91	0.91	0.91	300	160.989	178.546	116.645	141	0	1315	30.779	26.667	23.01	19.63	15.47	14.04	155	2	0.464	17.5	D3KO	Cl6
328	T12CM	17.75	0.613409	0.171616	0.0163629		80	U1G	D3KO	Cl6	26.91	0.91	0.91	286	160.989	182.004	117.932	113	0	1448	30.779	26.667	23.01	19.63	15.47	14.04	159	2	0.434	17.75	D3KO	Cl6
329	T12CM	18	0.620973	0.18019	0.0171804		81	U1G	D3KO	Cl6	26.91	0.91	0.91	269	160.989	179.898	118.526	130	0	1428	30.779	26.667	23.01	19.63	15.47	14.04	157	2	0.427	18	D3KO	Cl6
330	T12CM	18.25	0.615709	0.177026	0.0168787		82	U1G	D3KO	Cl6	26.91	0.91	0.91	268	160.989	177.045	117.967	116	0	1477	30.779	26.667	23.01	19.63	15.47	14.04	152	2	0.487	18.25	D3KO	Cl6
331	T12CM	18.5	0.614545	0.176349	0.0168142		83	U1G	D3KO	Cl6	26.91	0.91	0.91	257	160.989	179.609	116.572	114	0	1380	30.779	26.667	23.01	19.63	15.47	14.04	156	2	0.452	18.5	D3KO	Cl6
332	T12CM	18.75	0.619573	0.169731	0.0161832		84	U1G	D3KO	Cl6	26.91	0.91	0.91	259	160.989	177.741	118.96	136	0	1629	30.779	26.667	23.01	19.63	15.47	14.04	154	2	0.47	18.75	D3KO	Cl6
333	T12CM	19	0.625591	0.175714	0.0167537		85	U1G	D3KO	Cl6	26.91	0.91	0.91	256	160.989	181.573	117.846	121	0	1467	30.779	26.667	23.01	19.63	15.47	14.04	158	2	0.479	19	D3KO	Cl6
334	T12CM	19.25	0.625327	0.173992	0.0165895		86	U1G	D3KO	Cl6	26.91	0.91	0.91	265	160.989	179.38	117.696	101	0	1599	30.779	26.667	23.01	19.63	15.47	14.04	155	2	0.505	19.25	D3KO	Cl6
335	T12CM	19.5	0.636591	0.176157	0.0167959		87	U1G	D3KO	Cl6	26.91	0.91	0.91	247	160.989	177.929	115.345	146	0	1519	30.779	26.667	23.01	19.63	15.47	14.04	155	2	0.449	19.5	D3KO	Cl6
336	T12CM	19.75	0.637091	0.183505	0.0174965		88	U1G	D3KO	Cl6	26.91	0.91	0.91	267	160.989	178.975	117.834	147	0	1559	30.779	26.667	23.01	19.63	15.47	14.04	155	2	0.46	19.75	D3KO	Cl6
337	T12CM	20	0.637518	0.181182	0.017275		89	U1G	D3KO	Cl6	26.91	0.91	0.91	295	160.989	176.989	117.096	133	0	1388	30.779	26.667	23.01	19.63	15.47	14.04	153	2	0.501	20	D3KO	Cl6
338	T12CM	20.25	0.636364	0.18327	0.0174741		90	U1G	D3KO	Cl6	26.91	0.91	0.91	290	160.989	177.793	116.857	140	0	1494	30.779	26.667	23.01	19.63	15.47	14.04	153	2	0.489	20.25	D3KO	Cl6
339	T12CM	20.5	0.642727	0.175342	0.0167182		91	U1G	D3KO	Cl6	26.91	0.91	0.91	277	160.989	176.827	117.142	129	0	1437	30.779	26.667	23.01	19.63	15.47	14.04	154	2	0.47	20.5	D3KO	Cl6
340	T12CM	20.75	0.640564	0.17264	0.0164606		92	U1G	D3KO	Cl6	26.91	0.91	0.91	306	160.989	178.622	115.418	91	0	1479	30.779	26.667	23.01	19.63	15.47	14.04	156	2	0.506	20.75	D3KO	Cl6
341	T12CM	21	0.637482	0.175528	0.016736		93	U1G	D3KO	Cl6	26.91	0.91	0.91	281	160.989	175.747	115.875	123	0	1479	30.779	26.667	23.01	19.63	15.47	14.04	152	2	0.484	21	D3KO	Cl6
342	T12CM	21.25	0.649245	0.174831	0.0166695		94	U1G	D3KO	Cl6	26.91	0.91	0.91	254	160.989	177.194	114.74	141	0	1466	30.779	26.667	23.01	19.63	15.47	14.04	154	2	0.425	21.25	D3KO	Cl6
343	T12CM	21.5	0.642136	0.175179	0.0167027		95	U1G	D3KO	Cl6	26.91	0.91	0.91	260	160.989	177.164	116.142	115	0	1553	30.779	26.667	23.01	19.63	15.47	14.04	154	2	0.464	21.5	D3KO	Cl6
344	T12CM	21.75	0.650673	0.177026	0.0168788		96	U1G	D3KO	Cl6	26.91	0.91	0.91	262	160.989	175.859	115.208	111	0	1506	30.779	26.667	23.01	19.63	15.47	14.04	153	2	0.466	21.75	D3KO	Cl6
345	T12CM	22	0.655191	0.186283	0.0177614		97	U1G	D3KO	Cl6	26.91	0.91	0.91	292	160.989	177.059	115.582	137	0	1845	30.779	26.667	23.01	19.63	15.47	14.04	154	2	0.509	22	D3KO	Cl6
346	T12CM	22.25	0.660882	0.181619	0.0173166		98	U1G	D3KO	Cl6	26.91	0.91	0.91	270	160.989	176.971	115.533	127	0	1509	30.779	26.667	23.01	19.63	15.47	14.04	155	2	0.49	22.25	D3KO	Cl6
347	T12CM	22.5	0.657755	0.184261	0.0175686		99	U1G	D3KO	Cl6	26.91	0.91	0.91	275	160.989	175.691	115.776	117	0	1484	30.779	26.667	23.01	19.63	15.47	14.04	152	2	0.498	22.5	D3KO	Cl6
348	T12CM	22.75	0.664473	0.186693	0.0178005		100	U1G	D3KO	Cl6	26.91	0.91	0.91	308	160.989	174.442	115.624	102	0	1563	30.779	26.667	23.01	19.63	15.47	14.04	151	2	0.516	22.75	D3KO	Cl6
349	T12CM	23	0.664555	0.184142	0.0175572		101	U1G	D3KO	Cl6	26.91	0.91	0.91	261	160.989	177.122	109.038	101	0	1224	30.779	26.667	23.01	19.63	15.47	14.04	156	2	0.49	23	D3KO	Cl6
350	T12CM	23.25	0.670318	0.186652	0.0177966		102	U1G	D3KO	Cl6	26.91	0.91	0.91	307	160.989	176.381	112.431	105	0	1403	30.779	26.667	23.01	19.63	15.47	14.04	156	2	0.513	23.25	D3KO	Cl6
351	T12CM	23.5	0.667673	0.180876	0.0172458		103	U1G	D3KO	Cl6	26.91	0.91	0.91	276	160.989	177.266	114.137	125	0	1426	30.779	26.667	23.01	19.63	15.47	14.04	154	2	0.48	23.5	D3KO	Cl6
352	T12CM	23.75	0.673445	0.188543	0.0179768		104	U1G	D3KO	Cl6	26.91	0.91	0.91	247	160.989	176.101	114.387	119	0	1358	30.779	26.667	23.01	19.63	15.47	14.04	154	2	0.434	23.75	D3KO	Cl6
353	T12CM	24	0.669091	0.185248	0.0176627		105	U1G	D3KO	Cl6	26.91	0.91	0.91	305	160.989	177.546	115.006	164	0	1484	30.779	26.667	23.01	19.63	15.47	14.04	154	2	0.533	24	D3KO	Cl6
354	T12CM	24.25	0.675736	0.186855	0.0178159		106	U1G	D3KO	Cl6	26.91	0.91	0.91	284	160.989	177.848	114.035	124	0	1343	30.779	26.667	23.01	19.63	15.47	14.04	156	2	0.495	24.25	D3KO	Cl6
355	T12CM	24.5	0.670955	0.183862	0.0175305		107	U1G	D3KO	Cl6	26.91	0.91	0.91	318	160.989	180.456	113.946	121	0	1366	30.779	26.667	23.01	19.63	15.47	14.04	158	2	0.505	24.5	D3KO	Cl6
356	T12CM	24.75	0.672191	0.180525	0.0172124		108	U1G	D3KO	Cl6	26.91	0.91	0.91	266	160.989	174.898	109.682	138	0	1261	30.779	26.667	23.01	19.63	15.47	14.04	154	2	0.479	24.75	D3KO	Cl6
357	T12CM	25	0.676491	0.184675	0.0176081		109	U1G	D3KO	Cl6	26.91	0.91	0.91	310	160.989	180.056	113.642	111	0	1414	30.779	26.667	23.01	19.63	15.47	14.04	157	2	0.525	25	D3KO	Cl6
358	T12CM	25.25	0.677045	0.184064	0.0175498		110	U1G	D3KO	Cl6	26.91	0.91	0.91	311	160.989	177.691	112.459	120	0	1419	30.779	26.667	23.01	19.63	15.47	14.04	156	2	0.541	25.25	D3KO	Cl6
359	T12CM	25.5	0.683918	0.180765	0.0172353		111	U1G	D3KO	Cl6	26.91	0.91	0.91	301	160.989	174.587	113.051	121	0	1093	30.779	26.667	23.01	19.63	15.47	14.04	151	2	0.502	25.5	D3KO	Cl6
360	T12CM	25.75	0.675927	0.175401	0.0167238		112	U1G	D3KO	Cl6	26.91	0.91	0.91	309	160.989	178.598	112.908	142	0	1271	30.779	26.667	23.01	19.63	15.47	14.04	156	2	0.559	25.75	D3KO	Cl6
361	T12CM	26	0.680309	0.176594	0.0168375		113	U1G	D3KO	Cl6	26.91	0.91	0.91	282	160.989	175.564	111.818	151	0	1473	30.779	26.667	23.01	19.63	15.47	14.04	153	2	0.524	26	D3KO	Cl6
362	T12CM	26.25	0.670155	0.175227	0.0167072		114	U1G	D3KO	Cl6	26.91	0.91	0.91	281	160.989	179.425	113.92	120	0	1364	30.779	26.667	23.01	19.63	15.47	14.04	156	2	0.539	26.25	D3KO	Cl6
363	T12CM	26.5	0.6797	0.174876	0.0166738		115	U1G	D3KO	Cl6	26.91	0.91	0.91	290	160.989	177.836	113.185	117	0	1311	30.779	26.667	23.01	19.63	15.47	14.04	155	2	0.491	26.5	D3KO	Cl6
364	T12CM	26.75	0.682573	0.176657	0.0168436		116	U1G	D3KO	Cl6	26.91	0.91	0.91	290	160.989	180.402	113.273	140	0	1345	30.779	26.667	23.01	19.63	15.47	14.04	158	2	0.501	26.75	D3KO	Cl6
365	T12CM	27	0.684873	0.174927	0.0166786		117	U1G	D3KO	Cl6	26.91	0.91	0.91	293	160.989	175.334	113.176	143	0	1226	30.779	26.667	23.01	19.63	15.47	14.04	152	2	0.535	27	D3KO	Cl6
366	T12CM	27.25	0.6792	0.183917	0.0175358		118	U1G	D3KO	Cl6	26.91	0.91	0.91	269	160.989	178.707	111.848	124	0	1243	30.779	26.667	23.01	19.63	15.47	14.04	156	2	0.495	27.25	D3KO	Cl6
367	T12CM	27.5	0.686955	0.182339	0.0173853		119	U1G	D3KO	Cl6	26.91	0.91	0.91	281	160.989	176.219	109.566	132	0	1232	30.779	26.667	23.01	19.63	15.47	14.04	155	2	0.502	27.5	D3KO	Cl6
368	T12CM	27.75	0.687582	0.183529	0.0174988		120	U1G	D3KO	Cl6	26.91	0.91	0.91	292	160.989	179.774	107.666	137	0	1220	30.779	26.667	23.01	19.63	15.47	14.04	160	2	0.521	27.75	D3KO	Cl6
369	T12CM	28	0.689909	0.183151	0.0174628		121	U1G	D3KO	Cl6	26.91	0.91	0.91	257	160.989	179.309	111.52	119	0	1152	30.779	26.667	23.01	19.63	15.47	14.04	157	2	0.482	28	D3KO	Cl6
370	T12CM	28.25	0.696509	0.176819	0.016859		122	U1G	D3KO	Cl6	26.91	0.91	0.91	265	160.989	176.324	111.705	110	0	1380	30.779	26.667	23.01	19.63	15.47	14.04	155	2	0.471	28.25	D3KO	Cl6
371	T12CM	28.5	0.689227	0.175161	0.016701		123	U1G	D3KO	Cl6	26.91	0.91	0.91	273	160.989	176.931	111.219	100	0	1391	30.779	26.667	23.01	19.63	15.47	14.04	155	2	0.507	28.5	D3KO	Cl6
372	T12CM	28.75	0.703536	0.185084	0.0176471		124	U1G	D3KO	Cl6	26.91	0.91	0.91	248	160.989	173.913	110.09	157	0	1342	30.779	26.667	23.01	19.63	15.47	14.04	153	2	0.483	28.75	D3KO	Cl6
373	T12CM	29	0.704373	0.181421	0.0172978		125	U1G	D3KO	Cl6	26.91	0.91	0.91	280	160.989	175.511	110.154	146	0	1126	30.779	26.667	23.01	19.63	15.47	14.04	153	2	0.481	29	D3KO	Cl6
374	T12CM	29.25	0.6946	0.177384	0.0169129		126	U1G	D3KO	Cl6	26.91	0.91	0.91	232	160.989	180.047	109.111	118	0	1280	30.779	26.667	23.01	19.63	15.47	14.04	157	2	0.444	29.25	D3KO	Cl6
375	T12CM	29.5	0.704445	0.182425	0.0173935		127	U1G	D3KO	Cl6	26.91	0.91	0.91	257	160.989	177.752	110.525	115	0	1406	30.779	26.667	23.01	19.63	15.47	14.04	156	2	0.476	29.5	D3KO	Cl6
376	T12CM	29.75	0.706845	0.183318	0.0174787		128	U1G	D3KO	Cl6	26.91	0.91	0.91	253	160.989	173.475	110.029	119	0	1119	30.779	26.667	23.01	19.63	15.47	14.04	152	2	0.487	29.75	D3KO	Cl6
377	T12CM	30	0.7075	0.18413	0.0175561		129	U1G	D3KO	Cl6	26.91	0.91	0.91	297	160.989	177.779	111.481	143	0	1339	30.779	26.667	23.01	19.63	15.47	14.04	157	2	0.513	30	D3KO	Cl6
378	T12CM	30.25	0.711982	0.180733	0.0172322		130	U1G	D3KO	Cl6	26.91	0.91	0.91	241	160.989	175.981	108.273	141	0	1360	30.779	26.667	23.01	19.63	15.47	14.04	156	2	0.436	30.25	D3KO	Cl6
379	T12CM	30.5	0.711427	0.180266	0.0171877		131	U1G	D3KO	Cl6	26.91	0.91	0.91	275	160.989	173.662	110.49	124	0	1355	30.779	26.667	23.01	19.63	15.47	14.04	152	2	0.481	30.5	D3KO	Cl6
380	T12CM	30.75	0.716536	0.184355	0.0175776		132	U1G	D3KO	Cl6	26.91	0.91	0.91	270	160.989	178.094	109.36	139	0	1311	30.779	26.667	23.01	19.63	15.47	14.04	156	2	0.478	30.75	D3KO	Cl6
381	T12CM	31	0.705736	0.182181	0.0173703		133	U1G	D3KO	Cl6	26.91	0.91	0.91	267	160.989	177.738	111.596	107	0	1280	30.779	26.667	23.01	19.63	15.47	14.04	156	2	0.474	31	D3KO	Cl6
382	T12CM	31.25	0.711473	0.182056	0.0173584		134	U1G	D3KO	Cl6	26.91	0.91	0.91	275	160.989	173.065	110.165	128	0	1280	30.779	26.667	23.01	19.63	15.47	14.04	152	2	0.489	31.25	D3KO	Cl6
383	T12CM	31.5	0.718627	0.184377	0.0175797		135	U1G	D3KO	Cl6	26.91	0.91	0.91	253	160.989	173.572	109.567	139	0	1390	30.779	26.667	23.01	19.63	15.47	14.04	152	2	0.474	31.5	D3KO	Cl6
384	T12CM	31.75	0.715845	0.184933	0.0176327		136	U1G	D3KO	Cl6	26.91	0.91	0.91	283	160.989	175.79	109.41	116	0	1381	30.779	26.667	23.01	19.63	15.47	14.04	153	2	0.513	31.75	D3KO	Cl6
385	T12CM	32	0.730318	0.182311	0.0173827		137	U1G	D3KO	Cl6	26.91	0.91	0.91	271	160.989	176.284	109.683	123	0	1094	30.779	26.667	23.01	19.63	15.47	14.04	154	2	0.482	32	D3KO	Cl6
386	T12CM	32.25	0.722145	0.187257	0.0178542		138	U1G	D3KO	Cl6	26.91	0.91	0.91	279	160.989	178.028	109.728	112	0	1293	30.779	26.667	23.01	19.63	15.47	14.04	155	2	0.472	32.25	D3KO	Cl6
387	T12CM	32.5	0.724873	0.195873	0.0186757		139	U1G	D3KO	Cl6	26.91	0.91	0.91	265	160.989	179.632	110.818	142	0	1325	30.779	26.667	23.01	19.63	15.47	14.04	158	2	0.465	32.5	D3KO	Cl6
388	T12CM	32.75	0.7265	0.185593	0.0176956		140	U1G	D3KO	Cl6	26.91	0.91	0.91	272	160.989	173.842	112.011	105	0	1407	30.779	26.667	23.01	19.63	15.47	14.04	151	2	0.51	32.75	D3KO	Cl6
389	T12CM	33	0.726964	0.189644	0.0180818		141	U1G	D3KO	Cl6	26.91	0.91	0.91	267	160.989	173.742	112.024	103	0	1391	30.779	26.667	23.01	19.63	15.47	14.04	152	2	0.507	33	D3KO	Cl6
390	T12CM	33.25	0.736755	0.190803	0.0181924		142	U1G	D3KO	Cl6	26.91	0.91	0.91	296	160.989	175.895	113.002	115	0	1535	30.779	26.667	23.01	19.63	15.47	14.04	153	2	0.5	33.25	D3KO	Cl6
391	T12CM	33.5	0.734591	0.187621	0.017889		143	U1G	D3KO	Cl6	26.91	0.91	0.91	262	160.989	174.546	114.209	88	0	1527	30.779	26.667	23.01	19.63	15.47	14.04	153	2	0.486	33.5	D3KO	Cl6
392	T12CM	33.75	0.734773	0.181606	0.0173155		144	U1G	D3KO	Cl6	26.91	0.91	0.91	276	160.989	180.859	111.89	147	0	1474	30.779	26.667	23.01	19.63	15.47	14.04	160	2	0.486	33.75	D3KO	Cl6
393	T12CM	34	0.736645	0.181537	0.0173089		145	U1G	D3KO	Cl6	26.91	0.91	0.91	273	160.989	174.64	111.642	121	0	1394	30.779	26.667	23.01	19.63	15.47	14.04	153	2	0.507	34	D3KO	Cl6
394	T12CM	34.25	0.732064	0.179662	0.0171301		146	U1G	D3KO	Cl6	26.91	0.91	0.91	268	160.989	176.181	111.241	136	0	1534	30.779	26.667	23.01	19.63	15.47	14.04	156	2	0.495	34.25	D3KO	Cl6
395	T12CM	34.5	0.745073	0.184841	0.0176239		147	U1G	D3KO	Cl6	26.91	0.91	0.91	267	160.989	176.092	113.842	108	0	1478	30.779	26.667	23.01	19.63	15.47	14.04	154	2	0.503	34.5	D3KO	Cl6
396	T12CM	34.75	0.747418	0.187777	0.0179039		148	U1G	D3KO	Cl6	26.91	0.91	0.91	286	160.989	177.27	112.973	106	0	1461	30.779	26.667	23.01	19.63	15.47	14.04	155	2	0.498	34.75	D3KO	Cl6
397	T12CM	35	0.741582	0.185937	0.0177284		149	U1G	D3KO	Cl6	26.91	0.91	0.91	275	160.989	177.281	112.059	140	0	1449	30.779	26.667	23.01	19.63	15.47	14.04	155	2	0.499	35	D3KO	Cl6
398	T12CM	35.25	0.737791	0.181114	0.0172685		150	U1G	D3KO	Cl6	26.91	0.91	0.91	271	160.989	175.768	110.986	128	0	1404	30.779	26.667	23.01	19.63	15.47	14.04	153	2	0.507	35.25	D3KO	Cl6
399	T12CM	35.5	0.744382	0.189684	0.0180856		151	U1G	D3KO	Cl6	26.91	0.91	0.91	274	160.989	178.075	113.602	143	0	1294	30.779	26.667	23.01	19.63	15.47	14.04	155	2	0.5	35.5	D3KO	Cl6
400	T12CM	35.75	0.749873	0.186568	0.0177885		152	U1G	D3KO	Cl6	26.91	0.91	0.91	277	160.989	175.46	113.226	133	0	1535	30.779	26.667	23.01	19.63	15.47	14.04	153	2	0.5	35.75	D3KO	Cl6
401	T12CM	36	0.741764	0.178688	0.0170372		153	U1G	D3KO	Cl6	26.91	0.91	0.91	271	160.989	175.959	113.046	124	0	1414	30.779	26.667	23.01	19.63	15.47	14.04	153	2	0.493	36	D3KO	Cl6
402	T12CM	36.25	0.742982	0.18518	0.0176562		154	U1G	D3KO	Cl6	26.91	0.91	0.91	290	160.989	174.94	112.338	142	0	1428	30.779	26.667	23.01	19.63	15.47	14.04	154	2	0.509	36.25	D3KO	Cl6
403	T12CM	36.5	0.741573	0.178419	0.0170116		155	U1G	D3KO	Cl6	26.91	0.91	0.91	305	160.989	176.882	114.159	111	0	1376	30.779	26.667	23.01	19.63	15.47	14.04	155	2	0.535	36.5	D3KO	Cl6
404	T12CM	36.75	0.742245	0.182687	0.0174185		156	U1G	D3KO	Cl6	26.91	0.91	0.91	299	160.989	175.366	115.272	108	0	1535	30.779	26.667	23.01	19.63	15.47	14.04	152	2	0.542	36.75	D3KO	Cl6
405	T12CM	37	0.743545	0.185983	0.0177328		157	U1G	D3KO	Cl6	26.91	0.91	0.91	282	160.989	175.309	111.84	121	0	1197	30.779	26.667	23.01	19.63	15.47	14.04	153	2	0.548	37	D3KO	Cl6
406	T12CM	37.25	0.753409	0.184795	0.0176195		158	U1G	D3KO	Cl6	26.91	0.91	0.91	280	160.989	174.352	112.433	121	0	1459	30.779	26.667	23.01	19.63	15.47	14.04	152	2	0.512	37.25	D3KO	Cl6
407	T12CM	37.5	0.758827	0.187205	0.0178493		159	U1G	D3KO	Cl6	26.91	0.91	0.91	299	160.989	175.005	112.748	115	0	1388	30.779	26.667	23.01	19.63	15.47	14.04	153	2	0.531	37.5	D3KO	Cl6
408	T12CM	37.75	0.746064	0.18441	0.0175828		160	U1G	D3KO	Cl6	26.91	0.91	0.91	312	160.989	175.933	112.36	139	0	1317	30.779	26.667	23.01	19.63	15.47	14.04	154	2	0.573	37.75	D3KO	Cl6
409	T12CM	38	0.747836	0.18145	0.0173006		161	U1G	D3KO	Cl6	26.91	0.91	0.91	289	160.989	178.863	111.533	147	0	1461	30.779	26.667	23.01	19.63	15.47	14.04	157	2	0.521	38	D3KO	Cl6
410	T12CM	38.25	0.751527	0.185095	0.0176481		162	U1G	D3KO	Cl6	26.91	0.91	0.91	326	160.989	174.757	112.472	117	0	1601	30.779	26.667	23.01	19.63	15.47	14.04	154	2	0.592	38.25	D3KO	Cl6
411	T12CM	38.5	0.746145	0.179932	0.0171558		163	U1G	D3KO	Cl6	26.91	0.91	0.91	298	160.989	176.801	111.99	118	0	1278	30.779	26.667	23.01	19.63	15.47	14.04	154	2	0.541	38.5	D3KO	Cl6
412	T12CM	38.75	0.7596	0.185832	0.0177184		164	U1G	D3KO	Cl6	26.91	0.91	0.91	334	160.989	178.36	113.027	178	0	1325	30.779	26.667	23.01	19.63	15.47	14.04	156	2	0.567	38.75	D3KO	Cl6
413	T12CM	39	0.758027	0.186726	0.0178036		165	U1G	D3KO	Cl6	26.91	0.91	0.91	288	160.989	176.448	110.173	111	0	1496	30.779	26.667	23.01	19.63	15.47	14.04	154	2	0.506	39	D3KO	Cl6
414	T12CM	39.25	0.758027	0.185982	0.0177327		166	U1G	D3KO	Cl6	26.91	0.91	0.91	297	160.989	175.694	112.293	125	0	1345	30.779	26.667	23.01	19.63	15.47	14.04	153	2	0.544	39.25	D3KO	Cl6
415	T12CM	39.5	0.7594	0.18351	0.017497		167	U1G	D3KO	Cl6	26.91	0.91	0.91	274	160.989	172.641	109.644	133	0	1372	30.779	26.667	23.01	19.63	15.47	14.04	151	2	0.533	39.5	D3KO	Cl6
416	T12CM	39.75	0.761245	0.186758	0.0178067		168	U1G	D3KO	Cl6	26.91	0.91	0.91	260	160.989	174.539	111.088	139	0	1247	30.779	26.667	23.01	19.63	15.47	14.04	152	2	0.519	39.75	D3KO	Cl6
417	T12CM	40	0.761136	0.177702	0.0169432		169	U1G	D3KO	Cl6	26.91	0.91	0.91	299	160.989	175.926	109.813	148	0	1187	30.779	26.667	23.01	19.63	15.47	14.04	154	2	0.524	40	D3KO	Cl6
418	T12CM	40.25	0.764473	0.182957	0.0174442		170	U1G	D3KO	Cl6	26.91	0.91	0.91	325	160.989	172.855	111.482	81	0	1123	30.779	26.667	23.01	19.63	15.47	14.04	150	2	0.57	40.25	D3KO	Cl6
419	T12CM	40.5	0.766327	0.186839	0.0178144		171	U1G	D3KO	Cl6	26.91	0.91	0.91	301	160.989	175.288	109.162	171	0	1334	30.779	26.667	23.01	19.63	15.47	14.04	153	2	0.538	40.5	D3KO	Cl6
420	T12CM	40.75	0.7658	0.184057	0.0175491		172	U1G	D3KO	Cl6	26.91	0.91	0.91	265	160.989	174.066	111.683	115	0	1270	30.779	26.667	23.01	19.63	15.47	14.04	152	2	0.551	40.75	D3KO	Cl6
421	T12CM	41	0.759627	0.18801	0.0179261		173	U1G	D3KO	Cl6	26.91	0.91	0.91	315	160.989	173.712	110.074	124	0	1140	30.779	26.667	23.01	19.63	15.47	14.04	152	2	0.581	41	D3KO	Cl6
422	T12CM	41.25	0.773382	0.186246	0.0177578		174	U1G	D3KO	Cl6	26.91	0.91	0.91	278	160.989	176.46	110.882	137	0	1279	30.779	26.667	23.01	19.63	15.47	14.04	154	2	0.541	41.25	D3KO	Cl6
423	T12CM	41.5	0.773218	0.182218	0.0173738		175	U1G	D3KO	Cl6	26.91	0.91	0.91	329	160.989	172.441	109.905	126	0	1180	30.779	26.667	23.01	19.63	15.47	14.04	150	2	0.578	41.5	D3KO	Cl6
424	T12CM	41.75	0.777136	0.19033	0.0181473		176	U1G	D3KO	Cl6	26.91	0.91	0.91	311	160.989	174.444	111.166	131	0	1264	30.779	26.667	23.01	19.63	15.47	14.04	153	2	0.571	41.75	D3KO	Cl6
425	T12CM	42	0.766227	0.181202	0.0172769		177	U1G	D3KO	Cl6	26.91	0.91	0.91	330	160.989	172.58	107.834	134	0	1197	30.779	26.667	23.01	19.63	15.47	14.04	150	2	0.575	42	D3KO	Cl6
426	T12CM	42.25	0.771945	0.1869	0.0178202		178	U1G	D3KO	Cl6	26.91	0.91	0.91	298	160.989	174.221	110.832	129	0	1225	30.779	26.667	23.01	19.63	15.47	14.04	152	2	0.553	42.25	D3KO	Cl6
427	T12CM	42.5	0.778882	0.184824	0.0176223		179	U1G	D3KO	Cl6	26.91	0.91	0.91	319	160.989	175.688	112.758	137	0	1449	30.779	26.667	23.01	19.63	15.47	14.04	154	2	0.566	42.5	D3KO	Cl6
428	T12CM	42.75	0.775782	0.181942	0.0173475		180	U1G	D3KO	Cl6	26.91	0.91	0.91	305	160.989	175.018	109.34	96	0	1250	30.779	26.667	23.01	19.63	15.47	14.04	153	2	0.548	42.75	D3KO	Cl6
429	T12CM	43	0.773764	0.181915	0.0173449		181	U1G	D3KO	Cl6	26.91	0.91	0.91	288	160.989	176.265	112.095	132	0	1599	30.779	26.667	23.01	19.63	15.47	14.04	154	2	0.536	43	D3KO	Cl6
430	T12CM	43.25	0.786064	0.183804	0.017525		182	U1G	D3KO	Cl6	26.91	0.91	0.91	293	160.989	173.874	113.235	157	0	1266	30.779	26.667	23.01	19.63	15.47	14.04	151	2	0.538	43.25	D3KO	Cl6
431	T12CM	43.5	0.776027	0.182445	0.0173955		183	U1G	D3KO	Cl6	26.91	0.91	0.91	302	160.989	178.119	112.7	100	0	1501	30.779	26.667	23.01	19.63	15.47	14.04	156	2	0.582	43.5	D3KO	Cl6
432	T12CM	43.75	0.773318	0.18096	0.0172539		184	U1G	D3KO	Cl6	26.91	0.91	0.91	352	160.989	173.906	112.561	139	0	1398	30.779	26.667	23.01	19.63	15.47	14.04	152	2	0.607	43.75	D3KO	Cl6
433	T12CM	44	0.7768	0.189572	0.018075		185	U1G	D3KO	Cl6	26.91	0.91	0.91	319	160.989	173.501	112.246	133	0	1301	30.779	26.667	23.01	19.63	15.47	14.04	151	2	0.579	44	D3KO	Cl6
434	T12CM	44.25	0.7746	0.184889	0.0176284		186	U1G	D3KO	Cl6	26.91	0.91	0.91	320	160.989	173.149	110.595	120	0	1227	30.779	26.667	23.01	19.63	15.47	14.04	150	2	0.603	44.25	D3KO	Cl6
435	T12CM	44.5	0.778082	0.188544	0.017977		187	U1G	D3KO	Cl6	26.91	0.91	0.91	336	160.989	171.991	112.523	124	0	1267	30.779	26.667	23.01	19.63	15.47	14.04	148	2	0.604	44.5	D3KO	Cl6
436	T12CM	44.75	0.778009	0.19055	0.0181683		188	U1G	D3KO	Cl6	26.91	0.91	0.91	331	160.989	173.954	110.356	130	0	1220	30.779	26.667	23.01	19.63	15.47	14.04	151	2	0.583	44.75	D3KO	Cl6
437	T12CM	45	0.780682	0.182661	0.017416		189	U1G	D3KO	Cl6	26.91	0.91	0.91	314	160.989	175.683	108.362	101	0	1344	30.779	26.667	23.01	19.63	15.47	14.04	154	2	0.559	45	D3KO	Cl6
438	T12CM	45.25	0.777118	0.180696	0.0172287		190	U1G	D3KO	Cl6	26.91	0.91	0.91	337	160.989	171.22	109.953	124	0	1205	30.779	26.667	23.01	19.63	15.47	14.04	149	2	0.593	45.25	D3KO	Cl6
439	T12CM	45.5	0.782218	0.189364	0.0180552		191	U1G	D3KO	Cl6	26.91	0.91	0.91	339	160.989	174.931	112.438	136	0	1420	30.779	26.667	23.01	19.63	15.47	14.04	152	2	0.607	45.5	D3KO	Cl6
440	T12CM	45.75	0.780036	0.178376	0.0170075		192	U1G	D3KO	Cl6	26.91	0.91	0.91	299	160.989	174.519	109.795	103	0	1260	30.779	26.667	23.01	19.63	15.47	14.04	153	2	0.572	45.75	D3KO	Cl6
441	T12CM	46	0.776491	0.180459	0.0172061		193	U1G	D3KO	Cl6	26.91	0.91	0.91	296	160.989	172.207	109.934	142	0	1336	30.779	26.667	23.01	19.63	15.47	14.04	151	2	0.572	46	D3KO	Cl6
442	T12CM	46.25	0.780109	0.17988	0.0171509		194	U1G	D3KO	Cl6	26.91	0.91	0.91	265	160.989	172.169	110.283	119	0	1342	30.779	26.667	23.01	19.63	15.47	14.04	151	2	0.552	46.25	D3KO	Cl6
443	T12CM	46.5	0.794882	0.188829	0.0180041		195	U1G	D3KO	Cl6	26.91	0.91	0.91	296	160.989	176.213	110.562	128	0	1323	30.779	26.667	23.01	19.63	15.47	14.04	154	2	0.539	46.5	D3KO	Cl6
444	T12CM	46.75	0.786718	0.187822	0.0179082		196	U1G	D3KO	Cl6	26.91	0.91	0.91	304	160.989	172.311	107.811	145	0	1243	30.779	26.667	23.01	19.63	15.47	14.04	152	2	0.592	46.75	D3KO	Cl6
445	T12CM	47	0.783664	0.185158	0.0176542		197	U1G	D3KO	Cl6	26.91	0.91	0.91	303	160.989	173.488	109.383	130	0	1404	30.779	26.667	23.01	19.63	15.47	14.04	152	2	0.568	47	D3KO	Cl6
446	T12CM	47.25	0.780455	0.175258	0.0167102		198	U1G	D3KO	Cl6	26.91	0.91	0.91	303	160.989	170.895	110.204	112	0	1312	30.779	26.667	23.01	19.63	15.47	14.04	149	2	0.589	47.25	D3KO	Cl6
447	T12CM	47.5	0.7833	0.184362	0.0175782		199	U1G	D3KO	Cl6	26.91	0.91	0.91	304	160.989	174.501	111.11	117	0	1381	30.779	26.667	23.01	19.63	15.47	14.04	152	2	0.582	47.5	D3KO	Cl6
448	T12CM	47.75	0.786382	0.184944	0.0176337		200	U1G	D3KO	Cl6	26.91	0.91	0.91	281	160.989	173.397	110.029	130	0	1326	30.779	26.667	23.01	19.63	15.47	14.04	152	2	0.528	47.75	D3KO	Cl6
449	T12CM	48	0.786873	0.18602	0.0177363		201	U1G	D3KO	Cl6	26.91	0.91	0.91	281	160.989	171.995	112.143	104	0	1441	30.779	26.667	23.01	19.63	15.47	14.04	149	2	0.581	48	D3KO	Cl6
450	T12CM	48.25	0.791036	0.18348	0.0174941		202	U1G	D3KO	Cl6	26.91	0.91	0.91	302	160.989	171.951	113.042	145	0	1397	30.779	26.667	23.01	19.63	15.47	14.04	149	2	0.575	48.25	D3KO	Cl6
451	T12CM	48.5	0.788627	0.193019	0.0184036		203	U1G	D3KO	Cl6	26.91	0.91	0.91	319	160.989	173.424	113.568	105	0	1703	30.779	26.667	23.01	19.63	15.47	14.04	152	2	0.6	48.5	D3KO	Cl6
452	T12CM	48.75	0.7893	0.186219	0.0177552		204	U1G	D3KO	Cl6	26.91	0.91	0.91	332	160.989	172.499	112.65	122	0	1501	30.779	26.667	23.01	19.63	15.47	14.04	150	2	0.605	48.75	D3KO	Cl6
453	T12CM	49	0.785682	0.179462	0.017111		205	U1G	D3KO	Cl6	26.91	0.91	0.91	304	160.989	175.16	114.149	156	0	1364	30.779	26.667	23.01	19.63	15.47	14.04	153	2	0.563	49	D3KO	Cl6
454	T12CM	49.25	0.789755	0.18899	0.0180195		206	U1G	D3KO	Cl6	26.91	0.91	0.91	312	160.989	172.942	111.294	98	0	1385	30.779	26.667	23.01	19.63	15.47	14.04	152	2	0.577	49.25	D3KO	Cl6
455	T12CM	49.5	0.803527	0.182062	0.017359		207	U1G	D3KO	Cl6	26.91	0.91	0.91	307	160.989	171.683	111.922	150	0	1368	30.779	26.667	23.01	19.63	15.47	14.04	150	2	0.586	49.5	D3KO	Cl6
456	T12CM	49.75	0.795873	0.17905	0.0170718		208	U1G	D3KO	Cl6	26.91	0.91	0.91	325	160.989	173.793	113.361	139	0	1326	30.779	26.667	23.01	19.63	15.47	14.04	152	2	0.592	49.75	D3KO	Cl6
457	T12CM	50	0.7941	0.190536	0.0181669		209	U1G	D3KO	Cl6	26.91	0.91	0.91	319	160.989	173.788	110.377	114	0	1384	30.779	26.667	23.01	19.63	15.47	14.04	152	2	0.552	50	D3KO	Cl6
458	T12CM	50.25	0.801382	0.181167	0.0172736		210	U1G	D3KO	Cl6	26.91	0.91	0.91	298	160.989	172.696	111.96	104	0	1306	30.779	26.667	23.01	19.63	15.47	14.04	151	2	0.577	50.25	D3KO	Cl6
459	T12CM	50.5	0.799564	0.185144	0.0176528		211	U1G	D3KO	Cl6	26.91	0.91	0.91	275	160.989	175.12	109.385	140	0	1285	30.779	26.667	23.01	19.63	15.47	14.04	153	2	0.527	50.5	D3KO	Cl6
460	T12CM	50.75	0.793309	0.18511	0.0176496		212	U1G	D3KO	Cl6	26.91	0.91	0.91	331	160.989	171.777	111.603	140	0	1419	30.779	26.667	23.01	19.63	15.47	14.04	148	2	0.589	50.75	D3KO	Cl6
461	T12CM	51	0.799682	0.184693	0.0176098		213	U1G	D3KO	Cl6	26.91	0.91	0.91	314	160.989	175.469	113.405	105	0	1361	30.779	26.667	23.01	19.63	15.47	14.04	154	2	0.568	51	D3KO	Cl6
462	T12CM	51.25	0.797282	0.182202	0.0173723		214	U1G	D3KO	Cl6	26.91	0.91	0.91	269	160.989	174.585	115.776	118	0	1496	30.779	26.667	23.01	19.63	15.47	14.04	152	2	0.52	51.25	D3KO	Cl6
463	T12CM	51.5	0.794982	0.180112	0.017173		215	U1G	D3KO	Cl6	26.91	0.91	0.91	286	160.989	174.476	115.279	131	0	1526	30.779	26.667	23.01	19.63	15.47	14.04	152	2	0.528	51.5	D3KO	Cl6
464	T12CM	51.75	0.795282	0.187069	0.0178364		216	U1G	D3KO	Cl6	26.91	0.91	0.91	263	160.989	174.065	112.84	147	0	1504	30.779	26.667	23.01	19.63	15.47	14.04	151	2	0.49	51.75	D3KO	Cl6
465	T12CM	52	0.799418	0.187256	0.0178541		217	U1G	D3KO	Cl6	26.91	0.91	0.91	289	160.989	174.674	112.259	112	0	1492	30.779	26.667	23.01	19.63	15.47	14.04	152	2	0.558	52	D3KO	Cl6
466	T12CM	52.25	0.805191	0.182349	0.0173863		218	U1G	D3KO	Cl6	26.91	0.91	0.91	313	160.989	172.617	113.879	109	0	1472	30.779	26.667	23.01	19.63	15.47	14.04	151	2	0.563	52.25	D3KO	Cl6
467	T12CM	52.5	0.801436	0.190673	0.01818		219	U1G	D3KO	Cl6	26.91	0.91	0.91	284	160.989	173.046	110.915	116	0	1454	30.779	26.667	23.01	19.63	15.47	14.04	152	2	0.528	52.5	D3KO	Cl6
468	T12CM	52.75	0.803291	0.183372	0.0174838		220	U1G	D3KO	Cl6	26.91	0.91	0.91	294	160.989	173.068	113.016	112	0	1349	30.779	26.667	23.01	19.63	15.47	14.04	150	2	0.541	52.75	D3KO	Cl6
469	T12CM	53	0.801209	0.1856	0.0176963		221	U1G	D3KO	Cl6	26.91	0.91	0.91	301	160.989	171.318	110.72	113	0	1549	30.779	26.667	23.01	19.63	15.47	14.04	150	2	0.553	53	D3KO	Cl6
470	T12CM	53.25	0.801864	0.18156	0.0173111		222	U1G	D3KO	Cl6	26.91	0.91	0.91	258	160.989	174.751	112.991	149	0	1555	30.779	26.667	23.01	19.63	15.47	14.04	153	2	0.514	53.25	D3KO	Cl6
471	T12CM	53.5	0.806282	0.186343	0.0177671		223	U1G	D3KO	Cl6	26.91	0.91	0.91	292	160.989	173.36	111.348	133	0	1569	30.779	26.667	23.01	19.63	15.47	14.04	151	2	0.549	53.5	D3KO	Cl6
472	T12CM	53.75	0.799764	0.181002	0.0172579		224	U1G	D3KO	Cl6	26.91	0.91	0.91	282	160.989	174.711	112.259	151	0	1667	30.779	26.667	23.01	19.63	15.47	14.04	153	2	0.535	53.75	D3KO	Cl6
473	T12CM	54	0.807345	0.179638	0.0171278		225	U1G	D3KO	Cl6	26.91	0.91	0.91	292	160.989	172.321	112.472	104	0	1332	30.779	26.667	23.01	19.63	15.47	14.04	151	2	0.519	54	D3KO	Cl6
474	T12CM	54.25	0.808336	0.180089	0.0171708		226	U1G	D3KO	Cl6	26.91	0.91	0.91	309	160.989	175.151	113.415	139	0	1418	30.779	26.667	23.01	19.63	15.47	14.04	153	2	0.568	54.25	D3KO	Cl6
475	T12CM	54.5	0.800673	0.180585	0.0172181		227	U1G	D3KO	Cl6	26.91	0.91	0.91	311	160.989	173.152	112.218	137	0	1448	30.779	26.667	23.01	19.63	15.47	14.04	151	2	0.563	54.5	D3KO	Cl6
476	T12CM	54.75	0.797827	0.184202	0.017563		228	U1G	D3KO	Cl6	26.91	0.91	0.91	280	160.989	171.406	112.417	128	0	1434	30.779	26.667	23.01	19.63	15.47	14.04	149	2	0.546	54.75	D3KO	Cl6
477	T12CM	55	0.807764	0.185613	0.0176975		229	U1G	D3KO	Cl6	26.91	0.91	0.91	269	160.989	173.378	113.125	136	0	1444	30.779	26.667	23.01	19.63	15.47	14.04	150	2	0.52	55	D3KO	Cl6
478	T12CM	55.25	0.811455	0.19283	0.0183857		230	U1G	D3KO	Cl6	26.91	0.91	0.91	250	160.989	175.593	112.368	145	0	1517	30.779	26.667	23.01	19.63	15.47	14.04	153	2	0.483	55.25	D3KO	Cl6
479	T12CM	55.5	0.812545	0.188171	0.0179414		231	U1G	D3KO	Cl6	26.91	0.91	0.91	255	160.989	171.219	112.741	141	0	1668	30.779	26.667	23.01	19.63	15.47	14.04	149	2	0.51	55.5	D3KO	Cl6
480	T12CM	55.75	0.808655	0.181482	0.0173036		232	U1G	D3KO	Cl6	26.91	0.91	0.91	240	160.989	172.778	113.076	124	0	1438	30.779	26.667	23.01	19.63	15.47	14.04	150	2	0.495	55.75	D3KO	Cl6
481	T12CM	56	0.812036	0.1804	0.0172005		233	U1G	D3KO	Cl6	26.91	0.91	0.91	265	160.989	174.064	113.581	102	0	1498	30.779	26.667	23.01	19.63	15.47	14.04	152	2	0.492	56	D3KO	Cl6
482	T12CM	56.25	0.811436	0.184847	0.0176245		234	U1G	D3KO	Cl6	26.91	0.91	0.91	296	160.989	172.867	113.796	128	0	1490	30.779	26.667	23.01	19.63	15.47	14.04	150	2	0.535	56.25	D3KO	Cl6
483	T12CM	56.5	0.810245	0.186815	0.0178122		235	U1G	D3KO	Cl6	26.91	0.91	0.91	260	160.989	174.391	112.891	143	0	1515	30.779	26.667	23.01	19.63	15.47	14.04	153	2	0.506	56.5	D3KO	Cl6
484	T12CM	56.75	0.809882	0.184082	0.0175516		236	U1G	D3KO	Cl6	26.91	0.91	0.91	256	160.989	170.614	112.437	128	0	1518	30.779	26.667	23.01	19.63	15.47	14.04	149	2	0.494	56.75	D3KO	Cl6
485	T12CM	57	0.811727	0.186078	0.0177418		237	U1G	D3KO	Cl6	26.91	0.91	0.91	242	160.989	172.281	110.724	146	0	1454	30.779	26.667	23.01	19.63	15.47	14.04	150	2	0.5	57	D3KO	Cl6
486	T12CM	57.25	0.813582	0.186661	0.0177974		238	U1G	D3KO	Cl6	26.91	0.91	0.91	286	160.989	173.615	112.959	97	0	1423	30.779	26.667	23.01	19.63	15.47	14.04	152	2	0.522	57.25	D3KO	Cl6
487	T12CM	57.5	0.808709	0.18364	0.0175094		239	U1G	D3KO	Cl6	26.91	0.91	0.91	262	160.989	173.876	110.821	149	0	1410	30.779	26.667	23.01	19.63	15.47	14.04	151	2	0.47	57.5	D3KO	Cl6
488	T12CM	57.75	0.811809	0.187422	0.01787		240	U1G	D3KO	Cl6	26.91	0.91	0.91	277	160.989	171.602	112.952	116	0	1380	30.779	26.667	23.01	19.63	15.47	14.04	148	2	0.528	57.75	D3KO	Cl6
489	T12CM	58	0.816473	0.187553	0.0178825		241	U1G	D3KO	Cl6	26.91	0.91	0.91	224	160.989	171.442	113.591	88	0	1464	30.779	26.667	23.01	19.63	15.47	14.04	150	2	0.478	58	D3KO	Cl6
490	T12CM	58.25	0.809827	0.189199	0.0180394		242	U1G	D3KO	Cl6	26.91	0.91	0.91	244	160.989	174.105	111.475	124	0	1392	30.779	26.667	23.01	19.63	15.47	14.04	152	2	0.47	58.25	D3KO	Cl6
491	T12CM	58.5	0.814136	0.180556	0.0172153		243	U1G	D3KO	Cl6	26.91	0.91	0.91	245	160.989	172.095	113.466	110	0	1605	30.779	26.667	23.01	19.63	15.47	14.04	149	2	0.495	58.5	D3KO	Cl6
492	T12CM	58.75	0.819927	0.189429	0.0180613		244	U1G	D3KO	Cl6	26.91	0.91	0.91	248	160.989	171.566	111.361	109	0	1391	30.779	26.667	23.01	19.63	15.47	14.04	149	2	0.466	58.75	D3KO	Cl6
493	T12CM	59	0.815909	0.188196	0.0179438		245	U1G	D3KO	Cl6	26.91	0.91	0.91	271	160.989	172.462	111.462	112	0	1487	30.779	26.667	23.01	19.63	15.47	14.04	151	2	0.507	59	D3KO	Cl6
494	T12CM	59.25	0.813118	0.179777	0.017141		246	U1G	D3KO	Cl6	26.91	0.91	0.91	245	160.989	175.286	109.775	118	0	1245	30.779	26.667	23.01	19.63	15.47	14.04	153	2	0.483	59.25	D3KO	Cl6
495	T12CM	59.5	0.824491	0.187005	0.0178302		247	U1G	D3KO	Cl6	26.91	0.91	0.91	245	160.989	173.626	107.86	111	0	1220	30.779	26.667	23.01	19.63	15.47	14.04	154	2	0.469	59.5	D3KO	Cl6
496	T12CM	59.75	0.816527	0.181998	0.0173529		248	U1G	D3KO	Cl6	26.91	0.91	0.91	238	160.989	173.173	108.003	119	0	1221	30.779	26.667	23.01	19.63	15.47	14.04	152	2	0.445	59.75	D3KO	Cl6
497	WT	-2	1.01901	0.0558627	0.00553123		1	U1G	D3KO	Cl6	26.91	0.91	0.91	313	134.203	397.192	239.906	276	0	1983	36.768	25.503	28.73	20.41	15.6	11.18	342	3	0.962	-2	D3KO	Cl6
498	WT	-1.75	0.994069	0.0640831	0.00634517		2	U1G	D3KO	Cl6	26.91	0.91	0.91	312	134.203	374.081	227.219	265	1	2126	36.768	25.503	28.73	20.41	15.6	11.18	320	3	0.996	-1.75	D3KO	Cl6
499	WT	-1.5	0.996618	0.0605169	0.00599207		3	U1G	D3KO	Cl6	26.91	0.91	0.91	304	134.203	361.931	225.355	288	0	2018	36.768	25.503	28.73	20.41	15.6	11.18	310	3	1.017	-1.5	D3KO	Cl6
500	WT	-1.25	0.998824	0.0667182	0.00660608		4	U1G	D3KO	Cl6	26.91	0.91	0.91	285	134.203	361.026	221.706	281	0	1858	36.768	25.503	28.73	20.41	15.6	11.18	308	3	0.979	-1.25	D3KO	Cl6
501	WT	-1	0.993461	0.0660686	0.00654177		5	U1G	D3KO	Cl6	26.91	0.91	0.91	287	134.203	363.867	218.666	289	0	2073	36.768	25.503	28.73	20.41	15.6	11.18	313	3	0.951	-1	D3KO	Cl6
502	WT	-0.75	0.995608	0.0624449	0.00618297		6	U1G	D3KO	Cl6	26.91	0.91	0.91	285	134.203	362.575	218.378	252	0	1906	36.768	25.503	28.73	20.41	15.6	11.18	310	3	0.951	-0.75	D3KO	Cl6
503	WT	-0.5	0.996245	0.0664487	0.00657941		7	U1G	D3KO	Cl6	26.91	0.91	0.91	306	134.203	360.242	220.529	269	5	1834	36.768	25.503	28.73	20.41	15.6	11.18	308	3	1.033	-0.5	D3KO	Cl6
504	WT	-0.25	1.00495	0.0573708	0.00568056		8	U1G	D3KO	Cl6	26.91	0.91	0.91	316	134.203	359.243	216.956	277	19	2104	36.768	25.503	28.73	20.41	15.6	11.18	306	3	1.116	-0.25	D3KO	Cl6
505	WT	0	0.309922	0.10938	0.0108302		9	U1G	D3KO	Cl6	26.91	0.91	0.91	106	134.203	339.588	209.763	274	0	1747	36.768	25.503	28.73	20.41	15.6	11.18	291	3	0.309	0	D3KO	Cl6
506	WT	0.25	0.388559	0.132077	0.0130776		10	U1G	D3KO	Cl6	26.91	0.91	0.91	106	134.203	347.112	210.843	257	0	1718	36.768	25.503	28.73	20.41	15.6	11.18	299	3	0.304	0.25	D3KO	Cl6
507	WT	0.5	0.438549	0.144874	0.0143447		11	U1G	D3KO	Cl6	26.91	0.91	0.91	118	134.203	344.411	214.144	229	9	1666	36.768	25.503	28.73	20.41	15.6	11.18	293	3	0.369	0.5	D3KO	Cl6
508	WT	0.75	0.457765	0.158648	0.0157085		12	U1G	D3KO	Cl6	26.91	0.91	0.91	123	134.203	348.228	214.638	263	9	1761	36.768	25.503	28.73	20.41	15.6	11.18	299	3	0.369	0.75	D3KO	Cl6
509	WT	1	0.485108	0.164546	0.0162925		13	U1G	D3KO	Cl6	26.91	0.91	0.91	132	134.203	345.42	214.434	222	0	1770	36.768	25.503	28.73	20.41	15.6	11.18	295	3	0.419	1	D3KO	Cl6
510	WT	1.25	0.506255	0.170435	0.0168755		14	U1G	D3KO	Cl6	26.91	0.91	0.91	141	134.203	342.821	211.438	292	1	1897	36.768	25.503	28.73	20.41	15.6	11.18	294	3	0.455	1.25	D3KO	Cl6
511	WT	1.5	0.52999	0.168275	0.0166617		15	U1G	D3KO	Cl6	26.91	0.91	0.91	149	134.203	343.534	212.525	215	0	1922	36.768	25.503	28.73	20.41	15.6	11.18	294	3	0.462	1.5	D3KO	Cl6
512	WT	1.75	0.527804	0.167336	0.0165687		16	U1G	D3KO	Cl6	26.91	0.91	0.91	148	134.203	347.191	216.229	273	7	1886	36.768	25.503	28.73	20.41	15.6	11.18	296	3	0.469	1.75	D3KO	Cl6
513	WT	2	0.542843	0.171649	0.0169958		17	U1G	D3KO	Cl6	26.91	0.91	0.91	154	134.203	347.141	212.745	297	0	1832	36.768	25.503	28.73	20.41	15.6	11.18	297	3	0.481	2	D3KO	Cl6
514	WT	2.25	0.569167	0.178396	0.0176638		18	U1G	D3KO	Cl6	26.91	0.91	0.91	153	134.203	343.323	208.129	198	8	1653	36.768	25.503	28.73	20.41	15.6	11.18	295	3	0.504	2.25	D3KO	Cl6
515	WT	2.5	0.569245	0.176712	0.0174971		19	U1G	D3KO	Cl6	26.91	0.91	0.91	164	134.203	342.688	208.546	273	0	1780	36.768	25.503	28.73	20.41	15.6	11.18	296	3	0.531	2.5	D3KO	Cl6
516	WT	2.75	0.587863	0.189438	0.0187571		20	U1G	D3KO	Cl6	26.91	0.91	0.91	155	134.203	343.619	211.728	258	0	1849	36.768	25.503	28.73	20.41	15.6	11.18	292	3	0.511	2.75	D3KO	Cl6
517	WT	3	0.590578	0.184364	0.0182548		21	U1G	D3KO	Cl6	26.91	0.91	0.91	169	134.203	344.763	207.128	255	14	1767	36.768	25.503	28.73	20.41	15.6	11.18	296	3	0.548	3	D3KO	Cl6
518	WT	3.25	0.577735	0.172165	0.0170469		22	U1G	D3KO	Cl6	26.91	0.91	0.91	176	134.203	345.517	208.823	276	1	1684	36.768	25.503	28.73	20.41	15.6	11.18	296	3	0.575	3.25	D3KO	Cl6
519	WT	3.5	0.593304	0.166269	0.016463		23	U1G	D3KO	Cl6	26.91	0.91	0.91	168	134.203	343.539	208.873	252	12	1784	36.768	25.503	28.73	20.41	15.6	11.18	294	3	0.559	3.5	D3KO	Cl6
520	WT	3.75	0.597814	0.171868	0.0170175		24	U1G	D3KO	Cl6	26.91	0.91	0.91	169	134.203	344.127	210.886	228	15	1702	36.768	25.503	28.73	20.41	15.6	11.18	293	3	0.579	3.75	D3KO	Cl6
521	WT	4	0.605853	0.169565	0.0167894		25	U1G	D3KO	Cl6	26.91	0.91	0.91	188	134.203	348.017	209.618	262	0	1668	36.768	25.503	28.73	20.41	15.6	11.18	298	3	0.633	4	D3KO	Cl6
522	WT	4.25	0.61451	0.16925	0.0167583		26	U1G	D3KO	Cl6	26.91	0.91	0.91	209	134.203	344.211	208.011	278	9	1894	36.768	25.503	28.73	20.41	15.6	11.18	297	3	0.72	4.25	D3KO	Cl6
523	WT	4.5	0.628676	0.186084	0.018425		27	U1G	D3KO	Cl6	26.91	0.91	0.91	191	134.203	346.377	206.502	209	2	1763	36.768	25.503	28.73	20.41	15.6	11.18	296	3	0.66	4.5	D3KO	Cl6
524	WT	4.75	0.626069	0.181099	0.0179315		28	U1G	D3KO	Cl6	26.91	0.91	0.91	199	134.203	344.373	204.797	304	0	1747	36.768	25.503	28.73	20.41	15.6	11.18	297	3	0.671	4.75	D3KO	Cl6
525	WT	5	0.625225	0.166471	0.0164831		29	U1G	D3KO	Cl6	26.91	0.91	0.91	213	134.203	343.285	208.356	247	12	1706	36.768	25.503	28.73	20.41	15.6	11.18	292	3	0.735	5	D3KO	Cl6
526	WT	5.25	0.633588	0.175181	0.0173455		30	U1G	D3KO	Cl6	26.91	0.91	0.91	215	134.203	342.905	209.313	212	0	1933	36.768	25.503	28.73	20.41	15.6	11.18	292	3	0.734	5.25	D3KO	Cl6
527	WT	5.5	0.629118	0.174452	0.0172733		31	U1G	D3KO	Cl6	26.91	0.91	0.91	200	134.203	341.133	209.712	258	0	1962	36.768	25.503	28.73	20.41	15.6	11.18	291	3	0.676	5.5	D3KO	Cl6
528	WT	5.75	0.636373	0.180145	0.017837		32	U1G	D3KO	Cl6	26.91	0.91	0.91	187	134.203	340.256	206.522	234	0	1675	36.768	25.503	28.73	20.41	15.6	11.18	293	3	0.629	5.75	D3KO	Cl6
529	WT	6	0.649716	0.171696	0.0170004		33	U1G	D3KO	Cl6	26.91	0.91	0.91	187	134.203	342.809	209.86	233	3	1638	36.768	25.503	28.73	20.41	15.6	11.18	292	3	0.6	6	D3KO	Cl6
530	WT	6.25	0.666608	0.192554	0.0190657		34	U1G	D3KO	Cl6	26.91	0.91	0.91	201	134.203	345.534	206.06	250	2	1637	36.768	25.503	28.73	20.41	15.6	11.18	295	3	0.679	6.25	D3KO	Cl6
531	WT	6.5	0.661353	0.172006	0.0170311		35	U1G	D3KO	Cl6	26.91	0.91	0.91	200	134.203	344.069	203.931	269	22	1776	36.768	25.503	28.73	20.41	15.6	11.18	296	3	0.668	6.5	D3KO	Cl6
532	WT	6.75	0.664853	0.181862	0.0180071		36	U1G	D3KO	Cl6	26.91	0.91	0.91	198	134.203	342.333	202.606	203	0	1615	36.768	25.503	28.73	20.41	15.6	11.18	294	3	0.666	6.75	D3KO	Cl6
533	WT	7	0.667794	0.176128	0.0174393		37	U1G	D3KO	Cl6	26.91	0.91	0.91	203	134.203	344.816	204.13	243	0	1914	36.768	25.503	28.73	20.41	15.6	11.18	296	3	0.671	7	D3KO	Cl6
534	WT	7.25	0.671294	0.177013	0.0175269		38	U1G	D3KO	Cl6	26.91	0.91	0.91	207	134.203	343.901	205.277	264	35	1856	36.768	25.503	28.73	20.41	15.6	11.18	294	3	0.714	7.25	D3KO	Cl6
535	WT	7.5	0.68251	0.177713	0.0175962		39	U1G	D3KO	Cl6	26.91	0.91	0.91	199	134.203	337.754	202.568	275	0	1595	36.768	25.503	28.73	20.41	15.6	11.18	288	3	0.695	7.5	D3KO	Cl6
536	WT	7.75	0.682157	0.187525	0.0185678		40	U1G	D3KO	Cl6	26.91	0.91	0.91	210	134.203	343.798	203.267	282	5	1690	36.768	25.503	28.73	20.41	15.6	11.18	295	3	0.719	7.75	D3KO	Cl6
537	WT	8	0.675912	0.183091	0.0181287		41	U1G	D3KO	Cl6	26.91	0.91	0.91	222	134.203	346.836	205.01	262	3	1691	36.768	25.503	28.73	20.41	15.6	11.18	299	3	0.751	8	D3KO	Cl6
538	WT	8.25	0.683059	0.177861	0.0176108		42	U1G	D3KO	Cl6	26.91	0.91	0.91	241	134.203	341.182	203.409	272	0	1758	36.768	25.503	28.73	20.41	15.6	11.18	294	3	0.807	8.25	D3KO	Cl6
539	WT	8.5	0.692686	0.183189	0.0181384		43	U1G	D3KO	Cl6	26.91	0.91	0.91	238	134.203	338.477	201.835	286	19	1854	36.768	25.503	28.73	20.41	15.6	11.18	291	3	0.859	8.5	D3KO	Cl6
540	WT	8.75	0.689471	0.177244	0.0175498		44	U1G	D3KO	Cl6	26.91	0.91	0.91	205	134.203	341.346	204.568	228	24	1750	36.768	25.503	28.73	20.41	15.6	11.18	293	3	0.714	8.75	D3KO	Cl6
541	WT	9	0.695647	0.180444	0.0178666		45	U1G	D3KO	Cl6	26.91	0.91	0.91	216	134.203	344.765	203.856	202	21	1791	36.768	25.503	28.73	20.41	15.6	11.18	297	3	0.745	9	D3KO	Cl6
542	WT	9.25	0.706255	0.179864	0.0178092		46	U1G	D3KO	Cl6	26.91	0.91	0.91	215	134.203	341.435	202.702	247	24	1765	36.768	25.503	28.73	20.41	15.6	11.18	290	3	0.744	9.25	D3KO	Cl6
543	WT	9.5	0.70248	0.174895	0.0173172		47	U1G	D3KO	Cl6	26.91	0.91	0.91	211	134.203	340.388	205.436	260	0	1771	36.768	25.503	28.73	20.41	15.6	11.18	295	3	0.724	9.5	D3KO	Cl6
544	WT	9.75	0.713461	0.185412	0.0183585		48	U1G	D3KO	Cl6	26.91	0.91	0.91	235	134.203	342.968	211.453	251	0	1782	36.768	25.503	28.73	20.41	15.6	11.18	293	3	0.87	9.75	D3KO	Cl6
545	WT	10	0.718814	0.183544	0.0181736		49	U1G	D3KO	Cl6	26.91	0.91	0.91	230	134.203	343.945	208.959	267	0	1802	36.768	25.503	28.73	20.41	15.6	11.18	293	3	0.789	10	D3KO	Cl6
546	WT	10.25	0.713029	0.177915	0.0176162		50	U1G	D3KO	Cl6	26.91	0.91	0.91	202	134.203	346.459	207.955	272	0	1795	36.768	25.503	28.73	20.41	15.6	11.18	299	3	0.701	10.25	D3KO	Cl6
547	WT	10.5	0.730971	0.190075	0.0188203		51	U1G	D3KO	Cl6	26.91	0.91	0.91	201	134.203	345.41	210.239	255	17	1785	36.768	25.503	28.73	20.41	15.6	11.18	295	3	0.717	10.5	D3KO	Cl6
548	WT	10.75	0.728882	0.192678	0.019078		52	U1G	D3KO	Cl6	26.91	0.91	0.91	200	134.203	339.595	205.919	236	15	1670	36.768	25.503	28.73	20.41	15.6	11.18	292	3	0.697	10.75	D3KO	Cl6
549	WT	11	0.725255	0.180255	0.017848		53	U1G	D3KO	Cl6	26.91	0.91	0.91	208	134.203	344.072	207.644	279	5	1821	36.768	25.503	28.73	20.41	15.6	11.18	295	3	0.734	11	D3KO	Cl6
550	WT	11.25	0.722559	0.180303	0.0178526		54	U1G	D3KO	Cl6	26.91	0.91	0.91	213	134.203	341.659	205.246	230	0	1772	36.768	25.503	28.73	20.41	15.6	11.18	292	3	0.733	11.25	D3KO	Cl6
551	WT	11.5	0.727598	0.183837	0.0182026		55	U1G	D3KO	Cl6	26.91	0.91	0.91	203	134.203	340.767	207.288	269	0	1755	36.768	25.503	28.73	20.41	15.6	11.18	292	3	0.7	11.5	D3KO	Cl6
552	WT	11.75	0.721225	0.172774	0.0171072		56	U1G	D3KO	Cl6	26.91	0.91	0.91	207	134.203	342.64	205.827	247	0	1927	36.768	25.503	28.73	20.41	15.6	11.18	293	3	0.716	11.75	D3KO	Cl6
553	WT	12	0.725725	0.181063	0.017928		57	U1G	D3KO	Cl6	26.91	0.91	0.91	235	134.203	342.71	205.742	253	21	1654	36.768	25.503	28.73	20.41	15.6	11.18	295	3	0.829	12	D3KO	Cl6
554	WT	12.25	0.739265	0.186886	0.0185045		58	U1G	D3KO	Cl6	26.91	0.91	0.91	223	134.203	341.552	205.494	235	0	1865	36.768	25.503	28.73	20.41	15.6	11.18	292	3	0.759	12.25	D3KO	Cl6
555	WT	12.5	0.741127	0.171008	0.0169323		59	U1G	D3KO	Cl6	26.91	0.91	0.91	238	134.203	341.481	206.451	268	19	1788	36.768	25.503	28.73	20.41	15.6	11.18	290	3	0.822	12.5	D3KO	Cl6
556	WT	12.75	0.735461	0.187136	0.0185292		60	U1G	D3KO	Cl6	26.91	0.91	0.91	222	134.203	340.471	204.489	291	8	1908	36.768	25.503	28.73	20.41	15.6	11.18	292	3	0.807	12.75	D3KO	Cl6
557	WT	13	0.753686	0.19808	0.0196129		61	U1G	D3KO	Cl6	26.91	0.91	0.91	239	134.203	341.636	207.715	306	19	1872	36.768	25.503	28.73	20.41	15.6	11.18	293	3	0.837	13	D3KO	Cl6
558	WT	13.25	0.746863	0.177341	0.0175594		62	U1G	D3KO	Cl6	26.91	0.91	0.91	228	134.203	340.549	204.387	237	0	1737	36.768	25.503	28.73	20.41	15.6	11.18	292	3	0.809	13.25	D3KO	Cl6
559	WT	13.5	0.748922	0.169702	0.016803		63	U1G	D3KO	Cl6	26.91	0.91	0.91	227	134.203	338.69	202.816	209	2	1819	36.768	25.503	28.73	20.41	15.6	11.18	290	3	0.849	13.5	D3KO	Cl6
560	WT	13.75	0.745735	0.178282	0.0176526		64	U1G	D3KO	Cl6	26.91	0.91	0.91	223	134.203	345.29	206.408	208	18	1817	36.768	25.503	28.73	20.41	15.6	11.18	296	3	0.763	13.75	D3KO	Cl6
561	WT	14	0.749627	0.168698	0.0167036		65	U1G	D3KO	Cl6	26.91	0.91	0.91	248	134.203	342.631	210.189	256	0	1748	36.768	25.503	28.73	20.41	15.6	11.18	291	3	0.869	14	D3KO	Cl6
562	WT	14.25	0.742471	0.174699	0.0172978		66	U1G	D3KO	Cl6	26.91	0.91	0.91	215	134.203	338.053	203.988	222	0	1728	36.768	25.503	28.73	20.41	15.6	11.18	289	3	0.77	14.25	D3KO	Cl6
563	WT	14.5	0.74299	0.161868	0.0160273		67	U1G	D3KO	Cl6	26.91	0.91	0.91	229	134.203	342.533	208.441	263	15	1921	36.768	25.503	28.73	20.41	15.6	11.18	292	3	0.788	14.5	D3KO	Cl6
564	WT	14.75	0.758108	0.176189	0.0174453		68	U1G	D3KO	Cl6	26.91	0.91	0.91	265	134.203	343.266	206.437	287	0	2048	36.768	25.503	28.73	20.41	15.6	11.18	294	3	0.932	14.75	D3KO	Cl6
565	WT	15	0.76599	0.182834	0.0181033		69	U1G	D3KO	Cl6	26.91	0.91	0.91	239	134.203	341.626	208.808	255	19	1869	36.768	25.503	28.73	20.41	15.6	11.18	292	3	0.868	15	D3KO	Cl6
566	WT	15.25	0.766069	0.179424	0.0177656		70	U1G	D3KO	Cl6	26.91	0.91	0.91	237	134.203	340.93	209.302	229	10	1958	36.768	25.503	28.73	20.41	15.6	11.18	289	3	0.85	15.25	D3KO	Cl6
567	WT	15.5	0.751441	0.167324	0.0165675		71	U1G	D3KO	Cl6	26.91	0.91	0.91	236	134.203	344.035	209.86	218	26	1785	36.768	25.503	28.73	20.41	15.6	11.18	292	3	0.847	15.5	D3KO	Cl6
568	WT	15.75	0.759912	0.182113	0.0180318		72	U1G	D3KO	Cl6	26.91	0.91	0.91	253	134.203	343.237	208.799	244	21	1755	36.768	25.503	28.73	20.41	15.6	11.18	292	3	0.908	15.75	D3KO	Cl6
569	WT	16	0.771353	0.174274	0.0172557		73	U1G	D3KO	Cl6	26.91	0.91	0.91	238	134.203	341.653	204.209	250	27	1871	36.768	25.503	28.73	20.41	15.6	11.18	292	3	0.826	16	D3KO	Cl6
570	WT	16.25	0.778451	0.184648	0.0182829		74	U1G	D3KO	Cl6	26.91	0.91	0.91	214	134.203	341.805	205.746	246	13	1898	36.768	25.503	28.73	20.41	15.6	11.18	293	3	0.743	16.25	D3KO	Cl6
571	WT	16.5	0.776176	0.189352	0.0187486		75	U1G	D3KO	Cl6	26.91	0.91	0.91	215	134.203	343.159	207.868	215	21	1797	36.768	25.503	28.73	20.41	15.6	11.18	292	3	0.77	16.5	D3KO	Cl6
572	WT	16.75	0.768961	0.184263	0.0182448		76	U1G	D3KO	Cl6	26.91	0.91	0.91	234	134.203	341.596	207.209	275	12	1749	36.768	25.503	28.73	20.41	15.6	11.18	291	3	0.817	16.75	D3KO	Cl6
573	WT	17	0.773363	0.177936	0.0176183		77	U1G	D3KO	Cl6	26.91	0.91	0.91	227	134.203	343.169	209.194	227	4	2134	36.768	25.503	28.73	20.41	15.6	11.18	293	3	0.808	17	D3KO	Cl6
574	WT	17.25	0.776853	0.181952	0.0180159		78	U1G	D3KO	Cl6	26.91	0.91	0.91	233	134.203	342.876	206.383	262	8	1786	36.768	25.503	28.73	20.41	15.6	11.18	292	3	0.807	17.25	D3KO	Cl6
575	WT	17.5	0.774598	0.178238	0.0176482		79	U1G	D3KO	Cl6	26.91	0.91	0.91	212	134.203	343.158	206.651	277	9	2024	36.768	25.503	28.73	20.41	15.6	11.18	292	3	0.726	17.5	D3KO	Cl6
576	WT	17.75	0.782637	0.181063	0.0179279		80	U1G	D3KO	Cl6	26.91	0.91	0.91	246	134.203	345.409	205.145	208	7	1826	36.768	25.503	28.73	20.41	15.6	11.18	297	3	0.823	17.75	D3KO	Cl6
577	WT	18	0.789804	0.184368	0.0182552		81	U1G	D3KO	Cl6	26.91	0.91	0.91	261	134.203	345.453	209.259	263	15	1762	36.768	25.503	28.73	20.41	15.6	11.18	295	3	0.891	18	D3KO	Cl6
578	WT	18.25	0.788451	0.181732	0.0179942		82	U1G	D3KO	Cl6	26.91	0.91	0.91	241	134.203	339.91	206.514	218	22	1946	36.768	25.503	28.73	20.41	15.6	11.18	291	3	0.868	18.25	D3KO	Cl6
579	WT	18.5	0.789843	0.18227	0.0180474		83	U1G	D3KO	Cl6	26.91	0.91	0.91	229	134.203	341.576	207.771	214	7	1944	36.768	25.503	28.73	20.41	15.6	11.18	290	3	0.811	18.5	D3KO	Cl6
580	WT	18.75	0.799098	0.173621	0.0171911		84	U1G	D3KO	Cl6	26.91	0.91	0.91	237	134.203	342.023	210.766	229	19	2079	36.768	25.503	28.73	20.41	15.6	11.18	290	3	0.818	18.75	D3KO	Cl6
581	WT	19	0.785059	0.172184	0.0170488		85	U1G	D3KO	Cl6	26.91	0.91	0.91	239	134.203	342.964	210.477	252	10	1765	36.768	25.503	28.73	20.41	15.6	11.18	291	3	0.819	19	D3KO	Cl6
582	WT	19.25	0.781588	0.171634	0.0169943		86	U1G	D3KO	Cl6	26.91	0.91	0.91	248	134.203	345.324	212.601	203	0	1889	36.768	25.503	28.73	20.41	15.6	11.18	293	3	0.844	19.25	D3KO	Cl6
583	WT	19.5	0.799127	0.181894	0.0180102		87	U1G	D3KO	Cl6	26.91	0.91	0.91	245	134.203	343.381	212.897	233	0	2003	36.768	25.503	28.73	20.41	15.6	11.18	291	3	0.867	19.5	D3KO	Cl6
584	WT	19.75	0.796686	0.173221	0.0171514		88	U1G	D3KO	Cl6	26.91	0.91	0.91	249	134.203	344.171	209.64	262	28	1990	36.768	25.503	28.73	20.41	15.6	11.18	292	3	0.903	19.75	D3KO	Cl6
585	WT	20	0.790392	0.182031	0.0180238		89	U1G	D3KO	Cl6	26.91	0.91	0.91	246	134.203	342.144	212.103	221	20	2138	36.768	25.503	28.73	20.41	15.6	11.18	289	3	0.877	20	D3KO	Cl6
586	WT	20.25	0.798039	0.173842	0.0172129		90	U1G	D3KO	Cl6	26.91	0.91	0.91	253	134.203	340.011	211.801	223	0	1950	36.768	25.503	28.73	20.41	15.6	11.18	288	3	0.876	20.25	D3KO	Cl6
587	WT	20.5	0.808314	0.180839	0.0179057		91	U1G	D3KO	Cl6	26.91	0.91	0.91	232	134.203	344.717	212.222	281	39	2086	36.768	25.503	28.73	20.41	15.6	11.18	290	3	0.839	20.5	D3KO	Cl6
588	WT	20.75	0.798578	0.171832	0.0170139		92	U1G	D3KO	Cl6	26.91	0.91	0.91	242	134.203	340.026	206.753	289	11	2058	36.768	25.503	28.73	20.41	15.6	11.18	290	3	0.827	20.75	D3KO	Cl6
589	WT	21	0.801343	0.176264	0.0174528		93	U1G	D3KO	Cl6	26.91	0.91	0.91	244	134.203	338.832	206.048	218	24	1769	36.768	25.503	28.73	20.41	15.6	11.18	288	3	0.866	21	D3KO	Cl6
590	WT	21.25	0.791951	0.178982	0.0177219		94	U1G	D3KO	Cl6	26.91	0.91	0.91	266	134.203	345.72	204.392	272	0	1750	36.768	25.503	28.73	20.41	15.6	11.18	296	3	0.938	21.25	D3KO	Cl6
591	WT	21.5	0.804167	0.170894	0.0169211		95	U1G	D3KO	Cl6	26.91	0.91	0.91	254	134.203	341.459	206.435	236	3	1887	36.768	25.503	28.73	20.41	15.6	11.18	291	3	0.883	21.5	D3KO	Cl6
592	WT	21.75	0.799265	0.174315	0.0172597		96	U1G	D3KO	Cl6	26.91	0.91	0.91	257	134.203	342.318	205.456	219	21	1907	36.768	25.503	28.73	20.41	15.6	11.18	293	3	0.906	21.75	D3KO	Cl6
593	WT	22	0.807706	0.171973	0.0170279		97	U1G	D3KO	Cl6	26.91	0.91	0.91	263	134.203	339.128	210.5	247	10	1789	36.768	25.503	28.73	20.41	15.6	11.18	288	3	0.919	22	D3KO	Cl6
594	WT	22.25	0.809696	0.165688	0.0164056		98	U1G	D3KO	Cl6	26.91	0.91	0.91	245	134.203	340.62	211.001	256	0	1887	36.768	25.503	28.73	20.41	15.6	11.18	289	3	0.862	22.25	D3KO	Cl6
595	WT	22.5	0.818814	0.182255	0.0180459		99	U1G	D3KO	Cl6	26.91	0.91	0.91	248	134.203	341.994	210.525	241	15	1686	36.768	25.503	28.73	20.41	15.6	11.18	290	3	0.881	22.5	D3KO	Cl6
596	WT	22.75	0.820314	0.180925	0.0179143		100	U1G	D3KO	Cl6	26.91	0.91	0.91	244	134.203	341.631	206.581	239	10	1729	36.768	25.503	28.73	20.41	15.6	11.18	291	3	0.89	22.75	D3KO	Cl6
597	WT	23	0.833294	0.179635	0.0177866		101	U1G	D3KO	Cl6	26.91	0.91	0.91	247	134.203	341.456	208.005	234	13	1787	36.768	25.503	28.73	20.41	15.6	11.18	291	3	0.891	23	D3KO	Cl6
598	WT	23.25	0.816088	0.177747	0.0175996		102	U1G	D3KO	Cl6	26.91	0.91	0.91	243	134.203	341.182	210.162	250	10	1921	36.768	25.503	28.73	20.41	15.6	11.18	289	3	0.883	23.25	D3KO	Cl6
599	WT	23.5	0.807863	0.163934	0.0162319		103	U1G	D3KO	Cl6	26.91	0.91	0.91	242	134.203	339.165	207.45	210	0	1964	36.768	25.503	28.73	20.41	15.6	11.18	289	3	0.871	23.5	D3KO	Cl6
600	WT	23.75	0.819176	0.163905	0.016229		104	U1G	D3KO	Cl6	26.91	0.91	0.91	232	134.203	339.722	207.245	207	9	1836	36.768	25.503	28.73	20.41	15.6	11.18	289	3	0.817	23.75	D3KO	Cl6
601	WT	24	0.814667	0.176953	0.017521		105	U1G	D3KO	Cl6	26.91	0.91	0.91	258	134.203	335.789	204.981	238	0	1846	36.768	25.503	28.73	20.41	15.6	11.18	286	3	0.974	24	D3KO	Cl6
602	WT	24.25	0.818392	0.166599	0.0164958		106	U1G	D3KO	Cl6	26.91	0.91	0.91	240	134.203	337.109	210.058	225	0	1833	36.768	25.503	28.73	20.41	15.6	11.18	286	3	0.866	24.25	D3KO	Cl6
603	WT	24.5	0.822716	0.178573	0.0176813		107	U1G	D3KO	Cl6	26.91	0.91	0.91	232	134.203	340.647	208.248	287	16	2014	36.768	25.503	28.73	20.41	15.6	11.18	288	3	0.822	24.5	D3KO	Cl6
604	WT	24.75	0.834833	0.176005	0.0174271		108	U1G	D3KO	Cl6	26.91	0.91	0.91	245	134.203	338.456	205.565	274	0	1909	36.768	25.503	28.73	20.41	15.6	11.18	289	3	0.894	24.75	D3KO	Cl6
605	WT	25	0.831618	0.168632	0.0166971		109	U1G	D3KO	Cl6	26.91	0.91	0.91	249	134.203	342.714	208.417	238	10	1745	36.768	25.503	28.73	20.41	15.6	11.18	291	3	0.885	25	D3KO	Cl6
606	WT	25.25	0.828922	0.173299	0.0171592		110	U1G	D3KO	Cl6	26.91	0.91	0.91	227	134.203	339.303	209.037	281	0	1987	36.768	25.503	28.73	20.41	15.6	11.18	288	3	0.83	25.25	D3KO	Cl6
607	WT	25.5	0.829441	0.168645	0.0166983		111	U1G	D3KO	Cl6	26.91	0.91	0.91	247	134.203	342.375	211.128	255	22	1818	36.768	25.503	28.73	20.41	15.6	11.18	290	3	0.917	25.5	D3KO	Cl6
608	WT	25.75	0.824412	0.173194	0.0171488		112	U1G	D3KO	Cl6	26.91	0.91	0.91	249	134.203	340.063	207.267	245	15	1730	36.768	25.503	28.73	20.41	15.6	11.18	292	3	0.884	25.75	D3KO	Cl6
609	WT	26	0.823863	0.174289	0.0172572		113	U1G	D3KO	Cl6	26.91	0.91	0.91	252	134.203	339.724	207.787	265	4	1866	36.768	25.503	28.73	20.41	15.6	11.18	290	3	0.886	26	D3KO	Cl6
610	WT	26.25	0.824931	0.179645	0.0177875		114	U1G	D3KO	Cl6	26.91	0.91	0.91	294	134.203	338.302	205.867	262	0	1818	36.768	25.503	28.73	20.41	15.6	11.18	289	3	1.062	26.25	D3KO	Cl6
611	WT	26.5	0.835578	0.177015	0.0175271		115	U1G	D3KO	Cl6	26.91	0.91	0.91	275	134.203	341.514	203.352	247	12	1672	36.768	25.503	28.73	20.41	15.6	11.18	292	3	0.985	26.5	D3KO	Cl6
612	WT	26.75	0.830833	0.17424	0.0172523		116	U1G	D3KO	Cl6	26.91	0.91	0.91	251	134.203	339.584	204.016	223	21	1762	36.768	25.503	28.73	20.41	15.6	11.18	289	3	0.965	26.75	D3KO	Cl6
613	WT	27	0.833775	0.175544	0.0173814		117	U1G	D3KO	Cl6	26.91	0.91	0.91	245	134.203	341.244	205.694	238	15	1930	36.768	25.503	28.73	20.41	15.6	11.18	292	3	0.89	27	D3KO	Cl6
614	WT	27.25	0.833206	0.176097	0.0174362		118	U1G	D3KO	Cl6	26.91	0.91	0.91	259	134.203	335.729	201.157	214	0	1741	36.768	25.503	28.73	20.41	15.6	11.18	286	3	0.951	27.25	D3KO	Cl6
615	WT	27.5	0.841559	0.172376	0.0170677		119	U1G	D3KO	Cl6	26.91	0.91	0.91	257	134.203	337.73	203.466	273	0	1683	36.768	25.503	28.73	20.41	15.6	11.18	289	3	0.974	27.5	D3KO	Cl6
616	WT	27.75	0.839706	0.181516	0.0179727		120	U1G	D3KO	Cl6	26.91	0.91	0.91	258	134.203	335.927	202.963	221	12	1863	36.768	25.503	28.73	20.41	15.6	11.18	286	3	0.962	27.75	D3KO	Cl6
617	WT	28	0.836676	0.175639	0.0173909		121	U1G	D3KO	Cl6	26.91	0.91	0.91	233	134.203	340.354	202.533	233	22	1720	36.768	25.503	28.73	20.41	15.6	11.18	290	3	0.847	28	D3KO	Cl6
618	WT	28.25	0.84801	0.178021	0.0176267		122	U1G	D3KO	Cl6	26.91	0.91	0.91	239	134.203	339.205	202.154	247	30	1657	36.768	25.503	28.73	20.41	15.6	11.18	290	3	0.847	28.25	D3KO	Cl6
619	WT	28.5	0.837725	0.174461	0.0172742		123	U1G	D3KO	Cl6	26.91	0.91	0.91	274	134.203	336.237	202.45	257	27	1745	36.768	25.503	28.73	20.41	15.6	11.18	287	3	1.014	28.5	D3KO	Cl6
620	WT	28.75	0.843755	0.172183	0.0170487		124	U1G	D3KO	Cl6	26.91	0.91	0.91	255	134.203	337.087	200.826	258	28	1936	36.768	25.503	28.73	20.41	15.6	11.18	290	3	0.946	28.75	D3KO	Cl6
621	WT	29	0.845863	0.171851	0.0170158		125	U1G	D3KO	Cl6	26.91	0.91	0.91	245	134.203	336.984	201.774	258	27	1729	36.768	25.503	28.73	20.41	15.6	11.18	289	3	0.884	29	D3KO	Cl6
622	WT	29.25	0.84051	0.175232	0.0173506		126	U1G	D3KO	Cl6	26.91	0.91	0.91	264	134.203	340.553	203.24	222	0	1718	36.768	25.503	28.73	20.41	15.6	11.18	294	3	0.951	29.25	D3KO	Cl6
623	WT	29.5	0.843373	0.180513	0.0178734		127	U1G	D3KO	Cl6	26.91	0.91	0.91	248	134.203	337.914	203.732	259	9	1892	36.768	25.503	28.73	20.41	15.6	11.18	290	3	0.953	29.5	D3KO	Cl6
624	WT	29.75	0.828206	0.169154	0.0167487		128	U1G	D3KO	Cl6	26.91	0.91	0.91	249	134.203	339.27	205.016	246	31	1990	36.768	25.503	28.73	20.41	15.6	11.18	292	3	0.908	29.75	D3KO	Cl6
625	WT	30	0.835775	0.172378	0.017068		129	U1G	D3KO	Cl6	26.91	0.91	0.91	276	134.203	337.612	204.374	240	15	2053	36.768	25.503	28.73	20.41	15.6	11.18	289	3	0.975	30	D3KO	Cl6
626	WT	30.25	0.830245	0.161453	0.0159862		130	U1G	D3KO	Cl6	26.91	0.91	0.91	276	134.203	337.912	202.428	267	0	1965	36.768	25.503	28.73	20.41	15.6	11.18	290	3	0.991	30.25	D3KO	Cl6
627	WT	30.5	0.830814	0.15498	0.0153453		131	U1G	D3KO	Cl6	26.91	0.91	0.91	256	134.203	336.202	202.331	215	20	1730	36.768	25.503	28.73	20.41	15.6	11.18	288	3	0.953	30.5	D3KO	Cl6
628	WT	30.75	0.840412	0.165993	0.0164357		132	U1G	D3KO	Cl6	26.91	0.91	0.91	259	134.203	336.235	203.012	242	4	1788	36.768	25.503	28.73	20.41	15.6	11.18	289	3	0.94	30.75	D3KO	Cl6
629	WT	31	0.847147	0.169459	0.016779		133	U1G	D3KO	Cl6	26.91	0.91	0.91	273	134.203	338.69	203.805	228	15	1706	36.768	25.503	28.73	20.41	15.6	11.18	290	3	0.983	31	D3KO	Cl6
630	WT	31.25	0.843216	0.172954	0.017125		134	U1G	D3KO	Cl6	26.91	0.91	0.91	248	134.203	335.936	204.749	248	0	1648	36.768	25.503	28.73	20.41	15.6	11.18	286	3	0.931	31.25	D3KO	Cl6
631	WT	31.5	0.848098	0.167557	0.0165906		135	U1G	D3KO	Cl6	26.91	0.91	0.91	264	134.203	336.429	205.049	246	10	2040	36.768	25.503	28.73	20.41	15.6	11.18	288	3	0.941	31.5	D3KO	Cl6
632	WT	31.75	0.842049	0.179811	0.0178039		136	U1G	D3KO	Cl6	26.91	0.91	0.91	275	134.203	340.492	206.841	233	3	1716	36.768	25.503	28.73	20.41	15.6	11.18	291	3	1.029	31.75	D3KO	Cl6
633	WT	32	0.840706	0.158428	0.0156867		137	U1G	D3KO	Cl6	26.91	0.91	0.91	273	134.203	340.481	207.508	180	22	1642	36.768	25.503	28.73	20.41	15.6	11.18	289	3	0.992	32	D3KO	Cl6
634	WT	32.25	0.854422	0.168024	0.0166368		138	U1G	D3KO	Cl6	26.91	0.91	0.91	266	134.203	337.516	206.672	246	0	1731	36.768	25.503	28.73	20.41	15.6	11.18	286	3	0.977	32.25	D3KO	Cl6
635	WT	32.5	0.842961	0.165967	0.0164332		139	U1G	D3KO	Cl6	26.91	0.91	0.91	292	134.203	336.641	205.319	232	0	1894	36.768	25.503	28.73	20.41	15.6	11.18	287	3	1.066	32.5	D3KO	Cl6
636	WT	32.75	0.843343	0.154871	0.0153345		140	U1G	D3KO	Cl6	26.91	0.91	0.91	222	134.203	335.388	204.291	294	13	1636	36.768	25.503	28.73	20.41	15.6	11.18	286	3	0.815	32.75	D3KO	Cl6
637	WT	33	0.853735	0.163705	0.0162092		141	U1G	D3KO	Cl6	26.91	0.91	0.91	280	134.203	337.082	205.325	208	15	1661	36.768	25.503	28.73	20.41	15.6	11.18	289	3	1.022	33	D3KO	Cl6
638	WT	33.25	0.840637	0.15826	0.0156701		142	U1G	D3KO	Cl6	26.91	0.91	0.91	254	134.203	337.136	205.421	236	0	1720	36.768	25.503	28.73	20.41	15.6	11.18	288	3	0.884	33.25	D3KO	Cl6
639	WT	33.5	0.856961	0.168859	0.0167196		143	U1G	D3KO	Cl6	26.91	0.91	0.91	273	134.203	338.734	203.48	222	14	1894	36.768	25.503	28.73	20.41	15.6	11.18	290	3	0.992	33.5	D3KO	Cl6
640	WT	33.75	0.850814	0.166989	0.0165344		144	U1G	D3KO	Cl6	26.91	0.91	0.91	238	134.203	336.407	202.782	269	0	1718	36.768	25.503	28.73	20.41	15.6	11.18	290	3	0.917	33.75	D3KO	Cl6
641	WT	34	0.845402	0.159656	0.0158083		145	U1G	D3KO	Cl6	26.91	0.91	0.91	265	134.203	336.366	204.399	251	12	1780	36.768	25.503	28.73	20.41	15.6	11.18	286	3	0.969	34	D3KO	Cl6
642	WT	34.25	0.852676	0.167515	0.0165864		146	U1G	D3KO	Cl6	26.91	0.91	0.91	258	134.203	338.231	207.644	272	0	1665	36.768	25.503	28.73	20.41	15.6	11.18	289	3	0.925	34.25	D3KO	Cl6
643	WT	34.5	0.860265	0.16584	0.0164206		147	U1G	D3KO	Cl6	26.91	0.91	0.91	261	134.203	335.552	207.309	220	12	1741	36.768	25.503	28.73	20.41	15.6	11.18	285	3	0.943	34.5	D3KO	Cl6
644	WT	34.75	0.868794	0.160008	0.0158431		148	U1G	D3KO	Cl6	26.91	0.91	0.91	265	134.203	336.926	207.11	233	5	1627	36.768	25.503	28.73	20.41	15.6	11.18	287	3	0.983	34.75	D3KO	Cl6
645	WT	35	0.862873	0.166136	0.0164499		149	U1G	D3KO	Cl6	26.91	0.91	0.91	249	134.203	335.744	203.335	261	0	1634	36.768	25.503	28.73	20.41	15.6	11.18	285	3	0.895	35	D3KO	Cl6
646	WT	35.25	0.856225	0.162626	0.0161023		150	U1G	D3KO	Cl6	26.91	0.91	0.91	248	134.203	334.943	207.641	216	1	2015	36.768	25.503	28.73	20.41	15.6	11.18	285	3	0.898	35.25	D3KO	Cl6
647	WT	35.5	0.853343	0.169675	0.0168003		151	U1G	D3KO	Cl6	26.91	0.91	0.91	264	134.203	335.118	205.596	240	17	1717	36.768	25.503	28.73	20.41	15.6	11.18	285	3	0.94	35.5	D3KO	Cl6
648	WT	35.75	0.8475	0.170536	0.0168856		152	U1G	D3KO	Cl6	26.91	0.91	0.91	264	134.203	339.274	206.394	268	0	1549	36.768	25.503	28.73	20.41	15.6	11.18	289	3	1.006	35.75	D3KO	Cl6
649	WT	36	0.852353	0.152682	0.0151178		153	U1G	D3KO	Cl6	26.91	0.91	0.91	260	134.203	340.222	206.551	244	18	1721	36.768	25.503	28.73	20.41	15.6	11.18	290	3	0.914	36	D3KO	Cl6
650	WT	36.25	0.859441	0.17054	0.016886		154	U1G	D3KO	Cl6	26.91	0.91	0.91	250	134.203	335.974	204.742	251	21	1840	36.768	25.503	28.73	20.41	15.6	11.18	284	3	0.912	36.25	D3KO	Cl6
651	WT	36.5	0.858667	0.16166	0.0160067		155	U1G	D3KO	Cl6	26.91	0.91	0.91	257	134.203	338.434	200.183	260	22	1558	36.768	25.503	28.73	20.41	15.6	11.18	290	3	0.946	36.5	D3KO	Cl6
652	WT	36.75	0.869304	0.172966	0.0171262		156	U1G	D3KO	Cl6	26.91	0.91	0.91	241	134.203	335.287	204.467	231	26	1857	36.768	25.503	28.73	20.41	15.6	11.18	289	3	0.904	36.75	D3KO	Cl6
653	WT	37	0.864912	0.170097	0.0168421		157	U1G	D3KO	Cl6	26.91	0.91	0.91	257	134.203	333.172	205.199	290	4	1669	36.768	25.503	28.73	20.41	15.6	11.18	284	3	0.919	37	D3KO	Cl6
654	WT	37.25	0.853235	0.156588	0.0155045		158	U1G	D3KO	Cl6	26.91	0.91	0.91	281	134.203	334.604	203.457	218	21	1621	36.768	25.503	28.73	20.41	15.6	11.18	284	3	1.055	37.25	D3KO	Cl6
655	WT	37.5	0.858402	0.170377	0.0168699		159	U1G	D3KO	Cl6	26.91	0.91	0.91	260	134.203	337.643	205.606	273	17	2032	36.768	25.503	28.73	20.41	15.6	11.18	287	3	0.949	37.5	D3KO	Cl6
656	WT	37.75	0.869706	0.153813	0.0152298		160	U1G	D3KO	Cl6	26.91	0.91	0.91	244	134.203	333.687	204.173	230	0	1656	36.768	25.503	28.73	20.41	15.6	11.18	283	3	0.931	37.75	D3KO	Cl6
657	WT	38	0.855647	0.152177	0.0150678		161	U1G	D3KO	Cl6	26.91	0.91	0.91	270	134.203	333.863	203.025	200	21	1774	36.768	25.503	28.73	20.41	15.6	11.18	285	3	0.963	38	D3KO	Cl6
658	WT	38.25	0.866529	0.159911	0.0158336		162	U1G	D3KO	Cl6	26.91	0.91	0.91	287	134.203	333.408	202.12	255	13	1818	36.768	25.503	28.73	20.41	15.6	11.18	284	3	1.055	38.25	D3KO	Cl6
659	WT	38.5	0.868	0.157924	0.0156368		163	U1G	D3KO	Cl6	26.91	0.91	0.91	267	134.203	336.925	202.925	222	2	1591	36.768	25.503	28.73	20.41	15.6	11.18	287	3	0.959	38.5	D3KO	Cl6
660	WT	38.75	0.858461	0.157798	0.0156243		164	U1G	D3KO	Cl6	26.91	0.91	0.91	272	134.203	333.439	201.166	201	10	1672	36.768	25.503	28.73	20.41	15.6	11.18	285	3	0.953	38.75	D3KO	Cl6
661	WT	39	0.860382	0.156382	0.0154842		165	U1G	D3KO	Cl6	26.91	0.91	0.91	263	134.203	333.652	199.588	247	21	1598	36.768	25.503	28.73	20.41	15.6	11.18	285	3	1.018	39	D3KO	Cl6
662	WT	39.25	0.847049	0.153593	0.015208		166	U1G	D3KO	Cl6	26.91	0.91	0.91	260	134.203	331.276	199.435	220	0	1684	36.768	25.503	28.73	20.41	15.6	11.18	283	3	0.972	39.25	D3KO	Cl6
663	WT	39.5	0.864882	0.157272	0.0155723		167	U1G	D3KO	Cl6	26.91	0.91	0.91	266	134.203	337.932	202.541	255	19	1731	36.768	25.503	28.73	20.41	15.6	11.18	289	3	0.968	39.5	D3KO	Cl6
664	WT	39.75	0.851167	0.163437	0.0161827		168	U1G	D3KO	Cl6	26.91	0.91	0.91	276	134.203	333.304	200.479	242	18	1645	36.768	25.503	28.73	20.41	15.6	11.18	287	3	1.002	39.75	D3KO	Cl6
665	WT	40	0.86952	0.160873	0.0159288		169	U1G	D3KO	Cl6	26.91	0.91	0.91	279	134.203	336.906	202.031	193	4	1727	36.768	25.503	28.73	20.41	15.6	11.18	290	3	0.987	40	D3KO	Cl6
666	WT	40.25	0.858255	0.173556	0.0171846		170	U1G	D3KO	Cl6	26.91	0.91	0.91	263	134.203	331.663	200.188	245	7	1779	36.768	25.503	28.73	20.41	15.6	11.18	284	3	0.965	40.25	D3KO	Cl6
667	WT	40.5	0.865137	0.162704	0.0161101		171	U1G	D3KO	Cl6	26.91	0.91	0.91	262	134.203	333.894	202.552	277	0	1707	36.768	25.503	28.73	20.41	15.6	11.18	285	3	0.968	40.5	D3KO	Cl6
668	WT	40.75	0.870637	0.176813	0.0175071		172	U1G	D3KO	Cl6	26.91	0.91	0.91	263	134.203	333.679	202.547	273	19	1716	36.768	25.503	28.73	20.41	15.6	11.18	285	3	0.96	40.75	D3KO	Cl6
669	WT	41	0.870686	0.168514	0.0166854		173	U1G	D3KO	Cl6	26.91	0.91	0.91	292	134.203	333.225	204.448	265	8	1684	36.768	25.503	28.73	20.41	15.6	11.18	285	3	1.055	41	D3KO	Cl6
670	WT	41.25	0.874471	0.171848	0.0170154		174	U1G	D3KO	Cl6	26.91	0.91	0.91	266	134.203	333.202	202.738	282	4	1710	36.768	25.503	28.73	20.41	15.6	11.18	283	3	1.015	41.25	D3KO	Cl6
671	WT	41.5	0.881725	0.168588	0.0166927		175	U1G	D3KO	Cl6	26.91	0.91	0.91	271	134.203	337.247	205.154	275	13	1957	36.768	25.503	28.73	20.41	15.6	11.18	289	3	1	41.5	D3KO	Cl6
672	WT	41.75	0.880598	0.167285	0.0165636		176	U1G	D3KO	Cl6	26.91	0.91	0.91	267	134.203	330.137	199.237	193	6	1786	36.768	25.503	28.73	20.41	15.6	11.18	282	3	0.954	41.75	D3KO	Cl6
673	WT	42	0.867863	0.15824	0.0156681		177	U1G	D3KO	Cl6	26.91	0.91	0.91	255	134.203	330.099	200.087	227	13	1776	36.768	25.503	28.73	20.41	15.6	11.18	283	3	0.955	42	D3KO	Cl6
674	WT	42.25	0.868716	0.166853	0.0165209		178	U1G	D3KO	Cl6	26.91	0.91	0.91	266	134.203	333.986	198.006	294	23	1599	36.768	25.503	28.73	20.41	15.6	11.18	287	3	0.946	42.25	D3KO	Cl6
675	WT	42.5	0.874255	0.171887	0.0170193		179	U1G	D3KO	Cl6	26.91	0.91	0.91	254	134.203	331.673	199.675	275	3	1727	36.768	25.503	28.73	20.41	15.6	11.18	284	3	0.916	42.5	D3KO	Cl6
676	WT	42.75	0.870618	0.166888	0.0165244		180	U1G	D3KO	Cl6	26.91	0.91	0.91	283	134.203	331.577	198.025	242	7	1678	36.768	25.503	28.73	20.41	15.6	11.18	286	3	1.031	42.75	D3KO	Cl6
677	WT	43	0.887686	0.164926	0.0163301		181	U1G	D3KO	Cl6	26.91	0.91	0.91	248	134.203	334.196	202.716	245	11	1622	36.768	25.503	28.73	20.41	15.6	11.18	286	3	0.919	43	D3KO	Cl6
678	WT	43.25	0.879559	0.168104	0.0166448		182	U1G	D3KO	Cl6	26.91	0.91	0.91	274	134.203	334.406	198.785	245	0	1698	36.768	25.503	28.73	20.41	15.6	11.18	287	3	0.985	43.25	D3KO	Cl6
679	WT	43.5	0.878157	0.160814	0.015923		183	U1G	D3KO	Cl6	26.91	0.91	0.91	234	134.203	330.801	201.519	255	0	1604	36.768	25.503	28.73	20.41	15.6	11.18	281	3	0.899	43.5	D3KO	Cl6
680	WT	43.75	0.879	0.162407	0.0160807		184	U1G	D3KO	Cl6	26.91	0.91	0.91	264	134.203	330.829	202.933	206	3	1715	36.768	25.503	28.73	20.41	15.6	11.18	282	3	0.993	43.75	D3KO	Cl6
681	WT	44	0.875922	0.1716	0.016991		185	U1G	D3KO	Cl6	26.91	0.91	0.91	257	134.203	327.729	197.947	225	14	2021	36.768	25.503	28.73	20.41	15.6	11.18	280	3	0.978	44	D3KO	Cl6
682	WT	44.25	0.881941	0.1706	0.0168919		186	U1G	D3KO	Cl6	26.91	0.91	0.91	250	134.203	326.972	196.574	265	4	1583	36.768	25.503	28.73	20.41	15.6	11.18	282	3	0.942	44.25	D3KO	Cl6
683	WT	44.5	0.880029	0.153401	0.0151889		187	U1G	D3KO	Cl6	26.91	0.91	0.91	237	134.203	330.971	201.133	265	0	1724	36.768	25.503	28.73	20.41	15.6	11.18	283	3	0.85	44.5	D3KO	Cl6
684	WT	44.75	0.878569	0.16867	0.0167009		188	U1G	D3KO	Cl6	26.91	0.91	0.91	276	134.203	331.805	200.472	298	2	1777	36.768	25.503	28.73	20.41	15.6	11.18	287	3	1.006	44.75	D3KO	Cl6
685	WT	45	0.881676	0.165245	0.0163617		189	U1G	D3KO	Cl6	26.91	0.91	0.91	241	134.203	330.501	198.18	239	0	1575	36.768	25.503	28.73	20.41	15.6	11.18	284	3	0.882	45	D3KO	Cl6
686	WT	45.25	0.863069	0.162942	0.0161336		190	U1G	D3KO	Cl6	26.91	0.91	0.91	244	134.203	332.959	201.767	253	0	1896	36.768	25.503	28.73	20.41	15.6	11.18	283	3	0.9	45.25	D3KO	Cl6
687	WT	45.5	0.881775	0.173114	0.0171408		191	U1G	D3KO	Cl6	26.91	0.91	0.91	252	134.203	333.691	199.82	268	0	1630	36.768	25.503	28.73	20.41	15.6	11.18	286	3	0.932	45.5	D3KO	Cl6
688	WT	45.75	0.881824	0.160672	0.0159089		192	U1G	D3KO	Cl6	26.91	0.91	0.91	255	134.203	331.555	200.476	227	0	1941	36.768	25.503	28.73	20.41	15.6	11.18	284	3	0.92	45.75	D3KO	Cl6
689	WT	46	0.87801	0.159341	0.0157771		193	U1G	D3KO	Cl6	26.91	0.91	0.91	247	134.203	327.796	197.266	205	0	1684	36.768	25.503	28.73	20.41	15.6	11.18	282	3	0.966	46	D3KO	Cl6
690	WT	46.25	0.869745	0.15982	0.0158246		194	U1G	D3KO	Cl6	26.91	0.91	0.91	245	134.203	328.568	199.674	281	2	1823	36.768	25.503	28.73	20.41	15.6	11.18	281	3	0.901	46.25	D3KO	Cl6
691	WT	46.5	0.875255	0.159566	0.0157994		195	U1G	D3KO	Cl6	26.91	0.91	0.91	247	134.203	326.328	199.568	221	0	1792	36.768	25.503	28.73	20.41	15.6	11.18	277	3	0.932	46.5	D3KO	Cl6
692	WT	46.75	0.876392	0.163656	0.0162044		196	U1G	D3KO	Cl6	26.91	0.91	0.91	270	134.203	330.257	198.923	204	0	1570	36.768	25.503	28.73	20.41	15.6	11.18	284	3	0.967	46.75	D3KO	Cl6
693	WT	47	0.87152	0.159076	0.0157509		197	U1G	D3KO	Cl6	26.91	0.91	0.91	263	134.203	328.604	200.3	195	0	1725	36.768	25.503	28.73	20.41	15.6	11.18	281	3	0.95	47	D3KO	Cl6
694	WT	47.25	0.877608	0.1627	0.0161097		198	U1G	D3KO	Cl6	26.91	0.91	0.91	241	134.203	326.796	196.388	217	0	1779	36.768	25.503	28.73	20.41	15.6	11.18	281	3	0.91	47.25	D3KO	Cl6
695	WT	47.5	0.883127	0.167065	0.0165419		199	U1G	D3KO	Cl6	26.91	0.91	0.91	251	134.203	326.376	196.099	182	0	1958	36.768	25.503	28.73	20.41	15.6	11.18	282	3	0.952	47.5	D3KO	Cl6
696	WT	47.75	0.87498	0.154475	0.0152954		200	U1G	D3KO	Cl6	26.91	0.91	0.91	260	134.203	324.129	199.182	234	10	1894	36.768	25.503	28.73	20.41	15.6	11.18	277	3	0.995	47.75	D3KO	Cl6
697	WT	48	0.886667	0.152227	0.0150727		201	U1G	D3KO	Cl6	26.91	0.91	0.91	252	134.203	327.176	197.252	276	2	1691	36.768	25.503	28.73	20.41	15.6	11.18	280	3	0.934	48	D3KO	Cl6
698	WT	48.25	0.86348	0.147486	0.0146033		202	U1G	D3KO	Cl6	26.91	0.91	0.91	266	134.203	324.091	196.455	206	0	1678	36.768	25.503	28.73	20.41	15.6	11.18	278	3	0.994	48.25	D3KO	Cl6
699	WT	48.5	0.885784	0.162815	0.0161211		203	U1G	D3KO	Cl6	26.91	0.91	0.91	258	134.203	326.337	197.409	256	0	1911	36.768	25.503	28.73	20.41	15.6	11.18	277	3	0.957	48.5	D3KO	Cl6
700	WT	48.75	0.881098	0.166729	0.0165087		204	U1G	D3KO	Cl6	26.91	0.91	0.91	252	134.203	328.962	199.565	264	0	2008	36.768	25.503	28.73	20.41	15.6	11.18	281	3	0.926	48.75	D3KO	Cl6
701	WT	49	0.873186	0.15818	0.0156621		205	U1G	D3KO	Cl6	26.91	0.91	0.91	260	134.203	324.401	194.92	261	0	1660	36.768	25.503	28.73	20.41	15.6	11.18	279	3	0.957	49	D3KO	Cl6
702	WT	49.25	0.883392	0.165062	0.0163436		206	U1G	D3KO	Cl6	26.91	0.91	0.91	261	134.203	326.19	196.473	211	0	1667	36.768	25.503	28.73	20.41	15.6	11.18	281	3	0.986	49.25	D3KO	Cl6
703	WT	49.5	0.871539	0.161033	0.0159446		207	U1G	D3KO	Cl6	26.91	0.91	0.91	253	134.203	327.869	197.171	220	0	1856	36.768	25.503	28.73	20.41	15.6	11.18	280	3	0.928	49.5	D3KO	Cl6
704	WT	49.75	0.887559	0.153568	0.0152055		208	U1G	D3KO	Cl6	26.91	0.91	0.91	245	134.203	327.783	199.395	254	9	1599	36.768	25.503	28.73	20.41	15.6	11.18	280	3	0.908	49.75	D3KO	Cl6
705	WT	50	0.887578	0.157336	0.0155786		209	U1G	D3KO	Cl6	26.91	0.91	0.91	230	134.203	331.12	197.055	239	6	1786	36.768	25.503	28.73	20.41	15.6	11.18	284	3	0.867	50	D3KO	Cl6
706	WT	50.25	0.875853	0.161563	0.0159971		210	U1G	D3KO	Cl6	26.91	0.91	0.91	263	134.203	327.499	198.442	246	0	1855	36.768	25.503	28.73	20.41	15.6	11.18	283	3	0.994	50.25	D3KO	Cl6
707	WT	50.5	0.87999	0.14764	0.0146185		211	U1G	D3KO	Cl6	26.91	0.91	0.91	254	134.203	326.239	195.418	278	0	1711	36.768	25.503	28.73	20.41	15.6	11.18	280	3	0.933	50.5	D3KO	Cl6
708	WT	50.75	0.883765	0.146484	0.0145041		212	U1G	D3KO	Cl6	26.91	0.91	0.91	271	134.203	327.1	196.455	230	0	1686	36.768	25.503	28.73	20.41	15.6	11.18	281	3	1.015	50.75	D3KO	Cl6
709	WT	51	0.886735	0.158043	0.0156486		213	U1G	D3KO	Cl6	26.91	0.91	0.91	253	134.203	322.263	195.419	315	0	1807	36.768	25.503	28.73	20.41	15.6	11.18	276	3	0.974	51	D3KO	Cl6
710	WT	51.25	0.899441	0.160982	0.0159396		214	U1G	D3KO	Cl6	26.91	0.91	0.91	264	134.203	327.701	197.468	240	0	1640	36.768	25.503	28.73	20.41	15.6	11.18	281	3	0.988	51.25	D3KO	Cl6
711	WT	51.5	0.882608	0.150393	0.0148912		215	U1G	D3KO	Cl6	26.91	0.91	0.91	266	134.203	328.426	200.266	257	0	1754	36.768	25.503	28.73	20.41	15.6	11.18	282	3	0.958	51.5	D3KO	Cl6
712	WT	51.75	0.882098	0.148526	0.0147063		216	U1G	D3KO	Cl6	26.91	0.91	0.91	253	134.203	324.781	196.443	246	0	1654	36.768	25.503	28.73	20.41	15.6	11.18	278	3	0.961	51.75	D3KO	Cl6
713	WT	52	0.898	0.161432	0.0159841		217	U1G	D3KO	Cl6	26.91	0.91	0.91	266	134.203	327.058	197.238	203	0	1699	36.768	25.503	28.73	20.41	15.6	11.18	282	3	0.989	52	D3KO	Cl6
714	WT	52.25	0.893382	0.167484	0.0165834		218	U1G	D3KO	Cl6	26.91	0.91	0.91	261	134.203	329.99	197.738	269	7	1637	36.768	25.503	28.73	20.41	15.6	11.18	283	3	0.963	52.25	D3KO	Cl6
715	WT	52.5	0.907549	0.168363	0.0166704		219	U1G	D3KO	Cl6	26.91	0.91	0.91	268	134.203	330.09	197.153	241	0	1677	36.768	25.503	28.73	20.41	15.6	11.18	283	3	1.007	52.5	D3KO	Cl6
716	WT	52.75	0.881608	0.156382	0.0154842		220	U1G	D3KO	Cl6	26.91	0.91	0.91	277	134.203	330.385	196.106	227	0	1689	36.768	25.503	28.73	20.41	15.6	11.18	283	3	1.036	52.75	D3KO	Cl6
717	WT	53	0.899804	0.160972	0.0159386		221	U1G	D3KO	Cl6	26.91	0.91	0.91	245	134.203	327.619	194.651	222	0	1612	36.768	25.503	28.73	20.41	15.6	11.18	282	3	0.902	53	D3KO	Cl6
718	WT	53.25	0.890853	0.153173	0.0151664		222	U1G	D3KO	Cl6	26.91	0.91	0.91	271	134.203	329.258	197.99	260	0	1787	36.768	25.503	28.73	20.41	15.6	11.18	281	3	1.002	53.25	D3KO	Cl6
719	WT	53.5	0.882578	0.152774	0.0151268		223	U1G	D3KO	Cl6	26.91	0.91	0.91	277	134.203	330.574	196.224	261	0	1670	36.768	25.503	28.73	20.41	15.6	11.18	284	3	1.031	53.5	D3KO	Cl6
720	WT	53.75	0.890186	0.151539	0.0150046		224	U1G	D3KO	Cl6	26.91	0.91	0.91	274	134.203	326.221	193.138	252	0	1539	36.768	25.503	28.73	20.41	15.6	11.18	281	3	1.013	53.75	D3KO	Cl6
721	WT	54	0.893667	0.150684	0.0149199		225	U1G	D3KO	Cl6	26.91	0.91	0.91	254	134.203	326.404	195.442	273	0	1613	36.768	25.503	28.73	20.41	15.6	11.18	280	3	0.965	54	D3KO	Cl6
722	WT	54.25	0.893167	0.164156	0.0162538		226	U1G	D3KO	Cl6	26.91	0.91	0.91	265	134.203	326.543	194.535	198	0	1599	36.768	25.503	28.73	20.41	15.6	11.18	282	3	0.982	54.25	D3KO	Cl6
723	WT	54.5	0.885078	0.145465	0.0144032		227	U1G	D3KO	Cl6	26.91	0.91	0.91	266	134.203	323.987	193.752	263	0	1719	36.768	25.503	28.73	20.41	15.6	11.18	277	3	1.005	54.5	D3KO	Cl6
724	WT	54.75	0.888167	0.149198	0.0147728		228	U1G	D3KO	Cl6	26.91	0.91	0.91	259	134.203	325.648	196.997	230	0	1759	36.768	25.503	28.73	20.41	15.6	11.18	279	3	1.038	54.75	D3KO	Cl6
725	WT	55	0.883941	0.149311	0.014784		229	U1G	D3KO	Cl6	26.91	0.91	0.91	250	134.203	325.35	193.955	198	0	1675	36.768	25.503	28.73	20.41	15.6	11.18	280	3	0.968	55	D3KO	Cl6
726	WT	55.25	0.881108	0.16546	0.0163829		230	U1G	D3KO	Cl6	26.91	0.91	0.91	262	134.203	327.782	196.733	274	7	1659	36.768	25.503	28.73	20.41	15.6	11.18	280	3	0.986	55.25	D3KO	Cl6
727	WT	55.5	0.893088	0.153984	0.0152467		231	U1G	D3KO	Cl6	26.91	0.91	0.91	287	134.203	330.099	197.373	260	9	1662	36.768	25.503	28.73	20.41	15.6	11.18	285	3	1.087	55.5	D3KO	Cl6
728	WT	55.75	0.878314	0.157353	0.0155802		232	U1G	D3KO	Cl6	26.91	0.91	0.91	273	134.203	326.518	196.02	247	0	1667	36.768	25.503	28.73	20.41	15.6	11.18	280	3	1.027	55.75	D3KO	Cl6
729	WT	56	0.887265	0.155509	0.0153977		233	U1G	D3KO	Cl6	26.91	0.91	0.91	279	134.203	331.081	195.824	309	0	1623	36.768	25.503	28.73	20.41	15.6	11.18	285	3	1.032	56	D3KO	Cl6
730	WT	56.25	0.895569	0.156999	0.0155452		234	U1G	D3KO	Cl6	26.91	0.91	0.91	274	134.203	325.673	194.673	207	0	1718	36.768	25.503	28.73	20.41	15.6	11.18	280	3	0.986	56.25	D3KO	Cl6
731	WT	56.5	0.896676	0.153442	0.015193		235	U1G	D3KO	Cl6	26.91	0.91	0.91	272	134.203	327.993	194.107	248	0	1668	36.768	25.503	28.73	20.41	15.6	11.18	284	3	1.044	56.5	D3KO	Cl6
732	WT	56.75	0.894118	0.17406	0.0172345		236	U1G	D3KO	Cl6	26.91	0.91	0.91	283	134.203	332.93	196.074	197	11	1930	36.768	25.503	28.73	20.41	15.6	11.18	288	3	1.093	56.75	D3KO	Cl6
733	WT	57	0.87998	0.151006	0.0149518		237	U1G	D3KO	Cl6	26.91	0.91	0.91	290	134.203	327.253	196.672	236	0	1725	36.768	25.503	28.73	20.41	15.6	11.18	281	3	1.092	57	D3KO	Cl6
734	WT	57.25	0.878755	0.145321	0.0143889		238	U1G	D3KO	Cl6	26.91	0.91	0.91	261	134.203	327.011	193.521	241	0	1794	36.768	25.503	28.73	20.41	15.6	11.18	283	3	1.009	57.25	D3KO	Cl6
735	WT	57.5	0.885775	0.159728	0.0158154		239	U1G	D3KO	Cl6	26.91	0.91	0.91	264	134.203	324.56	195.902	187	2	1701	36.768	25.503	28.73	20.41	15.6	11.18	278	3	1.005	57.5	D3KO	Cl6
736	WT	57.75	0.894324	0.156082	0.0154544		240	U1G	D3KO	Cl6	26.91	0.91	0.91	266	134.203	325.225	197.44	205	2	1752	36.768	25.503	28.73	20.41	15.6	11.18	278	3	0.993	57.75	D3KO	Cl6
737	WT	58	0.891382	0.160004	0.0158428		241	U1G	D3KO	Cl6	26.91	0.91	0.91	261	134.203	325.893	197.734	221	0	1683	36.768	25.503	28.73	20.41	15.6	11.18	281	3	0.965	58	D3KO	Cl6
738	WT	58.25	0.902647	0.166125	0.0164489		242	U1G	D3KO	Cl6	26.91	0.91	0.91	248	134.203	324.891	195.785	237	0	1814	36.768	25.503	28.73	20.41	15.6	11.18	279	3	0.95	58.25	D3KO	Cl6
739	WT	58.5	0.883637	0.160451	0.015887		243	U1G	D3KO	Cl6	26.91	0.91	0.91	223	134.203	326.496	197.273	244	11	1651	36.768	25.503	28.73	20.41	15.6	11.18	280	3	0.853	58.5	D3KO	Cl6
740	WT	58.75	0.893186	0.153655	0.0152141		244	U1G	D3KO	Cl6	26.91	0.91	0.91	266	134.203	326.941	196.203	234	0	1733	36.768	25.503	28.73	20.41	15.6	11.18	281	3	1.02	58.75	D3KO	Cl6
741	WT	59	0.89998	0.158538	0.0156976		245	U1G	D3KO	Cl6	26.91	0.91	0.91	239	134.203	326.914	198.113	227	0	1628	36.768	25.503	28.73	20.41	15.6	11.18	280	3	0.917	59	D3KO	Cl6
742	WT	59.25	0.88502	0.141932	0.0140534		246	U1G	D3KO	Cl6	26.91	0.91	0.91	271	134.203	326.44	195.07	251	9	1709	36.768	25.503	28.73	20.41	15.6	11.18	281	3	0.996	59.25	D3KO	Cl6
743	WT	59.5	0.906686	0.159565	0.0157993		247	U1G	D3KO	Cl6	26.91	0.91	0.91	276	134.203	328.627	200.713	229	5	1832	36.768	25.503	28.73	20.41	15.6	11.18	282	3	1.033	59.5	D3KO	Cl6
744	WT	59.75	0.884147	0.154003	0.0152485		248	U1G	D3KO	Cl6	26.91	0.91	0.91	299	134.203	323.949	195.529	229	4	1641	36.768	25.503	28.73	20.41	15.6	11.18	277	3	1.149	59.75	D3KO	Cl6
							1	U1G	D3KO	Cl6	26.91	0.91	0.91	288	216.32	208.867	128.729	174	0	1453	37.74	26.826	29.38	17.68	16.64	17.55	184	4	1.057	-2	D3KO	Cl6
							2	U1G	D3KO	Cl6	26.91	0.91	0.91	246	216.32	198.819	121.129	175	0	1232	37.74	26.826	29.38	17.68	16.64	17.55	176	4	0.964	-1.75	D3KO	Cl6
x <- seq(0,59.75, 0.25)							3	U1G	D3KO	Cl6	26.91	0.91	0.91	269	216.32	195.494	116.526	142	0	1146	37.74	26.826	29.38	17.68	16.64	17.55	173	4	1.021	-1.5	D3KO	Cl6
y <- seq(0,1)							4	U1G	D3KO	Cl6	26.91	0.91	0.91	235	216.32	190.629	116.071	137	0	1065	37.74	26.826	29.38	17.68	16.64	17.55	169	4	0.915	-1.25	D3KO	Cl6
							5	U1G	D3KO	Cl6	26.91	0.91	0.91	267	216.32	190.462	116.311	173	0	1184	37.74	26.826	29.38	17.68	16.64	17.55	169	4	1.003	-1	D3KO	Cl6
#D3KO fitting curve equation							6	U1G	D3KO	Cl6	26.91	0.91	0.91	272	216.32	192.299	115.69	146	0	1162	37.74	26.826	29.38	17.68	16.64	17.55	171	4	1.027	-0.75	D3KO	Cl6
							7	U1G	D3KO	Cl6	26.91	0.91	0.91	268	216.32	190.647	114.975	138	0	1396	37.74	26.826	29.38	17.68	16.64	17.55	169	4	1.021	-0.5	D3KO	Cl6
y = 0.68130 * (1 - exp(-0.0086471 * x))+(1 - 0.68130) * (1 - exp(-0.13352 * x)) + 0.20141							8	U1G	D3KO	Cl6	26.91	0.91	0.91	255	216.32	190.005	114.426	134	0	1173	37.74	26.826	29.38	17.68	16.64	17.55	168	4	0.987	-0.25	D3KO	Cl6
							9	U1G	D3KO	Cl6	26.91	0.91	0.91	61	216.32	183.469	112.907	134	0	1109	37.74	26.826	29.38	17.68	16.64	17.55	163	4	0.145	0	D3KO	Cl6
							10	U1G	D3KO	Cl6	26.91	0.91	0.91	71	216.32	185.204	113.714	153	0	1148	37.74	26.826	29.38	17.68	16.64	17.55	163	4	0.167	0.25	D3KO	Cl6
#T12CM fitting curve equation							11	U1G	D3KO	Cl6	26.91	0.91	0.91	90	216.32	184.017	112.336	143	0	1057	37.74	26.826	29.38	17.68	16.64	17.55	164	4	0.253	0.5	D3KO	Cl6
							12	U1G	D3KO	Cl6	26.91	0.91	0.91	78	216.32	186.301	112.839	123	0	1169	37.74	26.826	29.38	17.68	16.64	17.55	165	4	0.193	0.75	D3KO	Cl6
y = 0.65543 * (1 - exp(-0.0086876 * x))+(1 - 0.65543) * (1 - exp(-0.12728 * x)) + 0.21952							13	U1G	D3KO	Cl6	26.91	0.91	0.91	70	216.32	184.715	112.655	138	0	1070	37.74	26.826	29.38	17.68	16.64	17.55	164	4	0.182	1	D3KO	Cl6
							14	U1G	D3KO	Cl6	26.91	0.91	0.91	83	216.32	181.287	111.715	136	0	1098	37.74	26.826	29.38	17.68	16.64	17.55	159	4	0.224	1.25	D3KO	Cl6
							15	U1G	D3KO	Cl6	26.91	0.91	0.91	78	216.32	182.326	113.225	135	0	1147	37.74	26.826	29.38	17.68	16.64	17.55	161	4	0.223	1.5	D3KO	Cl6
#WT fitting curve equation							16	U1G	D3KO	Cl6	26.91	0.91	0.91	92	216.32	184.164	112.018	130	0	1040	37.74	26.826	29.38	17.68	16.64	17.55	164	4	0.243	1.75	D3KO	Cl6
							17	U1G	D3KO	Cl6	26.91	0.91	0.91	93	216.32	184.164	111.695	121	0	1233	37.74	26.826	29.38	17.68	16.64	17.55	163	4	0.258	2	D3KO	Cl6
y = 0.65790 * (1 - exp(-0.0039598 * x))+(1 - 0.65790) * (1 - exp(-0.15583 * x)) + 0.42365							18	U1G	D3KO	Cl6	26.91	0.91	0.91	91	216.32	181.9	112.022	124	0	1069	37.74	26.826	29.38	17.68	16.64	17.55	161	4	0.276	2.25	D3KO	Cl6
							19	U1G	D3KO	Cl6	26.91	0.91	0.91	91	216.32	181.608	112.409	114	0	1223	37.74	26.826	29.38	17.68	16.64	17.55	161	4	0.27	2.5	D3KO	Cl6
							20	U1G	D3KO	Cl6	26.91	0.91	0.91	97	216.32	183.927	112.867	130	0	1093	37.74	26.826	29.38	17.68	16.64	17.55	162	4	0.284	2.75	D3KO	Cl6
							21	U1G	D3KO	Cl6	26.91	0.91	0.91	111	216.32	187.909	113.887	148	0	1178	37.74	26.826	29.38	17.68	16.64	17.55	167	4	0.292	3	D3KO	Cl6
							22	U1G	D3KO	Cl6	26.91	0.91	0.91	90	216.32	183.796	113.926	125	0	1079	37.74	26.826	29.38	17.68	16.64	17.55	163	4	0.273	3.25	D3KO	Cl6
							23	U1G	D3KO	Cl6	26.91	0.91	0.91	94	216.32	182.133	111.622	125	0	1072	37.74	26.826	29.38	17.68	16.64	17.55	161	4	0.279	3.5	D3KO	Cl6
							24	U1G	D3KO	Cl6	26.91	0.91	0.91	102	216.32	182.236	112.541	127	0	1085	37.74	26.826	29.38	17.68	16.64	17.55	161	4	0.329	3.75	D3KO	Cl6
							25	U1G	D3KO	Cl6	26.91	0.91	0.91	83	216.32	181.46	111.722	150	0	1020	37.74	26.826	29.38	17.68	16.64	17.55	161	4	0.24	4	D3KO	Cl6
							26	U1G	D3KO	Cl6	26.91	0.91	0.91	101	216.32	184.338	113.322	150	0	1132	37.74	26.826	29.38	17.68	16.64	17.55	162	4	0.322	4.25	D3KO	Cl6
							27	U1G	D3KO	Cl6	26.91	0.91	0.91	94	216.32	180.642	112.296	146	0	1267	37.74	26.826	29.38	17.68	16.64	17.55	160	4	0.304	4.5	D3KO	Cl6
							28	U1G	D3KO	Cl6	26.91	0.91	0.91	117	216.32	182.227	112.021	161	0	1095	37.74	26.826	29.38	17.68	16.64	17.55	161	4	0.372	4.75	D3KO	Cl6
							29	U1G	D3KO	Cl6	26.91	0.91	0.91	104	216.32	183.61	113.046	129	0	1176	37.74	26.826	29.38	17.68	16.64	17.55	162	4	0.343	5	D3KO	Cl6
							30	U1G	D3KO	Cl6	26.91	0.91	0.91	99	216.32	183.294	110.905	161	0	1119	37.74	26.826	29.38	17.68	16.64	17.55	163	4	0.307	5.25	D3KO	Cl6
							31	U1G	D3KO	Cl6	26.91	0.91	0.91	112	216.32	183.034	110.929	135	0	1093	37.74	26.826	29.38	17.68	16.64	17.55	162	4	0.355	5.5	D3KO	Cl6
							32	U1G	D3KO	Cl6	26.91	0.91	0.91	115	216.32	182.909	109.952	144	0	1012	37.74	26.826	29.38	17.68	16.64	17.55	162	4	0.373	5.75	D3KO	Cl6
							33	U1G	D3KO	Cl6	26.91	0.91	0.91	105	216.32	182.937	111.989	123	0	1182	37.74	26.826	29.38	17.68	16.64	17.55	162	4	0.316	6	D3KO	Cl6
							34	U1G	D3KO	Cl6	26.91	0.91	0.91	123	216.32	185.139	112.563	155	0	1270	37.74	26.826	29.38	17.68	16.64	17.55	164	4	0.411	6.25	D3KO	Cl6
							35	U1G	D3KO	Cl6	26.91	0.91	0.91	134	216.32	184.979	113.489	149	0	1218	37.74	26.826	29.38	17.68	16.64	17.55	164	4	0.418	6.5	D3KO	Cl6
							36	U1G	D3KO	Cl6	26.91	0.91	0.91	122	216.32	181.233	110.96	133	0	1131	37.74	26.826	29.38	17.68	16.64	17.55	160	4	0.39	6.75	D3KO	Cl6
							37	U1G	D3KO	Cl6	26.91	0.91	0.91	137	216.32	183.253	112.632	122	0	1128	37.74	26.826	29.38	17.68	16.64	17.55	162	4	0.454	7	D3KO	Cl6
							38	U1G	D3KO	Cl6	26.91	0.91	0.91	144	216.32	184.701	111.278	125	0	1212	37.74	26.826	29.38	17.68	16.64	17.55	164	4	0.459	7.25	D3KO	Cl6
							39	U1G	D3KO	Cl6	26.91	0.91	0.91	141	216.32	182.608	111.32	171	0	1152	37.74	26.826	29.38	17.68	16.64	17.55	163	4	0.449	7.5	D3KO	Cl6
							40	U1G	D3KO	Cl6	26.91	0.91	0.91	134	216.32	181.015	110.66	121	0	1189	37.74	26.826	29.38	17.68	16.64	17.55	161	4	0.463	7.75	D3KO	Cl6
							41	U1G	D3KO	Cl6	26.91	0.91	0.91	121	216.32	181.861	111.781	138	0	1335	37.74	26.826	29.38	17.68	16.64	17.55	160	4	0.402	8	D3KO	Cl6
							42	U1G	D3KO	Cl6	26.91	0.91	0.91	133	216.32	183.838	111.014	150	0	1109	37.74	26.826	29.38	17.68	16.64	17.55	163	4	0.444	8.25	D3KO	Cl6
							43	U1G	D3KO	Cl6	26.91	0.91	0.91	139	216.32	181.893	110.925	121	0	1148	37.74	26.826	29.38	17.68	16.64	17.55	162	4	0.498	8.5	D3KO	Cl6
							44	U1G	D3KO	Cl6	26.91	0.91	0.91	125	216.32	179.376	111.658	140	0	1112	37.74	26.826	29.38	17.68	16.64	17.55	158	4	0.42	8.75	D3KO	Cl6
							45	U1G	D3KO	Cl6	26.91	0.91	0.91	125	216.32	180.849	111.735	139	0	1210	37.74	26.826	29.38	17.68	16.64	17.55	160	4	0.447	9	D3KO	Cl6
							46	U1G	D3KO	Cl6	26.91	0.91	0.91	129	216.32	184.474	110.653	136	0	1214	37.74	26.826	29.38	17.68	16.64	17.55	163	4	0.439	9.25	D3KO	Cl6
							47	U1G	D3KO	Cl6	26.91	0.91	0.91	135	216.32	179.694	110.306	139	0	1023	37.74	26.826	29.38	17.68	16.64	17.55	160	4	0.474	9.5	D3KO	Cl6
							48	U1G	D3KO	Cl6	26.91	0.91	0.91	140	216.32	181.059	111.576	124	0	1193	37.74	26.826	29.38	17.68	16.64	17.55	162	4	0.499	9.75	D3KO	Cl6
							49	U1G	D3KO	Cl6	26.91	0.91	0.91	119	216.32	183.61	112.816	115	0	1044	37.74	26.826	29.38	17.68	16.64	17.55	162	4	0.415	10	D3KO	Cl6
							50	U1G	D3KO	Cl6	26.91	0.91	0.91	120	216.32	181.448	111.398	129	0	1043	37.74	26.826	29.38	17.68	16.64	17.55	161	4	0.417	10.25	D3KO	Cl6
							51	U1G	D3KO	Cl6	26.91	0.91	0.91	116	216.32	178.38	111.715	149	0	1161	37.74	26.826	29.38	17.68	16.64	17.55	157	4	0.392	10.5	D3KO	Cl6
							52	U1G	D3KO	Cl6	26.91	0.91	0.91	121	216.32	181.998	110.989	135	0	1118	37.74	26.826	29.38	17.68	16.64	17.55	161	4	0.438	10.75	D3KO	Cl6
							53	U1G	D3KO	Cl6	26.91	0.91	0.91	153	216.32	183.98	111.646	104	0	1288	37.74	26.826	29.38	17.68	16.64	17.55	162	4	0.537	11	D3KO	Cl6
							54	U1G	D3KO	Cl6	26.91	0.91	0.91	143	216.32	181.286	110.277	131	0	1033	37.74	26.826	29.38	17.68	16.64	17.55	162	4	0.486	11.25	D3KO	Cl6
							55	U1G	D3KO	Cl6	26.91	0.91	0.91	151	216.32	182.244	110.808	125	0	1090	37.74	26.826	29.38	17.68	16.64	17.55	161	4	0.509	11.5	D3KO	Cl6
							56	U1G	D3KO	Cl6	26.91	0.91	0.91	157	216.32	181.184	110.752	135	0	1043	37.74	26.826	29.38	17.68	16.64	17.55	161	4	0.553	11.75	D3KO	Cl6
							57	U1G	D3KO	Cl6	26.91	0.91	0.91	137	216.32	182.512	110.31	120	0	1173	37.74	26.826	29.38	17.68	16.64	17.55	162	4	0.48	12	D3KO	Cl6
							58	U1G	D3KO	Cl6	26.91	0.91	0.91	180	216.32	181.528	111.274	154	0	1056	37.74	26.826	29.38	17.68	16.64	17.55	161	4	0.632	12.25	D3KO	Cl6
							59	U1G	D3KO	Cl6	26.91	0.91	0.91	149	216.32	182.145	111.398	132	0	1172	37.74	26.826	29.38	17.68	16.64	17.55	162	4	0.56	12.5	D3KO	Cl6
							60	U1G	D3KO	Cl6	26.91	0.91	0.91	169	216.32	182.444	111.828	134	0	1019	37.74	26.826	29.38	17.68	16.64	17.55	162	4	0.617	12.75	D3KO	Cl6
							61	U1G	D3KO	Cl6	26.91	0.91	0.91	168	216.32	182.222	111.968	132	0	1084	37.74	26.826	29.38	17.68	16.64	17.55	161	4	0.589	13	D3KO	Cl6
							62	U1G	D3KO	Cl6	26.91	0.91	0.91	186	216.32	182.4	111.328	133	0	1120	37.74	26.826	29.38	17.68	16.64	17.55	163	4	0.629	13.25	D3KO	Cl6
							63	U1G	D3KO	Cl6	26.91	0.91	0.91	179	216.32	183.263	109.197	124	0	1254	37.74	26.826	29.38	17.68	16.64	17.55	163	4	0.622	13.5	D3KO	Cl6
							64	U1G	D3KO	Cl6	26.91	0.91	0.91	168	216.32	181.6	112.511	146	0	1287	37.74	26.826	29.38	17.68	16.64	17.55	161	4	0.628	13.75	D3KO	Cl6
							65	U1G	D3KO	Cl6	26.91	0.91	0.91	172	216.32	183.105	110.221	140	0	1242	37.74	26.826	29.38	17.68	16.64	17.55	163	4	0.637	14	D3KO	Cl6
							66	U1G	D3KO	Cl6	26.91	0.91	0.91	179	216.32	182.721	110.68	136	0	1049	37.74	26.826	29.38	17.68	16.64	17.55	163	4	0.619	14.25	D3KO	Cl6
							67	U1G	D3KO	Cl6	26.91	0.91	0.91	158	216.32	182.38	111.715	147	0	961	37.74	26.826	29.38	17.68	16.64	17.55	162	4	0.557	14.5	D3KO	Cl6
							68	U1G	D3KO	Cl6	26.91	0.91	0.91	157	216.32	183.799	112.227	146	0	1043	37.74	26.826	29.38	17.68	16.64	17.55	161	4	0.545	14.75	D3KO	Cl6
							69	U1G	D3KO	Cl6	26.91	0.91	0.91	164	216.32	181.994	111.283	175	0	1076	37.74	26.826	29.38	17.68	16.64	17.55	161	4	0.579	15	D3KO	Cl6
							70	U1G	D3KO	Cl6	26.91	0.91	0.91	153	216.32	180.22	111.804	152	0	1028	37.74	26.826	29.38	17.68	16.64	17.55	160	4	0.603	15.25	D3KO	Cl6
							71	U1G	D3KO	Cl6	26.91	0.91	0.91	187	216.32	183.093	112.266	106	0	1278	37.74	26.826	29.38	17.68	16.64	17.55	162	4	0.665	15.5	D3KO	Cl6
							72	U1G	D3KO	Cl6	26.91	0.91	0.91	193	216.32	184.634	114.212	160	0	1106	37.74	26.826	29.38	17.68	16.64	17.55	162	4	0.661	15.75	D3KO	Cl6
							73	U1G	D3KO	Cl6	26.91	0.91	0.91	156	216.32	184.836	112.369	150	0	1142	37.74	26.826	29.38	17.68	16.64	17.55	164	4	0.603	16	D3KO	Cl6
							74	U1G	D3KO	Cl6	26.91	0.91	0.91	160	216.32	181.924	112.373	129	0	1227	37.74	26.826	29.38	17.68	16.64	17.55	161	4	0.559	16.25	D3KO	Cl6
							75	U1G	D3KO	Cl6	26.91	0.91	0.91	150	216.32	181.134	111.449	136	0	1181	37.74	26.826	29.38	17.68	16.64	17.55	161	4	0.576	16.5	D3KO	Cl6
							76	U1G	D3KO	Cl6	26.91	0.91	0.91	153	216.32	179.541	112.588	120	0	1228	37.74	26.826	29.38	17.68	16.64	17.55	159	4	0.588	16.75	D3KO	Cl6
							77	U1G	D3KO	Cl6	26.91	0.91	0.91	176	216.32	182.389	112.772	119	0	1194	37.74	26.826	29.38	17.68	16.64	17.55	162	4	0.669	17	D3KO	Cl6
							78	U1G	D3KO	Cl6	26.91	0.91	0.91	165	216.32	179.481	111.932	131	0	1095	37.74	26.826	29.38	17.68	16.64	17.55	158	4	0.59	17.25	D3KO	Cl6
							79	U1G	D3KO	Cl6	26.91	0.91	0.91	152	216.32	178.293	110.801	109	0	1161	37.74	26.826	29.38	17.68	16.64	17.55	157	4	0.589	17.5	D3KO	Cl6
							80	U1G	D3KO	Cl6	26.91	0.91	0.91	172	216.32	182.675	110.613	130	0	1147	37.74	26.826	29.38	17.68	16.64	17.55	162	4	0.663	17.75	D3KO	Cl6
							81	U1G	D3KO	Cl6	26.91	0.91	0.91	159	216.32	178.663	110.499	139	0	1272	37.74	26.826	29.38	17.68	16.64	17.55	157	4	0.586	18	D3KO	Cl6
							82	U1G	D3KO	Cl6	26.91	0.91	0.91	167	216.32	178.361	110.694	132	0	1174	37.74	26.826	29.38	17.68	16.64	17.55	158	4	0.625	18.25	D3KO	Cl6
							83	U1G	D3KO	Cl6	26.91	0.91	0.91	151	216.32	179.893	110.521	115	0	1074	37.74	26.826	29.38	17.68	16.64	17.55	159	4	0.61	18.5	D3KO	Cl6
							84	U1G	D3KO	Cl6	26.91	0.91	0.91	167	216.32	179.69	109.69	120	0	1054	37.74	26.826	29.38	17.68	16.64	17.55	159	4	0.644	18.75	D3KO	Cl6
							85	U1G	D3KO	Cl6	26.91	0.91	0.91	205	216.32	180.732	111.845	126	0	1051	37.74	26.826	29.38	17.68	16.64	17.55	159	4	0.741	19	D3KO	Cl6
							86	U1G	D3KO	Cl6	26.91	0.91	0.91	167	216.32	179.195	109.907	148	0	1064	37.74	26.826	29.38	17.68	16.64	17.55	158	4	0.637	19.25	D3KO	Cl6
							87	U1G	D3KO	Cl6	26.91	0.91	0.91	171	216.32	177.944	110.625	131	0	1285	37.74	26.826	29.38	17.68	16.64	17.55	158	4	0.659	19.5	D3KO	Cl6
							88	U1G	D3KO	Cl6	26.91	0.91	0.91	157	216.32	177.25	109.196	124	0	1130	37.74	26.826	29.38	17.68	16.64	17.55	157	4	0.594	19.75	D3KO	Cl6
							89	U1G	D3KO	Cl6	26.91	0.91	0.91	192	216.32	177.251	110.842	116	0	1224	37.74	26.826	29.38	17.68	16.64	17.55	157	4	0.721	20	D3KO	Cl6
							90	U1G	D3KO	Cl6	26.91	0.91	0.91	192	216.32	178.845	110.208	126	0	1051	37.74	26.826	29.38	17.68	16.64	17.55	157	4	0.711	20.25	D3KO	Cl6
							91	U1G	D3KO	Cl6	26.91	0.91	0.91	173	216.32	179.464	108.599	139	0	1197	37.74	26.826	29.38	17.68	16.64	17.55	159	4	0.652	20.5	D3KO	Cl6
							92	U1G	D3KO	Cl6	26.91	0.91	0.91	168	216.32	179.81	109.186	104	0	1015	37.74	26.826	29.38	17.68	16.64	17.55	160	4	0.673	20.75	D3KO	Cl6
							93	U1G	D3KO	Cl6	26.91	0.91	0.91	165	216.32	179.667	109.522	137	0	1143	37.74	26.826	29.38	17.68	16.64	17.55	159	4	0.682	21	D3KO	Cl6
							94	U1G	D3KO	Cl6	26.91	0.91	0.91	182	216.32	179.654	108.915	107	0	1214	37.74	26.826	29.38	17.68	16.64	17.55	160	4	0.721	21.25	D3KO	Cl6
							95	U1G	D3KO	Cl6	26.91	0.91	0.91	178	216.32	177.867	107.841	123	0	1025	37.74	26.826	29.38	17.68	16.64	17.55	158	4	0.749	21.5	D3KO	Cl6
							96	U1G	D3KO	Cl6	26.91	0.91	0.91	182	216.32	179.321	109.343	120	0	1054	37.74	26.826	29.38	17.68	16.64	17.55	159	4	0.727	21.75	D3KO	Cl6
							97	U1G	D3KO	Cl6	26.91	0.91	0.91	175	216.32	177.87	109.415	142	0	1045	37.74	26.826	29.38	17.68	16.64	17.55	157	4	0.694	22	D3KO	Cl6
							98	U1G	D3KO	Cl6	26.91	0.91	0.91	199	216.32	177.951	108.76	111	0	1064	37.74	26.826	29.38	17.68	16.64	17.55	159	4	0.764	22.25	D3KO	Cl6
							99	U1G	D3KO	Cl6	26.91	0.91	0.91	183	216.32	178.556	108.388	107	0	1126	37.74	26.826	29.38	17.68	16.64	17.55	159	4	0.711	22.5	D3KO	Cl6
							100	U1G	D3KO	Cl6	26.91	0.91	0.91	180	216.32	177.408	108.918	110	0	977	37.74	26.826	29.38	17.68	16.64	17.55	157	4	0.72	22.75	D3KO	Cl6
							101	U1G	D3KO	Cl6	26.91	0.91	0.91	177	216.32	179.689	110.468	111	0	1029	37.74	26.826	29.38	17.68	16.64	17.55	159	4	0.699	23	D3KO	Cl6
							102	U1G	D3KO	Cl6	26.91	0.91	0.91	189	216.32	179.593	107.988	121	0	1075	37.74	26.826	29.38	17.68	16.64	17.55	160	4	0.723	23.25	D3KO	Cl6
							103	U1G	D3KO	Cl6	26.91	0.91	0.91	190	216.32	174.905	108.503	145	0	972	37.74	26.826	29.38	17.68	16.64	17.55	155	4	0.763	23.5	D3KO	Cl6
							104	U1G	D3KO	Cl6	26.91	0.91	0.91	179	216.32	177.478	107.527	130	0	978	37.74	26.826	29.38	17.68	16.64	17.55	157	4	0.716	23.75	D3KO	Cl6
							105	U1G	D3KO	Cl6	26.91	0.91	0.91	195	216.32	177.34	109.686	124	0	1116	37.74	26.826	29.38	17.68	16.64	17.55	156	4	0.749	24	D3KO	Cl6
							106	U1G	D3KO	Cl6	26.91	0.91	0.91	160	216.32	176.681	105.684	122	0	1026	37.74	26.826	29.38	17.68	16.64	17.55	156	4	0.649	24.25	D3KO	Cl6
							107	U1G	D3KO	Cl6	26.91	0.91	0.91	189	216.32	179.619	108.175	153	0	1156	37.74	26.826	29.38	17.68	16.64	17.55	159	4	0.711	24.5	D3KO	Cl6
							108	U1G	D3KO	Cl6	26.91	0.91	0.91	181	216.32	178.032	108.888	131	0	1038	37.74	26.826	29.38	17.68	16.64	17.55	158	4	0.678	24.75	D3KO	Cl6
							109	U1G	D3KO	Cl6	26.91	0.91	0.91	167	216.32	178.527	108.492	145	0	1096	37.74	26.826	29.38	17.68	16.64	17.55	158	4	0.653	25	D3KO	Cl6
							110	U1G	D3KO	Cl6	26.91	0.91	0.91	176	216.32	176.5	105.918	107	0	1068	37.74	26.826	29.38	17.68	16.64	17.55	157	4	0.708	25.25	D3KO	Cl6
							111	U1G	D3KO	Cl6	26.91	0.91	0.91	170	216.32	176.699	107.939	142	0	1155	37.74	26.826	29.38	17.68	16.64	17.55	157	4	0.668	25.5	D3KO	Cl6
							112	U1G	D3KO	Cl6	26.91	0.91	0.91	172	216.32	179.483	107.634	140	0	1094	37.74	26.826	29.38	17.68	16.64	17.55	159	4	0.717	25.75	D3KO	Cl6
							113	U1G	D3KO	Cl6	26.91	0.91	0.91	192	216.32	181.423	108.621	120	0	1098	37.74	26.826	29.38	17.68	16.64	17.55	162	4	0.708	26	D3KO	Cl6
							114	U1G	D3KO	Cl6	26.91	0.91	0.91	202	216.32	178.009	110.302	126	0	1139	37.74	26.826	29.38	17.68	16.64	17.55	157	4	0.736	26.25	D3KO	Cl6
							115	U1G	D3KO	Cl6	26.91	0.91	0.91	171	216.32	177.282	109.262	161	0	1238	37.74	26.826	29.38	17.68	16.64	17.55	157	4	0.715	26.5	D3KO	Cl6
							116	U1G	D3KO	Cl6	26.91	0.91	0.91	186	216.32	179.785	111.786	140	0	1163	37.74	26.826	29.38	17.68	16.64	17.55	159	4	0.75	26.75	D3KO	Cl6
							117	U1G	D3KO	Cl6	26.91	0.91	0.91	192	216.32	177.873	111.145	137	0	1084	37.74	26.826	29.38	17.68	16.64	17.55	157	4	0.772	27	D3KO	Cl6
							118	U1G	D3KO	Cl6	26.91	0.91	0.91	183	216.32	181.932	110.786	114	0	1185	37.74	26.826	29.38	17.68	16.64	17.55	162	4	0.74	27.25	D3KO	Cl6
							119	U1G	D3KO	Cl6	26.91	0.91	0.91	181	216.32	176.438	109.436	131	0	1128	37.74	26.826	29.38	17.68	16.64	17.55	156	4	0.745	27.5	D3KO	Cl6
							120	U1G	D3KO	Cl6	26.91	0.91	0.91	176	216.32	181.636	110.94	143	0	1213	37.74	26.826	29.38	17.68	16.64	17.55	160	4	0.746	27.75	D3KO	Cl6
							121	U1G	D3KO	Cl6	26.91	0.91	0.91	175	216.32	176.834	109.951	144	0	1045	37.74	26.826	29.38	17.68	16.64	17.55	157	4	0.689	28	D3KO	Cl6
							122	U1G	D3KO	Cl6	26.91	0.91	0.91	174	216.32	179.622	108.804	141	0	1071	37.74	26.826	29.38	17.68	16.64	17.55	159	4	0.657	28.25	D3KO	Cl6
							123	U1G	D3KO	Cl6	26.91	0.91	0.91	166	216.32	177.556	109.593	133	0	1039	37.74	26.826	29.38	17.68	16.64	17.55	157	4	0.682	28.5	D3KO	Cl6
							124	U1G	D3KO	Cl6	26.91	0.91	0.91	177	216.32	180.178	110.374	163	0	1038	37.74	26.826	29.38	17.68	16.64	17.55	160	4	0.681	28.75	D3KO	Cl6
							125	U1G	D3KO	Cl6	26.91	0.91	0.91	171	216.32	179.606	109.328	138	0	1167	37.74	26.826	29.38	17.68	16.64	17.55	159	4	0.648	29	D3KO	Cl6
							126	U1G	D3KO	Cl6	26.91	0.91	0.91	158	216.32	177.874	108.179	120	0	1060	37.74	26.826	29.38	17.68	16.64	17.55	158	4	0.644	29.25	D3KO	Cl6
							127	U1G	D3KO	Cl6	26.91	0.91	0.91	183	216.32	179.026	112.302	164	0	1121	37.74	26.826	29.38	17.68	16.64	17.55	158	4	0.697	29.5	D3KO	Cl6
							128	U1G	D3KO	Cl6	26.91	0.91	0.91	185	216.32	180.473	109.4	116	0	1115	37.74	26.826	29.38	17.68	16.64	17.55	161	4	0.682	29.75	D3KO	Cl6
							129	U1G	D3KO	Cl6	26.91	0.91	0.91	181	216.32	179.25	109.489	132	0	1114	37.74	26.826	29.38	17.68	16.64	17.55	159	4	0.659	30	D3KO	Cl6
							130	U1G	D3KO	Cl6	26.91	0.91	0.91	174	216.32	176.529	109.595	106	0	1020	37.74	26.826	29.38	17.68	16.64	17.55	156	4	0.717	30.25	D3KO	Cl6
							131	U1G	D3KO	Cl6	26.91	0.91	0.91	185	216.32	180.06	109.02	138	0	1024	37.74	26.826	29.38	17.68	16.64	17.55	159	4	0.727	30.5	D3KO	Cl6
							132	U1G	D3KO	Cl6	26.91	0.91	0.91	176	216.32	175.761	110.738	132	0	1186	37.74	26.826	29.38	17.68	16.64	17.55	154	4	0.681	30.75	D3KO	Cl6
							133	U1G	D3KO	Cl6	26.91	0.91	0.91	182	216.32	174.829	109.832	133	0	1093	37.74	26.826	29.38	17.68	16.64	17.55	153	4	0.752	31	D3KO	Cl6
							134	U1G	D3KO	Cl6	26.91	0.91	0.91	183	216.32	176.372	107.893	104	0	1115	37.74	26.826	29.38	17.68	16.64	17.55	157	4	0.702	31.25	D3KO	Cl6
							135	U1G	D3KO	Cl6	26.91	0.91	0.91	166	216.32	175.128	110.46	150	0	1321	37.74	26.826	29.38	17.68	16.64	17.55	154	4	0.661	31.5	D3KO	Cl6
							136	U1G	D3KO	Cl6	26.91	0.91	0.91	190	216.32	178.098	109.239	147	0	1208	37.74	26.826	29.38	17.68	16.64	17.55	157	4	0.738	31.75	D3KO	Cl6
							137	U1G	D3KO	Cl6	26.91	0.91	0.91	173	216.32	178.207	108.098	141	0	1110	37.74	26.826	29.38	17.68	16.64	17.55	157	4	0.647	32	D3KO	Cl6
							138	U1G	D3KO	Cl6	26.91	0.91	0.91	184	216.32	177.278	107.289	137	0	1146	37.74	26.826	29.38	17.68	16.64	17.55	157	4	0.76	32.25	D3KO	Cl6
							139	U1G	D3KO	Cl6	26.91	0.91	0.91	186	216.32	175.167	108.938	141	0	1122	37.74	26.826	29.38	17.68	16.64	17.55	154	4	0.752	32.5	D3KO	Cl6
							140	U1G	D3KO	Cl6	26.91	0.91	0.91	184	216.32	176.285	109.084	155	0	1061	37.74	26.826	29.38	17.68	16.64	17.55	156	4	0.754	32.75	D3KO	Cl6
							141	U1G	D3KO	Cl6	26.91	0.91	0.91	196	216.32	174.163	109.467	125	0	1207	37.74	26.826	29.38	17.68	16.64	17.55	153	4	0.724	33	D3KO	Cl6
							142	U1G	D3KO	Cl6	26.91	0.91	0.91	171	216.32	175.203	107.605	141	0	1098	37.74	26.826	29.38	17.68	16.64	17.55	155	4	0.68	33.25	D3KO	Cl6
							143	U1G	D3KO	Cl6	26.91	0.91	0.91	164	216.32	177.452	107.347	108	0	1131	37.74	26.826	29.38	17.68	16.64	17.55	158	4	0.67	33.5	D3KO	Cl6
							144	U1G	D3KO	Cl6	26.91	0.91	0.91	172	216.32	176.87	109.964	106	0	1159	37.74	26.826	29.38	17.68	16.64	17.55	156	4	0.686	33.75	D3KO	Cl6
							145	U1G	D3KO	Cl6	26.91	0.91	0.91	177	216.32	180.549	108.592	137	0	1092	37.74	26.826	29.38	17.68	16.64	17.55	160	4	0.687	34	D3KO	Cl6
							146	U1G	D3KO	Cl6	26.91	0.91	0.91	180	216.32	176.018	107.236	120	0	1029	37.74	26.826	29.38	17.68	16.64	17.55	155	4	0.718	34.25	D3KO	Cl6
							147	U1G	D3KO	Cl6	26.91	0.91	0.91	171	216.32	176.342	109.047	141	0	1119	37.74	26.826	29.38	17.68	16.64	17.55	157	4	0.674	34.5	D3KO	Cl6
							148	U1G	D3KO	Cl6	26.91	0.91	0.91	192	216.32	174.935	106.369	155	0	1137	37.74	26.826	29.38	17.68	16.64	17.55	155	4	0.785	34.75	D3KO	Cl6
							149	U1G	D3KO	Cl6	26.91	0.91	0.91	181	216.32	175.014	107.06	129	0	1154	37.74	26.826	29.38	17.68	16.64	17.55	155	4	0.706	35	D3KO	Cl6
							150	U1G	D3KO	Cl6	26.91	0.91	0.91	175	216.32	177.84	108.422	138	0	1114	37.74	26.826	29.38	17.68	16.64	17.55	157	4	0.69	35.25	D3KO	Cl6
							151	U1G	D3KO	Cl6	26.91	0.91	0.91	190	216.32	176.151	107.099	141	0	1150	37.74	26.826	29.38	17.68	16.64	17.55	156	4	0.776	35.5	D3KO	Cl6
							152	U1G	D3KO	Cl6	26.91	0.91	0.91	204	216.32	177.946	108.655	133	0	1146	37.74	26.826	29.38	17.68	16.64	17.55	158	4	0.779	35.75	D3KO	Cl6
							153	U1G	D3KO	Cl6	26.91	0.91	0.91	188	216.32	176.109	108.772	136	0	1082	37.74	26.826	29.38	17.68	16.64	17.55	156	4	0.733	36	D3KO	Cl6
							154	U1G	D3KO	Cl6	26.91	0.91	0.91	190	216.32	178.628	106.906	143	0	1198	37.74	26.826	29.38	17.68	16.64	17.55	159	4	0.757	36.25	D3KO	Cl6
							155	U1G	D3KO	Cl6	26.91	0.91	0.91	196	216.32	175.687	106.384	139	0	1129	37.74	26.826	29.38	17.68	16.64	17.55	156	4	0.763	36.5	D3KO	Cl6
							156	U1G	D3KO	Cl6	26.91	0.91	0.91	165	216.32	178.701	107.227	162	0	1043	37.74	26.826	29.38	17.68	16.64	17.55	159	4	0.666	36.75	D3KO	Cl6
							157	U1G	D3KO	Cl6	26.91	0.91	0.91	185	216.32	176.349	107.453	138	0	1224	37.74	26.826	29.38	17.68	16.64	17.55	156	4	0.756	37	D3KO	Cl6
							158	U1G	D3KO	Cl6	26.91	0.91	0.91	192	216.32	176.178	110.487	109	0	1084	37.74	26.826	29.38	17.68	16.64	17.55	157	4	0.736	37.25	D3KO	Cl6
							159	U1G	D3KO	Cl6	26.91	0.91	0.91	183	216.32	173.816	108.709	151	0	1124	37.74	26.826	29.38	17.68	16.64	17.55	154	4	0.751	37.5	D3KO	Cl6
							160	U1G	D3KO	Cl6	26.91	0.91	0.91	180	216.32	176.516	105.952	127	0	988	37.74	26.826	29.38	17.68	16.64	17.55	157	4	0.734	37.75	D3KO	Cl6
							161	U1G	D3KO	Cl6	26.91	0.91	0.91	178	216.32	172.234	105.651	142	0	1048	37.74	26.826	29.38	17.68	16.64	17.55	152	4	0.712	38	D3KO	Cl6
							162	U1G	D3KO	Cl6	26.91	0.91	0.91	187	216.32	173.591	107.491	107	0	1080	37.74	26.826	29.38	17.68	16.64	17.55	154	4	0.757	38.25	D3KO	Cl6
							163	U1G	D3KO	Cl6	26.91	0.91	0.91	202	216.32	175.356	108.489	116	0	1098	37.74	26.826	29.38	17.68	16.64	17.55	155	4	0.81	38.5	D3KO	Cl6
							164	U1G	D3KO	Cl6	26.91	0.91	0.91	192	216.32	174.625	106.552	125	0	1071	37.74	26.826	29.38	17.68	16.64	17.55	154	4	0.811	38.75	D3KO	Cl6
							165	U1G	D3KO	Cl6	26.91	0.91	0.91	191	216.32	176.048	107.773	139	0	1011	37.74	26.826	29.38	17.68	16.64	17.55	156	4	0.811	39	D3KO	Cl6
							166	U1G	D3KO	Cl6	26.91	0.91	0.91	230	216.32	175.972	106.56	116	0	1090	37.74	26.826	29.38	17.68	16.64	17.55	157	4	0.823	39.25	D3KO	Cl6
							167	U1G	D3KO	Cl6	26.91	0.91	0.91	202	216.32	177.694	109.038	140	0	982	37.74	26.826	29.38	17.68	16.64	17.55	157	4	0.78	39.5	D3KO	Cl6
							168	U1G	D3KO	Cl6	26.91	0.91	0.91	188	216.32	176.289	107.68	124	0	991	37.74	26.826	29.38	17.68	16.64	17.55	156	4	0.74	39.75	D3KO	Cl6
							169	U1G	D3KO	Cl6	26.91	0.91	0.91	184	216.32	175.907	107.231	131	0	1037	37.74	26.826	29.38	17.68	16.64	17.55	156	4	0.687	40	D3KO	Cl6
							170	U1G	D3KO	Cl6	26.91	0.91	0.91	204	216.32	176.87	109.557	125	0	1126	37.74	26.826	29.38	17.68	16.64	17.55	157	4	0.821	40.25	D3KO	Cl6
							171	U1G	D3KO	Cl6	26.91	0.91	0.91	190	216.32	177.439	109.663	123	0	1130	37.74	26.826	29.38	17.68	16.64	17.55	157	4	0.733	40.5	D3KO	Cl6
							172	U1G	D3KO	Cl6	26.91	0.91	0.91	209	216.32	174.706	110.282	133	0	1129	37.74	26.826	29.38	17.68	16.64	17.55	154	4	0.812	40.75	D3KO	Cl6
							173	U1G	D3KO	Cl6	26.91	0.91	0.91	165	216.32	176.359	108.189	119	0	1009	37.74	26.826	29.38	17.68	16.64	17.55	156	4	0.703	41	D3KO	Cl6
							174	U1G	D3KO	Cl6	26.91	0.91	0.91	195	216.32	175.199	107.834	133	0	1081	37.74	26.826	29.38	17.68	16.64	17.55	155	4	0.777	41.25	D3KO	Cl6
							175	U1G	D3KO	Cl6	26.91	0.91	0.91	178	216.32	179.044	108.184	151	0	1149	37.74	26.826	29.38	17.68	16.64	17.55	158	4	0.685	41.5	D3KO	Cl6
							176	U1G	D3KO	Cl6	26.91	0.91	0.91	188	216.32	174.493	108.344	172	0	1037	37.74	26.826	29.38	17.68	16.64	17.55	154	4	0.772	41.75	D3KO	Cl6
							177	U1G	D3KO	Cl6	26.91	0.91	0.91	199	216.32	176.891	109.882	105	0	1094	37.74	26.826	29.38	17.68	16.64	17.55	157	4	0.803	42	D3KO	Cl6
							178	U1G	D3KO	Cl6	26.91	0.91	0.91	216	216.32	175.748	109.077	128	0	1032	37.74	26.826	29.38	17.68	16.64	17.55	156	4	0.828	42.25	D3KO	Cl6
							179	U1G	D3KO	Cl6	26.91	0.91	0.91	187	216.32	176.293	107.704	135	0	1037	37.74	26.826	29.38	17.68	16.64	17.55	156	4	0.786	42.5	D3KO	Cl6
							180	U1G	D3KO	Cl6	26.91	0.91	0.91	195	216.32	174.523	108.795	132	0	1170	37.74	26.826	29.38	17.68	16.64	17.55	155	4	0.858	42.75	D3KO	Cl6
							181	U1G	D3KO	Cl6	26.91	0.91	0.91	197	216.32	174.958	107.932	144	0	1010	37.74	26.826	29.38	17.68	16.64	17.55	155	4	0.832	43	D3KO	Cl6
							182	U1G	D3KO	Cl6	26.91	0.91	0.91	198	216.32	175.054	107.399	127	0	1086	37.74	26.826	29.38	17.68	16.64	17.55	155	4	0.826	43.25	D3KO	Cl6
							183	U1G	D3KO	Cl6	26.91	0.91	0.91	166	216.32	171.214	106.483	113	0	1149	37.74	26.826	29.38	17.68	16.64	17.55	152	4	0.712	43.5	D3KO	Cl6
							184	U1G	D3KO	Cl6	26.91	0.91	0.91	182	216.32	173.969	107.687	136	0	1189	37.74	26.826	29.38	17.68	16.64	17.55	154	4	0.758	43.75	D3KO	Cl6
							185	U1G	D3KO	Cl6	26.91	0.91	0.91	195	216.32	172.765	106.924	115	0	1204	37.74	26.826	29.38	17.68	16.64	17.55	153	4	0.813	44	D3KO	Cl6
							186	U1G	D3KO	Cl6	26.91	0.91	0.91	181	216.32	178.982	108.247	142	0	1113	37.74	26.826	29.38	17.68	16.64	17.55	159	4	0.746	44.25	D3KO	Cl6
							187	U1G	D3KO	Cl6	26.91	0.91	0.91	180	216.32	175.104	107.928	146	0	1025	37.74	26.826	29.38	17.68	16.64	17.55	155	4	0.76	44.5	D3KO	Cl6
							188	U1G	D3KO	Cl6	26.91	0.91	0.91	209	216.32	173.956	106.69	170	0	981	37.74	26.826	29.38	17.68	16.64	17.55	155	4	0.887	44.75	D3KO	Cl6
							189	U1G	D3KO	Cl6	26.91	0.91	0.91	167	216.32	175.535	106.876	143	0	988	37.74	26.826	29.38	17.68	16.64	17.55	156	4	0.708	45	D3KO	Cl6
							190	U1G	D3KO	Cl6	26.91	0.91	0.91	178	216.32	177.333	108.513	161	0	1121	37.74	26.826	29.38	17.68	16.64	17.55	158	4	0.832	45.25	D3KO	Cl6
							191	U1G	D3KO	Cl6	26.91	0.91	0.91	164	216.32	174.629	109.152	121	0	1072	37.74	26.826	29.38	17.68	16.64	17.55	154	4	0.706	45.5	D3KO	Cl6
							192	U1G	D3KO	Cl6	26.91	0.91	0.91	184	216.32	171.559	107.665	120	0	945	37.74	26.826	29.38	17.68	16.64	17.55	151	4	0.752	45.75	D3KO	Cl6
							193	U1G	D3KO	Cl6	26.91	0.91	0.91	180	216.32	174.444	109.102	138	0	1127	37.74	26.826	29.38	17.68	16.64	17.55	153	4	0.725	46	D3KO	Cl6
							194	U1G	D3KO	Cl6	26.91	0.91	0.91	208	216.32	172.955	106.055	134	0	993	37.74	26.826	29.38	17.68	16.64	17.55	152	4	0.857	46.25	D3KO	Cl6
							195	U1G	D3KO	Cl6	26.91	0.91	0.91	199	216.32	175.248	105.972	140	0	1098	37.74	26.826	29.38	17.68	16.64	17.55	156	4	0.846	46.5	D3KO	Cl6
							196	U1G	D3KO	Cl6	26.91	0.91	0.91	203	216.32	178.72	107.234	134	0	1012	37.74	26.826	29.38	17.68	16.64	17.55	159	4	0.78	46.75	D3KO	Cl6
							197	U1G	D3KO	Cl6	26.91	0.91	0.91	187	216.32	173.063	105.256	139	0	1095	37.74	26.826	29.38	17.68	16.64	17.55	153	4	0.83	47	D3KO	Cl6
							198	U1G	D3KO	Cl6	26.91	0.91	0.91	204	216.32	175.233	107.913	137	0	973	37.74	26.826	29.38	17.68	16.64	17.55	154	4	0.833	47.25	D3KO	Cl6
							199	U1G	D3KO	Cl6	26.91	0.91	0.91	206	216.32	177.304	106.03	114	0	985	37.74	26.826	29.38	17.68	16.64	17.55	157	4	0.894	47.5	D3KO	Cl6
							200	U1G	D3KO	Cl6	26.91	0.91	0.91	219	216.32	175.019	105.602	111	0	1093	37.74	26.826	29.38	17.68	16.64	17.55	156	4	0.821	47.75	D3KO	Cl6
							201	U1G	D3KO	Cl6	26.91	0.91	0.91	216	216.32	174.95	106.903	113	0	1099	37.74	26.826	29.38	17.68	16.64	17.55	156	4	0.872	48	D3KO	Cl6
							202	U1G	D3KO	Cl6	26.91	0.91	0.91	191	216.32	173.139	105.979	115	0	1058	37.74	26.826	29.38	17.68	16.64	17.55	154	4	0.77	48.25	D3KO	Cl6
							203	U1G	D3KO	Cl6	26.91	0.91	0.91	205	216.32	176.973	106.692	137	0	1124	37.74	26.826	29.38	17.68	16.64	17.55	158	4	0.848	48.5	D3KO	Cl6
							204	U1G	D3KO	Cl6	26.91	0.91	0.91	187	216.32	175.162	106.394	147	0	1118	37.74	26.826	29.38	17.68	16.64	17.55	155	4	0.806	48.75	D3KO	Cl6
							205	U1G	D3KO	Cl6	26.91	0.91	0.91	210	216.32	174.556	105.931	153	0	969	37.74	26.826	29.38	17.68	16.64	17.55	155	4	0.862	49	D3KO	Cl6
							206	U1G	D3KO	Cl6	26.91	0.91	0.91	211	216.32	173.69	106.465	140	0	1128	37.74	26.826	29.38	17.68	16.64	17.55	154	4	0.859	49.25	D3KO	Cl6
							207	U1G	D3KO	Cl6	26.91	0.91	0.91	202	216.32	179.335	109.125	154	0	1075	37.74	26.826	29.38	17.68	16.64	17.55	159	4	0.843	49.5	D3KO	Cl6
							208	U1G	D3KO	Cl6	26.91	0.91	0.91	189	216.32	176.846	106.432	139	0	1069	37.74	26.826	29.38	17.68	16.64	17.55	157	4	0.827	49.75	D3KO	Cl6
							209	U1G	D3KO	Cl6	26.91	0.91	0.91	208	216.32	175.175	105.898	119	0	1120	37.74	26.826	29.38	17.68	16.64	17.55	155	4	0.883	50	D3KO	Cl6
							210	U1G	D3KO	Cl6	26.91	0.91	0.91	176	216.32	170.599	107.368	143	0	1206	37.74	26.826	29.38	17.68	16.64	17.55	150	4	0.809	50.25	D3KO	Cl6
							211	U1G	D3KO	Cl6	26.91	0.91	0.91	199	216.32	175.119	105.741	139	0	1078	37.74	26.826	29.38	17.68	16.64	17.55	156	4	0.851	50.5	D3KO	Cl6
							212	U1G	D3KO	Cl6	26.91	0.91	0.91	168	216.32	175.212	105.504	141	0	972	37.74	26.826	29.38	17.68	16.64	17.55	156	4	0.742	50.75	D3KO	Cl6
							213	U1G	D3KO	Cl6	26.91	0.91	0.91	196	216.32	172.699	105.846	146	0	1075	37.74	26.826	29.38	17.68	16.64	17.55	153	4	0.78	51	D3KO	Cl6
							214	U1G	D3KO	Cl6	26.91	0.91	0.91	190	216.32	175.814	106.675	154	0	1025	37.74	26.826	29.38	17.68	16.64	17.55	155	4	0.844	51.25	D3KO	Cl6
							215	U1G	D3KO	Cl6	26.91	0.91	0.91	190	216.32	173.269	104.8	131	0	955	37.74	26.826	29.38	17.68	16.64	17.55	154	4	0.84	51.5	D3KO	Cl6
							216	U1G	D3KO	Cl6	26.91	0.91	0.91	222	216.32	177.71	104.097	117	0	1081	37.74	26.826	29.38	17.68	16.64	17.55	160	4	0.904	51.75	D3KO	Cl6
							217	U1G	D3KO	Cl6	26.91	0.91	0.91	187	216.32	175.056	104.609	164	0	940	37.74	26.826	29.38	17.68	16.64	17.55	156	4	0.736	52	D3KO	Cl6
							218	U1G	D3KO	Cl6	26.91	0.91	0.91	188	216.32	174.604	106.193	122	0	1117	37.74	26.826	29.38	17.68	16.64	17.55	155	4	0.862	52.25	D3KO	Cl6
							219	U1G	D3KO	Cl6	26.91	0.91	0.91	203	216.32	175.206	106.11	119	0	978	37.74	26.826	29.38	17.68	16.64	17.55	156	4	0.857	52.5	D3KO	Cl6
							220	U1G	D3KO	Cl6	26.91	0.91	0.91	206	216.32	174.75	104.061	142	0	1001	37.74	26.826	29.38	17.68	16.64	17.55	156	4	0.806	52.75	D3KO	Cl6
							221	U1G	D3KO	Cl6	26.91	0.91	0.91	210	216.32	174.753	106.387	135	0	1155	37.74	26.826	29.38	17.68	16.64	17.55	155	4	0.867	53	D3KO	Cl6
							222	U1G	D3KO	Cl6	26.91	0.91	0.91	204	216.32	174.331	105.248	153	0	971	37.74	26.826	29.38	17.68	16.64	17.55	154	4	0.86	53.25	D3KO	Cl6
							223	U1G	D3KO	Cl6	26.91	0.91	0.91	190	216.32	171.954	105.769	117	0	1039	37.74	26.826	29.38	17.68	16.64	17.55	153	4	0.794	53.5	D3KO	Cl6
							224	U1G	D3KO	Cl6	26.91	0.91	0.91	211	216.32	174.297	104.559	122	0	1054	37.74	26.826	29.38	17.68	16.64	17.55	155	4	0.836	53.75	D3KO	Cl6
							225	U1G	D3KO	Cl6	26.91	0.91	0.91	203	216.32	173.105	106.839	143	0	1101	37.74	26.826	29.38	17.68	16.64	17.55	153	4	0.864	54	D3KO	Cl6
							226	U1G	D3KO	Cl6	26.91	0.91	0.91	206	216.32	175.021	106.589	149	0	1093	37.74	26.826	29.38	17.68	16.64	17.55	156	4	0.831	54.25	D3KO	Cl6
							227	U1G	D3KO	Cl6	26.91	0.91	0.91	200	216.32	174.268	105.446	149	0	1026	37.74	26.826	29.38	17.68	16.64	17.55	155	4	0.842	54.5	D3KO	Cl6
							228	U1G	D3KO	Cl6	26.91	0.91	0.91	217	216.32	173.754	105.996	119	0	1050	37.74	26.826	29.38	17.68	16.64	17.55	155	4	0.899	54.75	D3KO	Cl6
							229	U1G	D3KO	Cl6	26.91	0.91	0.91	202	216.32	174.478	104.428	111	0	1051	37.74	26.826	29.38	17.68	16.64	17.55	155	4	0.836	55	D3KO	Cl6
							230	U1G	D3KO	Cl6	26.91	0.91	0.91	206	216.32	172.678	105.448	137	0	1315	37.74	26.826	29.38	17.68	16.64	17.55	153	4	0.895	55.25	D3KO	Cl6
							231	U1G	D3KO	Cl6	26.91	0.91	0.91	186	216.32	173.35	105.132	104	0	1010	37.74	26.826	29.38	17.68	16.64	17.55	154	4	0.764	55.5	D3KO	Cl6
							232	U1G	D3KO	Cl6	26.91	0.91	0.91	197	216.32	172.275	104.509	108	0	1189	37.74	26.826	29.38	17.68	16.64	17.55	154	4	0.854	55.75	D3KO	Cl6
							233	U1G	D3KO	Cl6	26.91	0.91	0.91	207	216.32	175.132	105.804	156	0	938	37.74	26.826	29.38	17.68	16.64	17.55	156	4	0.83	56	D3KO	Cl6
							234	U1G	D3KO	Cl6	26.91	0.91	0.91	182	216.32	170.767	105.229	135	0	1025	37.74	26.826	29.38	17.68	16.64	17.55	152	4	0.829	56.25	D3KO	Cl6
							235	U1G	D3KO	Cl6	26.91	0.91	0.91	196	216.32	173.79	105.768	144	0	1045	37.74	26.826	29.38	17.68	16.64	17.55	154	4	0.845	56.5	D3KO	Cl6
							236	U1G	D3KO	Cl6	26.91	0.91	0.91	212	216.32	171.653	106.11	114	0	1098	37.74	26.826	29.38	17.68	16.64	17.55	151	4	0.911	56.75	D3KO	Cl6
							237	U1G	D3KO	Cl6	26.91	0.91	0.91	197	216.32	175.808	106.701	123	0	1182	37.74	26.826	29.38	17.68	16.64	17.55	156	4	0.856	57	D3KO	Cl6
							238	U1G	D3KO	Cl6	26.91	0.91	0.91	215	216.32	174.74	105.119	144	0	1042	37.74	26.826	29.38	17.68	16.64	17.55	156	4	0.894	57.25	D3KO	Cl6
							239	U1G	D3KO	Cl6	26.91	0.91	0.91	203	216.32	173.796	105.859	138	0	1052	37.74	26.826	29.38	17.68	16.64	17.55	155	4	0.842	57.5	D3KO	Cl6
							240	U1G	D3KO	Cl6	26.91	0.91	0.91	216	216.32	172.9	104.237	125	0	973	37.74	26.826	29.38	17.68	16.64	17.55	154	4	0.882	57.75	D3KO	Cl6
							241	U1G	D3KO	Cl6	26.91	0.91	0.91	199	216.32	175.884	106.601	129	0	1162	37.74	26.826	29.38	17.68	16.64	17.55	157	4	0.837	58	D3KO	Cl6
							242	U1G	D3KO	Cl6	26.91	0.91	0.91	186	216.32	173.545	106.987	166	0	932	37.74	26.826	29.38	17.68	16.64	17.55	154	4	0.886	58.25	D3KO	Cl6
							243	U1G	D3KO	Cl6	26.91	0.91	0.91	186	216.32	175.78	105.491	143	0	1075	37.74	26.826	29.38	17.68	16.64	17.55	157	4	0.86	58.5	D3KO	Cl6
							244	U1G	D3KO	Cl6	26.91	0.91	0.91	189	216.32	172.291	103.673	132	0	1063	37.74	26.826	29.38	17.68	16.64	17.55	153	4	0.857	58.75	D3KO	Cl6
							245	U1G	D3KO	Cl6	26.91	0.91	0.91	193	216.32	173.648	107.14	128	0	1182	37.74	26.826	29.38	17.68	16.64	17.55	154	4	0.826	59	D3KO	Cl6
							246	U1G	D3KO	Cl6	26.91	0.91	0.91	213	216.32	172.963	104.911	120	0	916	37.74	26.826	29.38	17.68	16.64	17.55	154	4	0.879	59.25	D3KO	Cl6
							247	U1G	D3KO	Cl6	26.91	0.91	0.91	194	216.32	172.72	105.958	120	0	1055	37.74	26.826	29.38	17.68	16.64	17.55	154	4	0.877	59.5	D3KO	Cl6
							248	U1G	D3KO	Cl6	26.91	0.91	0.91	205	216.32	175.352	106.166	130	0	1040	37.74	26.826	29.38	17.68	16.64	17.55	156	4	0.904	59.75	D3KO	Cl6
							1	U1G	D3KO	Cl6	26.91	0.91	0.91	613	210.371	299.259	152.735	256	0	2307	37.384	24.484	29.77	14.95	14.82	18.85	280	5	0.952	-2	D3KO	Cl6
							2	U1G	D3KO	Cl6	26.91	0.91	0.91	578	210.371	297.751	151.104	229	0	2327	37.384	24.484	29.77	14.95	14.82	18.85	277	5	0.969	-1.75	D3KO	Cl6
							3	U1G	D3KO	Cl6	26.91	0.91	0.91	620	210.371	291.768	147.075	245	0	1989	37.384	24.484	29.77	14.95	14.82	18.85	274	5	1.041	-1.5	D3KO	Cl6
							4	U1G	D3KO	Cl6	26.91	0.91	0.91	613	210.371	289.787	144.924	252	0	2087	37.384	24.484	29.77	14.95	14.82	18.85	273	5	0.988	-1.25	D3KO	Cl6
							5	U1G	D3KO	Cl6	26.91	0.91	0.91	658	210.371	291.476	146.919	290	0	2014	37.384	24.484	29.77	14.95	14.82	18.85	273	5	1.039	-1	D3KO	Cl6
							6	U1G	D3KO	Cl6	26.91	0.91	0.91	529	210.371	288.765	146.823	236	0	2306	37.384	24.484	29.77	14.95	14.82	18.85	270	5	0.969	-0.75	D3KO	Cl6
							7	U1G	D3KO	Cl6	26.91	0.91	0.91	606	210.371	291.327	148.183	269	0	1851	37.384	24.484	29.77	14.95	14.82	18.85	272	5	1.016	-0.5	D3KO	Cl6
							8	U1G	D3KO	Cl6	26.91	0.91	0.91	609	210.371	290.045	146.849	223	0	2089	37.384	24.484	29.77	14.95	14.82	18.85	272	5	1.027	-0.25	D3KO	Cl6
							9	U1G	D3KO	Cl6	26.91	0.91	0.91	79	210.371	274.963	122.972	226	0	1183	37.384	24.484	29.77	14.95	14.82	18.85	261	5	0.082	0	D3KO	Cl6
							10	U1G	D3KO	Cl6	26.91	0.91	0.91	93	210.371	273.644	120.471	237	0	1375	37.384	24.484	29.77	14.95	14.82	18.85	261	5	0.112	0.25	D3KO	Cl6
							11	U1G	D3KO	Cl6	26.91	0.91	0.91	96	210.371	275.933	121.996	229	0	1129	37.384	24.484	29.77	14.95	14.82	18.85	263	5	0.121	0.5	D3KO	Cl6
							12	U1G	D3KO	Cl6	26.91	0.91	0.91	116	210.371	274.851	120.979	249	0	1246	37.384	24.484	29.77	14.95	14.82	18.85	262	5	0.143	0.75	D3KO	Cl6
							13	U1G	D3KO	Cl6	26.91	0.91	0.91	136	210.371	274.728	122.725	207	0	1464	37.384	24.484	29.77	14.95	14.82	18.85	259	5	0.186	1	D3KO	Cl6
							14	U1G	D3KO	Cl6	26.91	0.91	0.91	150	210.371	276.731	122.492	302	0	1164	37.384	24.484	29.77	14.95	14.82	18.85	263	5	0.196	1.25	D3KO	Cl6
							15	U1G	D3KO	Cl6	26.91	0.91	0.91	139	210.371	275.131	123.482	231	0	1309	37.384	24.484	29.77	14.95	14.82	18.85	261	5	0.189	1.5	D3KO	Cl6
							16	U1G	D3KO	Cl6	26.91	0.91	0.91	145	210.371	279.555	123.307	247	0	1354	37.384	24.484	29.77	14.95	14.82	18.85	266	5	0.193	1.75	D3KO	Cl6
							17	U1G	D3KO	Cl6	26.91	0.91	0.91	125	210.371	276.149	123.656	266	0	1541	37.384	24.484	29.77	14.95	14.82	18.85	264	5	0.164	2	D3KO	Cl6
							18	U1G	D3KO	Cl6	26.91	0.91	0.91	162	210.371	276.666	122.143	296	0	1238	37.384	24.484	29.77	14.95	14.82	18.85	263	5	0.211	2.25	D3KO	Cl6
							19	U1G	D3KO	Cl6	26.91	0.91	0.91	170	210.371	273.556	122.459	225	0	1094	37.384	24.484	29.77	14.95	14.82	18.85	260	5	0.224	2.5	D3KO	Cl6
							20	U1G	D3KO	Cl6	26.91	0.91	0.91	169	210.371	276.832	120.937	256	0	1176	37.384	24.484	29.77	14.95	14.82	18.85	263	5	0.23	2.75	D3KO	Cl6
							21	U1G	D3KO	Cl6	26.91	0.91	0.91	177	210.371	277.061	122.902	268	0	1382	37.384	24.484	29.77	14.95	14.82	18.85	264	5	0.243	3	D3KO	Cl6
							22	U1G	D3KO	Cl6	26.91	0.91	0.91	150	210.371	274.652	118.435	249	0	1342	37.384	24.484	29.77	14.95	14.82	18.85	260	5	0.202	3.25	D3KO	Cl6
							23	U1G	D3KO	Cl6	26.91	0.91	0.91	176	210.371	276.362	120.727	245	0	1240	37.384	24.484	29.77	14.95	14.82	18.85	264	5	0.241	3.5	D3KO	Cl6
							24	U1G	D3KO	Cl6	26.91	0.91	0.91	190	210.371	273.293	119.805	220	0	1218	37.384	24.484	29.77	14.95	14.82	18.85	260	5	0.273	3.75	D3KO	Cl6
							25	U1G	D3KO	Cl6	26.91	0.91	0.91	197	210.371	277.49	121.796	235	0	1207	37.384	24.484	29.77	14.95	14.82	18.85	263	5	0.279	4	D3KO	Cl6
							26	U1G	D3KO	Cl6	26.91	0.91	0.91	170	210.371	277.118	121.487	257	0	1094	37.384	24.484	29.77	14.95	14.82	18.85	262	5	0.259	4.25	D3KO	Cl6
							27	U1G	D3KO	Cl6	26.91	0.91	0.91	189	210.371	277.918	120.827	236	0	1148	37.384	24.484	29.77	14.95	14.82	18.85	265	5	0.276	4.5	D3KO	Cl6
							28	U1G	D3KO	Cl6	26.91	0.91	0.91	202	210.371	275.447	121.812	274	0	1394	37.384	24.484	29.77	14.95	14.82	18.85	262	5	0.304	4.75	D3KO	Cl6
							29	U1G	D3KO	Cl6	26.91	0.91	0.91	204	210.371	277.095	122.35	224	0	1168	37.384	24.484	29.77	14.95	14.82	18.85	264	5	0.293	5	D3KO	Cl6
							30	U1G	D3KO	Cl6	26.91	0.91	0.91	169	210.371	274.34	120.745	254	0	1072	37.384	24.484	29.77	14.95	14.82	18.85	260	5	0.27	5.25	D3KO	Cl6
							31	U1G	D3KO	Cl6	26.91	0.91	0.91	224	210.371	274.469	120.158	242	0	1073	37.384	24.484	29.77	14.95	14.82	18.85	261	5	0.297	5.5	D3KO	Cl6
							32	U1G	D3KO	Cl6	26.91	0.91	0.91	199	210.371	275.644	119.986	204	0	1181	37.384	24.484	29.77	14.95	14.82	18.85	263	5	0.312	5.75	D3KO	Cl6
							33	U1G	D3KO	Cl6	26.91	0.91	0.91	249	210.371	274.725	120.218	288	0	1300	37.384	24.484	29.77	14.95	14.82	18.85	262	5	0.342	6	D3KO	Cl6
							34	U1G	D3KO	Cl6	26.91	0.91	0.91	207	210.371	274.642	120.116	239	0	1099	37.384	24.484	29.77	14.95	14.82	18.85	261	5	0.298	6.25	D3KO	Cl6
							35	U1G	D3KO	Cl6	26.91	0.91	0.91	218	210.371	274.574	120.11	202	0	1178	37.384	24.484	29.77	14.95	14.82	18.85	261	5	0.328	6.5	D3KO	Cl6
							36	U1G	D3KO	Cl6	26.91	0.91	0.91	243	210.371	275.121	119.754	273	0	1187	37.384	24.484	29.77	14.95	14.82	18.85	263	5	0.328	6.75	D3KO	Cl6
							37	U1G	D3KO	Cl6	26.91	0.91	0.91	256	210.371	277.672	121.609	247	0	1189	37.384	24.484	29.77	14.95	14.82	18.85	264	5	0.371	7	D3KO	Cl6
							38	U1G	D3KO	Cl6	26.91	0.91	0.91	238	210.371	274.904	121.223	222	0	1064	37.384	24.484	29.77	14.95	14.82	18.85	262	5	0.352	7.25	D3KO	Cl6
							39	U1G	D3KO	Cl6	26.91	0.91	0.91	236	210.371	275.525	119.752	234	0	1224	37.384	24.484	29.77	14.95	14.82	18.85	263	5	0.334	7.5	D3KO	Cl6
							40	U1G	D3KO	Cl6	26.91	0.91	0.91	258	210.371	275.098	121.526	242	0	1230	37.384	24.484	29.77	14.95	14.82	18.85	260	5	0.371	7.75	D3KO	Cl6
							41	U1G	D3KO	Cl6	26.91	0.91	0.91	248	210.371	274.363	121.109	227	0	1078	37.384	24.484	29.77	14.95	14.82	18.85	261	5	0.371	8	D3KO	Cl6
							42	U1G	D3KO	Cl6	26.91	0.91	0.91	270	210.371	276.848	121.864	232	0	1330	37.384	24.484	29.77	14.95	14.82	18.85	264	5	0.369	8.25	D3KO	Cl6
							43	U1G	D3KO	Cl6	26.91	0.91	0.91	235	210.371	272.755	120.16	235	0	1275	37.384	24.484	29.77	14.95	14.82	18.85	258	5	0.38	8.5	D3KO	Cl6
							44	U1G	D3KO	Cl6	26.91	0.91	0.91	235	210.371	275.089	120.009	225	0	1278	37.384	24.484	29.77	14.95	14.82	18.85	262	5	0.354	8.75	D3KO	Cl6
							45	U1G	D3KO	Cl6	26.91	0.91	0.91	234	210.371	274.367	120.181	225	0	1173	37.384	24.484	29.77	14.95	14.82	18.85	261	5	0.353	9	D3KO	Cl6
							46	U1G	D3KO	Cl6	26.91	0.91	0.91	261	210.371	276.629	121.21	193	0	1069	37.384	24.484	29.77	14.95	14.82	18.85	263	5	0.394	9.25	D3KO	Cl6
							47	U1G	D3KO	Cl6	26.91	0.91	0.91	268	210.371	275.809	120.118	262	0	1100	37.384	24.484	29.77	14.95	14.82	18.85	263	5	0.389	9.5	D3KO	Cl6
							48	U1G	D3KO	Cl6	26.91	0.91	0.91	309	210.371	270.366	118.8	222	0	959	37.384	24.484	29.77	14.95	14.82	18.85	256	5	0.442	9.75	D3KO	Cl6
							49	U1G	D3KO	Cl6	26.91	0.91	0.91	296	210.371	278.798	118.885	234	0	1164	37.384	24.484	29.77	14.95	14.82	18.85	266	5	0.428	10	D3KO	Cl6
							50	U1G	D3KO	Cl6	26.91	0.91	0.91	310	210.371	272.469	121.187	234	0	1039	37.384	24.484	29.77	14.95	14.82	18.85	259	5	0.469	10.25	D3KO	Cl6
							51	U1G	D3KO	Cl6	26.91	0.91	0.91	294	210.371	276.456	119.74	215	0	1089	37.384	24.484	29.77	14.95	14.82	18.85	264	5	0.442	10.5	D3KO	Cl6
							52	U1G	D3KO	Cl6	26.91	0.91	0.91	303	210.371	273.691	121.168	253	0	1309	37.384	24.484	29.77	14.95	14.82	18.85	259	5	0.449	10.75	D3KO	Cl6
							53	U1G	D3KO	Cl6	26.91	0.91	0.91	318	210.371	273.088	120.398	220	0	1109	37.384	24.484	29.77	14.95	14.82	18.85	259	5	0.478	11	D3KO	Cl6
							54	U1G	D3KO	Cl6	26.91	0.91	0.91	342	210.371	275.059	119.936	262	1	1079	37.384	24.484	29.77	14.95	14.82	18.85	260	5	0.491	11.25	D3KO	Cl6
							55	U1G	D3KO	Cl6	26.91	0.91	0.91	322	210.371	274.984	120.211	240	0	1309	37.384	24.484	29.77	14.95	14.82	18.85	262	5	0.474	11.5	D3KO	Cl6
							56	U1G	D3KO	Cl6	26.91	0.91	0.91	322	210.371	273.812	119.263	214	0	1067	37.384	24.484	29.77	14.95	14.82	18.85	260	5	0.483	11.75	D3KO	Cl6
							57	U1G	D3KO	Cl6	26.91	0.91	0.91	308	210.371	273.13	119.139	235	0	1149	37.384	24.484	29.77	14.95	14.82	18.85	259	5	0.481	12	D3KO	Cl6
							58	U1G	D3KO	Cl6	26.91	0.91	0.91	331	210.371	272.529	120.247	210	0	1143	37.384	24.484	29.77	14.95	14.82	18.85	259	5	0.491	12.25	D3KO	Cl6
							59	U1G	D3KO	Cl6	26.91	0.91	0.91	290	210.371	272.958	118.424	256	0	1071	37.384	24.484	29.77	14.95	14.82	18.85	259	5	0.45	12.5	D3KO	Cl6
							60	U1G	D3KO	Cl6	26.91	0.91	0.91	311	210.371	276.072	120.277	242	0	1228	37.384	24.484	29.77	14.95	14.82	18.85	261	5	0.497	12.75	D3KO	Cl6
							61	U1G	D3KO	Cl6	26.91	0.91	0.91	350	210.371	276.755	119.975	288	0	1117	37.384	24.484	29.77	14.95	14.82	18.85	264	5	0.55	13	D3KO	Cl6
							62	U1G	D3KO	Cl6	26.91	0.91	0.91	330	210.371	276.248	120.33	246	0	1154	37.384	24.484	29.77	14.95	14.82	18.85	261	5	0.494	13.25	D3KO	Cl6
							63	U1G	D3KO	Cl6	26.91	0.91	0.91	363	210.371	278.045	119.781	230	0	1104	37.384	24.484	29.77	14.95	14.82	18.85	265	5	0.538	13.5	D3KO	Cl6
							64	U1G	D3KO	Cl6	26.91	0.91	0.91	333	210.371	273.375	119.714	217	0	1167	37.384	24.484	29.77	14.95	14.82	18.85	259	5	0.496	13.75	D3KO	Cl6
							65	U1G	D3KO	Cl6	26.91	0.91	0.91	334	210.371	277.756	121.232	185	0	1101	37.384	24.484	29.77	14.95	14.82	18.85	263	5	0.504	14	D3KO	Cl6
							66	U1G	D3KO	Cl6	26.91	0.91	0.91	404	210.371	276.344	119.977	210	0	1282	37.384	24.484	29.77	14.95	14.82	18.85	261	5	0.57	14.25	D3KO	Cl6
							67	U1G	D3KO	Cl6	26.91	0.91	0.91	345	210.371	275.374	120.846	286	0	1154	37.384	24.484	29.77	14.95	14.82	18.85	261	5	0.549	14.5	D3KO	Cl6
							68	U1G	D3KO	Cl6	26.91	0.91	0.91	387	210.371	276.722	120.248	239	0	1029	37.384	24.484	29.77	14.95	14.82	18.85	261	5	0.544	14.75	D3KO	Cl6
							69	U1G	D3KO	Cl6	26.91	0.91	0.91	362	210.371	276.076	121.949	231	0	1353	37.384	24.484	29.77	14.95	14.82	18.85	261	5	0.526	15	D3KO	Cl6
							70	U1G	D3KO	Cl6	26.91	0.91	0.91	344	210.371	275.25	120.495	236	0	1129	37.384	24.484	29.77	14.95	14.82	18.85	260	5	0.553	15.25	D3KO	Cl6
							71	U1G	D3KO	Cl6	26.91	0.91	0.91	369	210.371	276.381	120.654	212	0	1146	37.384	24.484	29.77	14.95	14.82	18.85	261	5	0.547	15.5	D3KO	Cl6
							72	U1G	D3KO	Cl6	26.91	0.91	0.91	358	210.371	274.522	121.506	213	0	1271	37.384	24.484	29.77	14.95	14.82	18.85	259	5	0.561	15.75	D3KO	Cl6
							73	U1G	D3KO	Cl6	26.91	0.91	0.91	363	210.371	276.161	120.675	245	0	1121	37.384	24.484	29.77	14.95	14.82	18.85	262	5	0.599	16	D3KO	Cl6
							74	U1G	D3KO	Cl6	26.91	0.91	0.91	371	210.371	272.976	119.878	216	0	1020	37.384	24.484	29.77	14.95	14.82	18.85	260	5	0.582	16.25	D3KO	Cl6
							75	U1G	D3KO	Cl6	26.91	0.91	0.91	350	210.371	275.275	121.339	256	0	1270	37.384	24.484	29.77	14.95	14.82	18.85	261	5	0.561	16.5	D3KO	Cl6
							76	U1G	D3KO	Cl6	26.91	0.91	0.91	412	210.371	273.082	121.318	244	0	1116	37.384	24.484	29.77	14.95	14.82	18.85	256	5	0.623	16.75	D3KO	Cl6
							77	U1G	D3KO	Cl6	26.91	0.91	0.91	393	210.371	273.41	120.777	214	0	1036	37.384	24.484	29.77	14.95	14.82	18.85	259	5	0.616	17	D3KO	Cl6
							78	U1G	D3KO	Cl6	26.91	0.91	0.91	387	210.371	275.89	122.287	190	0	1197	37.384	24.484	29.77	14.95	14.82	18.85	262	5	0.611	17.25	D3KO	Cl6
							79	U1G	D3KO	Cl6	26.91	0.91	0.91	394	210.371	274.901	120.428	248	0	1197	37.384	24.484	29.77	14.95	14.82	18.85	260	5	0.609	17.5	D3KO	Cl6
							80	U1G	D3KO	Cl6	26.91	0.91	0.91	396	210.371	271.973	120.225	228	0	1235	37.384	24.484	29.77	14.95	14.82	18.85	258	5	0.607	17.75	D3KO	Cl6
							81	U1G	D3KO	Cl6	26.91	0.91	0.91	365	210.371	272.941	120.004	219	0	1113	37.384	24.484	29.77	14.95	14.82	18.85	258	5	0.571	18	D3KO	Cl6
							82	U1G	D3KO	Cl6	26.91	0.91	0.91	372	210.371	271.136	119.977	199	0	1362	37.384	24.484	29.77	14.95	14.82	18.85	256	5	0.591	18.25	D3KO	Cl6
							83	U1G	D3KO	Cl6	26.91	0.91	0.91	379	210.371	271.867	119.867	205	0	1185	37.384	24.484	29.77	14.95	14.82	18.85	258	5	0.603	18.5	D3KO	Cl6
							84	U1G	D3KO	Cl6	26.91	0.91	0.91	369	210.371	276.205	121.466	226	0	1170	37.384	24.484	29.77	14.95	14.82	18.85	261	5	0.597	18.75	D3KO	Cl6
							85	U1G	D3KO	Cl6	26.91	0.91	0.91	379	210.371	273.487	121.938	199	0	1109	37.384	24.484	29.77	14.95	14.82	18.85	258	5	0.597	19	D3KO	Cl6
							86	U1G	D3KO	Cl6	26.91	0.91	0.91	375	210.371	274.951	120.989	255	0	1250	37.384	24.484	29.77	14.95	14.82	18.85	260	5	0.589	19.25	D3KO	Cl6
							87	U1G	D3KO	Cl6	26.91	0.91	0.91	389	210.371	273.626	120.76	226	1	1136	37.384	24.484	29.77	14.95	14.82	18.85	258	5	0.63	19.5	D3KO	Cl6
							88	U1G	D3KO	Cl6	26.91	0.91	0.91	431	210.371	275.752	120.417	225	0	1169	37.384	24.484	29.77	14.95	14.82	18.85	263	5	0.647	19.75	D3KO	Cl6
							89	U1G	D3KO	Cl6	26.91	0.91	0.91	436	210.371	270.416	119.777	206	0	1091	37.384	24.484	29.77	14.95	14.82	18.85	256	5	0.654	20	D3KO	Cl6
							90	U1G	D3KO	Cl6	26.91	0.91	0.91	370	210.371	272.916	120.557	252	0	1129	37.384	24.484	29.77	14.95	14.82	18.85	259	5	0.588	20.25	D3KO	Cl6
							91	U1G	D3KO	Cl6	26.91	0.91	0.91	419	210.371	271.159	120.837	176	0	1135	37.384	24.484	29.77	14.95	14.82	18.85	256	5	0.627	20.5	D3KO	Cl6
							92	U1G	D3KO	Cl6	26.91	0.91	0.91	404	210.371	272.607	122.081	239	0	1240	37.384	24.484	29.77	14.95	14.82	18.85	257	5	0.641	20.75	D3KO	Cl6
							93	U1G	D3KO	Cl6	26.91	0.91	0.91	419	210.371	275.602	122.157	242	0	1178	37.384	24.484	29.77	14.95	14.82	18.85	259	5	0.637	21	D3KO	Cl6
							94	U1G	D3KO	Cl6	26.91	0.91	0.91	397	210.371	272.906	120.987	251	0	1147	37.384	24.484	29.77	14.95	14.82	18.85	257	5	0.666	21.25	D3KO	Cl6
							95	U1G	D3KO	Cl6	26.91	0.91	0.91	423	210.371	276.388	122.727	212	0	1200	37.384	24.484	29.77	14.95	14.82	18.85	261	5	0.627	21.5	D3KO	Cl6
							96	U1G	D3KO	Cl6	26.91	0.91	0.91	398	210.371	273.978	122.125	211	0	1198	37.384	24.484	29.77	14.95	14.82	18.85	258	5	0.628	21.75	D3KO	Cl6
							97	U1G	D3KO	Cl6	26.91	0.91	0.91	444	210.371	273.992	122.481	185	0	1175	37.384	24.484	29.77	14.95	14.82	18.85	257	5	0.688	22	D3KO	Cl6
							98	U1G	D3KO	Cl6	26.91	0.91	0.91	425	210.371	275.29	122.256	221	0	1283	37.384	24.484	29.77	14.95	14.82	18.85	259	5	0.642	22.25	D3KO	Cl6
							99	U1G	D3KO	Cl6	26.91	0.91	0.91	433	210.371	275.529	122.43	228	0	1214	37.384	24.484	29.77	14.95	14.82	18.85	259	5	0.681	22.5	D3KO	Cl6
							100	U1G	D3KO	Cl6	26.91	0.91	0.91	404	210.371	272.722	121.486	271	0	1114	37.384	24.484	29.77	14.95	14.82	18.85	257	5	0.663	22.75	D3KO	Cl6
							101	U1G	D3KO	Cl6	26.91	0.91	0.91	410	210.371	274.75	121.996	261	0	1185	37.384	24.484	29.77	14.95	14.82	18.85	259	5	0.66	23	D3KO	Cl6
							102	U1G	D3KO	Cl6	26.91	0.91	0.91	412	210.371	272.933	121.203	264	0	1239	37.384	24.484	29.77	14.95	14.82	18.85	258	5	0.635	23.25	D3KO	Cl6
							103	U1G	D3KO	Cl6	26.91	0.91	0.91	408	210.371	271.983	121.249	203	0	1114	37.384	24.484	29.77	14.95	14.82	18.85	257	5	0.662	23.5	D3KO	Cl6
							104	U1G	D3KO	Cl6	26.91	0.91	0.91	432	210.371	272.141	120.602	259	0	1409	37.384	24.484	29.77	14.95	14.82	18.85	258	5	0.683	23.75	D3KO	Cl6
							105	U1G	D3KO	Cl6	26.91	0.91	0.91	414	210.371	273.034	121.907	255	1	1240	37.384	24.484	29.77	14.95	14.82	18.85	256	5	0.684	24	D3KO	Cl6
							106	U1G	D3KO	Cl6	26.91	0.91	0.91	451	210.371	275.085	121.571	263	0	1315	37.384	24.484	29.77	14.95	14.82	18.85	260	5	0.698	24.25	D3KO	Cl6
							107	U1G	D3KO	Cl6	26.91	0.91	0.91	408	210.371	274.85	123.015	217	0	1239	37.384	24.484	29.77	14.95	14.82	18.85	260	5	0.652	24.5	D3KO	Cl6
							108	U1G	D3KO	Cl6	26.91	0.91	0.91	391	210.371	273.81	122.36	231	0	1383	37.384	24.484	29.77	14.95	14.82	18.85	258	5	0.654	24.75	D3KO	Cl6
							109	U1G	D3KO	Cl6	26.91	0.91	0.91	385	210.371	272.854	120.599	175	4	1149	37.384	24.484	29.77	14.95	14.82	18.85	257	5	0.636	25	D3KO	Cl6
							110	U1G	D3KO	Cl6	26.91	0.91	0.91	386	210.371	275.437	122.591	195	0	1131	37.384	24.484	29.77	14.95	14.82	18.85	261	5	0.643	25.25	D3KO	Cl6
							111	U1G	D3KO	Cl6	26.91	0.91	0.91	370	210.371	273.77	121.719	282	0	1225	37.384	24.484	29.77	14.95	14.82	18.85	258	5	0.615	25.5	D3KO	Cl6
							112	U1G	D3KO	Cl6	26.91	0.91	0.91	435	210.371	274.799	121.324	247	0	1261	37.384	24.484	29.77	14.95	14.82	18.85	259	5	0.669	25.75	D3KO	Cl6
							113	U1G	D3KO	Cl6	26.91	0.91	0.91	386	210.371	274.074	121.581	271	0	1157	37.384	24.484	29.77	14.95	14.82	18.85	259	5	0.621	26	D3KO	Cl6
							114	U1G	D3KO	Cl6	26.91	0.91	0.91	384	210.371	272.47	121.956	200	0	1234	37.384	24.484	29.77	14.95	14.82	18.85	257	5	0.636	26.25	D3KO	Cl6
							115	U1G	D3KO	Cl6	26.91	0.91	0.91	388	210.371	272.658	122.736	212	0	1318	37.384	24.484	29.77	14.95	14.82	18.85	256	5	0.629	26.5	D3KO	Cl6
							116	U1G	D3KO	Cl6	26.91	0.91	0.91	412	210.371	274.552	122.224	204	10	1369	37.384	24.484	29.77	14.95	14.82	18.85	258	5	0.674	26.75	D3KO	Cl6
							117	U1G	D3KO	Cl6	26.91	0.91	0.91	372	210.371	274.455	121.207	287	9	1188	37.384	24.484	29.77	14.95	14.82	18.85	259	5	0.634	27	D3KO	Cl6
							118	U1G	D3KO	Cl6	26.91	0.91	0.91	379	210.371	275.036	121.609	260	0	1339	37.384	24.484	29.77	14.95	14.82	18.85	260	5	0.592	27.25	D3KO	Cl6
							119	U1G	D3KO	Cl6	26.91	0.91	0.91	391	210.371	270.817	121.017	152	0	1259	37.384	24.484	29.77	14.95	14.82	18.85	255	5	0.655	27.5	D3KO	Cl6
							120	U1G	D3KO	Cl6	26.91	0.91	0.91	383	210.371	273.052	121.09	253	3	1355	37.384	24.484	29.77	14.95	14.82	18.85	256	5	0.61	27.75	D3KO	Cl6
							121	U1G	D3KO	Cl6	26.91	0.91	0.91	363	210.371	270.181	122.342	229	15	1272	37.384	24.484	29.77	14.95	14.82	18.85	253	5	0.62	28	D3KO	Cl6
							122	U1G	D3KO	Cl6	26.91	0.91	0.91	380	210.371	271.174	121.468	207	5	1223	37.384	24.484	29.77	14.95	14.82	18.85	255	5	0.628	28.25	D3KO	Cl6
							123	U1G	D3KO	Cl6	26.91	0.91	0.91	365	210.371	272.689	121.914	202	12	1276	37.384	24.484	29.77	14.95	14.82	18.85	256	5	0.601	28.5	D3KO	Cl6
							124	U1G	D3KO	Cl6	26.91	0.91	0.91	409	210.371	275.712	122.011	250	3	1144	37.384	24.484	29.77	14.95	14.82	18.85	260	5	0.643	28.75	D3KO	Cl6
							125	U1G	D3KO	Cl6	26.91	0.91	0.91	393	210.371	275.398	121.764	185	6	1261	37.384	24.484	29.77	14.95	14.82	18.85	259	5	0.636	29	D3KO	Cl6
							126	U1G	D3KO	Cl6	26.91	0.91	0.91	391	210.371	272.064	120.945	250	0	1284	37.384	24.484	29.77	14.95	14.82	18.85	255	5	0.627	29.25	D3KO	Cl6
							127	U1G	D3KO	Cl6	26.91	0.91	0.91	433	210.371	273.506	121.803	264	1	1269	37.384	24.484	29.77	14.95	14.82	18.85	257	5	0.692	29.5	D3KO	Cl6
							128	U1G	D3KO	Cl6	26.91	0.91	0.91	419	210.371	275.846	123.242	203	8	1317	37.384	24.484	29.77	14.95	14.82	18.85	259	5	0.686	29.75	D3KO	Cl6
							129	U1G	D3KO	Cl6	26.91	0.91	0.91	417	210.371	272.679	122.553	229	11	1226	37.384	24.484	29.77	14.95	14.82	18.85	257	5	0.698	30	D3KO	Cl6
							130	U1G	D3KO	Cl6	26.91	0.91	0.91	433	210.371	280.419	123.894	290	12	1346	37.384	24.484	29.77	14.95	14.82	18.85	265	5	0.671	30.25	D3KO	Cl6
							131	U1G	D3KO	Cl6	26.91	0.91	0.91	381	210.371	274.527	123.221	201	0	1339	37.384	24.484	29.77	14.95	14.82	18.85	260	5	0.652	30.5	D3KO	Cl6
							132	U1G	D3KO	Cl6	26.91	0.91	0.91	379	210.371	273.157	122.52	206	11	1278	37.384	24.484	29.77	14.95	14.82	18.85	258	5	0.629	30.75	D3KO	Cl6
							133	U1G	D3KO	Cl6	26.91	0.91	0.91	387	210.371	270.065	122.757	242	0	1204	37.384	24.484	29.77	14.95	14.82	18.85	254	5	0.652	31	D3KO	Cl6
							134	U1G	D3KO	Cl6	26.91	0.91	0.91	414	210.371	271.182	123.818	233	0	1408	37.384	24.484	29.77	14.95	14.82	18.85	254	5	0.674	31.25	D3KO	Cl6
							135	U1G	D3KO	Cl6	26.91	0.91	0.91	423	210.371	272.383	123.447	184	0	1451	37.384	24.484	29.77	14.95	14.82	18.85	256	5	0.703	31.5	D3KO	Cl6
							136	U1G	D3KO	Cl6	26.91	0.91	0.91	390	210.371	270.895	122.966	273	3	1193	37.384	24.484	29.77	14.95	14.82	18.85	256	5	0.693	31.75	D3KO	Cl6
							137	U1G	D3KO	Cl6	26.91	0.91	0.91	427	210.371	272.422	122.47	185	0	1361	37.384	24.484	29.77	14.95	14.82	18.85	256	5	0.711	32	D3KO	Cl6
							138	U1G	D3KO	Cl6	26.91	0.91	0.91	410	210.371	273.846	123.595	211	11	1235	37.384	24.484	29.77	14.95	14.82	18.85	258	5	0.678	32.25	D3KO	Cl6
							139	U1G	D3KO	Cl6	26.91	0.91	0.91	418	210.371	274.274	123.071	246	4	1271	37.384	24.484	29.77	14.95	14.82	18.85	257	5	0.673	32.5	D3KO	Cl6
							140	U1G	D3KO	Cl6	26.91	0.91	0.91	414	210.371	272.922	123.812	218	0	1321	37.384	24.484	29.77	14.95	14.82	18.85	257	5	0.684	32.75	D3KO	Cl6
							141	U1G	D3KO	Cl6	26.91	0.91	0.91	400	210.371	270.755	123.564	258	0	1235	37.384	24.484	29.77	14.95	14.82	18.85	255	5	0.684	33	D3KO	Cl6
							142	U1G	D3KO	Cl6	26.91	0.91	0.91	393	210.371	270.687	123.506	225	1	1391	37.384	24.484	29.77	14.95	14.82	18.85	254	5	0.685	33.25	D3KO	Cl6
							143	U1G	D3KO	Cl6	26.91	0.91	0.91	380	210.371	273.069	120.73	213	0	1328	37.384	24.484	29.77	14.95	14.82	18.85	257	5	0.685	33.5	D3KO	Cl6
							144	U1G	D3KO	Cl6	26.91	0.91	0.91	444	210.371	274.597	123.571	227	0	1293	37.384	24.484	29.77	14.95	14.82	18.85	258	5	0.723	33.75	D3KO	Cl6
							145	U1G	D3KO	Cl6	26.91	0.91	0.91	407	210.371	273.802	123.987	224	0	1422	37.384	24.484	29.77	14.95	14.82	18.85	256	5	0.705	34	D3KO	Cl6
							146	U1G	D3KO	Cl6	26.91	0.91	0.91	403	210.371	276.497	125.723	220	7	1439	37.384	24.484	29.77	14.95	14.82	18.85	259	5	0.693	34.25	D3KO	Cl6
							147	U1G	D3KO	Cl6	26.91	0.91	0.91	427	210.371	273.299	123.582	213	4	1338	37.384	24.484	29.77	14.95	14.82	18.85	256	5	0.695	34.5	D3KO	Cl6
							148	U1G	D3KO	Cl6	26.91	0.91	0.91	413	210.371	273.267	124.008	281	0	1608	37.384	24.484	29.77	14.95	14.82	18.85	257	5	0.707	34.75	D3KO	Cl6
							149	U1G	D3KO	Cl6	26.91	0.91	0.91	398	210.371	271.517	123.949	209	1	1304	37.384	24.484	29.77	14.95	14.82	18.85	254	5	0.661	35	D3KO	Cl6
							150	U1G	D3KO	Cl6	26.91	0.91	0.91	430	210.371	273.431	123.68	267	1	1263	37.384	24.484	29.77	14.95	14.82	18.85	256	5	0.719	35.25	D3KO	Cl6
							151	U1G	D3KO	Cl6	26.91	0.91	0.91	439	210.371	270.198	125.744	220	0	1331	37.384	24.484	29.77	14.95	14.82	18.85	252	5	0.751	35.5	D3KO	Cl6
							152	U1G	D3KO	Cl6	26.91	0.91	0.91	401	210.371	275.203	124.377	268	0	1296	37.384	24.484	29.77	14.95	14.82	18.85	259	5	0.678	35.75	D3KO	Cl6
							153	U1G	D3KO	Cl6	26.91	0.91	0.91	405	210.371	270.837	122.011	213	0	1330	37.384	24.484	29.77	14.95	14.82	18.85	254	5	0.684	36	D3KO	Cl6
							154	U1G	D3KO	Cl6	26.91	0.91	0.91	457	210.371	272.76	124.66	250	0	1320	37.384	24.484	29.77	14.95	14.82	18.85	256	5	0.748	36.25	D3KO	Cl6
							155	U1G	D3KO	Cl6	26.91	0.91	0.91	435	210.371	272.405	123.567	236	0	1291	37.384	24.484	29.77	14.95	14.82	18.85	257	5	0.709	36.5	D3KO	Cl6
							156	U1G	D3KO	Cl6	26.91	0.91	0.91	411	210.371	273.003	124.378	227	0	1239	37.384	24.484	29.77	14.95	14.82	18.85	256	5	0.701	36.75	D3KO	Cl6
							157	U1G	D3KO	Cl6	26.91	0.91	0.91	442	210.371	269.689	126.599	206	0	1333	37.384	24.484	29.77	14.95	14.82	18.85	253	5	0.761	37	D3KO	Cl6
							158	U1G	D3KO	Cl6	26.91	0.91	0.91	440	210.371	271.709	123.839	210	0	1314	37.384	24.484	29.77	14.95	14.82	18.85	256	5	0.725	37.25	D3KO	Cl6
							159	U1G	D3KO	Cl6	26.91	0.91	0.91	434	210.371	273.614	126.096	215	0	1274	37.384	24.484	29.77	14.95	14.82	18.85	257	5	0.713	37.5	D3KO	Cl6
							160	U1G	D3KO	Cl6	26.91	0.91	0.91	407	210.371	273.605	123.587	244	0	1335	37.384	24.484	29.77	14.95	14.82	18.85	258	5	0.701	37.75	D3KO	Cl6
							161	U1G	D3KO	Cl6	26.91	0.91	0.91	410	210.371	272.833	122.219	246	0	1247	37.384	24.484	29.77	14.95	14.82	18.85	257	5	0.705	38	D3KO	Cl6
							162	U1G	D3KO	Cl6	26.91	0.91	0.91	446	210.371	274.048	123.562	243	0	1381	37.384	24.484	29.77	14.95	14.82	18.85	258	5	0.734	38.25	D3KO	Cl6
							163	U1G	D3KO	Cl6	26.91	0.91	0.91	413	210.371	272.827	123.475	252	1	1219	37.384	24.484	29.77	14.95	14.82	18.85	256	5	0.723	38.5	D3KO	Cl6
							164	U1G	D3KO	Cl6	26.91	0.91	0.91	434	210.371	272.302	124.015	242	0	1341	37.384	24.484	29.77	14.95	14.82	18.85	255	5	0.733	38.75	D3KO	Cl6
							165	U1G	D3KO	Cl6	26.91	0.91	0.91	464	210.371	271.656	124.507	233	0	1240	37.384	24.484	29.77	14.95	14.82	18.85	255	5	0.778	39	D3KO	Cl6
							166	U1G	D3KO	Cl6	26.91	0.91	0.91	455	210.371	272.781	125.315	261	0	1274	37.384	24.484	29.77	14.95	14.82	18.85	256	5	0.755	39.25	D3KO	Cl6
							167	U1G	D3KO	Cl6	26.91	0.91	0.91	488	210.371	273.412	126.35	230	0	1285	37.384	24.484	29.77	14.95	14.82	18.85	258	5	0.796	39.5	D3KO	Cl6
							168	U1G	D3KO	Cl6	26.91	0.91	0.91	495	210.371	271.533	125.934	223	0	1258	37.384	24.484	29.77	14.95	14.82	18.85	255	5	0.838	39.75	D3KO	Cl6
							169	U1G	D3KO	Cl6	26.91	0.91	0.91	495	210.371	271.303	125.36	205	0	1226	37.384	24.484	29.77	14.95	14.82	18.85	254	5	0.804	40	D3KO	Cl6
							170	U1G	D3KO	Cl6	26.91	0.91	0.91	488	210.371	271.033	123.723	221	0	1278	37.384	24.484	29.77	14.95	14.82	18.85	254	5	0.839	40.25	D3KO	Cl6
							171	U1G	D3KO	Cl6	26.91	0.91	0.91	536	210.371	270.822	125.357	227	0	1415	37.384	24.484	29.77	14.95	14.82	18.85	254	5	0.884	40.5	D3KO	Cl6
							172	U1G	D3KO	Cl6	26.91	0.91	0.91	485	210.371	271.591	125.84	235	0	1410	37.384	24.484	29.77	14.95	14.82	18.85	254	5	0.824	40.75	D3KO	Cl6
							173	U1G	D3KO	Cl6	26.91	0.91	0.91	548	210.371	269.45	124.182	188	0	1442	37.384	24.484	29.77	14.95	14.82	18.85	255	5	0.872	41	D3KO	Cl6
							174	U1G	D3KO	Cl6	26.91	0.91	0.91	579	210.371	270.282	125.462	230	0	1418	37.384	24.484	29.77	14.95	14.82	18.85	254	5	0.904	41.25	D3KO	Cl6
							175	U1G	D3KO	Cl6	26.91	0.91	0.91	514	210.371	269.265	125.373	194	0	1261	37.384	24.484	29.77	14.95	14.82	18.85	253	5	0.894	41.5	D3KO	Cl6
							176	U1G	D3KO	Cl6	26.91	0.91	0.91	502	210.371	270	124.981	212	0	1255	37.384	24.484	29.77	14.95	14.82	18.85	253	5	0.857	41.75	D3KO	Cl6
							177	U1G	D3KO	Cl6	26.91	0.91	0.91	505	210.371	270.078	124.936	248	0	1417	37.384	24.484	29.77	14.95	14.82	18.85	254	5	0.803	42	D3KO	Cl6
							178	U1G	D3KO	Cl6	26.91	0.91	0.91	508	210.371	270.79	123.861	291	0	1285	37.384	24.484	29.77	14.95	14.82	18.85	255	5	0.866	42.25	D3KO	Cl6
							179	U1G	D3KO	Cl6	26.91	0.91	0.91	514	210.371	268.953	124.44	252	0	1253	37.384	24.484	29.77	14.95	14.82	18.85	253	5	0.834	42.5	D3KO	Cl6
							180	U1G	D3KO	Cl6	26.91	0.91	0.91	509	210.371	268.293	126.085	214	0	1320	37.384	24.484	29.77	14.95	14.82	18.85	252	5	0.882	42.75	D3KO	Cl6
							181	U1G	D3KO	Cl6	26.91	0.91	0.91	536	210.371	270.469	125.054	250	0	1193	37.384	24.484	29.77	14.95	14.82	18.85	254	5	0.875	43	D3KO	Cl6
							182	U1G	D3KO	Cl6	26.91	0.91	0.91	501	210.371	271.561	125.619	204	0	1300	37.384	24.484	29.77	14.95	14.82	18.85	255	5	0.85	43.25	D3KO	Cl6
							183	U1G	D3KO	Cl6	26.91	0.91	0.91	517	210.371	270.384	125.428	208	0	1331	37.384	24.484	29.77	14.95	14.82	18.85	254	5	0.867	43.5	D3KO	Cl6
							184	U1G	D3KO	Cl6	26.91	0.91	0.91	550	210.371	269.896	125.928	199	0	1345	37.384	24.484	29.77	14.95	14.82	18.85	253	5	0.901	43.75	D3KO	Cl6
							185	U1G	D3KO	Cl6	26.91	0.91	0.91	508	210.371	273.724	126.833	242	0	1402	37.384	24.484	29.77	14.95	14.82	18.85	256	5	0.82	44	D3KO	Cl6
							186	U1G	D3KO	Cl6	26.91	0.91	0.91	539	210.371	270.544	124.729	257	0	1303	37.384	24.484	29.77	14.95	14.82	18.85	255	5	0.877	44.25	D3KO	Cl6
							187	U1G	D3KO	Cl6	26.91	0.91	0.91	515	210.371	269.5	128.085	231	0	1608	37.384	24.484	29.77	14.95	14.82	18.85	253	5	0.866	44.5	D3KO	Cl6
							188	U1G	D3KO	Cl6	26.91	0.91	0.91	498	210.371	266.532	123.42	236	0	1240	37.384	24.484	29.77	14.95	14.82	18.85	252	5	0.823	44.75	D3KO	Cl6
							189	U1G	D3KO	Cl6	26.91	0.91	0.91	492	210.371	269.973	125.228	239	0	1394	37.384	24.484	29.77	14.95	14.82	18.85	253	5	0.831	45	D3KO	Cl6
							190	U1G	D3KO	Cl6	26.91	0.91	0.91	519	210.371	269.879	126.113	223	0	1420	37.384	24.484	29.77	14.95	14.82	18.85	253	5	0.853	45.25	D3KO	Cl6
							191	U1G	D3KO	Cl6	26.91	0.91	0.91	513	210.371	268.414	126.02	201	0	1396	37.384	24.484	29.77	14.95	14.82	18.85	253	5	0.899	45.5	D3KO	Cl6
							192	U1G	D3KO	Cl6	26.91	0.91	0.91	518	210.371	272.756	126.833	222	0	1319	37.384	24.484	29.77	14.95	14.82	18.85	256	5	0.844	45.75	D3KO	Cl6
							193	U1G	D3KO	Cl6	26.91	0.91	0.91	503	210.371	272.875	125.483	242	0	1367	37.384	24.484	29.77	14.95	14.82	18.85	258	5	0.836	46	D3KO	Cl6
							194	U1G	D3KO	Cl6	26.91	0.91	0.91	475	210.371	270.874	126.187	206	0	1298	37.384	24.484	29.77	14.95	14.82	18.85	255	5	0.79	46.25	D3KO	Cl6
							195	U1G	D3KO	Cl6	26.91	0.91	0.91	453	210.371	269.236	126.794	240	0	1451	37.384	24.484	29.77	14.95	14.82	18.85	253	5	0.796	46.5	D3KO	Cl6
							196	U1G	D3KO	Cl6	26.91	0.91	0.91	459	210.371	267.466	127.498	244	0	1319	37.384	24.484	29.77	14.95	14.82	18.85	251	5	0.793	46.75	D3KO	Cl6
							197	U1G	D3KO	Cl6	26.91	0.91	0.91	478	210.371	269.147	127.608	226	0	1658	37.384	24.484	29.77	14.95	14.82	18.85	253	5	0.84	47	D3KO	Cl6
							198	U1G	D3KO	Cl6	26.91	0.91	0.91	467	210.371	269.377	127.581	233	0	1317	37.384	24.484	29.77	14.95	14.82	18.85	251	5	0.835	47.25	D3KO	Cl6
							199	U1G	D3KO	Cl6	26.91	0.91	0.91	389	210.371	272.391	126.668	227	0	1231	37.384	24.484	29.77	14.95	14.82	18.85	255	5	0.754	47.5	D3KO	Cl6
							200	U1G	D3KO	Cl6	26.91	0.91	0.91	504	210.371	268.058	126.517	253	0	1624	37.384	24.484	29.77	14.95	14.82	18.85	252	5	0.831	47.75	D3KO	Cl6
							201	U1G	D3KO	Cl6	26.91	0.91	0.91	465	210.371	266.339	126.431	249	0	1380	37.384	24.484	29.77	14.95	14.82	18.85	250	5	0.798	48	D3KO	Cl6
							202	U1G	D3KO	Cl6	26.91	0.91	0.91	541	210.371	267.475	126.157	240	0	1315	37.384	24.484	29.77	14.95	14.82	18.85	250	5	0.89	48.25	D3KO	Cl6
							203	U1G	D3KO	Cl6	26.91	0.91	0.91	454	210.371	265.469	125.767	230	0	1525	37.384	24.484	29.77	14.95	14.82	18.85	248	5	0.829	48.5	D3KO	Cl6
							204	U1G	D3KO	Cl6	26.91	0.91	0.91	469	210.371	267.519	126.428	244	0	1389	37.384	24.484	29.77	14.95	14.82	18.85	252	5	0.823	48.75	D3KO	Cl6
							205	U1G	D3KO	Cl6	26.91	0.91	0.91	467	210.371	266.452	124.915	241	0	1289	37.384	24.484	29.77	14.95	14.82	18.85	250	5	0.791	49	D3KO	Cl6
							206	U1G	D3KO	Cl6	26.91	0.91	0.91	456	210.371	270.58	127.039	246	0	1336	37.384	24.484	29.77	14.95	14.82	18.85	254	5	0.79	49.25	D3KO	Cl6
							207	U1G	D3KO	Cl6	26.91	0.91	0.91	427	210.371	265.605	126.254	212	0	1278	37.384	24.484	29.77	14.95	14.82	18.85	249	5	0.765	49.5	D3KO	Cl6
							208	U1G	D3KO	Cl6	26.91	0.91	0.91	468	210.371	269.312	124.572	269	0	1297	37.384	24.484	29.77	14.95	14.82	18.85	254	5	0.788	49.75	D3KO	Cl6
							209	U1G	D3KO	Cl6	26.91	0.91	0.91	485	210.371	268.72	126.47	233	0	1227	37.384	24.484	29.77	14.95	14.82	18.85	253	5	0.787	50	D3KO	Cl6
							210	U1G	D3KO	Cl6	26.91	0.91	0.91	425	210.371	264.616	125.996	237	0	1381	37.384	24.484	29.77	14.95	14.82	18.85	249	5	0.794	50.25	D3KO	Cl6
							211	U1G	D3KO	Cl6	26.91	0.91	0.91	451	210.371	267.23	123.873	194	0	1383	37.384	24.484	29.77	14.95	14.82	18.85	252	5	0.771	50.5	D3KO	Cl6
							212	U1G	D3KO	Cl6	26.91	0.91	0.91	388	210.371	266.465	126.294	209	0	1279	37.384	24.484	29.77	14.95	14.82	18.85	250	5	0.748	50.75	D3KO	Cl6
							213	U1G	D3KO	Cl6	26.91	0.91	0.91	444	210.371	267.067	125.601	256	0	1437	37.384	24.484	29.77	14.95	14.82	18.85	251	5	0.782	51	D3KO	Cl6
							214	U1G	D3KO	Cl6	26.91	0.91	0.91	443	210.371	267.144	124.222	206	0	1273	37.384	24.484	29.77	14.95	14.82	18.85	251	5	0.742	51.25	D3KO	Cl6
							215	U1G	D3KO	Cl6	26.91	0.91	0.91	420	210.371	266.921	125.474	249	0	1366	37.384	24.484	29.77	14.95	14.82	18.85	251	5	0.769	51.5	D3KO	Cl6
							216	U1G	D3KO	Cl6	26.91	0.91	0.91	472	210.371	267.498	126.227	200	0	1335	37.384	24.484	29.77	14.95	14.82	18.85	251	5	0.813	51.75	D3KO	Cl6
							217	U1G	D3KO	Cl6	26.91	0.91	0.91	467	210.371	267.041	126.444	216	0	1416	37.384	24.484	29.77	14.95	14.82	18.85	252	5	0.8	52	D3KO	Cl6
							218	U1G	D3KO	Cl6	26.91	0.91	0.91	448	210.371	266.427	127.475	222	0	1523	37.384	24.484	29.77	14.95	14.82	18.85	250	5	0.771	52.25	D3KO	Cl6
							219	U1G	D3KO	Cl6	26.91	0.91	0.91	411	210.371	267.176	126.48	235	0	1270	37.384	24.484	29.77	14.95	14.82	18.85	251	5	0.735	52.5	D3KO	Cl6
							220	U1G	D3KO	Cl6	26.91	0.91	0.91	433	210.371	266.871	126.125	224	0	1361	37.384	24.484	29.77	14.95	14.82	18.85	252	5	0.761	52.75	D3KO	Cl6
							221	U1G	D3KO	Cl6	26.91	0.91	0.91	460	210.371	269.925	127.16	265	0	1570	37.384	24.484	29.77	14.95	14.82	18.85	255	5	0.793	53	D3KO	Cl6
							222	U1G	D3KO	Cl6	26.91	0.91	0.91	429	210.371	265.037	124.807	219	0	1321	37.384	24.484	29.77	14.95	14.82	18.85	250	5	0.753	53.25	D3KO	Cl6
							223	U1G	D3KO	Cl6	26.91	0.91	0.91	457	210.371	265.224	126.178	249	0	1381	37.384	24.484	29.77	14.95	14.82	18.85	249	5	0.816	53.5	D3KO	Cl6
							224	U1G	D3KO	Cl6	26.91	0.91	0.91	488	210.371	266.679	127.325	232	0	1598	37.384	24.484	29.77	14.95	14.82	18.85	251	5	0.834	53.75	D3KO	Cl6
							225	U1G	D3KO	Cl6	26.91	0.91	0.91	434	210.371	268.915	127.504	228	0	1437	37.384	24.484	29.77	14.95	14.82	18.85	253	5	0.751	54	D3KO	Cl6
							226	U1G	D3KO	Cl6	26.91	0.91	0.91	449	210.371	267.386	127.56	228	0	1314	37.384	24.484	29.77	14.95	14.82	18.85	250	5	0.769	54.25	D3KO	Cl6
							227	U1G	D3KO	Cl6	26.91	0.91	0.91	458	210.371	266.652	127.642	246	0	1592	37.384	24.484	29.77	14.95	14.82	18.85	250	5	0.817	54.5	D3KO	Cl6
							228	U1G	D3KO	Cl6	26.91	0.91	0.91	392	210.371	265.986	126.657	224	0	1695	37.384	24.484	29.77	14.95	14.82	18.85	250	5	0.734	54.75	D3KO	Cl6
							229	U1G	D3KO	Cl6	26.91	0.91	0.91	447	210.371	265.549	125.872	215	0	1439	37.384	24.484	29.77	14.95	14.82	18.85	250	5	0.812	55	D3KO	Cl6
							230	U1G	D3KO	Cl6	26.91	0.91	0.91	421	210.371	263.387	126.922	226	0	1306	37.384	24.484	29.77	14.95	14.82	18.85	247	5	0.736	55.25	D3KO	Cl6
							231	U1G	D3KO	Cl6	26.91	0.91	0.91	438	210.371	265.274	124.955	234	0	1291	37.384	24.484	29.77	14.95	14.82	18.85	248	5	0.754	55.5	D3KO	Cl6
							232	U1G	D3KO	Cl6	26.91	0.91	0.91	401	210.371	265.425	124.859	219	0	1326	37.384	24.484	29.77	14.95	14.82	18.85	251	5	0.733	55.75	D3KO	Cl6
							233	U1G	D3KO	Cl6	26.91	0.91	0.91	399	210.371	268.387	125.389	225	0	1367	37.384	24.484	29.77	14.95	14.82	18.85	254	5	0.715	56	D3KO	Cl6
							234	U1G	D3KO	Cl6	26.91	0.91	0.91	374	210.371	267.399	127.248	258	0	1399	37.384	24.484	29.77	14.95	14.82	18.85	251	5	0.721	56.25	D3KO	Cl6
							235	U1G	D3KO	Cl6	26.91	0.91	0.91	375	210.371	264.468	126.623	243	0	1553	37.384	24.484	29.77	14.95	14.82	18.85	249	5	0.737	56.5	D3KO	Cl6
							236	U1G	D3KO	Cl6	26.91	0.91	0.91	378	210.371	268.157	128.066	241	0	1568	37.384	24.484	29.77	14.95	14.82	18.85	251	5	0.7	56.75	D3KO	Cl6
							237	U1G	D3KO	Cl6	26.91	0.91	0.91	368	210.371	265.034	125.771	267	0	1446	37.384	24.484	29.77	14.95	14.82	18.85	250	5	0.676	57	D3KO	Cl6
							238	U1G	D3KO	Cl6	26.91	0.91	0.91	424	210.371	268.668	126.931	221	0	1521	37.384	24.484	29.77	14.95	14.82	18.85	252	5	0.773	57.25	D3KO	Cl6
							239	U1G	D3KO	Cl6	26.91	0.91	0.91	380	210.371	264.901	125.759	215	0	1180	37.384	24.484	29.77	14.95	14.82	18.85	249	5	0.703	57.5	D3KO	Cl6
							240	U1G	D3KO	Cl6	26.91	0.91	0.91	377	210.371	263.489	126.786	187	0	1617	37.384	24.484	29.77	14.95	14.82	18.85	247	5	0.729	57.75	D3KO	Cl6
							241	U1G	D3KO	Cl6	26.91	0.91	0.91	408	210.371	265.636	126.206	242	0	1385	37.384	24.484	29.77	14.95	14.82	18.85	249	5	0.71	58	D3KO	Cl6
							242	U1G	D3KO	Cl6	26.91	0.91	0.91	366	210.371	266.993	127.379	275	0	1636	37.384	24.484	29.77	14.95	14.82	18.85	251	5	0.688	58.25	D3KO	Cl6
							243	U1G	D3KO	Cl6	26.91	0.91	0.91	394	210.371	263.812	126.578	255	0	1351	37.384	24.484	29.77	14.95	14.82	18.85	248	5	0.705	58.5	D3KO	Cl6
							244	U1G	D3KO	Cl6	26.91	0.91	0.91	361	210.371	263.75	126.14	191	0	1301	37.384	24.484	29.77	14.95	14.82	18.85	248	5	0.701	58.75	D3KO	Cl6
							245	U1G	D3KO	Cl6	26.91	0.91	0.91	369	210.371	263.931	127.021	219	0	1461	37.384	24.484	29.77	14.95	14.82	18.85	248	5	0.691	59	D3KO	Cl6
							246	U1G	D3KO	Cl6	26.91	0.91	0.91	398	210.371	266.38	126.586	262	0	1438	37.384	24.484	29.77	14.95	14.82	18.85	250	5	0.689	59.25	D3KO	Cl6
							247	U1G	D3KO	Cl6	26.91	0.91	0.91	360	210.371	263.298	126.665	237	0	1468	37.384	24.484	29.77	14.95	14.82	18.85	247	5	0.661	59.5	D3KO	Cl6
							248	U1G	D3KO	Cl6	26.91	0.91	0.91	402	210.371	263.58	127.246	221	0	1427	37.384	24.484	29.77	14.95	14.82	18.85	248	5	0.721	59.75	D3KO	Cl6
							1	U1G	D3KO	Cl6	26.91	0.91	0.91	255	171.552	337.14	189.72	254	0	1808	33.924	22.975	26.78	14.69	13.65	16.25	305	6	1.029	-2	D3KO	Cl6
							2	U1G	D3KO	Cl6	26.91	0.91	0.91	266	171.552	321.048	178.838	267	0	1638	33.924	22.975	26.78	14.69	13.65	16.25	290	6	1.076	-1.75	D3KO	Cl6
							3	U1G	D3KO	Cl6	26.91	0.91	0.91	235	171.552	312.136	173.602	296	0	1636	33.924	22.975	26.78	14.69	13.65	16.25	285	6	0.996	-1.5	D3KO	Cl6
							4	U1G	D3KO	Cl6	26.91	0.91	0.91	239	171.552	304.745	170.439	233	0	1579	33.924	22.975	26.78	14.69	13.65	16.25	276	6	1.027	-1.25	D3KO	Cl6
							5	U1G	D3KO	Cl6	26.91	0.91	0.91	240	171.552	312.776	172.16	229	0	1694	33.924	22.975	26.78	14.69	13.65	16.25	284	6	1.043	-1	D3KO	Cl6
							6	U1G	D3KO	Cl6	26.91	0.91	0.91	218	171.552	309.769	170.063	241	0	1419	33.924	22.975	26.78	14.69	13.65	16.25	280	6	0.93	-0.75	D3KO	Cl6
							7	U1G	D3KO	Cl6	26.91	0.91	0.91	224	171.552	310.395	170.696	273	0	1552	33.924	22.975	26.78	14.69	13.65	16.25	282	6	0.946	-0.5	D3KO	Cl6
							8	U1G	D3KO	Cl6	26.91	0.91	0.91	219	171.552	306.153	169.105	203	0	1415	33.924	22.975	26.78	14.69	13.65	16.25	277	6	0.946	-0.25	D3KO	Cl6
							9	U1G	D3KO	Cl6	26.91	0.91	0.91	97	171.552	293.255	167.586	286	0	1755	33.924	22.975	26.78	14.69	13.65	16.25	266	6	0.382	0	D3KO	Cl6
							10	U1G	D3KO	Cl6	26.91	0.91	0.91	120	171.552	295.685	170.516	251	0	1552	33.924	22.975	26.78	14.69	13.65	16.25	267	6	0.464	0.25	D3KO	Cl6
							11	U1G	D3KO	Cl6	26.91	0.91	0.91	114	171.552	298.001	170.248	241	0	1593	33.924	22.975	26.78	14.69	13.65	16.25	267	6	0.443	0.5	D3KO	Cl6
							12	U1G	D3KO	Cl6	26.91	0.91	0.91	153	171.552	298.39	168.626	204	0	1564	33.924	22.975	26.78	14.69	13.65	16.25	270	6	0.617	0.75	D3KO	Cl6
							13	U1G	D3KO	Cl6	26.91	0.91	0.91	162	171.552	295.018	168.077	187	0	1476	33.924	22.975	26.78	14.69	13.65	16.25	267	6	0.657	1	D3KO	Cl6
							14	U1G	D3KO	Cl6	26.91	0.91	0.91	145	171.552	296.413	165.861	176	0	1560	33.924	22.975	26.78	14.69	13.65	16.25	269	6	0.589	1.25	D3KO	Cl6
							15	U1G	D3KO	Cl6	26.91	0.91	0.91	164	171.552	298.173	166.447	236	0	1657	33.924	22.975	26.78	14.69	13.65	16.25	268	6	0.694	1.5	D3KO	Cl6
							16	U1G	D3KO	Cl6	26.91	0.91	0.91	161	171.552	297.438	169.455	226	0	1772	33.924	22.975	26.78	14.69	13.65	16.25	268	6	0.659	1.75	D3KO	Cl6
							17	U1G	D3KO	Cl6	26.91	0.91	0.91	159	171.552	298.101	167.865	214	0	1528	33.924	22.975	26.78	14.69	13.65	16.25	267	6	0.657	2	D3KO	Cl6
							18	U1G	D3KO	Cl6	26.91	0.91	0.91	160	171.552	296.886	166.098	202	0	1469	33.924	22.975	26.78	14.69	13.65	16.25	268	6	0.643	2.25	D3KO	Cl6
							19	U1G	D3KO	Cl6	26.91	0.91	0.91	178	171.552	300.879	167.345	223	0	1480	33.924	22.975	26.78	14.69	13.65	16.25	272	6	0.752	2.5	D3KO	Cl6
							20	U1G	D3KO	Cl6	26.91	0.91	0.91	189	171.552	299.684	169.355	252	0	1403	33.924	22.975	26.78	14.69	13.65	16.25	270	6	0.779	2.75	D3KO	Cl6
							21	U1G	D3KO	Cl6	26.91	0.91	0.91	175	171.552	296.548	166.363	208	0	1541	33.924	22.975	26.78	14.69	13.65	16.25	266	6	0.734	3	D3KO	Cl6
							22	U1G	D3KO	Cl6	26.91	0.91	0.91	192	171.552	298.755	167.353	239	0	1515	33.924	22.975	26.78	14.69	13.65	16.25	269	6	0.835	3.25	D3KO	Cl6
							23	U1G	D3KO	Cl6	26.91	0.91	0.91	202	171.552	294.514	165.687	231	0	1593	33.924	22.975	26.78	14.69	13.65	16.25	265	6	0.909	3.5	D3KO	Cl6
							24	U1G	D3KO	Cl6	26.91	0.91	0.91	183	171.552	294.656	166.808	194	0	1714	33.924	22.975	26.78	14.69	13.65	16.25	266	6	0.798	3.75	D3KO	Cl6
							25	U1G	D3KO	Cl6	26.91	0.91	0.91	180	171.552	301.388	166.951	243	0	1497	33.924	22.975	26.78	14.69	13.65	16.25	272	6	0.756	4	D3KO	Cl6
							26	U1G	D3KO	Cl6	26.91	0.91	0.91	190	171.552	296.026	167.854	220	0	1567	33.924	22.975	26.78	14.69	13.65	16.25	267	6	0.811	4.25	D3KO	Cl6
							27	U1G	D3KO	Cl6	26.91	0.91	0.91	197	171.552	298.333	166.04	247	0	1760	33.924	22.975	26.78	14.69	13.65	16.25	268	6	0.847	4.5	D3KO	Cl6
							28	U1G	D3KO	Cl6	26.91	0.91	0.91	204	171.552	296.067	164.352	202	0	1485	33.924	22.975	26.78	14.69	13.65	16.25	268	6	0.881	4.75	D3KO	Cl6
							29	U1G	D3KO	Cl6	26.91	0.91	0.91	183	171.552	298.783	167.369	187	0	1496	33.924	22.975	26.78	14.69	13.65	16.25	270	6	0.757	5	D3KO	Cl6
							30	U1G	D3KO	Cl6	26.91	0.91	0.91	178	171.552	298.65	166.528	263	0	1516	33.924	22.975	26.78	14.69	13.65	16.25	270	6	0.738	5.25	D3KO	Cl6
							31	U1G	D3KO	Cl6	26.91	0.91	0.91	185	171.552	299.952	166.857	220	0	1538	33.924	22.975	26.78	14.69	13.65	16.25	269	6	0.782	5.5	D3KO	Cl6
							32	U1G	D3KO	Cl6	26.91	0.91	0.91	193	171.552	298.973	166.425	251	0	1473	33.924	22.975	26.78	14.69	13.65	16.25	270	6	0.817	5.75	D3KO	Cl6
							33	U1G	D3KO	Cl6	26.91	0.91	0.91	201	171.552	300.049	165.654	280	1	1498	33.924	22.975	26.78	14.69	13.65	16.25	271	6	0.844	6	D3KO	Cl6
							34	U1G	D3KO	Cl6	26.91	0.91	0.91	175	171.552	296.415	165.698	186	0	1719	33.924	22.975	26.78	14.69	13.65	16.25	267	6	0.742	6.25	D3KO	Cl6
							35	U1G	D3KO	Cl6	26.91	0.91	0.91	179	171.552	300.17	164.128	177	0	1554	33.924	22.975	26.78	14.69	13.65	16.25	272	6	0.76	6.5	D3KO	Cl6
							36	U1G	D3KO	Cl6	26.91	0.91	0.91	181	171.552	298.35	163.772	242	0	1353	33.924	22.975	26.78	14.69	13.65	16.25	271	6	0.768	6.75	D3KO	Cl6
							37	U1G	D3KO	Cl6	26.91	0.91	0.91	186	171.552	295.406	164.334	246	0	1508	33.924	22.975	26.78	14.69	13.65	16.25	267	6	0.794	7	D3KO	Cl6
							38	U1G	D3KO	Cl6	26.91	0.91	0.91	174	171.552	297.13	166.151	228	0	1536	33.924	22.975	26.78	14.69	13.65	16.25	267	6	0.752	7.25	D3KO	Cl6
							39	U1G	D3KO	Cl6	26.91	0.91	0.91	208	171.552	294.867	165.022	222	0	1657	33.924	22.975	26.78	14.69	13.65	16.25	267	6	0.896	7.5	D3KO	Cl6
							40	U1G	D3KO	Cl6	26.91	0.91	0.91	208	171.552	297.162	165.292	215	0	1600	33.924	22.975	26.78	14.69	13.65	16.25	268	6	0.894	7.75	D3KO	Cl6
							41	U1G	D3KO	Cl6	26.91	0.91	0.91	207	171.552	295.322	165.167	251	0	1494	33.924	22.975	26.78	14.69	13.65	16.25	266	6	0.883	8	D3KO	Cl6
							42	U1G	D3KO	Cl6	26.91	0.91	0.91	185	171.552	295.365	165.836	188	0	1648	33.924	22.975	26.78	14.69	13.65	16.25	266	6	0.803	8.25	D3KO	Cl6
							43	U1G	D3KO	Cl6	26.91	0.91	0.91	195	171.552	298.893	166.717	203	0	1547	33.924	22.975	26.78	14.69	13.65	16.25	271	6	0.834	8.5	D3KO	Cl6
							44	U1G	D3KO	Cl6	26.91	0.91	0.91	191	171.552	295.778	165.482	204	0	1602	33.924	22.975	26.78	14.69	13.65	16.25	266	6	0.838	8.75	D3KO	Cl6
							45	U1G	D3KO	Cl6	26.91	0.91	0.91	201	171.552	294.71	162.439	300	0	1502	33.924	22.975	26.78	14.69	13.65	16.25	268	6	0.878	9	D3KO	Cl6
							46	U1G	D3KO	Cl6	26.91	0.91	0.91	210	171.552	297.167	165.673	258	0	1622	33.924	22.975	26.78	14.69	13.65	16.25	267	6	0.906	9.25	D3KO	Cl6
							47	U1G	D3KO	Cl6	26.91	0.91	0.91	204	171.552	297.634	167.224	192	0	1767	33.924	22.975	26.78	14.69	13.65	16.25	269	6	0.883	9.5	D3KO	Cl6
							48	U1G	D3KO	Cl6	26.91	0.91	0.91	203	171.552	296.944	164.38	232	0	1547	33.924	22.975	26.78	14.69	13.65	16.25	268	6	0.872	9.75	D3KO	Cl6
							49	U1G	D3KO	Cl6	26.91	0.91	0.91	214	171.552	297.794	163.269	217	0	1547	33.924	22.975	26.78	14.69	13.65	16.25	268	6	0.91	10	D3KO	Cl6
							50	U1G	D3KO	Cl6	26.91	0.91	0.91	210	171.552	297.024	161.4	232	0	1543	33.924	22.975	26.78	14.69	13.65	16.25	267	6	0.927	10.25	D3KO	Cl6
							51	U1G	D3KO	Cl6	26.91	0.91	0.91	203	171.552	297.811	162.94	237	0	1569	33.924	22.975	26.78	14.69	13.65	16.25	268	6	0.864	10.5	D3KO	Cl6
							52	U1G	D3KO	Cl6	26.91	0.91	0.91	207	171.552	295.921	162.042	242	0	1426	33.924	22.975	26.78	14.69	13.65	16.25	267	6	0.895	10.75	D3KO	Cl6
							53	U1G	D3KO	Cl6	26.91	0.91	0.91	204	171.552	295.374	160.105	214	0	1529	33.924	22.975	26.78	14.69	13.65	16.25	268	6	0.868	11	D3KO	Cl6
							54	U1G	D3KO	Cl6	26.91	0.91	0.91	215	171.552	301.985	162.274	251	0	1348	33.924	22.975	26.78	14.69	13.65	16.25	275	6	0.906	11.25	D3KO	Cl6
							55	U1G	D3KO	Cl6	26.91	0.91	0.91	211	171.552	296.341	164.492	245	0	1451	33.924	22.975	26.78	14.69	13.65	16.25	265	6	0.89	11.5	D3KO	Cl6
							56	U1G	D3KO	Cl6	26.91	0.91	0.91	203	171.552	296.23	164.182	228	0	1470	33.924	22.975	26.78	14.69	13.65	16.25	266	6	0.881	11.75	D3KO	Cl6
							57	U1G	D3KO	Cl6	26.91	0.91	0.91	207	171.552	297.486	165.565	220	0	1584	33.924	22.975	26.78	14.69	13.65	16.25	269	6	0.888	12	D3KO	Cl6
							58	U1G	D3KO	Cl6	26.91	0.91	0.91	202	171.552	296.109	165.072	240	0	1623	33.924	22.975	26.78	14.69	13.65	16.25	267	6	0.881	12.25	D3KO	Cl6
							59	U1G	D3KO	Cl6	26.91	0.91	0.91	210	171.552	298.47	165.979	218	0	1491	33.924	22.975	26.78	14.69	13.65	16.25	269	6	0.923	12.5	D3KO	Cl6
							60	U1G	D3KO	Cl6	26.91	0.91	0.91	210	171.552	299.396	164.35	252	0	1531	33.924	22.975	26.78	14.69	13.65	16.25	271	6	0.896	12.75	D3KO	Cl6
							61	U1G	D3KO	Cl6	26.91	0.91	0.91	189	171.552	295.308	163.843	253	0	1500	33.924	22.975	26.78	14.69	13.65	16.25	266	6	0.824	13	D3KO	Cl6
							62	U1G	D3KO	Cl6	26.91	0.91	0.91	201	171.552	294.3	165.548	247	0	1507	33.924	22.975	26.78	14.69	13.65	16.25	264	6	0.9	13.25	D3KO	Cl6
							63	U1G	D3KO	Cl6	26.91	0.91	0.91	210	171.552	293.024	163.804	223	0	1552	33.924	22.975	26.78	14.69	13.65	16.25	265	6	0.92	13.5	D3KO	Cl6
							64	U1G	D3KO	Cl6	26.91	0.91	0.91	197	171.552	296.591	167.234	231	0	1634	33.924	22.975	26.78	14.69	13.65	16.25	265	6	0.849	13.75	D3KO	Cl6
							65	U1G	D3KO	Cl6	26.91	0.91	0.91	213	171.552	293.821	163.836	217	0	1395	33.924	22.975	26.78	14.69	13.65	16.25	266	6	0.948	14	D3KO	Cl6
							66	U1G	D3KO	Cl6	26.91	0.91	0.91	209	171.552	292.423	162.87	264	0	1418	33.924	22.975	26.78	14.69	13.65	16.25	264	6	0.903	14.25	D3KO	Cl6
							67	U1G	D3KO	Cl6	26.91	0.91	0.91	191	171.552	292.974	164.449	241	0	1518	33.924	22.975	26.78	14.69	13.65	16.25	263	6	0.849	14.5	D3KO	Cl6
							68	U1G	D3KO	Cl6	26.91	0.91	0.91	207	171.552	294.9	164.714	204	0	1536	33.924	22.975	26.78	14.69	13.65	16.25	266	6	0.904	14.75	D3KO	Cl6
							69	U1G	D3KO	Cl6	26.91	0.91	0.91	209	171.552	295.433	160.326	228	0	1471	33.924	22.975	26.78	14.69	13.65	16.25	266	6	0.915	15	D3KO	Cl6
							70	U1G	D3KO	Cl6	26.91	0.91	0.91	220	171.552	294.191	163.649	230	0	1501	33.924	22.975	26.78	14.69	13.65	16.25	266	6	0.981	15.25	D3KO	Cl6
							71	U1G	D3KO	Cl6	26.91	0.91	0.91	212	171.552	292.341	162.466	227	0	1435	33.924	22.975	26.78	14.69	13.65	16.25	263	6	0.927	15.5	D3KO	Cl6
							72	U1G	D3KO	Cl6	26.91	0.91	0.91	207	171.552	291.947	161.258	223	0	1673	33.924	22.975	26.78	14.69	13.65	16.25	263	6	0.935	15.75	D3KO	Cl6
							73	U1G	D3KO	Cl6	26.91	0.91	0.91	186	171.552	295.507	161.447	280	0	1700	33.924	22.975	26.78	14.69	13.65	16.25	268	6	0.849	16	D3KO	Cl6
							74	U1G	D3KO	Cl6	26.91	0.91	0.91	196	171.552	292.479	162.861	195	0	1540	33.924	22.975	26.78	14.69	13.65	16.25	262	6	0.874	16.25	D3KO	Cl6
							75	U1G	D3KO	Cl6	26.91	0.91	0.91	202	171.552	293.468	161.959	244	0	1830	33.924	22.975	26.78	14.69	13.65	16.25	264	6	0.888	16.5	D3KO	Cl6
							76	U1G	D3KO	Cl6	26.91	0.91	0.91	219	171.552	291.779	161.43	195	0	1481	33.924	22.975	26.78	14.69	13.65	16.25	263	6	0.946	16.75	D3KO	Cl6
							77	U1G	D3KO	Cl6	26.91	0.91	0.91	190	171.552	291.666	160.055	223	0	1604	33.924	22.975	26.78	14.69	13.65	16.25	263	6	0.813	17	D3KO	Cl6
							78	U1G	D3KO	Cl6	26.91	0.91	0.91	213	171.552	293.461	163.157	221	0	1646	33.924	22.975	26.78	14.69	13.65	16.25	264	6	0.928	17.25	D3KO	Cl6
							79	U1G	D3KO	Cl6	26.91	0.91	0.91	224	171.552	291.539	162.828	272	0	1575	33.924	22.975	26.78	14.69	13.65	16.25	262	6	1.017	17.5	D3KO	Cl6
							80	U1G	D3KO	Cl6	26.91	0.91	0.91	236	171.552	290.822	161.768	231	0	1592	33.924	22.975	26.78	14.69	13.65	16.25	262	6	1.074	17.75	D3KO	Cl6
							81	U1G	D3KO	Cl6	26.91	0.91	0.91	197	171.552	292.303	159.178	224	7	1415	33.924	22.975	26.78	14.69	13.65	16.25	264	6	0.922	18	D3KO	Cl6
							82	U1G	D3KO	Cl6	26.91	0.91	0.91	210	171.552	293.93	161.926	230	4	1676	33.924	22.975	26.78	14.69	13.65	16.25	263	6	0.916	18.25	D3KO	Cl6
							83	U1G	D3KO	Cl6	26.91	0.91	0.91	221	171.552	291.482	163.166	249	6	1603	33.924	22.975	26.78	14.69	13.65	16.25	262	6	0.975	18.5	D3KO	Cl6
							84	U1G	D3KO	Cl6	26.91	0.91	0.91	224	171.552	294.96	163.99	264	7	1512	33.924	22.975	26.78	14.69	13.65	16.25	265	6	0.959	18.75	D3KO	Cl6
							85	U1G	D3KO	Cl6	26.91	0.91	0.91	211	171.552	293.598	162.854	256	0	1400	33.924	22.975	26.78	14.69	13.65	16.25	264	6	0.937	19	D3KO	Cl6
							86	U1G	D3KO	Cl6	26.91	0.91	0.91	209	171.552	288.289	158.832	199	2	1374	33.924	22.975	26.78	14.69	13.65	16.25	260	6	0.931	19.25	D3KO	Cl6
							87	U1G	D3KO	Cl6	26.91	0.91	0.91	222	171.552	291.04	158.999	238	2	1362	33.924	22.975	26.78	14.69	13.65	16.25	262	6	0.982	19.5	D3KO	Cl6
							88	U1G	D3KO	Cl6	26.91	0.91	0.91	202	171.552	291.163	161.041	238	0	1483	33.924	22.975	26.78	14.69	13.65	16.25	263	6	0.922	19.75	D3KO	Cl6
							89	U1G	D3KO	Cl6	26.91	0.91	0.91	205	171.552	291.651	163.21	208	0	1353	33.924	22.975	26.78	14.69	13.65	16.25	260	6	0.895	20	D3KO	Cl6
							90	U1G	D3KO	Cl6	26.91	0.91	0.91	191	171.552	290.883	162.02	181	0	1486	33.924	22.975	26.78	14.69	13.65	16.25	261	6	0.838	20.25	D3KO	Cl6
							91	U1G	D3KO	Cl6	26.91	0.91	0.91	195	171.552	290.58	161.849	268	0	1393	33.924	22.975	26.78	14.69	13.65	16.25	262	6	0.886	20.5	D3KO	Cl6
							92	U1G	D3KO	Cl6	26.91	0.91	0.91	211	171.552	296.903	163.055	238	0	1449	33.924	22.975	26.78	14.69	13.65	16.25	266	6	0.941	20.75	D3KO	Cl6
							93	U1G	D3KO	Cl6	26.91	0.91	0.91	206	171.552	291.695	161.683	202	0	1401	33.924	22.975	26.78	14.69	13.65	16.25	262	6	0.902	21	D3KO	Cl6
							94	U1G	D3KO	Cl6	26.91	0.91	0.91	232	171.552	295.181	160.506	261	0	1385	33.924	22.975	26.78	14.69	13.65	16.25	266	6	1.046	21.25	D3KO	Cl6
							95	U1G	D3KO	Cl6	26.91	0.91	0.91	226	171.552	291.436	161.857	208	0	1405	33.924	22.975	26.78	14.69	13.65	16.25	261	6	1.009	21.5	D3KO	Cl6
							96	U1G	D3KO	Cl6	26.91	0.91	0.91	209	171.552	292.849	162.195	201	3	1421	33.924	22.975	26.78	14.69	13.65	16.25	262	6	0.927	21.75	D3KO	Cl6
							97	U1G	D3KO	Cl6	26.91	0.91	0.91	218	171.552	292.076	162.674	207	0	1550	33.924	22.975	26.78	14.69	13.65	16.25	264	6	0.963	22	D3KO	Cl6
							98	U1G	D3KO	Cl6	26.91	0.91	0.91	222	171.552	295.357	163.838	208	0	1563	33.924	22.975	26.78	14.69	13.65	16.25	264	6	1.019	22.25	D3KO	Cl6
							99	U1G	D3KO	Cl6	26.91	0.91	0.91	220	171.552	292.925	164.172	258	0	1470	33.924	22.975	26.78	14.69	13.65	16.25	263	6	0.991	22.5	D3KO	Cl6
							100	U1G	D3KO	Cl6	26.91	0.91	0.91	207	171.552	290.359	161.237	216	0	1617	33.924	22.975	26.78	14.69	13.65	16.25	261	6	0.915	22.75	D3KO	Cl6
							101	U1G	D3KO	Cl6	26.91	0.91	0.91	236	171.552	291.324	162.53	252	0	1529	33.924	22.975	26.78	14.69	13.65	16.25	260	6	1.054	23	D3KO	Cl6
							102	U1G	D3KO	Cl6	26.91	0.91	0.91	239	171.552	294.164	161.713	268	12	1491	33.924	22.975	26.78	14.69	13.65	16.25	265	6	1.082	23.25	D3KO	Cl6
							103	U1G	D3KO	Cl6	26.91	0.91	0.91	222	171.552	290.121	161.328	234	3	1369	33.924	22.975	26.78	14.69	13.65	16.25	260	6	0.984	23.5	D3KO	Cl6
							104	U1G	D3KO	Cl6	26.91	0.91	0.91	238	171.552	292.912	161.274	213	0	1451	33.924	22.975	26.78	14.69	13.65	16.25	263	6	1.077	23.75	D3KO	Cl6
							105	U1G	D3KO	Cl6	26.91	0.91	0.91	222	171.552	291.683	160.96	237	2	1540	33.924	22.975	26.78	14.69	13.65	16.25	262	6	1.019	24	D3KO	Cl6
							106	U1G	D3KO	Cl6	26.91	0.91	0.91	229	171.552	290.777	159.757	235	0	1372	33.924	22.975	26.78	14.69	13.65	16.25	262	6	1.043	24.25	D3KO	Cl6
							107	U1G	D3KO	Cl6	26.91	0.91	0.91	203	171.552	291.698	160.569	256	0	1359	33.924	22.975	26.78	14.69	13.65	16.25	261	6	0.925	24.5	D3KO	Cl6
							108	U1G	D3KO	Cl6	26.91	0.91	0.91	210	171.552	290.927	160.001	201	0	1399	33.924	22.975	26.78	14.69	13.65	16.25	261	6	0.982	24.75	D3KO	Cl6
							109	U1G	D3KO	Cl6	26.91	0.91	0.91	247	171.552	291.396	159.985	259	0	1383	33.924	22.975	26.78	14.69	13.65	16.25	263	6	1.13	25	D3KO	Cl6
							110	U1G	D3KO	Cl6	26.91	0.91	0.91	236	171.552	294.736	161.239	271	10	1458	33.924	22.975	26.78	14.69	13.65	16.25	264	6	1.038	25.25	D3KO	Cl6
							111	U1G	D3KO	Cl6	26.91	0.91	0.91	214	171.552	293.711	160.98	229	0	1356	33.924	22.975	26.78	14.69	13.65	16.25	263	6	0.962	25.5	D3KO	Cl6
							112	U1G	D3KO	Cl6	26.91	0.91	0.91	235	171.552	290.68	161.573	250	0	1421	33.924	22.975	26.78	14.69	13.65	16.25	260	6	1.018	25.75	D3KO	Cl6
							113	U1G	D3KO	Cl6	26.91	0.91	0.91	227	171.552	294.942	161.307	203	0	1411	33.924	22.975	26.78	14.69	13.65	16.25	264	6	1.02	26	D3KO	Cl6
							114	U1G	D3KO	Cl6	26.91	0.91	0.91	219	171.552	292.642	160.413	233	0	1651	33.924	22.975	26.78	14.69	13.65	16.25	262	6	0.973	26.25	D3KO	Cl6
							115	U1G	D3KO	Cl6	26.91	0.91	0.91	231	171.552	293.665	161.243	227	0	1457	33.924	22.975	26.78	14.69	13.65	16.25	262	6	1.02	26.5	D3KO	Cl6
							116	U1G	D3KO	Cl6	26.91	0.91	0.91	226	171.552	294.535	161.511	278	0	1371	33.924	22.975	26.78	14.69	13.65	16.25	264	6	0.998	26.75	D3KO	Cl6
							117	U1G	D3KO	Cl6	26.91	0.91	0.91	229	171.552	292.674	161.82	212	0	1464	33.924	22.975	26.78	14.69	13.65	16.25	263	6	1.033	27	D3KO	Cl6
							118	U1G	D3KO	Cl6	26.91	0.91	0.91	228	171.552	292.077	161.357	214	0	1512	33.924	22.975	26.78	14.69	13.65	16.25	263	6	1.041	27.25	D3KO	Cl6
							119	U1G	D3KO	Cl6	26.91	0.91	0.91	250	171.552	297.632	163.274	255	12	1493	33.924	22.975	26.78	14.69	13.65	16.25	268	6	1.124	27.5	D3KO	Cl6
							120	U1G	D3KO	Cl6	26.91	0.91	0.91	253	171.552	292.789	160.568	203	2	1395	33.924	22.975	26.78	14.69	13.65	16.25	264	6	1.163	27.75	D3KO	Cl6
							121	U1G	D3KO	Cl6	26.91	0.91	0.91	252	171.552	295.113	162.434	241	0	1443	33.924	22.975	26.78	14.69	13.65	16.25	266	6	1.167	28	D3KO	Cl6
							122	U1G	D3KO	Cl6	26.91	0.91	0.91	244	171.552	295.754	161.014	260	1	1471	33.924	22.975	26.78	14.69	13.65	16.25	266	6	1.127	28.25	D3KO	Cl6
							123	U1G	D3KO	Cl6	26.91	0.91	0.91	237	171.552	293.031	158.324	242	0	1444	33.924	22.975	26.78	14.69	13.65	16.25	265	6	1.038	28.5	D3KO	Cl6
							124	U1G	D3KO	Cl6	26.91	0.91	0.91	229	171.552	296.73	163.605	215	0	1370	33.924	22.975	26.78	14.69	13.65	16.25	266	6	1.011	28.75	D3KO	Cl6
							125	U1G	D3KO	Cl6	26.91	0.91	0.91	242	171.552	292.606	161.147	258	0	1377	33.924	22.975	26.78	14.69	13.65	16.25	264	6	1.053	29	D3KO	Cl6
							126	U1G	D3KO	Cl6	26.91	0.91	0.91	240	171.552	294.949	161.328	221	1	1572	33.924	22.975	26.78	14.69	13.65	16.25	265	6	1.086	29.25	D3KO	Cl6
							127	U1G	D3KO	Cl6	26.91	0.91	0.91	224	171.552	293.348	161.664	211	0	1722	33.924	22.975	26.78	14.69	13.65	16.25	264	6	1.018	29.5	D3KO	Cl6
							128	U1G	D3KO	Cl6	26.91	0.91	0.91	229	171.552	297.521	159.389	295	7	1511	33.924	22.975	26.78	14.69	13.65	16.25	268	6	0.976	29.75	D3KO	Cl6
							129	U1G	D3KO	Cl6	26.91	0.91	0.91	232	171.552	294.372	161.896	205	0	1393	33.924	22.975	26.78	14.69	13.65	16.25	264	6	1.003	30	D3KO	Cl6
							130	U1G	D3KO	Cl6	26.91	0.91	0.91	220	171.552	292.85	158.3	217	0	1409	33.924	22.975	26.78	14.69	13.65	16.25	262	6	0.982	30.25	D3KO	Cl6
							131	U1G	D3KO	Cl6	26.91	0.91	0.91	224	171.552	294.808	162.409	238	0	1414	33.924	22.975	26.78	14.69	13.65	16.25	265	6	0.979	30.5	D3KO	Cl6
							132	U1G	D3KO	Cl6	26.91	0.91	0.91	225	171.552	292.593	162.421	232	0	1370	33.924	22.975	26.78	14.69	13.65	16.25	262	6	0.973	30.75	D3KO	Cl6
							133	U1G	D3KO	Cl6	26.91	0.91	0.91	231	171.552	291.083	160.199	212	0	1498	33.924	22.975	26.78	14.69	13.65	16.25	264	6	1.054	31	D3KO	Cl6
							134	U1G	D3KO	Cl6	26.91	0.91	0.91	223	171.552	292.727	160.834	191	0	1329	33.924	22.975	26.78	14.69	13.65	16.25	263	6	0.987	31.25	D3KO	Cl6
							135	U1G	D3KO	Cl6	26.91	0.91	0.91	215	171.552	291.81	161.997	232	0	1413	33.924	22.975	26.78	14.69	13.65	16.25	261	6	0.987	31.5	D3KO	Cl6
							136	U1G	D3KO	Cl6	26.91	0.91	0.91	244	171.552	294.928	162.978	261	0	1465	33.924	22.975	26.78	14.69	13.65	16.25	264	6	1.054	31.75	D3KO	Cl6
							137	U1G	D3KO	Cl6	26.91	0.91	0.91	233	171.552	290.238	158.265	265	0	1412	33.924	22.975	26.78	14.69	13.65	16.25	261	6	1.056	32	D3KO	Cl6
							138	U1G	D3KO	Cl6	26.91	0.91	0.91	216	171.552	289.025	161.548	251	0	1435	33.924	22.975	26.78	14.69	13.65	16.25	260	6	1.001	32.25	D3KO	Cl6
							139	U1G	D3KO	Cl6	26.91	0.91	0.91	218	171.552	290.851	159.818	228	0	1466	33.924	22.975	26.78	14.69	13.65	16.25	263	6	1.025	32.5	D3KO	Cl6
							140	U1G	D3KO	Cl6	26.91	0.91	0.91	224	171.552	288.922	163.288	203	0	1531	33.924	22.975	26.78	14.69	13.65	16.25	259	6	1.028	32.75	D3KO	Cl6
							141	U1G	D3KO	Cl6	26.91	0.91	0.91	229	171.552	290.496	159.052	208	0	1498	33.924	22.975	26.78	14.69	13.65	16.25	262	6	1.076	33	D3KO	Cl6
							142	U1G	D3KO	Cl6	26.91	0.91	0.91	232	171.552	289.251	159.815	237	0	1477	33.924	22.975	26.78	14.69	13.65	16.25	261	6	1.049	33.25	D3KO	Cl6
							143	U1G	D3KO	Cl6	26.91	0.91	0.91	235	171.552	290.178	160.715	221	0	1350	33.924	22.975	26.78	14.69	13.65	16.25	260	6	1.093	33.5	D3KO	Cl6
							144	U1G	D3KO	Cl6	26.91	0.91	0.91	248	171.552	291.228	163.173	250	1	1348	33.924	22.975	26.78	14.69	13.65	16.25	260	6	1.125	33.75	D3KO	Cl6
							145	U1G	D3KO	Cl6	26.91	0.91	0.91	215	171.552	289.551	162.131	225	0	1535	33.924	22.975	26.78	14.69	13.65	16.25	261	6	0.966	34	D3KO	Cl6
							146	U1G	D3KO	Cl6	26.91	0.91	0.91	243	171.552	290.951	160.59	231	0	1502	33.924	22.975	26.78	14.69	13.65	16.25	264	6	1.093	34.25	D3KO	Cl6
							147	U1G	D3KO	Cl6	26.91	0.91	0.91	255	171.552	291.979	160.775	263	0	1288	33.924	22.975	26.78	14.69	13.65	16.25	263	6	1.159	34.5	D3KO	Cl6
							148	U1G	D3KO	Cl6	26.91	0.91	0.91	221	171.552	288.58	159.757	194	1	1390	33.924	22.975	26.78	14.69	13.65	16.25	261	6	1	34.75	D3KO	Cl6
							149	U1G	D3KO	Cl6	26.91	0.91	0.91	235	171.552	290.386	162.057	212	0	1329	33.924	22.975	26.78	14.69	13.65	16.25	261	6	1.071	35	D3KO	Cl6
							150	U1G	D3KO	Cl6	26.91	0.91	0.91	221	171.552	288.961	158.614	295	0	1379	33.924	22.975	26.78	14.69	13.65	16.25	262	6	1.026	35.25	D3KO	Cl6
							151	U1G	D3KO	Cl6	26.91	0.91	0.91	261	171.552	292.016	162.159	294	0	1366	33.924	22.975	26.78	14.69	13.65	16.25	263	6	1.174	35.5	D3KO	Cl6
							152	U1G	D3KO	Cl6	26.91	0.91	0.91	239	171.552	288.165	158.915	181	0	1526	33.924	22.975	26.78	14.69	13.65	16.25	259	6	1.098	35.75	D3KO	Cl6
							153	U1G	D3KO	Cl6	26.91	0.91	0.91	241	171.552	287.778	157.98	247	0	1546	33.924	22.975	26.78	14.69	13.65	16.25	260	6	1.079	36	D3KO	Cl6
							154	U1G	D3KO	Cl6	26.91	0.91	0.91	243	171.552	287.62	162.126	241	0	1521	33.924	22.975	26.78	14.69	13.65	16.25	259	6	1.103	36.25	D3KO	Cl6
							155	U1G	D3KO	Cl6	26.91	0.91	0.91	247	171.552	288.158	160.435	261	0	1542	33.924	22.975	26.78	14.69	13.65	16.25	259	6	1.097	36.5	D3KO	Cl6
							156	U1G	D3KO	Cl6	26.91	0.91	0.91	264	171.552	289.729	160.546	246	0	1381	33.924	22.975	26.78	14.69	13.65	16.25	260	6	1.202	36.75	D3KO	Cl6
							157	U1G	D3KO	Cl6	26.91	0.91	0.91	236	171.552	286.889	160.93	218	0	1437	33.924	22.975	26.78	14.69	13.65	16.25	258	6	1.106	37	D3KO	Cl6
							158	U1G	D3KO	Cl6	26.91	0.91	0.91	222	171.552	290.334	161.225	224	0	1501	33.924	22.975	26.78	14.69	13.65	16.25	261	6	1.035	37.25	D3KO	Cl6
							159	U1G	D3KO	Cl6	26.91	0.91	0.91	239	171.552	284.051	158.574	213	0	1332	33.924	22.975	26.78	14.69	13.65	16.25	256	6	1.128	37.5	D3KO	Cl6
							160	U1G	D3KO	Cl6	26.91	0.91	0.91	233	171.552	285.817	160.309	187	0	1461	33.924	22.975	26.78	14.69	13.65	16.25	258	6	1.074	37.75	D3KO	Cl6
							161	U1G	D3KO	Cl6	26.91	0.91	0.91	243	171.552	290.111	161.76	229	0	1650	33.924	22.975	26.78	14.69	13.65	16.25	261	6	1.113	38	D3KO	Cl6
							162	U1G	D3KO	Cl6	26.91	0.91	0.91	248	171.552	290.938	160.111	243	0	1458	33.924	22.975	26.78	14.69	13.65	16.25	263	6	1.133	38.25	D3KO	Cl6
							163	U1G	D3KO	Cl6	26.91	0.91	0.91	212	171.552	285.71	157.739	245	0	1487	33.924	22.975	26.78	14.69	13.65	16.25	257	6	0.973	38.5	D3KO	Cl6
							164	U1G	D3KO	Cl6	26.91	0.91	0.91	217	171.552	287.693	159.647	255	0	1369	33.924	22.975	26.78	14.69	13.65	16.25	260	6	1.045	38.75	D3KO	Cl6
							165	U1G	D3KO	Cl6	26.91	0.91	0.91	235	171.552	290.259	158.816	195	1	1429	33.924	22.975	26.78	14.69	13.65	16.25	263	6	1.069	39	D3KO	Cl6
							166	U1G	D3KO	Cl6	26.91	0.91	0.91	228	171.552	285.724	158.112	214	0	1379	33.924	22.975	26.78	14.69	13.65	16.25	257	6	1.073	39.25	D3KO	Cl6
							167	U1G	D3KO	Cl6	26.91	0.91	0.91	239	171.552	287.331	161.055	232	0	1543	33.924	22.975	26.78	14.69	13.65	16.25	259	6	1.084	39.5	D3KO	Cl6
							168	U1G	D3KO	Cl6	26.91	0.91	0.91	245	171.552	286.632	155.729	216	0	1439	33.924	22.975	26.78	14.69	13.65	16.25	258	6	1.143	39.75	D3KO	Cl6
							169	U1G	D3KO	Cl6	26.91	0.91	0.91	237	171.552	288.511	158.099	215	0	1482	33.924	22.975	26.78	14.69	13.65	16.25	261	6	1.113	40	D3KO	Cl6
							170	U1G	D3KO	Cl6	26.91	0.91	0.91	220	171.552	286.319	159.173	232	0	1373	33.924	22.975	26.78	14.69	13.65	16.25	258	6	0.996	40.25	D3KO	Cl6
							171	U1G	D3KO	Cl6	26.91	0.91	0.91	232	171.552	283.798	160.534	197	0	1438	33.924	22.975	26.78	14.69	13.65	16.25	254	6	1.097	40.5	D3KO	Cl6
							172	U1G	D3KO	Cl6	26.91	0.91	0.91	254	171.552	286.793	157.218	235	0	1361	33.924	22.975	26.78	14.69	13.65	16.25	260	6	1.153	40.75	D3KO	Cl6
							173	U1G	D3KO	Cl6	26.91	0.91	0.91	224	171.552	287.856	158.671	228	0	1498	33.924	22.975	26.78	14.69	13.65	16.25	260	6	1.024	41	D3KO	Cl6
							174	U1G	D3KO	Cl6	26.91	0.91	0.91	242	171.552	286.19	159.125	191	0	1743	33.924	22.975	26.78	14.69	13.65	16.25	258	6	1.097	41.25	D3KO	Cl6
							175	U1G	D3KO	Cl6	26.91	0.91	0.91	241	171.552	286.175	159.652	241	0	1518	33.924	22.975	26.78	14.69	13.65	16.25	257	6	1.11	41.5	D3KO	Cl6
							176	U1G	D3KO	Cl6	26.91	0.91	0.91	230	171.552	286.265	160.459	208	0	1384	33.924	22.975	26.78	14.69	13.65	16.25	257	6	1.082	41.75	D3KO	Cl6
							177	U1G	D3KO	Cl6	26.91	0.91	0.91	269	171.552	285.339	160.856	195	0	1450	33.924	22.975	26.78	14.69	13.65	16.25	256	6	1.264	42	D3KO	Cl6
							178	U1G	D3KO	Cl6	26.91	0.91	0.91	257	171.552	288.446	160.421	224	0	1564	33.924	22.975	26.78	14.69	13.65	16.25	261	6	1.188	42.25	D3KO	Cl6
							179	U1G	D3KO	Cl6	26.91	0.91	0.91	247	171.552	289.211	158.517	180	0	1623	33.924	22.975	26.78	14.69	13.65	16.25	261	6	1.124	42.5	D3KO	Cl6
							180	U1G	D3KO	Cl6	26.91	0.91	0.91	239	171.552	287.693	161.396	198	0	1576	33.924	22.975	26.78	14.69	13.65	16.25	260	6	1.156	42.75	D3KO	Cl6
							181	U1G	D3KO	Cl6	26.91	0.91	0.91	230	171.552	285.587	158.992	197	0	1476	33.924	22.975	26.78	14.69	13.65	16.25	258	6	1.05	43	D3KO	Cl6
							182	U1G	D3KO	Cl6	26.91	0.91	0.91	222	171.552	286.634	160.287	209	0	1430	33.924	22.975	26.78	14.69	13.65	16.25	258	6	1.032	43.25	D3KO	Cl6
							183	U1G	D3KO	Cl6	26.91	0.91	0.91	233	171.552	283.739	160.913	228	0	1385	33.924	22.975	26.78	14.69	13.65	16.25	255	6	1.108	43.5	D3KO	Cl6
							184	U1G	D3KO	Cl6	26.91	0.91	0.91	228	171.552	286.713	159.138	249	0	1386	33.924	22.975	26.78	14.69	13.65	16.25	259	6	1.012	43.75	D3KO	Cl6
							185	U1G	D3KO	Cl6	26.91	0.91	0.91	224	171.552	286.423	159.143	201	0	1631	33.924	22.975	26.78	14.69	13.65	16.25	259	6	1.025	44	D3KO	Cl6
							186	U1G	D3KO	Cl6	26.91	0.91	0.91	246	171.552	288.117	157.688	220	0	1465	33.924	22.975	26.78	14.69	13.65	16.25	261	6	1.123	44.25	D3KO	Cl6
							187	U1G	D3KO	Cl6	26.91	0.91	0.91	245	171.552	285.738	161.412	227	0	1527	33.924	22.975	26.78	14.69	13.65	16.25	257	6	1.146	44.5	D3KO	Cl6
							188	U1G	D3KO	Cl6	26.91	0.91	0.91	240	171.552	286.577	158.811	223	0	1494	33.924	22.975	26.78	14.69	13.65	16.25	260	6	1.101	44.75	D3KO	Cl6
							189	U1G	D3KO	Cl6	26.91	0.91	0.91	225	171.552	285.343	160.516	213	0	1429	33.924	22.975	26.78	14.69	13.65	16.25	256	6	1.032	45	D3KO	Cl6
							190	U1G	D3KO	Cl6	26.91	0.91	0.91	231	171.552	285.86	160.326	208	0	1405	33.924	22.975	26.78	14.69	13.65	16.25	256	6	1.07	45.25	D3KO	Cl6
							191	U1G	D3KO	Cl6	26.91	0.91	0.91	228	171.552	287.336	158.529	221	0	1346	33.924	22.975	26.78	14.69	13.65	16.25	261	6	1.034	45.5	D3KO	Cl6
							192	U1G	D3KO	Cl6	26.91	0.91	0.91	230	171.552	281.658	159.276	189	0	1500	33.924	22.975	26.78	14.69	13.65	16.25	254	6	1.072	45.75	D3KO	Cl6
							193	U1G	D3KO	Cl6	26.91	0.91	0.91	240	171.552	285.298	159.682	253	0	1649	33.924	22.975	26.78	14.69	13.65	16.25	259	6	1.133	46	D3KO	Cl6
							194	U1G	D3KO	Cl6	26.91	0.91	0.91	246	171.552	290.568	159.672	287	0	1447	33.924	22.975	26.78	14.69	13.65	16.25	262	6	1.109	46.25	D3KO	Cl6
							195	U1G	D3KO	Cl6	26.91	0.91	0.91	217	171.552	283.403	156.165	219	0	1369	33.924	22.975	26.78	14.69	13.65	16.25	257	6	1.004	46.5	D3KO	Cl6
							196	U1G	D3KO	Cl6	26.91	0.91	0.91	226	171.552	285.026	158.407	179	0	1350	33.924	22.975	26.78	14.69	13.65	16.25	258	6	1.073	46.75	D3KO	Cl6
							197	U1G	D3KO	Cl6	26.91	0.91	0.91	207	171.552	280.628	154.061	204	0	1370	33.924	22.975	26.78	14.69	13.65	16.25	255	6	1.012	47	D3KO	Cl6
							198	U1G	D3KO	Cl6	26.91	0.91	0.91	234	171.552	287.482	156.44	257	0	1411	33.924	22.975	26.78	14.69	13.65	16.25	261	6	1.069	47.25	D3KO	Cl6
							199	U1G	D3KO	Cl6	26.91	0.91	0.91	240	171.552	283.391	156.695	240	0	1420	33.924	22.975	26.78	14.69	13.65	16.25	255	6	1.133	47.5	D3KO	Cl6
							200	U1G	D3KO	Cl6	26.91	0.91	0.91	242	171.552	282.286	157.361	186	0	1380	33.924	22.975	26.78	14.69	13.65	16.25	256	6	1.146	47.75	D3KO	Cl6
							201	U1G	D3KO	Cl6	26.91	0.91	0.91	239	171.552	284.716	157.617	259	0	1357	33.924	22.975	26.78	14.69	13.65	16.25	258	6	1.122	48	D3KO	Cl6
							202	U1G	D3KO	Cl6	26.91	0.91	0.91	250	171.552	285.618	158.557	184	0	1407	33.924	22.975	26.78	14.69	13.65	16.25	259	6	1.166	48.25	D3KO	Cl6
							203	U1G	D3KO	Cl6	26.91	0.91	0.91	249	171.552	282.937	155.404	239	0	1447	33.924	22.975	26.78	14.69	13.65	16.25	255	6	1.163	48.5	D3KO	Cl6
							204	U1G	D3KO	Cl6	26.91	0.91	0.91	246	171.552	281.035	158.216	201	0	1474	33.924	22.975	26.78	14.69	13.65	16.25	253	6	1.169	48.75	D3KO	Cl6
							205	U1G	D3KO	Cl6	26.91	0.91	0.91	269	171.552	283.748	157.031	205	0	1512	33.924	22.975	26.78	14.69	13.65	16.25	258	6	1.236	49	D3KO	Cl6
							206	U1G	D3KO	Cl6	26.91	0.91	0.91	228	171.552	283.431	155.571	193	0	1370	33.924	22.975	26.78	14.69	13.65	16.25	256	6	1.107	49.25	D3KO	Cl6
							207	U1G	D3KO	Cl6	26.91	0.91	0.91	224	171.552	283.016	158.126	222	0	1329	33.924	22.975	26.78	14.69	13.65	16.25	256	6	1.1	49.5	D3KO	Cl6
							208	U1G	D3KO	Cl6	26.91	0.91	0.91	252	171.552	284.376	159.295	228	0	1742	33.924	22.975	26.78	14.69	13.65	16.25	257	6	1.173	49.75	D3KO	Cl6
							209	U1G	D3KO	Cl6	26.91	0.91	0.91	265	171.552	282.163	159.494	224	0	1279	33.924	22.975	26.78	14.69	13.65	16.25	255	6	1.24	50	D3KO	Cl6
							210	U1G	D3KO	Cl6	26.91	0.91	0.91	262	171.552	285.444	156.521	203	0	1289	33.924	22.975	26.78	14.69	13.65	16.25	259	6	1.262	50.25	D3KO	Cl6
							211	U1G	D3KO	Cl6	26.91	0.91	0.91	269	171.552	281.868	154.078	262	0	1465	33.924	22.975	26.78	14.69	13.65	16.25	257	6	1.28	50.5	D3KO	Cl6
							212	U1G	D3KO	Cl6	26.91	0.91	0.91	261	171.552	285.272	157.017	234	0	1290	33.924	22.975	26.78	14.69	13.65	16.25	257	6	1.288	50.75	D3KO	Cl6
							213	U1G	D3KO	Cl6	26.91	0.91	0.91	224	171.552	284.315	157.285	245	0	1483	33.924	22.975	26.78	14.69	13.65	16.25	257	6	1.086	51	D3KO	Cl6
							214	U1G	D3KO	Cl6	26.91	0.91	0.91	254	171.552	284.913	156.505	239	0	1345	33.924	22.975	26.78	14.69	13.65	16.25	258	6	1.211	51.25	D3KO	Cl6
							215	U1G	D3KO	Cl6	26.91	0.91	0.91	235	171.552	284.187	155.886	236	0	1439	33.924	22.975	26.78	14.69	13.65	16.25	257	6	1.144	51.5	D3KO	Cl6
							216	U1G	D3KO	Cl6	26.91	0.91	0.91	245	171.552	285.421	157.1	227	0	1589	33.924	22.975	26.78	14.69	13.65	16.25	258	6	1.145	51.75	D3KO	Cl6
							217	U1G	D3KO	Cl6	26.91	0.91	0.91	228	171.552	278.938	158.013	230	0	1693	33.924	22.975	26.78	14.69	13.65	16.25	253	6	1.078	52	D3KO	Cl6
							218	U1G	D3KO	Cl6	26.91	0.91	0.91	227	171.552	282.578	158.309	243	0	1424	33.924	22.975	26.78	14.69	13.65	16.25	257	6	1.081	52.25	D3KO	Cl6
							219	U1G	D3KO	Cl6	26.91	0.91	0.91	217	171.552	281.587	158.081	192	0	1378	33.924	22.975	26.78	14.69	13.65	16.25	254	6	1.061	52.5	D3KO	Cl6
							220	U1G	D3KO	Cl6	26.91	0.91	0.91	251	171.552	282.111	156.065	219	0	1408	33.924	22.975	26.78	14.69	13.65	16.25	256	6	1.219	52.75	D3KO	Cl6
							221	U1G	D3KO	Cl6	26.91	0.91	0.91	240	171.552	284.169	159.97	235	0	1331	33.924	22.975	26.78	14.69	13.65	16.25	256	6	1.114	53	D3KO	Cl6
							222	U1G	D3KO	Cl6	26.91	0.91	0.91	253	171.552	282.036	155.091	265	0	1265	33.924	22.975	26.78	14.69	13.65	16.25	256	6	1.194	53.25	D3KO	Cl6
							223	U1G	D3KO	Cl6	26.91	0.91	0.91	236	171.552	283.549	154.711	266	0	1393	33.924	22.975	26.78	14.69	13.65	16.25	258	6	1.08	53.5	D3KO	Cl6
							224	U1G	D3KO	Cl6	26.91	0.91	0.91	233	171.552	280.408	154.994	265	0	1371	33.924	22.975	26.78	14.69	13.65	16.25	255	6	1.112	53.75	D3KO	Cl6
							225	U1G	D3KO	Cl6	26.91	0.91	0.91	239	171.552	282.059	155.001	244	0	1550	33.924	22.975	26.78	14.69	13.65	16.25	257	6	1.16	54	D3KO	Cl6
							226	U1G	D3KO	Cl6	26.91	0.91	0.91	282	171.552	282.009	154.857	240	0	1418	33.924	22.975	26.78	14.69	13.65	16.25	257	6	1.33	54.25	D3KO	Cl6
							227	U1G	D3KO	Cl6	26.91	0.91	0.91	236	171.552	280.089	155.396	236	0	1324	33.924	22.975	26.78	14.69	13.65	16.25	255	6	1.127	54.5	D3KO	Cl6
							228	U1G	D3KO	Cl6	26.91	0.91	0.91	225	171.552	281.46	155.509	247	0	1715	33.924	22.975	26.78	14.69	13.65	16.25	257	6	1.081	54.75	D3KO	Cl6
							229	U1G	D3KO	Cl6	26.91	0.91	0.91	240	171.552	279.724	154.792	234	0	1295	33.924	22.975	26.78	14.69	13.65	16.25	253	6	1.104	55	D3KO	Cl6
							230	U1G	D3KO	Cl6	26.91	0.91	0.91	259	171.552	277.966	153.931	230	0	1341	33.924	22.975	26.78	14.69	13.65	16.25	254	6	1.238	55.25	D3KO	Cl6
							231	U1G	D3KO	Cl6	26.91	0.91	0.91	233	171.552	278.894	155.253	224	0	1515	33.924	22.975	26.78	14.69	13.65	16.25	252	6	1.142	55.5	D3KO	Cl6
							232	U1G	D3KO	Cl6	26.91	0.91	0.91	234	171.552	279.451	154.574	196	0	1447	33.924	22.975	26.78	14.69	13.65	16.25	255	6	1.103	55.75	D3KO	Cl6
							233	U1G	D3KO	Cl6	26.91	0.91	0.91	238	171.552	281.285	153.311	237	0	1444	33.924	22.975	26.78	14.69	13.65	16.25	256	6	1.131	56	D3KO	Cl6
							234	U1G	D3KO	Cl6	26.91	0.91	0.91	232	171.552	281.835	155.91	254	0	1535	33.924	22.975	26.78	14.69	13.65	16.25	257	6	1.158	56.25	D3KO	Cl6
							235	U1G	D3KO	Cl6	26.91	0.91	0.91	244	171.552	283.386	155.883	196	0	1439	33.924	22.975	26.78	14.69	13.65	16.25	258	6	1.165	56.5	D3KO	Cl6
							236	U1G	D3KO	Cl6	26.91	0.91	0.91	235	171.552	277.11	154.508	233	0	1324	33.924	22.975	26.78	14.69	13.65	16.25	251	6	1.124	56.75	D3KO	Cl6
							237	U1G	D3KO	Cl6	26.91	0.91	0.91	229	171.552	280.698	157.064	219	0	1436	33.924	22.975	26.78	14.69	13.65	16.25	255	6	1.109	57	D3KO	Cl6
							238	U1G	D3KO	Cl6	26.91	0.91	0.91	227	171.552	280.104	157.615	224	0	1641	33.924	22.975	26.78	14.69	13.65	16.25	253	6	1.051	57.25	D3KO	Cl6
							239	U1G	D3KO	Cl6	26.91	0.91	0.91	253	171.552	279.138	156.762	210	0	1445	33.924	22.975	26.78	14.69	13.65	16.25	253	6	1.268	57.5	D3KO	Cl6
							240	U1G	D3KO	Cl6	26.91	0.91	0.91	252	171.552	278.12	156.207	220	0	1668	33.924	22.975	26.78	14.69	13.65	16.25	254	6	1.216	57.75	D3KO	Cl6
							241	U1G	D3KO	Cl6	26.91	0.91	0.91	239	171.552	275.685	154.761	217	0	1262	33.924	22.975	26.78	14.69	13.65	16.25	251	6	1.155	58	D3KO	Cl6
							242	U1G	D3KO	Cl6	26.91	0.91	0.91	245	171.552	276.01	154.003	208	0	1297	33.924	22.975	26.78	14.69	13.65	16.25	252	6	1.225	58.25	D3KO	Cl6
							243	U1G	D3KO	Cl6	26.91	0.91	0.91	230	171.552	279.676	153.93	234	0	1472	33.924	22.975	26.78	14.69	13.65	16.25	253	6	1.116	58.5	D3KO	Cl6
							244	U1G	D3KO	Cl6	26.91	0.91	0.91	216	171.552	279.85	155.74	197	0	1418	33.924	22.975	26.78	14.69	13.65	16.25	254	6	1.063	58.75	D3KO	Cl6
							245	U1G	D3KO	Cl6	26.91	0.91	0.91	221	171.552	282.814	156.109	231	0	1383	33.924	22.975	26.78	14.69	13.65	16.25	256	6	1.058	59	D3KO	Cl6
							246	U1G	D3KO	Cl6	26.91	0.91	0.91	256	171.552	281.39	155.208	202	0	1314	33.924	22.975	26.78	14.69	13.65	16.25	255	6	1.2	59.25	D3KO	Cl6
							247	U1G	D3KO	Cl6	26.91	0.91	0.91	265	171.552	283.811	157.892	227	0	1297	33.924	22.975	26.78	14.69	13.65	16.25	256	6	1.24	59.5	D3KO	Cl6
							248	U1G	D3KO	Cl6	26.91	0.91	0.91	237	171.552	275.069	155.649	198	0	1385	33.924	22.975	26.78	14.69	13.65	16.25	249	6	1.181	59.75	D3KO	Cl6
							1	U1G	D3KO	Cl6	26.91	0.91	0.91	245	172.093	260.769	121.12	206	24	1511	37.181	26.81	30.42	17.94	13.13	17.68	242	7	0.974	-2	D3KO	Cl6
							2	U1G	D3KO	Cl6	26.91	0.91	0.91	243	172.093	243.258	114.033	211	4	1105	37.181	26.81	30.42	17.94	13.13	17.68	226	7	1.033	-1.75	D3KO	Cl6
							3	U1G	D3KO	Cl6	26.91	0.91	0.91	227	172.093	238.642	111.66	222	8	1248	37.181	26.81	30.42	17.94	13.13	17.68	222	7	1.001	-1.5	D3KO	Cl6
							4	U1G	D3KO	Cl6	26.91	0.91	0.91	199	172.093	235.701	110.201	213	4	1106	37.181	26.81	30.42	17.94	13.13	17.68	218	7	0.871	-1.25	D3KO	Cl6
							5	U1G	D3KO	Cl6	26.91	0.91	0.91	232	172.093	235.47	109.641	239	1	1231	37.181	26.81	30.42	17.94	13.13	17.68	219	7	1.021	-1	D3KO	Cl6
							6	U1G	D3KO	Cl6	26.91	0.91	0.91	222	172.093	231.701	108.13	227	0	1085	37.181	26.81	30.42	17.94	13.13	17.68	216	7	1.029	-0.75	D3KO	Cl6
							7	U1G	D3KO	Cl6	26.91	0.91	0.91	228	172.093	232.006	109.133	194	5	1102	37.181	26.81	30.42	17.94	13.13	17.68	215	7	1.03	-0.5	D3KO	Cl6
							8	U1G	D3KO	Cl6	26.91	0.91	0.91	237	172.093	234.086	109.747	178	0	1140	37.181	26.81	30.42	17.94	13.13	17.68	219	7	1.043	-0.25	D3KO	Cl6
							9	U1G	D3KO	Cl6	26.91	0.91	0.91	89	172.093	229.134	109.048	227	0	1038	37.181	26.81	30.42	17.94	13.13	17.68	214	7	0.34	0	D3KO	Cl6
							10	U1G	D3KO	Cl6	26.91	0.91	0.91	83	172.093	225.992	108.874	165	7	1039	37.181	26.81	30.42	17.94	13.13	17.68	209	7	0.284	0.25	D3KO	Cl6
							11	U1G	D3KO	Cl6	26.91	0.91	0.91	89	172.093	227.829	109.812	175	0	1050	37.181	26.81	30.42	17.94	13.13	17.68	211	7	0.329	0.5	D3KO	Cl6
							12	U1G	D3KO	Cl6	26.91	0.91	0.91	92	172.093	227.464	107.62	243	0	1106	37.181	26.81	30.42	17.94	13.13	17.68	211	7	0.354	0.75	D3KO	Cl6
							13	U1G	D3KO	Cl6	26.91	0.91	0.91	100	172.093	227.684	109.74	200	0	1297	37.181	26.81	30.42	17.94	13.13	17.68	211	7	0.387	1	D3KO	Cl6
							14	U1G	D3KO	Cl6	26.91	0.91	0.91	122	172.093	225.625	107.898	184	0	1219	37.181	26.81	30.42	17.94	13.13	17.68	211	7	0.478	1.25	D3KO	Cl6
							15	U1G	D3KO	Cl6	26.91	0.91	0.91	132	172.093	229.777	111.018	212	0	1102	37.181	26.81	30.42	17.94	13.13	17.68	213	7	0.553	1.5	D3KO	Cl6
							16	U1G	D3KO	Cl6	26.91	0.91	0.91	121	172.093	227.339	108.352	207	0	1086	37.181	26.81	30.42	17.94	13.13	17.68	211	7	0.486	1.75	D3KO	Cl6
							17	U1G	D3KO	Cl6	26.91	0.91	0.91	128	172.093	226.943	108.159	214	0	1245	37.181	26.81	30.42	17.94	13.13	17.68	211	7	0.528	2	D3KO	Cl6
							18	U1G	D3KO	Cl6	26.91	0.91	0.91	139	172.093	229.734	107.443	175	0	1133	37.181	26.81	30.42	17.94	13.13	17.68	214	7	0.562	2.25	D3KO	Cl6
							19	U1G	D3KO	Cl6	26.91	0.91	0.91	132	172.093	227.319	108.849	202	0	1065	37.181	26.81	30.42	17.94	13.13	17.68	210	7	0.549	2.5	D3KO	Cl6
							20	U1G	D3KO	Cl6	26.91	0.91	0.91	149	172.093	228.537	107.17	178	0	1209	37.181	26.81	30.42	17.94	13.13	17.68	212	7	0.655	2.75	D3KO	Cl6
							21	U1G	D3KO	Cl6	26.91	0.91	0.91	134	172.093	228.443	106.982	193	0	1117	37.181	26.81	30.42	17.94	13.13	17.68	212	7	0.564	3	D3KO	Cl6
							22	U1G	D3KO	Cl6	26.91	0.91	0.91	142	172.093	227.28	107.883	200	3	1113	37.181	26.81	30.42	17.94	13.13	17.68	210	7	0.577	3.25	D3KO	Cl6
							23	U1G	D3KO	Cl6	26.91	0.91	0.91	127	172.093	223.835	105.983	184	9	1060	37.181	26.81	30.42	17.94	13.13	17.68	207	7	0.542	3.5	D3KO	Cl6
							24	U1G	D3KO	Cl6	26.91	0.91	0.91	141	172.093	227.9	108.729	221	3	1058	37.181	26.81	30.42	17.94	13.13	17.68	211	7	0.607	3.75	D3KO	Cl6
							25	U1G	D3KO	Cl6	26.91	0.91	0.91	154	172.093	225.035	105.021	206	0	1079	37.181	26.81	30.42	17.94	13.13	17.68	209	7	0.661	4	D3KO	Cl6
							26	U1G	D3KO	Cl6	26.91	0.91	0.91	140	172.093	228.661	105.792	165	0	1121	37.181	26.81	30.42	17.94	13.13	17.68	211	7	0.576	4.25	D3KO	Cl6
							27	U1G	D3KO	Cl6	26.91	0.91	0.91	147	172.093	225.549	105.662	199	0	1074	37.181	26.81	30.42	17.94	13.13	17.68	209	7	0.631	4.5	D3KO	Cl6
							28	U1G	D3KO	Cl6	26.91	0.91	0.91	145	172.093	222.841	105.967	200	0	963	37.181	26.81	30.42	17.94	13.13	17.68	207	7	0.628	4.75	D3KO	Cl6
							29	U1G	D3KO	Cl6	26.91	0.91	0.91	151	172.093	226.826	105.334	218	0	963	37.181	26.81	30.42	17.94	13.13	17.68	211	7	0.631	5	D3KO	Cl6
							30	U1G	D3KO	Cl6	26.91	0.91	0.91	159	172.093	223.811	105.964	183	0	1183	37.181	26.81	30.42	17.94	13.13	17.68	207	7	0.669	5.25	D3KO	Cl6
							31	U1G	D3KO	Cl6	26.91	0.91	0.91	144	172.093	225.447	106.741	190	0	1182	37.181	26.81	30.42	17.94	13.13	17.68	208	7	0.597	5.5	D3KO	Cl6
							32	U1G	D3KO	Cl6	26.91	0.91	0.91	136	172.093	224.696	106.261	182	0	1206	37.181	26.81	30.42	17.94	13.13	17.68	208	7	0.601	5.75	D3KO	Cl6
							33	U1G	D3KO	Cl6	26.91	0.91	0.91	133	172.093	226.603	109.186	203	0	1111	37.181	26.81	30.42	17.94	13.13	17.68	209	7	0.578	6	D3KO	Cl6
							34	U1G	D3KO	Cl6	26.91	0.91	0.91	120	172.093	224.698	105.254	193	0	1141	37.181	26.81	30.42	17.94	13.13	17.68	210	7	0.516	6.25	D3KO	Cl6
							35	U1G	D3KO	Cl6	26.91	0.91	0.91	154	172.093	225.513	107.845	170	1	1122	37.181	26.81	30.42	17.94	13.13	17.68	208	7	0.676	6.5	D3KO	Cl6
							36	U1G	D3KO	Cl6	26.91	0.91	0.91	152	172.093	224.688	104.598	186	0	1203	37.181	26.81	30.42	17.94	13.13	17.68	209	7	0.653	6.75	D3KO	Cl6
							37	U1G	D3KO	Cl6	26.91	0.91	0.91	156	172.093	225.174	105.457	222	0	1284	37.181	26.81	30.42	17.94	13.13	17.68	209	7	0.674	7	D3KO	Cl6
							38	U1G	D3KO	Cl6	26.91	0.91	0.91	141	172.093	225.038	104.473	181	0	1087	37.181	26.81	30.42	17.94	13.13	17.68	209	7	0.612	7.25	D3KO	Cl6
							39	U1G	D3KO	Cl6	26.91	0.91	0.91	157	172.093	225.029	107.669	212	2	1205	37.181	26.81	30.42	17.94	13.13	17.68	208	7	0.673	7.5	D3KO	Cl6
							40	U1G	D3KO	Cl6	26.91	0.91	0.91	164	172.093	225.718	106.225	187	3	1264	37.181	26.81	30.42	17.94	13.13	17.68	210	7	0.718	7.75	D3KO	Cl6
							41	U1G	D3KO	Cl6	26.91	0.91	0.91	147	172.093	223.467	108.021	176	2	1191	37.181	26.81	30.42	17.94	13.13	17.68	206	7	0.649	8	D3KO	Cl6
							42	U1G	D3KO	Cl6	26.91	0.91	0.91	158	172.093	222.447	105.858	187	0	1200	37.181	26.81	30.42	17.94	13.13	17.68	207	7	0.715	8.25	D3KO	Cl6
							43	U1G	D3KO	Cl6	26.91	0.91	0.91	177	172.093	223.581	106.167	198	0	1068	37.181	26.81	30.42	17.94	13.13	17.68	207	7	0.791	8.5	D3KO	Cl6
							44	U1G	D3KO	Cl6	26.91	0.91	0.91	149	172.093	221.982	105.55	220	0	1193	37.181	26.81	30.42	17.94	13.13	17.68	205	7	0.621	8.75	D3KO	Cl6
							45	U1G	D3KO	Cl6	26.91	0.91	0.91	157	172.093	225.771	104.936	229	11	1143	37.181	26.81	30.42	17.94	13.13	17.68	210	7	0.674	9	D3KO	Cl6
							46	U1G	D3KO	Cl6	26.91	0.91	0.91	150	172.093	223.794	104.374	191	5	1116	37.181	26.81	30.42	17.94	13.13	17.68	208	7	0.621	9.25	D3KO	Cl6
							47	U1G	D3KO	Cl6	26.91	0.91	0.91	163	172.093	224.175	106.447	171	0	1178	37.181	26.81	30.42	17.94	13.13	17.68	207	7	0.733	9.5	D3KO	Cl6
							48	U1G	D3KO	Cl6	26.91	0.91	0.91	160	172.093	222.154	104.346	193	0	1064	37.181	26.81	30.42	17.94	13.13	17.68	207	7	0.723	9.75	D3KO	Cl6
							49	U1G	D3KO	Cl6	26.91	0.91	0.91	159	172.093	223.713	105.335	162	4	1163	37.181	26.81	30.42	17.94	13.13	17.68	208	7	0.702	10	D3KO	Cl6
							50	U1G	D3KO	Cl6	26.91	0.91	0.91	129	172.093	222.917	105.036	197	0	1134	37.181	26.81	30.42	17.94	13.13	17.68	207	7	0.55	10.25	D3KO	Cl6
							51	U1G	D3KO	Cl6	26.91	0.91	0.91	155	172.093	221.697	106.051	147	8	1234	37.181	26.81	30.42	17.94	13.13	17.68	206	7	0.685	10.5	D3KO	Cl6
							52	U1G	D3KO	Cl6	26.91	0.91	0.91	149	172.093	224.572	107.005	202	5	1169	37.181	26.81	30.42	17.94	13.13	17.68	207	7	0.614	10.75	D3KO	Cl6
							53	U1G	D3KO	Cl6	26.91	0.91	0.91	166	172.093	224.809	108.636	181	0	1158	37.181	26.81	30.42	17.94	13.13	17.68	207	7	0.715	11	D3KO	Cl6
							54	U1G	D3KO	Cl6	26.91	0.91	0.91	163	172.093	222.157	105.866	208	0	1178	37.181	26.81	30.42	17.94	13.13	17.68	206	7	0.728	11.25	D3KO	Cl6
							55	U1G	D3KO	Cl6	26.91	0.91	0.91	164	172.093	225.984	102.767	190	0	1386	37.181	26.81	30.42	17.94	13.13	17.68	210	7	0.741	11.5	D3KO	Cl6
							56	U1G	D3KO	Cl6	26.91	0.91	0.91	169	172.093	224.023	105.375	141	0	1417	37.181	26.81	30.42	17.94	13.13	17.68	207	7	0.762	11.75	D3KO	Cl6
							57	U1G	D3KO	Cl6	26.91	0.91	0.91	153	172.093	222.929	106.371	195	0	1060	37.181	26.81	30.42	17.94	13.13	17.68	207	7	0.694	12	D3KO	Cl6
							58	U1G	D3KO	Cl6	26.91	0.91	0.91	148	172.093	221.103	105.608	211	1	1302	37.181	26.81	30.42	17.94	13.13	17.68	206	7	0.674	12.25	D3KO	Cl6
							59	U1G	D3KO	Cl6	26.91	0.91	0.91	179	172.093	222.303	106.3	196	1	1050	37.181	26.81	30.42	17.94	13.13	17.68	207	7	0.806	12.5	D3KO	Cl6
							60	U1G	D3KO	Cl6	26.91	0.91	0.91	165	172.093	217.545	106.58	178	2	1182	37.181	26.81	30.42	17.94	13.13	17.68	202	7	0.782	12.75	D3KO	Cl6
							61	U1G	D3KO	Cl6	26.91	0.91	0.91	173	172.093	222.292	105.101	160	0	1134	37.181	26.81	30.42	17.94	13.13	17.68	206	7	0.798	13	D3KO	Cl6
							62	U1G	D3KO	Cl6	26.91	0.91	0.91	175	172.093	219.656	105.636	147	0	1290	37.181	26.81	30.42	17.94	13.13	17.68	203	7	0.828	13.25	D3KO	Cl6
							63	U1G	D3KO	Cl6	26.91	0.91	0.91	162	172.093	220.438	104.029	181	3	1165	37.181	26.81	30.42	17.94	13.13	17.68	205	7	0.76	13.5	D3KO	Cl6
							64	U1G	D3KO	Cl6	26.91	0.91	0.91	179	172.093	222.626	103.366	221	0	1056	37.181	26.81	30.42	17.94	13.13	17.68	208	7	0.83	13.75	D3KO	Cl6
							65	U1G	D3KO	Cl6	26.91	0.91	0.91	160	172.093	222.665	103.983	192	0	1144	37.181	26.81	30.42	17.94	13.13	17.68	207	7	0.703	14	D3KO	Cl6
							66	U1G	D3KO	Cl6	26.91	0.91	0.91	177	172.093	220.44	105.251	179	0	1144	37.181	26.81	30.42	17.94	13.13	17.68	204	7	0.818	14.25	D3KO	Cl6
							67	U1G	D3KO	Cl6	26.91	0.91	0.91	173	172.093	224.513	103.075	184	13	1103	37.181	26.81	30.42	17.94	13.13	17.68	207	7	0.774	14.5	D3KO	Cl6
							68	U1G	D3KO	Cl6	26.91	0.91	0.91	177	172.093	222.029	104.326	169	0	1142	37.181	26.81	30.42	17.94	13.13	17.68	207	7	0.824	14.75	D3KO	Cl6
							69	U1G	D3KO	Cl6	26.91	0.91	0.91	179	172.093	223.295	105.145	172	0	1352	37.181	26.81	30.42	17.94	13.13	17.68	207	7	0.818	15	D3KO	Cl6
							70	U1G	D3KO	Cl6	26.91	0.91	0.91	159	172.093	219.56	105.522	153	0	1194	37.181	26.81	30.42	17.94	13.13	17.68	204	7	0.754	15.25	D3KO	Cl6
							71	U1G	D3KO	Cl6	26.91	0.91	0.91	171	172.093	223.727	106.302	173	0	1175	37.181	26.81	30.42	17.94	13.13	17.68	207	7	0.759	15.5	D3KO	Cl6
							72	U1G	D3KO	Cl6	26.91	0.91	0.91	165	172.093	221.711	103.232	196	11	1014	37.181	26.81	30.42	17.94	13.13	17.68	206	7	0.757	15.75	D3KO	Cl6
							73	U1G	D3KO	Cl6	26.91	0.91	0.91	169	172.093	222.806	102.589	173	8	1006	37.181	26.81	30.42	17.94	13.13	17.68	207	7	0.75	16	D3KO	Cl6
							74	U1G	D3KO	Cl6	26.91	0.91	0.91	183	172.093	221.479	103.344	188	0	1227	37.181	26.81	30.42	17.94	13.13	17.68	206	7	0.835	16.25	D3KO	Cl6
							75	U1G	D3KO	Cl6	26.91	0.91	0.91	159	172.093	220.364	103.041	209	0	1106	37.181	26.81	30.42	17.94	13.13	17.68	205	7	0.728	16.5	D3KO	Cl6
							76	U1G	D3KO	Cl6	26.91	0.91	0.91	159	172.093	220.174	102.438	181	1	1037	37.181	26.81	30.42	17.94	13.13	17.68	204	7	0.712	16.75	D3KO	Cl6
							77	U1G	D3KO	Cl6	26.91	0.91	0.91	170	172.093	219.805	101.989	182	12	1128	37.181	26.81	30.42	17.94	13.13	17.68	204	7	0.779	17	D3KO	Cl6
							78	U1G	D3KO	Cl6	26.91	0.91	0.91	174	172.093	222.033	101.987	170	0	978	37.181	26.81	30.42	17.94	13.13	17.68	206	7	0.762	17.25	D3KO	Cl6
							79	U1G	D3KO	Cl6	26.91	0.91	0.91	169	172.093	222.577	102.007	179	0	1019	37.181	26.81	30.42	17.94	13.13	17.68	207	7	0.749	17.5	D3KO	Cl6
							80	U1G	D3KO	Cl6	26.91	0.91	0.91	161	172.093	219.92	100.633	208	0	1086	37.181	26.81	30.42	17.94	13.13	17.68	206	7	0.715	17.75	D3KO	Cl6
							81	U1G	D3KO	Cl6	26.91	0.91	0.91	171	172.093	220.84	104.933	160	0	1175	37.181	26.81	30.42	17.94	13.13	17.68	204	7	0.774	18	D3KO	Cl6
							82	U1G	D3KO	Cl6	26.91	0.91	0.91	173	172.093	223.138	103.354	180	0	1072	37.181	26.81	30.42	17.94	13.13	17.68	208	7	0.777	18.25	D3KO	Cl6
							83	U1G	D3KO	Cl6	26.91	0.91	0.91	163	172.093	219.038	101.063	180	3	1088	37.181	26.81	30.42	17.94	13.13	17.68	204	7	0.727	18.5	D3KO	Cl6
							84	U1G	D3KO	Cl6	26.91	0.91	0.91	158	172.093	222.284	103.034	187	0	1141	37.181	26.81	30.42	17.94	13.13	17.68	207	7	0.714	18.75	D3KO	Cl6
							85	U1G	D3KO	Cl6	26.91	0.91	0.91	163	172.093	222.661	103.822	166	0	1019	37.181	26.81	30.42	17.94	13.13	17.68	207	7	0.72	19	D3KO	Cl6
							86	U1G	D3KO	Cl6	26.91	0.91	0.91	155	172.093	221.439	102.796	169	0	1103	37.181	26.81	30.42	17.94	13.13	17.68	206	7	0.735	19.25	D3KO	Cl6
							87	U1G	D3KO	Cl6	26.91	0.91	0.91	191	172.093	221.975	102.396	200	0	1175	37.181	26.81	30.42	17.94	13.13	17.68	207	7	0.897	19.5	D3KO	Cl6
							88	U1G	D3KO	Cl6	26.91	0.91	0.91	163	172.093	221.71	103.233	163	0	1173	37.181	26.81	30.42	17.94	13.13	17.68	206	7	0.778	19.75	D3KO	Cl6
							89	U1G	D3KO	Cl6	26.91	0.91	0.91	191	172.093	219.841	102.173	191	0	1158	37.181	26.81	30.42	17.94	13.13	17.68	205	7	0.851	20	D3KO	Cl6
							90	U1G	D3KO	Cl6	26.91	0.91	0.91	181	172.093	221.995	103.013	191	0	1108	37.181	26.81	30.42	17.94	13.13	17.68	207	7	0.846	20.25	D3KO	Cl6
							91	U1G	D3KO	Cl6	26.91	0.91	0.91	192	172.093	219.565	103.482	151	0	1496	37.181	26.81	30.42	17.94	13.13	17.68	204	7	0.88	20.5	D3KO	Cl6
							92	U1G	D3KO	Cl6	26.91	0.91	0.91	186	172.093	218.64	103.38	184	0	1041	37.181	26.81	30.42	17.94	13.13	17.68	202	7	0.885	20.75	D3KO	Cl6
							93	U1G	D3KO	Cl6	26.91	0.91	0.91	199	172.093	223.658	101.548	183	0	1139	37.181	26.81	30.42	17.94	13.13	17.68	209	7	0.921	21	D3KO	Cl6
							94	U1G	D3KO	Cl6	26.91	0.91	0.91	202	172.093	221.494	104.506	178	2	1191	37.181	26.81	30.42	17.94	13.13	17.68	206	7	0.919	21.25	D3KO	Cl6
							95	U1G	D3KO	Cl6	26.91	0.91	0.91	168	172.093	219.623	102.391	189	0	1061	37.181	26.81	30.42	17.94	13.13	17.68	205	7	0.797	21.5	D3KO	Cl6
							96	U1G	D3KO	Cl6	26.91	0.91	0.91	188	172.093	221.888	103.186	182	0	1242	37.181	26.81	30.42	17.94	13.13	17.68	207	7	0.869	21.75	D3KO	Cl6
							97	U1G	D3KO	Cl6	26.91	0.91	0.91	174	172.093	217.412	100.757	185	6	1082	37.181	26.81	30.42	17.94	13.13	17.68	202	7	0.823	22	D3KO	Cl6
							98	U1G	D3KO	Cl6	26.91	0.91	0.91	179	172.093	219.585	101.636	157	0	1030	37.181	26.81	30.42	17.94	13.13	17.68	204	7	0.866	22.25	D3KO	Cl6
							99	U1G	D3KO	Cl6	26.91	0.91	0.91	169	172.093	218.485	100.853	174	9	1101	37.181	26.81	30.42	17.94	13.13	17.68	203	7	0.775	22.5	D3KO	Cl6
							100	U1G	D3KO	Cl6	26.91	0.91	0.91	171	172.093	219.543	102.381	185	0	1127	37.181	26.81	30.42	17.94	13.13	17.68	204	7	0.786	22.75	D3KO	Cl6
							101	U1G	D3KO	Cl6	26.91	0.91	0.91	178	172.093	219.227	101.422	167	0	1001	37.181	26.81	30.42	17.94	13.13	17.68	203	7	0.8	23	D3KO	Cl6
							102	U1G	D3KO	Cl6	26.91	0.91	0.91	185	172.093	223.77	102.087	185	14	1104	37.181	26.81	30.42	17.94	13.13	17.68	209	7	0.806	23.25	D3KO	Cl6
							103	U1G	D3KO	Cl6	26.91	0.91	0.91	177	172.093	216.425	101.3	179	0	1021	37.181	26.81	30.42	17.94	13.13	17.68	201	7	0.809	23.5	D3KO	Cl6
							104	U1G	D3KO	Cl6	26.91	0.91	0.91	187	172.093	223.317	103.005	191	0	1110	37.181	26.81	30.42	17.94	13.13	17.68	209	7	0.852	23.75	D3KO	Cl6
							105	U1G	D3KO	Cl6	26.91	0.91	0.91	169	172.093	218.531	102.446	177	0	1058	37.181	26.81	30.42	17.94	13.13	17.68	203	7	0.785	24	D3KO	Cl6
							106	U1G	D3KO	Cl6	26.91	0.91	0.91	169	172.093	219.59	102.363	211	17	1062	37.181	26.81	30.42	17.94	13.13	17.68	205	7	0.771	24.25	D3KO	Cl6
							107	U1G	D3KO	Cl6	26.91	0.91	0.91	184	172.093	217.734	102.098	141	3	1081	37.181	26.81	30.42	17.94	13.13	17.68	202	7	0.851	24.5	D3KO	Cl6
							108	U1G	D3KO	Cl6	26.91	0.91	0.91	173	172.093	217.709	102.746	152	0	1307	37.181	26.81	30.42	17.94	13.13	17.68	203	7	0.832	24.75	D3KO	Cl6
							109	U1G	D3KO	Cl6	26.91	0.91	0.91	176	172.093	220.621	103.908	181	0	1166	37.181	26.81	30.42	17.94	13.13	17.68	205	7	0.826	25	D3KO	Cl6
							110	U1G	D3KO	Cl6	26.91	0.91	0.91	177	172.093	217.252	100.889	178	0	976	37.181	26.81	30.42	17.94	13.13	17.68	202	7	0.844	25.25	D3KO	Cl6
							111	U1G	D3KO	Cl6	26.91	0.91	0.91	185	172.093	219.869	102.311	195	2	1082	37.181	26.81	30.42	17.94	13.13	17.68	205	7	0.85	25.5	D3KO	Cl6
							112	U1G	D3KO	Cl6	26.91	0.91	0.91	179	172.093	218.093	102.97	194	0	1156	37.181	26.81	30.42	17.94	13.13	17.68	202	7	0.822	25.75	D3KO	Cl6
							113	U1G	D3KO	Cl6	26.91	0.91	0.91	191	172.093	218.361	102.739	196	0	1352	37.181	26.81	30.42	17.94	13.13	17.68	202	7	0.896	26	D3KO	Cl6
							114	U1G	D3KO	Cl6	26.91	0.91	0.91	180	172.093	219.025	102.84	172	0	1282	37.181	26.81	30.42	17.94	13.13	17.68	203	7	0.834	26.25	D3KO	Cl6
							115	U1G	D3KO	Cl6	26.91	0.91	0.91	186	172.093	222.08	102.333	199	5	1407	37.181	26.81	30.42	17.94	13.13	17.68	207	7	0.863	26.5	D3KO	Cl6
							116	U1G	D3KO	Cl6	26.91	0.91	0.91	192	172.093	222.666	100.549	178	7	1140	37.181	26.81	30.42	17.94	13.13	17.68	208	7	0.894	26.75	D3KO	Cl6
							117	U1G	D3KO	Cl6	26.91	0.91	0.91	182	172.093	221.179	101.868	164	1	1051	37.181	26.81	30.42	17.94	13.13	17.68	206	7	0.807	27	D3KO	Cl6
							118	U1G	D3KO	Cl6	26.91	0.91	0.91	186	172.093	219.158	99.895	204	0	1131	37.181	26.81	30.42	17.94	13.13	17.68	204	7	0.852	27.25	D3KO	Cl6
							119	U1G	D3KO	Cl6	26.91	0.91	0.91	183	172.093	218.81	101.802	154	0	1173	37.181	26.81	30.42	17.94	13.13	17.68	202	7	0.837	27.5	D3KO	Cl6
							120	U1G	D3KO	Cl6	26.91	0.91	0.91	165	172.093	219.82	101.064	171	0	992	37.181	26.81	30.42	17.94	13.13	17.68	204	7	0.745	27.75	D3KO	Cl6
							121	U1G	D3KO	Cl6	26.91	0.91	0.91	183	172.093	218.986	101.921	188	0	958	37.181	26.81	30.42	17.94	13.13	17.68	203	7	0.849	28	D3KO	Cl6
							122	U1G	D3KO	Cl6	26.91	0.91	0.91	186	172.093	218.175	101.054	197	7	1128	37.181	26.81	30.42	17.94	13.13	17.68	202	7	0.895	28.25	D3KO	Cl6
							123	U1G	D3KO	Cl6	26.91	0.91	0.91	181	172.093	216.789	98.327	185	0	1005	37.181	26.81	30.42	17.94	13.13	17.68	204	7	0.87	28.5	D3KO	Cl6
							124	U1G	D3KO	Cl6	26.91	0.91	0.91	193	172.093	217.48	100.798	205	2	1138	37.181	26.81	30.42	17.94	13.13	17.68	203	7	0.907	28.75	D3KO	Cl6
							125	U1G	D3KO	Cl6	26.91	0.91	0.91	189	172.093	215.494	98.912	208	0	969	37.181	26.81	30.42	17.94	13.13	17.68	201	7	0.906	29	D3KO	Cl6
							126	U1G	D3KO	Cl6	26.91	0.91	0.91	170	172.093	215.882	101.364	150	4	1091	37.181	26.81	30.42	17.94	13.13	17.68	202	7	0.796	29.25	D3KO	Cl6
							127	U1G	D3KO	Cl6	26.91	0.91	0.91	172	172.093	219.823	101.694	186	0	1230	37.181	26.81	30.42	17.94	13.13	17.68	205	7	0.791	29.5	D3KO	Cl6
							128	U1G	D3KO	Cl6	26.91	0.91	0.91	200	172.093	221.772	101.253	164	0	1066	37.181	26.81	30.42	17.94	13.13	17.68	206	7	0.949	29.75	D3KO	Cl6
							129	U1G	D3KO	Cl6	26.91	0.91	0.91	178	172.093	216.83	99.179	210	0	972	37.181	26.81	30.42	17.94	13.13	17.68	202	7	0.809	30	D3KO	Cl6
							130	U1G	D3KO	Cl6	26.91	0.91	0.91	199	172.093	216.639	101.229	208	0	1011	37.181	26.81	30.42	17.94	13.13	17.68	202	7	0.918	30.25	D3KO	Cl6
							131	U1G	D3KO	Cl6	26.91	0.91	0.91	188	172.093	218.598	102.189	171	0	1095	37.181	26.81	30.42	17.94	13.13	17.68	203	7	0.891	30.5	D3KO	Cl6
							132	U1G	D3KO	Cl6	26.91	0.91	0.91	200	172.093	213.657	99.893	185	5	1085	37.181	26.81	30.42	17.94	13.13	17.68	198	7	0.962	30.75	D3KO	Cl6
							133	U1G	D3KO	Cl6	26.91	0.91	0.91	193	172.093	217.209	99.738	171	6	1105	37.181	26.81	30.42	17.94	13.13	17.68	203	7	0.92	31	D3KO	Cl6
							134	U1G	D3KO	Cl6	26.91	0.91	0.91	182	172.093	217.469	100.312	167	0	1247	37.181	26.81	30.42	17.94	13.13	17.68	203	7	0.871	31.25	D3KO	Cl6
							135	U1G	D3KO	Cl6	26.91	0.91	0.91	191	172.093	220.407	98.772	193	0	1022	37.181	26.81	30.42	17.94	13.13	17.68	207	7	0.904	31.5	D3KO	Cl6
							136	U1G	D3KO	Cl6	26.91	0.91	0.91	175	172.093	218.133	99.862	186	9	1104	37.181	26.81	30.42	17.94	13.13	17.68	203	7	0.827	31.75	D3KO	Cl6
							137	U1G	D3KO	Cl6	26.91	0.91	0.91	178	172.093	219.475	99.008	173	0	996	37.181	26.81	30.42	17.94	13.13	17.68	205	7	0.796	32	D3KO	Cl6
							138	U1G	D3KO	Cl6	26.91	0.91	0.91	191	172.093	218.447	98.986	157	3	1015	37.181	26.81	30.42	17.94	13.13	17.68	204	7	0.895	32.25	D3KO	Cl6
							139	U1G	D3KO	Cl6	26.91	0.91	0.91	185	172.093	216.707	97.901	191	0	1090	37.181	26.81	30.42	17.94	13.13	17.68	203	7	0.871	32.5	D3KO	Cl6
							140	U1G	D3KO	Cl6	26.91	0.91	0.91	180	172.093	216.323	97.292	176	0	994	37.181	26.81	30.42	17.94	13.13	17.68	203	7	0.835	32.75	D3KO	Cl6
							141	U1G	D3KO	Cl6	26.91	0.91	0.91	190	172.093	218.515	99.499	191	0	963	37.181	26.81	30.42	17.94	13.13	17.68	204	7	0.875	33	D3KO	Cl6
							142	U1G	D3KO	Cl6	26.91	0.91	0.91	189	172.093	219.37	99.198	170	14	1056	37.181	26.81	30.42	17.94	13.13	17.68	205	7	0.869	33.25	D3KO	Cl6
							143	U1G	D3KO	Cl6	26.91	0.91	0.91	175	172.093	218.221	99.939	164	1	1053	37.181	26.81	30.42	17.94	13.13	17.68	204	7	0.783	33.5	D3KO	Cl6
							144	U1G	D3KO	Cl6	26.91	0.91	0.91	186	172.093	218.712	98.639	182	3	1192	37.181	26.81	30.42	17.94	13.13	17.68	205	7	0.859	33.75	D3KO	Cl6
							145	U1G	D3KO	Cl6	26.91	0.91	0.91	177	172.093	218.903	99.563	154	0	1051	37.181	26.81	30.42	17.94	13.13	17.68	204	7	0.81	34	D3KO	Cl6
							146	U1G	D3KO	Cl6	26.91	0.91	0.91	176	172.093	219.667	97.871	166	6	963	37.181	26.81	30.42	17.94	13.13	17.68	206	7	0.795	34.25	D3KO	Cl6
							147	U1G	D3KO	Cl6	26.91	0.91	0.91	171	172.093	214.127	98.214	174	2	888	37.181	26.81	30.42	17.94	13.13	17.68	201	7	0.807	34.5	D3KO	Cl6
							148	U1G	D3KO	Cl6	26.91	0.91	0.91	173	172.093	220.822	99.855	208	0	1150	37.181	26.81	30.42	17.94	13.13	17.68	206	7	0.794	34.75	D3KO	Cl6
							149	U1G	D3KO	Cl6	26.91	0.91	0.91	181	172.093	215.449	99.184	180	0	1291	37.181	26.81	30.42	17.94	13.13	17.68	200	7	0.851	35	D3KO	Cl6
							150	U1G	D3KO	Cl6	26.91	0.91	0.91	170	172.093	217.002	98.982	200	0	1090	37.181	26.81	30.42	17.94	13.13	17.68	203	7	0.774	35.25	D3KO	Cl6
							151	U1G	D3KO	Cl6	26.91	0.91	0.91	183	172.093	218.367	97.832	182	0	1024	37.181	26.81	30.42	17.94	13.13	17.68	205	7	0.849	35.5	D3KO	Cl6
							152	U1G	D3KO	Cl6	26.91	0.91	0.91	191	172.093	215.814	100.176	162	0	1117	37.181	26.81	30.42	17.94	13.13	17.68	202	7	0.905	35.75	D3KO	Cl6
							153	U1G	D3KO	Cl6	26.91	0.91	0.91	175	172.093	217.654	99.952	147	0	1111	37.181	26.81	30.42	17.94	13.13	17.68	203	7	0.819	36	D3KO	Cl6
							154	U1G	D3KO	Cl6	26.91	0.91	0.91	191	172.093	215.941	100.632	171	0	1081	37.181	26.81	30.42	17.94	13.13	17.68	200	7	0.9	36.25	D3KO	Cl6
							155	U1G	D3KO	Cl6	26.91	0.91	0.91	184	172.093	220.351	100.192	184	0	1091	37.181	26.81	30.42	17.94	13.13	17.68	205	7	0.833	36.5	D3KO	Cl6
							156	U1G	D3KO	Cl6	26.91	0.91	0.91	188	172.093	220.817	100.246	176	0	1056	37.181	26.81	30.42	17.94	13.13	17.68	206	7	0.873	36.75	D3KO	Cl6
							157	U1G	D3KO	Cl6	26.91	0.91	0.91	163	172.093	216.327	100.065	208	0	1301	37.181	26.81	30.42	17.94	13.13	17.68	202	7	0.781	37	D3KO	Cl6
							158	U1G	D3KO	Cl6	26.91	0.91	0.91	164	172.093	217.093	99.554	177	0	1040	37.181	26.81	30.42	17.94	13.13	17.68	203	7	0.775	37.25	D3KO	Cl6
							159	U1G	D3KO	Cl6	26.91	0.91	0.91	169	172.093	218.806	99.339	224	0	1046	37.181	26.81	30.42	17.94	13.13	17.68	204	7	0.793	37.5	D3KO	Cl6
							160	U1G	D3KO	Cl6	26.91	0.91	0.91	184	172.093	221.968	100.159	231	2	970	37.181	26.81	30.42	17.94	13.13	17.68	207	7	0.843	37.75	D3KO	Cl6
							161	U1G	D3KO	Cl6	26.91	0.91	0.91	173	172.093	216.829	101.141	164	0	1052	37.181	26.81	30.42	17.94	13.13	17.68	203	7	0.846	38	D3KO	Cl6
							162	U1G	D3KO	Cl6	26.91	0.91	0.91	183	172.093	215.424	100.037	165	0	968	37.181	26.81	30.42	17.94	13.13	17.68	201	7	0.931	38.25	D3KO	Cl6
							163	U1G	D3KO	Cl6	26.91	0.91	0.91	188	172.093	218.952	100.581	158	4	1006	37.181	26.81	30.42	17.94	13.13	17.68	203	7	0.872	38.5	D3KO	Cl6
							164	U1G	D3KO	Cl6	26.91	0.91	0.91	187	172.093	217.362	99.107	210	0	975	37.181	26.81	30.42	17.94	13.13	17.68	203	7	0.886	38.75	D3KO	Cl6
							165	U1G	D3KO	Cl6	26.91	0.91	0.91	166	172.093	215.366	100.618	159	0	1055	37.181	26.81	30.42	17.94	13.13	17.68	201	7	0.785	39	D3KO	Cl6
							166	U1G	D3KO	Cl6	26.91	0.91	0.91	188	172.093	220.197	100.362	177	7	1227	37.181	26.81	30.42	17.94	13.13	17.68	205	7	0.88	39.25	D3KO	Cl6
							167	U1G	D3KO	Cl6	26.91	0.91	0.91	190	172.093	216.433	99.52	185	0	931	37.181	26.81	30.42	17.94	13.13	17.68	201	7	0.909	39.5	D3KO	Cl6
							168	U1G	D3KO	Cl6	26.91	0.91	0.91	182	172.093	217.607	100.713	152	0	991	37.181	26.81	30.42	17.94	13.13	17.68	201	7	0.873	39.75	D3KO	Cl6
							169	U1G	D3KO	Cl6	26.91	0.91	0.91	182	172.093	218.681	100.387	182	0	1053	37.181	26.81	30.42	17.94	13.13	17.68	204	7	0.885	40	D3KO	Cl6
							170	U1G	D3KO	Cl6	26.91	0.91	0.91	192	172.093	216.485	100.03	191	0	1007	37.181	26.81	30.42	17.94	13.13	17.68	202	7	0.939	40.25	D3KO	Cl6
							171	U1G	D3KO	Cl6	26.91	0.91	0.91	200	172.093	214.483	100.548	164	0	954	37.181	26.81	30.42	17.94	13.13	17.68	199	7	0.967	40.5	D3KO	Cl6
							172	U1G	D3KO	Cl6	26.91	0.91	0.91	191	172.093	215.916	100.815	200	0	1112	37.181	26.81	30.42	17.94	13.13	17.68	201	7	0.896	40.75	D3KO	Cl6
							173	U1G	D3KO	Cl6	26.91	0.91	0.91	180	172.093	216.978	100.524	185	0	1136	37.181	26.81	30.42	17.94	13.13	17.68	202	7	0.872	41	D3KO	Cl6
							174	U1G	D3KO	Cl6	26.91	0.91	0.91	186	172.093	216.287	101.418	179	0	1191	37.181	26.81	30.42	17.94	13.13	17.68	200	7	0.876	41.25	D3KO	Cl6
							175	U1G	D3KO	Cl6	26.91	0.91	0.91	185	172.093	214.538	101.854	215	0	1059	37.181	26.81	30.42	17.94	13.13	17.68	200	7	0.864	41.5	D3KO	Cl6
							176	U1G	D3KO	Cl6	26.91	0.91	0.91	173	172.093	216.054	100.721	193	0	1217	37.181	26.81	30.42	17.94	13.13	17.68	201	7	0.815	41.75	D3KO	Cl6
							177	U1G	D3KO	Cl6	26.91	0.91	0.91	183	172.093	215.968	99.528	188	1	964	37.181	26.81	30.42	17.94	13.13	17.68	202	7	0.855	42	D3KO	Cl6
							178	U1G	D3KO	Cl6	26.91	0.91	0.91	169	172.093	216.661	99.487	182	0	1018	37.181	26.81	30.42	17.94	13.13	17.68	203	7	0.815	42.25	D3KO	Cl6
							179	U1G	D3KO	Cl6	26.91	0.91	0.91	178	172.093	216.129	100.868	210	1	1106	37.181	26.81	30.42	17.94	13.13	17.68	202	7	0.859	42.5	D3KO	Cl6
							180	U1G	D3KO	Cl6	26.91	0.91	0.91	193	172.093	217.343	99.11	187	0	957	37.181	26.81	30.42	17.94	13.13	17.68	203	7	0.927	42.75	D3KO	Cl6
							181	U1G	D3KO	Cl6	26.91	0.91	0.91	212	172.093	217.046	100.59	190	0	1016	37.181	26.81	30.42	17.94	13.13	17.68	201	7	1.003	43	D3KO	Cl6
							182	U1G	D3KO	Cl6	26.91	0.91	0.91	198	172.093	214.793	98.776	203	0	1049	37.181	26.81	30.42	17.94	13.13	17.68	201	7	0.954	43.25	D3KO	Cl6
							183	U1G	D3KO	Cl6	26.91	0.91	0.91	195	172.093	218.281	100.63	192	0	1117	37.181	26.81	30.42	17.94	13.13	17.68	203	7	0.924	43.5	D3KO	Cl6
							184	U1G	D3KO	Cl6	26.91	0.91	0.91	169	172.093	214.858	99.595	168	6	963	37.181	26.81	30.42	17.94	13.13	17.68	200	7	0.787	43.75	D3KO	Cl6
							185	U1G	D3KO	Cl6	26.91	0.91	0.91	178	172.093	217.027	100.693	183	0	936	37.181	26.81	30.42	17.94	13.13	17.68	202	7	0.836	44	D3KO	Cl6
							186	U1G	D3KO	Cl6	26.91	0.91	0.91	175	172.093	216.359	99.025	179	0	995	37.181	26.81	30.42	17.94	13.13	17.68	202	7	0.823	44.25	D3KO	Cl6
							187	U1G	D3KO	Cl6	26.91	0.91	0.91	186	172.093	216.394	100.279	183	0	1009	37.181	26.81	30.42	17.94	13.13	17.68	201	7	0.868	44.5	D3KO	Cl6
							188	U1G	D3KO	Cl6	26.91	0.91	0.91	186	172.093	215.001	98.383	184	0	1044	37.181	26.81	30.42	17.94	13.13	17.68	201	7	0.87	44.75	D3KO	Cl6
							189	U1G	D3KO	Cl6	26.91	0.91	0.91	190	172.093	215.259	98.684	180	4	1014	37.181	26.81	30.42	17.94	13.13	17.68	200	7	0.903	45	D3KO	Cl6
							190	U1G	D3KO	Cl6	26.91	0.91	0.91	174	172.093	214.753	100.072	137	16	1117	37.181	26.81	30.42	17.94	13.13	17.68	198	7	0.822	45.25	D3KO	Cl6
							191	U1G	D3KO	Cl6	26.91	0.91	0.91	174	172.093	212.944	99.827	172	2	1040	37.181	26.81	30.42	17.94	13.13	17.68	197	7	0.831	45.5	D3KO	Cl6
							192	U1G	D3KO	Cl6	26.91	0.91	0.91	174	172.093	214.006	99.218	201	9	1021	37.181	26.81	30.42	17.94	13.13	17.68	199	7	0.791	45.75	D3KO	Cl6
							193	U1G	D3KO	Cl6	26.91	0.91	0.91	175	172.093	215.12	99.246	157	0	1014	37.181	26.81	30.42	17.94	13.13	17.68	200	7	0.79	46	D3KO	Cl6
							194	U1G	D3KO	Cl6	26.91	0.91	0.91	185	172.093	213.103	98.663	161	0	987	37.181	26.81	30.42	17.94	13.13	17.68	197	7	0.899	46.25	D3KO	Cl6
							195	U1G	D3KO	Cl6	26.91	0.91	0.91	177	172.093	215.405	99.324	165	0	1150	37.181	26.81	30.42	17.94	13.13	17.68	201	7	0.854	46.5	D3KO	Cl6
							196	U1G	D3KO	Cl6	26.91	0.91	0.91	181	172.093	213.829	97.62	169	0	916	37.181	26.81	30.42	17.94	13.13	17.68	201	7	0.866	46.75	D3KO	Cl6
							197	U1G	D3KO	Cl6	26.91	0.91	0.91	177	172.093	214.256	98.007	172	0	998	37.181	26.81	30.42	17.94	13.13	17.68	200	7	0.85	47	D3KO	Cl6
							198	U1G	D3KO	Cl6	26.91	0.91	0.91	162	172.093	211.238	98.703	165	0	976	37.181	26.81	30.42	17.94	13.13	17.68	197	7	0.801	47.25	D3KO	Cl6
							199	U1G	D3KO	Cl6	26.91	0.91	0.91	173	172.093	211.618	98.886	166	0	1095	37.181	26.81	30.42	17.94	13.13	17.68	198	7	0.835	47.5	D3KO	Cl6
							200	U1G	D3KO	Cl6	26.91	0.91	0.91	190	172.093	214.715	97.252	170	5	1024	37.181	26.81	30.42	17.94	13.13	17.68	201	7	0.929	47.75	D3KO	Cl6
							201	U1G	D3KO	Cl6	26.91	0.91	0.91	187	172.093	215.199	99.02	181	0	956	37.181	26.81	30.42	17.94	13.13	17.68	200	7	0.905	48	D3KO	Cl6
							202	U1G	D3KO	Cl6	26.91	0.91	0.91	177	172.093	212.546	98.233	184	13	1074	37.181	26.81	30.42	17.94	13.13	17.68	198	7	0.833	48.25	D3KO	Cl6
							203	U1G	D3KO	Cl6	26.91	0.91	0.91	195	172.093	213.515	98.48	185	0	996	37.181	26.81	30.42	17.94	13.13	17.68	199	7	0.934	48.5	D3KO	Cl6
							204	U1G	D3KO	Cl6	26.91	0.91	0.91	189	172.093	214.977	98.442	174	0	963	37.181	26.81	30.42	17.94	13.13	17.68	201	7	0.913	48.75	D3KO	Cl6
							205	U1G	D3KO	Cl6	26.91	0.91	0.91	187	172.093	213.552	99.097	143	0	1047	37.181	26.81	30.42	17.94	13.13	17.68	198	7	0.897	49	D3KO	Cl6
							206	U1G	D3KO	Cl6	26.91	0.91	0.91	175	172.093	213.013	98.614	191	0	900	37.181	26.81	30.42	17.94	13.13	17.68	198	7	0.84	49.25	D3KO	Cl6
							207	U1G	D3KO	Cl6	26.91	0.91	0.91	165	172.093	212.579	99.53	212	0	1048	37.181	26.81	30.42	17.94	13.13	17.68	199	7	0.809	49.5	D3KO	Cl6
							208	U1G	D3KO	Cl6	26.91	0.91	0.91	186	172.093	215.857	99.218	194	0	1050	37.181	26.81	30.42	17.94	13.13	17.68	201	7	0.868	49.75	D3KO	Cl6
							209	U1G	D3KO	Cl6	26.91	0.91	0.91	198	172.093	218.228	99.724	186	0	1078	37.181	26.81	30.42	17.94	13.13	17.68	203	7	0.911	50	D3KO	Cl6
							210	U1G	D3KO	Cl6	26.91	0.91	0.91	157	172.093	215.542	99.722	158	2	1136	37.181	26.81	30.42	17.94	13.13	17.68	201	7	0.724	50.25	D3KO	Cl6
							211	U1G	D3KO	Cl6	26.91	0.91	0.91	195	172.093	216.966	100.55	187	0	1103	37.181	26.81	30.42	17.94	13.13	17.68	202	7	0.913	50.5	D3KO	Cl6
							212	U1G	D3KO	Cl6	26.91	0.91	0.91	176	172.093	212.813	99.591	168	0	992	37.181	26.81	30.42	17.94	13.13	17.68	198	7	0.833	50.75	D3KO	Cl6
							213	U1G	D3KO	Cl6	26.91	0.91	0.91	182	172.093	210.85	98.96	180	1	1087	37.181	26.81	30.42	17.94	13.13	17.68	195	7	0.877	51	D3KO	Cl6
							214	U1G	D3KO	Cl6	26.91	0.91	0.91	185	172.093	215.841	99.731	181	0	1124	37.181	26.81	30.42	17.94	13.13	17.68	202	7	0.865	51.25	D3KO	Cl6
							215	U1G	D3KO	Cl6	26.91	0.91	0.91	191	172.093	214.925	99.165	188	0	950	37.181	26.81	30.42	17.94	13.13	17.68	200	7	0.926	51.5	D3KO	Cl6
							216	U1G	D3KO	Cl6	26.91	0.91	0.91	199	172.093	214.081	99.713	159	0	1186	37.181	26.81	30.42	17.94	13.13	17.68	200	7	0.961	51.75	D3KO	Cl6
							217	U1G	D3KO	Cl6	26.91	0.91	0.91	177	172.093	213.743	97.646	156	0	973	37.181	26.81	30.42	17.94	13.13	17.68	198	7	0.842	52	D3KO	Cl6
							218	U1G	D3KO	Cl6	26.91	0.91	0.91	168	172.093	211.481	99.51	202	0	1034	37.181	26.81	30.42	17.94	13.13	17.68	197	7	0.847	52.25	D3KO	Cl6
							219	U1G	D3KO	Cl6	26.91	0.91	0.91	200	172.093	213.26	99.928	164	0	984	37.181	26.81	30.42	17.94	13.13	17.68	199	7	0.944	52.5	D3KO	Cl6
							220	U1G	D3KO	Cl6	26.91	0.91	0.91	171	172.093	211.432	99.175	171	0	1060	37.181	26.81	30.42	17.94	13.13	17.68	197	7	0.857	52.75	D3KO	Cl6
							221	U1G	D3KO	Cl6	26.91	0.91	0.91	188	172.093	210.884	97.894	188	0	991	37.181	26.81	30.42	17.94	13.13	17.68	196	7	0.928	53	D3KO	Cl6
							222	U1G	D3KO	Cl6	26.91	0.91	0.91	191	172.093	213.033	98.198	181	0	972	37.181	26.81	30.42	17.94	13.13	17.68	199	7	0.947	53.25	D3KO	Cl6
							223	U1G	D3KO	Cl6	26.91	0.91	0.91	187	172.093	213.643	99.13	186	0	1035	37.181	26.81	30.42	17.94	13.13	17.68	199	7	0.895	53.5	D3KO	Cl6
							224	U1G	D3KO	Cl6	26.91	0.91	0.91	171	172.093	213.082	99.756	173	0	980	37.181	26.81	30.42	17.94	13.13	17.68	198	7	0.847	53.75	D3KO	Cl6
							225	U1G	D3KO	Cl6	26.91	0.91	0.91	185	172.093	211.621	99.263	172	0	958	37.181	26.81	30.42	17.94	13.13	17.68	197	7	0.888	54	D3KO	Cl6
							226	U1G	D3KO	Cl6	26.91	0.91	0.91	167	172.093	212.566	98.013	180	0	1113	37.181	26.81	30.42	17.94	13.13	17.68	198	7	0.8	54.25	D3KO	Cl6
							227	U1G	D3KO	Cl6	26.91	0.91	0.91	193	172.093	211.324	98.86	196	0	1048	37.181	26.81	30.42	17.94	13.13	17.68	197	7	0.941	54.5	D3KO	Cl6
							228	U1G	D3KO	Cl6	26.91	0.91	0.91	186	172.093	213.431	99.674	193	0	975	37.181	26.81	30.42	17.94	13.13	17.68	200	7	0.876	54.75	D3KO	Cl6
							229	U1G	D3KO	Cl6	26.91	0.91	0.91	184	172.093	212.604	98.391	184	0	933	37.181	26.81	30.42	17.94	13.13	17.68	197	7	0.88	55	D3KO	Cl6
							230	U1G	D3KO	Cl6	26.91	0.91	0.91	173	172.093	212.638	98.228	198	0	1016	37.181	26.81	30.42	17.94	13.13	17.68	198	7	0.872	55.25	D3KO	Cl6
							231	U1G	D3KO	Cl6	26.91	0.91	0.91	191	172.093	212.293	99.146	168	0	972	37.181	26.81	30.42	17.94	13.13	17.68	198	7	0.92	55.5	D3KO	Cl6
							232	U1G	D3KO	Cl6	26.91	0.91	0.91	160	172.093	213.569	99.502	189	0	1079	37.181	26.81	30.42	17.94	13.13	17.68	198	7	0.747	55.75	D3KO	Cl6
							233	U1G	D3KO	Cl6	26.91	0.91	0.91	190	172.093	212.818	96.699	141	0	979	37.181	26.81	30.42	17.94	13.13	17.68	199	7	0.911	56	D3KO	Cl6
							234	U1G	D3KO	Cl6	26.91	0.91	0.91	193	172.093	211.398	97.114	156	0	974	37.181	26.81	30.42	17.94	13.13	17.68	197	7	0.953	56.25	D3KO	Cl6
							235	U1G	D3KO	Cl6	26.91	0.91	0.91	170	172.093	211.747	96.743	184	0	930	37.181	26.81	30.42	17.94	13.13	17.68	197	7	0.879	56.5	D3KO	Cl6
							236	U1G	D3KO	Cl6	26.91	0.91	0.91	180	172.093	212.908	98.788	172	7	928	37.181	26.81	30.42	17.94	13.13	17.68	198	7	0.866	56.75	D3KO	Cl6
							237	U1G	D3KO	Cl6	26.91	0.91	0.91	171	172.093	212.812	98.568	136	0	979	37.181	26.81	30.42	17.94	13.13	17.68	198	7	0.796	57	D3KO	Cl6
							238	U1G	D3KO	Cl6	26.91	0.91	0.91	178	172.093	213.449	99.256	203	3	1136	37.181	26.81	30.42	17.94	13.13	17.68	200	7	0.844	57.25	D3KO	Cl6
							239	U1G	D3KO	Cl6	26.91	0.91	0.91	177	172.093	209.655	96.982	199	0	1044	37.181	26.81	30.42	17.94	13.13	17.68	195	7	0.851	57.5	D3KO	Cl6
							240	U1G	D3KO	Cl6	26.91	0.91	0.91	196	172.093	211.039	99.049	213	0	1026	37.181	26.81	30.42	17.94	13.13	17.68	197	7	0.921	57.75	D3KO	Cl6
							241	U1G	D3KO	Cl6	26.91	0.91	0.91	201	172.093	211.008	97.864	156	0	1031	37.181	26.81	30.42	17.94	13.13	17.68	196	7	0.975	58	D3KO	Cl6
							242	U1G	D3KO	Cl6	26.91	0.91	0.91	180	172.093	213.082	97.086	163	0	990	37.181	26.81	30.42	17.94	13.13	17.68	198	7	0.86	58.25	D3KO	Cl6
							243	U1G	D3KO	Cl6	26.91	0.91	0.91	180	172.093	212.687	99.569	183	0	888	37.181	26.81	30.42	17.94	13.13	17.68	197	7	0.839	58.5	D3KO	Cl6
							244	U1G	D3KO	Cl6	26.91	0.91	0.91	190	172.093	210.504	98.009	168	0	1208	37.181	26.81	30.42	17.94	13.13	17.68	198	7	0.929	58.75	D3KO	Cl6
							245	U1G	D3KO	Cl6	26.91	0.91	0.91	175	172.093	211.615	95.769	201	0	948	37.181	26.81	30.42	17.94	13.13	17.68	199	7	0.875	59	D3KO	Cl6
							246	U1G	D3KO	Cl6	26.91	0.91	0.91	179	172.093	209.868	97.368	188	0	1041	37.181	26.81	30.42	17.94	13.13	17.68	196	7	0.853	59.25	D3KO	Cl6
							247	U1G	D3KO	Cl6	26.91	0.91	0.91	182	172.093	210.519	97.82	179	0	1038	37.181	26.81	30.42	17.94	13.13	17.68	196	7	0.864	59.5	D3KO	Cl6
							248	U1G	D3KO	Cl6	26.91	0.91	0.91	199	172.093	213.268	99.592	177	0	1007	37.181	26.81	30.42	17.94	13.13	17.68	198	7	0.988	59.75	D3KO	Cl6
							1	U1G	D3KO	Cl6	26.91	0.91	0.91	285	186.035	272.038	242.114	168	0	2775	36.844	29.01	27.43	21.45	18.07	14.3	210	8	0.994	-2	D3KO	Cl6
							2	U1G	D3KO	Cl6	26.91	0.91	0.91	259	186.035	255.665	229.392	165	0	3075	36.844	29.01	27.43	21.45	18.07	14.3	199	8	0.982	-1.75	D3KO	Cl6
							3	U1G	D3KO	Cl6	26.91	0.91	0.91	287	186.035	246.2	223.559	157	0	3094	36.844	29.01	27.43	21.45	18.07	14.3	190	8	1.021	-1.5	D3KO	Cl6
							4	U1G	D3KO	Cl6	26.91	0.91	0.91	269	186.035	244.915	220.42	168	0	2608	36.844	29.01	27.43	21.45	18.07	14.3	189	8	1.002	-1.25	D3KO	Cl6
							5	U1G	D3KO	Cl6	26.91	0.91	0.91	269	186.035	247.12	219.211	169	0	3001	36.844	29.01	27.43	21.45	18.07	14.3	191	8	1.028	-1	D3KO	Cl6
							6	U1G	D3KO	Cl6	26.91	0.91	0.91	253	186.035	243.855	216.948	146	0	2492	36.844	29.01	27.43	21.45	18.07	14.3	189	8	0.927	-0.75	D3KO	Cl6
							7	U1G	D3KO	Cl6	26.91	0.91	0.91	280	186.035	246.74	218.488	132	0	2873	36.844	29.01	27.43	21.45	18.07	14.3	192	8	1.016	-0.5	D3KO	Cl6
							8	U1G	D3KO	Cl6	26.91	0.91	0.91	284	186.035	245.736	220.517	143	0	2805	36.844	29.01	27.43	21.45	18.07	14.3	190	8	1.031	-0.25	D3KO	Cl6
							9	U1G	D3KO	Cl6	26.91	0.91	0.91	63	186.035	235.714	213.043	151	0	2553	36.844	29.01	27.43	21.45	18.07	14.3	181	8	0.162	0	D3KO	Cl6
							10	U1G	D3KO	Cl6	26.91	0.91	0.91	71	186.035	237.182	212.221	146	0	2486	36.844	29.01	27.43	21.45	18.07	14.3	183	8	0.2	0.25	D3KO	Cl6
							11	U1G	D3KO	Cl6	26.91	0.91	0.91	82	186.035	237.287	215.062	149	0	2519	36.844	29.01	27.43	21.45	18.07	14.3	183	8	0.23	0.5	D3KO	Cl6
							12	U1G	D3KO	Cl6	26.91	0.91	0.91	71	186.035	235.302	213.29	169	0	2618	36.844	29.01	27.43	21.45	18.07	14.3	181	8	0.188	0.75	D3KO	Cl6
							13	U1G	D3KO	Cl6	26.91	0.91	0.91	80	186.035	237.52	211.241	150	0	2518	36.844	29.01	27.43	21.45	18.07	14.3	184	8	0.213	1	D3KO	Cl6
							14	U1G	D3KO	Cl6	26.91	0.91	0.91	85	186.035	235.846	208.831	162	0	2468	36.844	29.01	27.43	21.45	18.07	14.3	184	8	0.246	1.25	D3KO	Cl6
							15	U1G	D3KO	Cl6	26.91	0.91	0.91	95	186.035	239.15	213.877	159	0	2775	36.844	29.01	27.43	21.45	18.07	14.3	185	8	0.281	1.5	D3KO	Cl6
							16	U1G	D3KO	Cl6	26.91	0.91	0.91	91	186.035	235.418	214.29	121	0	2432	36.844	29.01	27.43	21.45	18.07	14.3	182	8	0.284	1.75	D3KO	Cl6
							17	U1G	D3KO	Cl6	26.91	0.91	0.91	103	186.035	235.858	213.604	152	0	2343	36.844	29.01	27.43	21.45	18.07	14.3	181	8	0.335	2	D3KO	Cl6
							18	U1G	D3KO	Cl6	26.91	0.91	0.91	102	186.035	238.913	215.845	150	0	2650	36.844	29.01	27.43	21.45	18.07	14.3	184	8	0.315	2.25	D3KO	Cl6
							19	U1G	D3KO	Cl6	26.91	0.91	0.91	110	186.035	237.872	216.439	113	0	2455	36.844	29.01	27.43	21.45	18.07	14.3	182	8	0.34	2.5	D3KO	Cl6
							20	U1G	D3KO	Cl6	26.91	0.91	0.91	112	186.035	235.433	213.133	145	0	2670	36.844	29.01	27.43	21.45	18.07	14.3	182	8	0.344	2.75	D3KO	Cl6
							21	U1G	D3KO	Cl6	26.91	0.91	0.91	100	186.035	236.367	212.369	151	0	2548	36.844	29.01	27.43	21.45	18.07	14.3	182	8	0.341	3	D3KO	Cl6
							22	U1G	D3KO	Cl6	26.91	0.91	0.91	103	186.035	236.169	217.388	160	0	2623	36.844	29.01	27.43	21.45	18.07	14.3	181	8	0.318	3.25	D3KO	Cl6
							23	U1G	D3KO	Cl6	26.91	0.91	0.91	122	186.035	234.143	209.803	131	0	2422	36.844	29.01	27.43	21.45	18.07	14.3	180	8	0.415	3.5	D3KO	Cl6
							24	U1G	D3KO	Cl6	26.91	0.91	0.91	115	186.035	238.744	216.615	164	0	2462	36.844	29.01	27.43	21.45	18.07	14.3	183	8	0.379	3.75	D3KO	Cl6
							25	U1G	D3KO	Cl6	26.91	0.91	0.91	126	186.035	235.843	213.363	118	0	2555	36.844	29.01	27.43	21.45	18.07	14.3	181	8	0.419	4	D3KO	Cl6
							26	U1G	D3KO	Cl6	26.91	0.91	0.91	131	186.035	236.603	213.065	135	0	2570	36.844	29.01	27.43	21.45	18.07	14.3	183	8	0.445	4.25	D3KO	Cl6
							27	U1G	D3KO	Cl6	26.91	0.91	0.91	117	186.035	236.236	214.11	120	0	2786	36.844	29.01	27.43	21.45	18.07	14.3	181	8	0.391	4.5	D3KO	Cl6
							28	U1G	D3KO	Cl6	26.91	0.91	0.91	117	186.035	237.64	212.587	121	0	2462	36.844	29.01	27.43	21.45	18.07	14.3	184	8	0.367	4.75	D3KO	Cl6
							29	U1G	D3KO	Cl6	26.91	0.91	0.91	115	186.035	236.765	209.769	161	0	2550	36.844	29.01	27.43	21.45	18.07	14.3	183	8	0.364	5	D3KO	Cl6
							30	U1G	D3KO	Cl6	26.91	0.91	0.91	133	186.035	236.25	212.542	146	0	2608	36.844	29.01	27.43	21.45	18.07	14.3	181	8	0.442	5.25	D3KO	Cl6
							31	U1G	D3KO	Cl6	26.91	0.91	0.91	142	186.035	237.745	213.401	135	0	2488	36.844	29.01	27.43	21.45	18.07	14.3	183	8	0.462	5.5	D3KO	Cl6
							32	U1G	D3KO	Cl6	26.91	0.91	0.91	132	186.035	234.247	214.513	125	0	2815	36.844	29.01	27.43	21.45	18.07	14.3	179	8	0.429	5.75	D3KO	Cl6
							33	U1G	D3KO	Cl6	26.91	0.91	0.91	132	186.035	239.236	213.938	161	0	2749	36.844	29.01	27.43	21.45	18.07	14.3	184	8	0.438	6	D3KO	Cl6
							34	U1G	D3KO	Cl6	26.91	0.91	0.91	139	186.035	235.964	213.367	175	0	2505	36.844	29.01	27.43	21.45	18.07	14.3	180	8	0.467	6.25	D3KO	Cl6
							35	U1G	D3KO	Cl6	26.91	0.91	0.91	130	186.035	235.307	216.658	157	0	2963	36.844	29.01	27.43	21.45	18.07	14.3	179	8	0.435	6.5	D3KO	Cl6
							36	U1G	D3KO	Cl6	26.91	0.91	0.91	137	186.035	236.808	216.807	154	0	2676	36.844	29.01	27.43	21.45	18.07	14.3	181	8	0.471	6.75	D3KO	Cl6
							37	U1G	D3KO	Cl6	26.91	0.91	0.91	143	186.035	233.148	213.75	115	0	2365	36.844	29.01	27.43	21.45	18.07	14.3	179	8	0.478	7	D3KO	Cl6
							38	U1G	D3KO	Cl6	26.91	0.91	0.91	152	186.035	236.799	210.61	152	0	2751	36.844	29.01	27.43	21.45	18.07	14.3	183	8	0.517	7.25	D3KO	Cl6
							39	U1G	D3KO	Cl6	26.91	0.91	0.91	126	186.035	235.806	212.705	114	0	2484	36.844	29.01	27.43	21.45	18.07	14.3	181	8	0.398	7.5	D3KO	Cl6
							40	U1G	D3KO	Cl6	26.91	0.91	0.91	141	186.035	233.007	211.777	107	0	2468	36.844	29.01	27.43	21.45	18.07	14.3	179	8	0.487	7.75	D3KO	Cl6
							41	U1G	D3KO	Cl6	26.91	0.91	0.91	143	186.035	236.385	214.302	137	0	2822	36.844	29.01	27.43	21.45	18.07	14.3	180	8	0.492	8	D3KO	Cl6
							42	U1G	D3KO	Cl6	26.91	0.91	0.91	134	186.035	236.061	214.806	133	0	2445	36.844	29.01	27.43	21.45	18.07	14.3	179	8	0.455	8.25	D3KO	Cl6
							43	U1G	D3KO	Cl6	26.91	0.91	0.91	146	186.035	235.825	212.152	170	0	2420	36.844	29.01	27.43	21.45	18.07	14.3	180	8	0.504	8.5	D3KO	Cl6
							44	U1G	D3KO	Cl6	26.91	0.91	0.91	124	186.035	233.223	211.392	130	0	2314	36.844	29.01	27.43	21.45	18.07	14.3	178	8	0.433	8.75	D3KO	Cl6
							45	U1G	D3KO	Cl6	26.91	0.91	0.91	138	186.035	235.611	210.131	134	0	2669	36.844	29.01	27.43	21.45	18.07	14.3	182	8	0.464	9	D3KO	Cl6
							46	U1G	D3KO	Cl6	26.91	0.91	0.91	128	186.035	234.651	211.738	136	0	2448	36.844	29.01	27.43	21.45	18.07	14.3	180	8	0.433	9.25	D3KO	Cl6
							47	U1G	D3KO	Cl6	26.91	0.91	0.91	140	186.035	233.482	213.816	141	0	2500	36.844	29.01	27.43	21.45	18.07	14.3	178	8	0.487	9.5	D3KO	Cl6
							48	U1G	D3KO	Cl6	26.91	0.91	0.91	132	186.035	234.363	215.4	123	0	2385	36.844	29.01	27.43	21.45	18.07	14.3	180	8	0.471	9.75	D3KO	Cl6
							49	U1G	D3KO	Cl6	26.91	0.91	0.91	140	186.035	236.027	214.174	114	0	2596	36.844	29.01	27.43	21.45	18.07	14.3	181	8	0.513	10	D3KO	Cl6
							50	U1G	D3KO	Cl6	26.91	0.91	0.91	146	186.035	234.721	212.78	145	0	2373	36.844	29.01	27.43	21.45	18.07	14.3	181	8	0.506	10.25	D3KO	Cl6
							51	U1G	D3KO	Cl6	26.91	0.91	0.91	148	186.035	236.033	211.491	134	0	2357	36.844	29.01	27.43	21.45	18.07	14.3	182	8	0.535	10.5	D3KO	Cl6
							52	U1G	D3KO	Cl6	26.91	0.91	0.91	168	186.035	234.999	210.87	163	0	2695	36.844	29.01	27.43	21.45	18.07	14.3	182	8	0.579	10.75	D3KO	Cl6
							53	U1G	D3KO	Cl6	26.91	0.91	0.91	156	186.035	233.625	211.394	136	0	2592	36.844	29.01	27.43	21.45	18.07	14.3	179	8	0.526	11	D3KO	Cl6
							54	U1G	D3KO	Cl6	26.91	0.91	0.91	143	186.035	233.377	212.435	140	0	2494	36.844	29.01	27.43	21.45	18.07	14.3	179	8	0.545	11.25	D3KO	Cl6
							55	U1G	D3KO	Cl6	26.91	0.91	0.91	131	186.035	232.982	212.607	149	0	2737	36.844	29.01	27.43	21.45	18.07	14.3	178	8	0.491	11.5	D3KO	Cl6
							56	U1G	D3KO	Cl6	26.91	0.91	0.91	156	186.035	235.209	211.157	145	0	2454	36.844	29.01	27.43	21.45	18.07	14.3	180	8	0.557	11.75	D3KO	Cl6
							57	U1G	D3KO	Cl6	26.91	0.91	0.91	171	186.035	235.401	213.363	156	0	2397	36.844	29.01	27.43	21.45	18.07	14.3	181	8	0.63	12	D3KO	Cl6
							58	U1G	D3KO	Cl6	26.91	0.91	0.91	160	186.035	235.523	210.098	124	0	2577	36.844	29.01	27.43	21.45	18.07	14.3	182	8	0.576	12.25	D3KO	Cl6
							59	U1G	D3KO	Cl6	26.91	0.91	0.91	160	186.035	231.953	209.491	115	0	2540	36.844	29.01	27.43	21.45	18.07	14.3	179	8	0.562	12.5	D3KO	Cl6
							60	U1G	D3KO	Cl6	26.91	0.91	0.91	148	186.035	232.064	211.495	144	0	2295	36.844	29.01	27.43	21.45	18.07	14.3	179	8	0.539	12.75	D3KO	Cl6
							61	U1G	D3KO	Cl6	26.91	0.91	0.91	156	186.035	237.185	212.451	146	0	2440	36.844	29.01	27.43	21.45	18.07	14.3	184	8	0.595	13	D3KO	Cl6
							62	U1G	D3KO	Cl6	26.91	0.91	0.91	165	186.035	235.116	211.293	146	0	2423	36.844	29.01	27.43	21.45	18.07	14.3	181	8	0.591	13.25	D3KO	Cl6
							63	U1G	D3KO	Cl6	26.91	0.91	0.91	169	186.035	236.602	209.623	105	0	2485	36.844	29.01	27.43	21.45	18.07	14.3	184	8	0.576	13.5	D3KO	Cl6
							64	U1G	D3KO	Cl6	26.91	0.91	0.91	165	186.035	233.846	210.57	167	0	2432	36.844	29.01	27.43	21.45	18.07	14.3	180	8	0.582	13.75	D3KO	Cl6
							65	U1G	D3KO	Cl6	26.91	0.91	0.91	180	186.035	234.68	213.235	160	0	2578	36.844	29.01	27.43	21.45	18.07	14.3	180	8	0.654	14	D3KO	Cl6
							66	U1G	D3KO	Cl6	26.91	0.91	0.91	164	186.035	232.665	209.043	175	0	2404	36.844	29.01	27.43	21.45	18.07	14.3	179	8	0.606	14.25	D3KO	Cl6
							67	U1G	D3KO	Cl6	26.91	0.91	0.91	183	186.035	231.424	205.54	133	0	2476	36.844	29.01	27.43	21.45	18.07	14.3	180	8	0.671	14.5	D3KO	Cl6
							68	U1G	D3KO	Cl6	26.91	0.91	0.91	186	186.035	232.03	207.357	127	0	2440	36.844	29.01	27.43	21.45	18.07	14.3	179	8	0.668	14.75	D3KO	Cl6
							69	U1G	D3KO	Cl6	26.91	0.91	0.91	195	186.035	233.909	211.147	139	0	2285	36.844	29.01	27.43	21.45	18.07	14.3	180	8	0.718	15	D3KO	Cl6
							70	U1G	D3KO	Cl6	26.91	0.91	0.91	175	186.035	231.483	209.853	167	0	2703	36.844	29.01	27.43	21.45	18.07	14.3	178	8	0.644	15.25	D3KO	Cl6
							71	U1G	D3KO	Cl6	26.91	0.91	0.91	176	186.035	233.575	209.587	130	0	2307	36.844	29.01	27.43	21.45	18.07	14.3	179	8	0.626	15.5	D3KO	Cl6
							72	U1G	D3KO	Cl6	26.91	0.91	0.91	164	186.035	235.661	210.356	150	0	2419	36.844	29.01	27.43	21.45	18.07	14.3	182	8	0.593	15.75	D3KO	Cl6
							73	U1G	D3KO	Cl6	26.91	0.91	0.91	177	186.035	233.848	212.331	140	0	2820	36.844	29.01	27.43	21.45	18.07	14.3	179	8	0.626	16	D3KO	Cl6
							74	U1G	D3KO	Cl6	26.91	0.91	0.91	176	186.035	229.92	207.339	133	0	2557	36.844	29.01	27.43	21.45	18.07	14.3	177	8	0.663	16.25	D3KO	Cl6
							75	U1G	D3KO	Cl6	26.91	0.91	0.91	181	186.035	234.895	210.099	175	0	2505	36.844	29.01	27.43	21.45	18.07	14.3	182	8	0.659	16.5	D3KO	Cl6
							76	U1G	D3KO	Cl6	26.91	0.91	0.91	168	186.035	233.273	209.499	143	0	2540	36.844	29.01	27.43	21.45	18.07	14.3	180	8	0.628	16.75	D3KO	Cl6
							77	U1G	D3KO	Cl6	26.91	0.91	0.91	186	186.035	234.208	206.683	128	0	2319	36.844	29.01	27.43	21.45	18.07	14.3	181	8	0.703	17	D3KO	Cl6
							78	U1G	D3KO	Cl6	26.91	0.91	0.91	180	186.035	234.723	207.757	137	0	2420	36.844	29.01	27.43	21.45	18.07	14.3	183	8	0.678	17.25	D3KO	Cl6
							79	U1G	D3KO	Cl6	26.91	0.91	0.91	183	186.035	232.736	205.404	152	0	2710	36.844	29.01	27.43	21.45	18.07	14.3	180	8	0.654	17.5	D3KO	Cl6
							80	U1G	D3KO	Cl6	26.91	0.91	0.91	180	186.035	236.644	208.148	167	0	2186	36.844	29.01	27.43	21.45	18.07	14.3	183	8	0.675	17.75	D3KO	Cl6
							81	U1G	D3KO	Cl6	26.91	0.91	0.91	170	186.035	231.542	208.909	168	0	2227	36.844	29.01	27.43	21.45	18.07	14.3	178	8	0.631	18	D3KO	Cl6
							82	U1G	D3KO	Cl6	26.91	0.91	0.91	163	186.035	231.814	213.135	153	0	2775	36.844	29.01	27.43	21.45	18.07	14.3	178	8	0.599	18.25	D3KO	Cl6
							83	U1G	D3KO	Cl6	26.91	0.91	0.91	206	186.035	230.811	211.576	138	0	2466	36.844	29.01	27.43	21.45	18.07	14.3	178	8	0.747	18.5	D3KO	Cl6
							84	U1G	D3KO	Cl6	26.91	0.91	0.91	167	186.035	232.524	211.596	156	0	2400	36.844	29.01	27.43	21.45	18.07	14.3	179	8	0.629	18.75	D3KO	Cl6
							85	U1G	D3KO	Cl6	26.91	0.91	0.91	184	186.035	232.854	206.644	143	0	2510	36.844	29.01	27.43	21.45	18.07	14.3	181	8	0.684	19	D3KO	Cl6
							86	U1G	D3KO	Cl6	26.91	0.91	0.91	184	186.035	234.544	211.043	143	0	2333	36.844	29.01	27.43	21.45	18.07	14.3	182	8	0.648	19.25	D3KO	Cl6
							87	U1G	D3KO	Cl6	26.91	0.91	0.91	197	186.035	233.837	211.053	142	0	2313	36.844	29.01	27.43	21.45	18.07	14.3	180	8	0.723	19.5	D3KO	Cl6
							88	U1G	D3KO	Cl6	26.91	0.91	0.91	196	186.035	230.163	208.5	107	0	2220	36.844	29.01	27.43	21.45	18.07	14.3	177	8	0.757	19.75	D3KO	Cl6
							89	U1G	D3KO	Cl6	26.91	0.91	0.91	194	186.035	229.126	206.48	146	0	2259	36.844	29.01	27.43	21.45	18.07	14.3	178	8	0.733	20	D3KO	Cl6
							90	U1G	D3KO	Cl6	26.91	0.91	0.91	170	186.035	228.945	208.018	111	0	2367	36.844	29.01	27.43	21.45	18.07	14.3	175	8	0.678	20.25	D3KO	Cl6
							91	U1G	D3KO	Cl6	26.91	0.91	0.91	189	186.035	231.429	208.842	150	0	2467	36.844	29.01	27.43	21.45	18.07	14.3	179	8	0.71	20.5	D3KO	Cl6
							92	U1G	D3KO	Cl6	26.91	0.91	0.91	179	186.035	234.698	208.876	168	0	2389	36.844	29.01	27.43	21.45	18.07	14.3	181	8	0.644	20.75	D3KO	Cl6
							93	U1G	D3KO	Cl6	26.91	0.91	0.91	199	186.035	232.166	208.928	132	0	2420	36.844	29.01	27.43	21.45	18.07	14.3	179	8	0.734	21	D3KO	Cl6
							94	U1G	D3KO	Cl6	26.91	0.91	0.91	191	186.035	232.747	205.232	153	0	2202	36.844	29.01	27.43	21.45	18.07	14.3	180	8	0.721	21.25	D3KO	Cl6
							95	U1G	D3KO	Cl6	26.91	0.91	0.91	193	186.035	233.053	207.222	152	0	2632	36.844	29.01	27.43	21.45	18.07	14.3	180	8	0.732	21.5	D3KO	Cl6
							96	U1G	D3KO	Cl6	26.91	0.91	0.91	200	186.035	230.285	208.711	154	0	2817	36.844	29.01	27.43	21.45	18.07	14.3	179	8	0.764	21.75	D3KO	Cl6
							97	U1G	D3KO	Cl6	26.91	0.91	0.91	176	186.035	232.544	207.67	138	0	2403	36.844	29.01	27.43	21.45	18.07	14.3	180	8	0.653	22	D3KO	Cl6
							98	U1G	D3KO	Cl6	26.91	0.91	0.91	195	186.035	229.702	203.921	170	0	2233	36.844	29.01	27.43	21.45	18.07	14.3	179	8	0.738	22.25	D3KO	Cl6
							99	U1G	D3KO	Cl6	26.91	0.91	0.91	180	186.035	232.566	207.535	165	0	2928	36.844	29.01	27.43	21.45	18.07	14.3	180	8	0.677	22.5	D3KO	Cl6
							100	U1G	D3KO	Cl6	26.91	0.91	0.91	180	186.035	228.197	205.649	137	0	2319	36.844	29.01	27.43	21.45	18.07	14.3	175	8	0.68	22.75	D3KO	Cl6
							101	U1G	D3KO	Cl6	26.91	0.91	0.91	184	186.035	233.382	210.313	124	0	2604	36.844	29.01	27.43	21.45	18.07	14.3	180	8	0.674	23	D3KO	Cl6
							102	U1G	D3KO	Cl6	26.91	0.91	0.91	189	186.035	232.513	208.152	204	0	2684	36.844	29.01	27.43	21.45	18.07	14.3	181	8	0.738	23.25	D3KO	Cl6
							103	U1G	D3KO	Cl6	26.91	0.91	0.91	184	186.035	230.51	209.727	151	0	2724	36.844	29.01	27.43	21.45	18.07	14.3	179	8	0.688	23.5	D3KO	Cl6
							104	U1G	D3KO	Cl6	26.91	0.91	0.91	198	186.035	233.104	204.836	153	0	2368	36.844	29.01	27.43	21.45	18.07	14.3	181	8	0.725	23.75	D3KO	Cl6
							105	U1G	D3KO	Cl6	26.91	0.91	0.91	204	186.035	232.793	211.529	145	0	2420	36.844	29.01	27.43	21.45	18.07	14.3	178	8	0.761	24	D3KO	Cl6
							106	U1G	D3KO	Cl6	26.91	0.91	0.91	203	186.035	231.635	210.418	116	0	2433	36.844	29.01	27.43	21.45	18.07	14.3	180	8	0.754	24.25	D3KO	Cl6
							107	U1G	D3KO	Cl6	26.91	0.91	0.91	191	186.035	229.871	204.709	121	0	2312	36.844	29.01	27.43	21.45	18.07	14.3	178	8	0.758	24.5	D3KO	Cl6
							108	U1G	D3KO	Cl6	26.91	0.91	0.91	197	186.035	228.283	202.742	132	0	2427	36.844	29.01	27.43	21.45	18.07	14.3	177	8	0.737	24.75	D3KO	Cl6
							109	U1G	D3KO	Cl6	26.91	0.91	0.91	212	186.035	232.687	207.305	156	0	2350	36.844	29.01	27.43	21.45	18.07	14.3	181	8	0.793	25	D3KO	Cl6
							110	U1G	D3KO	Cl6	26.91	0.91	0.91	190	186.035	229.533	205.079	168	0	2625	36.844	29.01	27.43	21.45	18.07	14.3	178	8	0.734	25.25	D3KO	Cl6
							111	U1G	D3KO	Cl6	26.91	0.91	0.91	203	186.035	226.645	202.293	132	0	2297	36.844	29.01	27.43	21.45	18.07	14.3	176	8	0.804	25.5	D3KO	Cl6
							112	U1G	D3KO	Cl6	26.91	0.91	0.91	199	186.035	231.313	204.644	137	0	2446	36.844	29.01	27.43	21.45	18.07	14.3	180	8	0.753	25.75	D3KO	Cl6
							113	U1G	D3KO	Cl6	26.91	0.91	0.91	195	186.035	229.557	203.911	140	0	2544	36.844	29.01	27.43	21.45	18.07	14.3	179	8	0.704	26	D3KO	Cl6
							114	U1G	D3KO	Cl6	26.91	0.91	0.91	192	186.035	227.89	207.593	139	0	2382	36.844	29.01	27.43	21.45	18.07	14.3	175	8	0.741	26.25	D3KO	Cl6
							115	U1G	D3KO	Cl6	26.91	0.91	0.91	195	186.035	227.998	202.183	127	0	2261	36.844	29.01	27.43	21.45	18.07	14.3	178	8	0.751	26.5	D3KO	Cl6
							116	U1G	D3KO	Cl6	26.91	0.91	0.91	212	186.035	228.319	204.674	148	0	2335	36.844	29.01	27.43	21.45	18.07	14.3	177	8	0.801	26.75	D3KO	Cl6
							117	U1G	D3KO	Cl6	26.91	0.91	0.91	209	186.035	228.54	207.379	163	0	2465	36.844	29.01	27.43	21.45	18.07	14.3	177	8	0.795	27	D3KO	Cl6
							118	U1G	D3KO	Cl6	26.91	0.91	0.91	203	186.035	229.338	205.518	163	0	2765	36.844	29.01	27.43	21.45	18.07	14.3	177	8	0.774	27.25	D3KO	Cl6
							119	U1G	D3KO	Cl6	26.91	0.91	0.91	192	186.035	228.807	204.644	140	0	2239	36.844	29.01	27.43	21.45	18.07	14.3	177	8	0.735	27.5	D3KO	Cl6
							120	U1G	D3KO	Cl6	26.91	0.91	0.91	189	186.035	227.548	204.571	145	0	2313	36.844	29.01	27.43	21.45	18.07	14.3	175	8	0.741	27.75	D3KO	Cl6
							121	U1G	D3KO	Cl6	26.91	0.91	0.91	196	186.035	231.452	205.376	153	0	2509	36.844	29.01	27.43	21.45	18.07	14.3	181	8	0.721	28	D3KO	Cl6
							122	U1G	D3KO	Cl6	26.91	0.91	0.91	184	186.035	229.304	205.322	138	0	2134	36.844	29.01	27.43	21.45	18.07	14.3	178	8	0.685	28.25	D3KO	Cl6
							123	U1G	D3KO	Cl6	26.91	0.91	0.91	191	186.035	229.859	205.97	131	0	2660	36.844	29.01	27.43	21.45	18.07	14.3	178	8	0.714	28.5	D3KO	Cl6
							124	U1G	D3KO	Cl6	26.91	0.91	0.91	188	186.035	229.228	209.248	191	0	2447	36.844	29.01	27.43	21.45	18.07	14.3	177	8	0.713	28.75	D3KO	Cl6
							125	U1G	D3KO	Cl6	26.91	0.91	0.91	183	186.035	229.661	208.727	128	0	2249	36.844	29.01	27.43	21.45	18.07	14.3	177	8	0.672	29	D3KO	Cl6
							126	U1G	D3KO	Cl6	26.91	0.91	0.91	196	186.035	230.723	206.307	161	0	2363	36.844	29.01	27.43	21.45	18.07	14.3	180	8	0.698	29.25	D3KO	Cl6
							127	U1G	D3KO	Cl6	26.91	0.91	0.91	168	186.035	230.574	207.597	136	0	2390	36.844	29.01	27.43	21.45	18.07	14.3	178	8	0.613	29.5	D3KO	Cl6
							128	U1G	D3KO	Cl6	26.91	0.91	0.91	181	186.035	231.292	205.948	135	0	2201	36.844	29.01	27.43	21.45	18.07	14.3	181	8	0.688	29.75	D3KO	Cl6
							129	U1G	D3KO	Cl6	26.91	0.91	0.91	180	186.035	227.011	204.623	143	0	2502	36.844	29.01	27.43	21.45	18.07	14.3	175	8	0.712	30	D3KO	Cl6
							130	U1G	D3KO	Cl6	26.91	0.91	0.91	179	186.035	226.609	205.445	164	0	2626	36.844	29.01	27.43	21.45	18.07	14.3	174	8	0.662	30.25	D3KO	Cl6
							131	U1G	D3KO	Cl6	26.91	0.91	0.91	169	186.035	226.161	205.008	105	0	2329	36.844	29.01	27.43	21.45	18.07	14.3	173	8	0.65	30.5	D3KO	Cl6
							132	U1G	D3KO	Cl6	26.91	0.91	0.91	183	186.035	230.303	203.375	138	0	2195	36.844	29.01	27.43	21.45	18.07	14.3	178	8	0.703	30.75	D3KO	Cl6
							133	U1G	D3KO	Cl6	26.91	0.91	0.91	165	186.035	227.038	209.767	146	0	2615	36.844	29.01	27.43	21.45	18.07	14.3	175	8	0.632	31	D3KO	Cl6
							134	U1G	D3KO	Cl6	26.91	0.91	0.91	177	186.035	230.825	208.189	148	0	2631	36.844	29.01	27.43	21.45	18.07	14.3	178	8	0.641	31.25	D3KO	Cl6
							135	U1G	D3KO	Cl6	26.91	0.91	0.91	199	186.035	231.426	201.727	163	0	2201	36.844	29.01	27.43	21.45	18.07	14.3	181	8	0.717	31.5	D3KO	Cl6
							136	U1G	D3KO	Cl6	26.91	0.91	0.91	183	186.035	226.461	205.19	155	0	2303	36.844	29.01	27.43	21.45	18.07	14.3	173	8	0.675	31.75	D3KO	Cl6
							137	U1G	D3KO	Cl6	26.91	0.91	0.91	201	186.035	229.93	206.883	119	0	2570	36.844	29.01	27.43	21.45	18.07	14.3	177	8	0.754	32	D3KO	Cl6
							138	U1G	D3KO	Cl6	26.91	0.91	0.91	191	186.035	230.224	203.945	163	0	2439	36.844	29.01	27.43	21.45	18.07	14.3	179	8	0.722	32.25	D3KO	Cl6
							139	U1G	D3KO	Cl6	26.91	0.91	0.91	171	186.035	230.493	204.839	163	0	2728	36.844	29.01	27.43	21.45	18.07	14.3	180	8	0.618	32.5	D3KO	Cl6
							140	U1G	D3KO	Cl6	26.91	0.91	0.91	188	186.035	229.779	203.562	150	0	2221	36.844	29.01	27.43	21.45	18.07	14.3	179	8	0.704	32.75	D3KO	Cl6
							141	U1G	D3KO	Cl6	26.91	0.91	0.91	193	186.035	227.411	204.689	153	0	2440	36.844	29.01	27.43	21.45	18.07	14.3	177	8	0.687	33	D3KO	Cl6
							142	U1G	D3KO	Cl6	26.91	0.91	0.91	195	186.035	227.667	204.812	156	0	2350	36.844	29.01	27.43	21.45	18.07	14.3	177	8	0.741	33.25	D3KO	Cl6
							143	U1G	D3KO	Cl6	26.91	0.91	0.91	177	186.035	227.405	204.2	124	0	2475	36.844	29.01	27.43	21.45	18.07	14.3	175	8	0.659	33.5	D3KO	Cl6
							144	U1G	D3KO	Cl6	26.91	0.91	0.91	183	186.035	228.914	203.8	132	0	2390	36.844	29.01	27.43	21.45	18.07	14.3	178	8	0.676	33.75	D3KO	Cl6
							145	U1G	D3KO	Cl6	26.91	0.91	0.91	181	186.035	228.825	204.65	157	0	2476	36.844	29.01	27.43	21.45	18.07	14.3	177	8	0.654	34	D3KO	Cl6
							146	U1G	D3KO	Cl6	26.91	0.91	0.91	194	186.035	229.707	203.316	189	0	2465	36.844	29.01	27.43	21.45	18.07	14.3	179	8	0.726	34.25	D3KO	Cl6
							147	U1G	D3KO	Cl6	26.91	0.91	0.91	189	186.035	224.309	202.418	141	0	2761	36.844	29.01	27.43	21.45	18.07	14.3	174	8	0.715	34.5	D3KO	Cl6
							148	U1G	D3KO	Cl6	26.91	0.91	0.91	199	186.035	228.098	204.319	161	0	2302	36.844	29.01	27.43	21.45	18.07	14.3	178	8	0.747	34.75	D3KO	Cl6
							149	U1G	D3KO	Cl6	26.91	0.91	0.91	191	186.035	227.571	205.857	128	0	2603	36.844	29.01	27.43	21.45	18.07	14.3	177	8	0.744	35	D3KO	Cl6
							150	U1G	D3KO	Cl6	26.91	0.91	0.91	203	186.035	227.472	202.739	139	0	2486	36.844	29.01	27.43	21.45	18.07	14.3	176	8	0.748	35.25	D3KO	Cl6
							151	U1G	D3KO	Cl6	26.91	0.91	0.91	174	186.035	229.191	205.765	115	0	2437	36.844	29.01	27.43	21.45	18.07	14.3	177	8	0.63	35.5	D3KO	Cl6
							152	U1G	D3KO	Cl6	26.91	0.91	0.91	192	186.035	228.567	207.423	128	0	2404	36.844	29.01	27.43	21.45	18.07	14.3	177	8	0.712	35.75	D3KO	Cl6
							153	U1G	D3KO	Cl6	26.91	0.91	0.91	186	186.035	230.617	208.386	168	0	2674	36.844	29.01	27.43	21.45	18.07	14.3	178	8	0.698	36	D3KO	Cl6
							154	U1G	D3KO	Cl6	26.91	0.91	0.91	173	186.035	225.855	206.432	138	0	2631	36.844	29.01	27.43	21.45	18.07	14.3	175	8	0.651	36.25	D3KO	Cl6
							155	U1G	D3KO	Cl6	26.91	0.91	0.91	177	186.035	227.258	205.577	139	0	2464	36.844	29.01	27.43	21.45	18.07	14.3	176	8	0.675	36.5	D3KO	Cl6
							156	U1G	D3KO	Cl6	26.91	0.91	0.91	195	186.035	229.898	206.657	106	0	2266	36.844	29.01	27.43	21.45	18.07	14.3	177	8	0.736	36.75	D3KO	Cl6
							157	U1G	D3KO	Cl6	26.91	0.91	0.91	191	186.035	229.098	208.797	136	0	2593	36.844	29.01	27.43	21.45	18.07	14.3	176	8	0.706	37	D3KO	Cl6
							158	U1G	D3KO	Cl6	26.91	0.91	0.91	173	186.035	228.103	206.156	154	0	2373	36.844	29.01	27.43	21.45	18.07	14.3	176	8	0.65	37.25	D3KO	Cl6
							159	U1G	D3KO	Cl6	26.91	0.91	0.91	176	186.035	227.415	209.263	159	0	2521	36.844	29.01	27.43	21.45	18.07	14.3	174	8	0.663	37.5	D3KO	Cl6
							160	U1G	D3KO	Cl6	26.91	0.91	0.91	177	186.035	225.728	206.284	162	0	2664	36.844	29.01	27.43	21.45	18.07	14.3	173	8	0.684	37.75	D3KO	Cl6
							161	U1G	D3KO	Cl6	26.91	0.91	0.91	192	186.035	225.918	205.229	132	0	2531	36.844	29.01	27.43	21.45	18.07	14.3	175	8	0.74	38	D3KO	Cl6
							162	U1G	D3KO	Cl6	26.91	0.91	0.91	196	186.035	230.012	207.58	158	0	2652	36.844	29.01	27.43	21.45	18.07	14.3	179	8	0.742	38.25	D3KO	Cl6
							163	U1G	D3KO	Cl6	26.91	0.91	0.91	212	186.035	228.797	203.734	118	0	2424	36.844	29.01	27.43	21.45	18.07	14.3	178	8	0.8	38.5	D3KO	Cl6
							164	U1G	D3KO	Cl6	26.91	0.91	0.91	181	186.035	227.917	206.598	163	0	2609	36.844	29.01	27.43	21.45	18.07	14.3	176	8	0.689	38.75	D3KO	Cl6
							165	U1G	D3KO	Cl6	26.91	0.91	0.91	182	186.035	227.344	201.579	131	0	2270	36.844	29.01	27.43	21.45	18.07	14.3	176	8	0.722	39	D3KO	Cl6
							166	U1G	D3KO	Cl6	26.91	0.91	0.91	210	186.035	227.115	206.917	114	0	2644	36.844	29.01	27.43	21.45	18.07	14.3	175	8	0.774	39.25	D3KO	Cl6
							167	U1G	D3KO	Cl6	26.91	0.91	0.91	197	186.035	227.275	205.907	114	0	2654	36.844	29.01	27.43	21.45	18.07	14.3	175	8	0.751	39.5	D3KO	Cl6
							168	U1G	D3KO	Cl6	26.91	0.91	0.91	184	186.035	226.786	207.674	134	0	2424	36.844	29.01	27.43	21.45	18.07	14.3	173	8	0.682	39.75	D3KO	Cl6
							169	U1G	D3KO	Cl6	26.91	0.91	0.91	203	186.035	227.659	206.242	158	0	2307	36.844	29.01	27.43	21.45	18.07	14.3	176	8	0.772	40	D3KO	Cl6
							170	U1G	D3KO	Cl6	26.91	0.91	0.91	194	186.035	227.077	205.122	159	0	2409	36.844	29.01	27.43	21.45	18.07	14.3	175	8	0.716	40.25	D3KO	Cl6
							171	U1G	D3KO	Cl6	26.91	0.91	0.91	209	186.035	226.626	204.93	146	0	2258	36.844	29.01	27.43	21.45	18.07	14.3	176	8	0.806	40.5	D3KO	Cl6
							172	U1G	D3KO	Cl6	26.91	0.91	0.91	220	186.035	226.36	206.881	120	0	2593	36.844	29.01	27.43	21.45	18.07	14.3	174	8	0.865	40.75	D3KO	Cl6
							173	U1G	D3KO	Cl6	26.91	0.91	0.91	186	186.035	227.689	203.778	135	0	2571	36.844	29.01	27.43	21.45	18.07	14.3	177	8	0.72	41	D3KO	Cl6
							174	U1G	D3KO	Cl6	26.91	0.91	0.91	185	186.035	224.605	207.257	166	0	2211	36.844	29.01	27.43	21.45	18.07	14.3	173	8	0.695	41.25	D3KO	Cl6
							175	U1G	D3KO	Cl6	26.91	0.91	0.91	186	186.035	227.441	207.499	160	0	2546	36.844	29.01	27.43	21.45	18.07	14.3	175	8	0.7	41.5	D3KO	Cl6
							176	U1G	D3KO	Cl6	26.91	0.91	0.91	186	186.035	222.681	202.451	127	0	2490	36.844	29.01	27.43	21.45	18.07	14.3	172	8	0.726	41.75	D3KO	Cl6
							177	U1G	D3KO	Cl6	26.91	0.91	0.91	201	186.035	222.941	201.031	116	0	2433	36.844	29.01	27.43	21.45	18.07	14.3	172	8	0.808	42	D3KO	Cl6
							178	U1G	D3KO	Cl6	26.91	0.91	0.91	177	186.035	225.2	203.232	140	0	2696	36.844	29.01	27.43	21.45	18.07	14.3	175	8	0.685	42.25	D3KO	Cl6
							179	U1G	D3KO	Cl6	26.91	0.91	0.91	160	186.035	224.826	207.217	138	0	2849	36.844	29.01	27.43	21.45	18.07	14.3	173	8	0.629	42.5	D3KO	Cl6
							180	U1G	D3KO	Cl6	26.91	0.91	0.91	183	186.035	227.692	207.83	157	0	2577	36.844	29.01	27.43	21.45	18.07	14.3	175	8	0.728	42.75	D3KO	Cl6
							181	U1G	D3KO	Cl6	26.91	0.91	0.91	185	186.035	227.535	208.041	146	0	2431	36.844	29.01	27.43	21.45	18.07	14.3	175	8	0.709	43	D3KO	Cl6
							182	U1G	D3KO	Cl6	26.91	0.91	0.91	206	186.035	226.428	207.08	164	0	2605	36.844	29.01	27.43	21.45	18.07	14.3	175	8	0.78	43.25	D3KO	Cl6
							183	U1G	D3KO	Cl6	26.91	0.91	0.91	155	186.035	225.04	204.69	142	0	3066	36.844	29.01	27.43	21.45	18.07	14.3	173	8	0.636	43.5	D3KO	Cl6
							184	U1G	D3KO	Cl6	26.91	0.91	0.91	191	186.035	225.796	205.515	124	0	2488	36.844	29.01	27.43	21.45	18.07	14.3	174	8	0.748	43.75	D3KO	Cl6
							185	U1G	D3KO	Cl6	26.91	0.91	0.91	196	186.035	224.817	207.492	140	0	2765	36.844	29.01	27.43	21.45	18.07	14.3	170	8	0.784	44	D3KO	Cl6
							186	U1G	D3KO	Cl6	26.91	0.91	0.91	185	186.035	222.408	203.224	127	0	2322	36.844	29.01	27.43	21.45	18.07	14.3	171	8	0.773	44.25	D3KO	Cl6
							187	U1G	D3KO	Cl6	26.91	0.91	0.91	193	186.035	223.982	205.209	183	0	2499	36.844	29.01	27.43	21.45	18.07	14.3	172	8	0.776	44.5	D3KO	Cl6
							188	U1G	D3KO	Cl6	26.91	0.91	0.91	186	186.035	225.228	204.699	149	0	2687	36.844	29.01	27.43	21.45	18.07	14.3	174	8	0.712	44.75	D3KO	Cl6
							189	U1G	D3KO	Cl6	26.91	0.91	0.91	188	186.035	223.392	207.308	155	0	2706	36.844	29.01	27.43	21.45	18.07	14.3	172	8	0.774	45	D3KO	Cl6
							190	U1G	D3KO	Cl6	26.91	0.91	0.91	202	186.035	224.812	206.664	129	0	2440	36.844	29.01	27.43	21.45	18.07	14.3	173	8	0.82	45.25	D3KO	Cl6
							191	U1G	D3KO	Cl6	26.91	0.91	0.91	189	186.035	224.56	208.432	139	0	2636	36.844	29.01	27.43	21.45	18.07	14.3	172	8	0.77	45.5	D3KO	Cl6
							192	U1G	D3KO	Cl6	26.91	0.91	0.91	191	186.035	224.393	207.973	152	0	2724	36.844	29.01	27.43	21.45	18.07	14.3	171	8	0.731	45.75	D3KO	Cl6
							193	U1G	D3KO	Cl6	26.91	0.91	0.91	213	186.035	225.978	208.563	119	0	2761	36.844	29.01	27.43	21.45	18.07	14.3	175	8	0.861	46	D3KO	Cl6
							194	U1G	D3KO	Cl6	26.91	0.91	0.91	207	186.035	225.928	209.903	168	0	2482	36.844	29.01	27.43	21.45	18.07	14.3	173	8	0.803	46.25	D3KO	Cl6
							195	U1G	D3KO	Cl6	26.91	0.91	0.91	199	186.035	227.751	207.525	128	0	2295	36.844	29.01	27.43	21.45	18.07	14.3	176	8	0.807	46.5	D3KO	Cl6
							196	U1G	D3KO	Cl6	26.91	0.91	0.91	209	186.035	228.116	205.097	168	0	2431	36.844	29.01	27.43	21.45	18.07	14.3	177	8	0.843	46.75	D3KO	Cl6
							197	U1G	D3KO	Cl6	26.91	0.91	0.91	194	186.035	224.362	205.662	134	0	2499	36.844	29.01	27.43	21.45	18.07	14.3	173	8	0.788	47	D3KO	Cl6
							198	U1G	D3KO	Cl6	26.91	0.91	0.91	213	186.035	223.554	209.779	154	0	2463	36.844	29.01	27.43	21.45	18.07	14.3	171	8	0.869	47.25	D3KO	Cl6
							199	U1G	D3KO	Cl6	26.91	0.91	0.91	199	186.035	224.911	207.908	112	0	2336	36.844	29.01	27.43	21.45	18.07	14.3	172	8	0.843	47.5	D3KO	Cl6
							200	U1G	D3KO	Cl6	26.91	0.91	0.91	210	186.035	223.956	206.961	116	0	2452	36.844	29.01	27.43	21.45	18.07	14.3	172	8	0.876	47.75	D3KO	Cl6
							201	U1G	D3KO	Cl6	26.91	0.91	0.91	203	186.035	222.659	203.295	123	0	2104	36.844	29.01	27.43	21.45	18.07	14.3	170	8	0.872	48	D3KO	Cl6
							202	U1G	D3KO	Cl6	26.91	0.91	0.91	211	186.035	223.209	208.004	127	0	2436	36.844	29.01	27.43	21.45	18.07	14.3	170	8	0.847	48.25	D3KO	Cl6
							203	U1G	D3KO	Cl6	26.91	0.91	0.91	205	186.035	228.345	206.107	124	0	2858	36.844	29.01	27.43	21.45	18.07	14.3	176	8	0.814	48.5	D3KO	Cl6
							204	U1G	D3KO	Cl6	26.91	0.91	0.91	182	186.035	222.466	205.25	147	0	2571	36.844	29.01	27.43	21.45	18.07	14.3	171	8	0.761	48.75	D3KO	Cl6
							205	U1G	D3KO	Cl6	26.91	0.91	0.91	211	186.035	228.192	204.984	138	0	2194	36.844	29.01	27.43	21.45	18.07	14.3	177	8	0.878	49	D3KO	Cl6
							206	U1G	D3KO	Cl6	26.91	0.91	0.91	187	186.035	226.468	209.552	131	0	2475	36.844	29.01	27.43	21.45	18.07	14.3	173	8	0.744	49.25	D3KO	Cl6
							207	U1G	D3KO	Cl6	26.91	0.91	0.91	206	186.035	226.771	209.353	149	0	2319	36.844	29.01	27.43	21.45	18.07	14.3	175	8	0.879	49.5	D3KO	Cl6
							208	U1G	D3KO	Cl6	26.91	0.91	0.91	209	186.035	224.246	208.432	104	0	2532	36.844	29.01	27.43	21.45	18.07	14.3	172	8	0.895	49.75	D3KO	Cl6
							209	U1G	D3KO	Cl6	26.91	0.91	0.91	198	186.035	224.552	210.453	119	0	2713	36.844	29.01	27.43	21.45	18.07	14.3	171	8	0.844	50	D3KO	Cl6
							210	U1G	D3KO	Cl6	26.91	0.91	0.91	197	186.035	226.254	212.791	139	0	2672	36.844	29.01	27.43	21.45	18.07	14.3	173	8	0.771	50.25	D3KO	Cl6
							211	U1G	D3KO	Cl6	26.91	0.91	0.91	196	186.035	229.003	209.417	131	0	2486	36.844	29.01	27.43	21.45	18.07	14.3	175	8	0.813	50.5	D3KO	Cl6
							212	U1G	D3KO	Cl6	26.91	0.91	0.91	175	186.035	226.032	214.305	137	0	2502	36.844	29.01	27.43	21.45	18.07	14.3	173	8	0.729	50.75	D3KO	Cl6
							213	U1G	D3KO	Cl6	26.91	0.91	0.91	191	186.035	225.336	207.201	177	0	2461	36.844	29.01	27.43	21.45	18.07	14.3	173	8	0.803	51	D3KO	Cl6
							214	U1G	D3KO	Cl6	26.91	0.91	0.91	199	186.035	228.035	209.72	175	0	2413	36.844	29.01	27.43	21.45	18.07	14.3	175	8	0.795	51.25	D3KO	Cl6
							215	U1G	D3KO	Cl6	26.91	0.91	0.91	201	186.035	227.978	210.864	131	0	2573	36.844	29.01	27.43	21.45	18.07	14.3	175	8	0.831	51.5	D3KO	Cl6
							216	U1G	D3KO	Cl6	26.91	0.91	0.91	175	186.035	224.639	207.716	147	0	2261	36.844	29.01	27.43	21.45	18.07	14.3	172	8	0.71	51.75	D3KO	Cl6
							217	U1G	D3KO	Cl6	26.91	0.91	0.91	216	186.035	227.504	206.436	111	0	2306	36.844	29.01	27.43	21.45	18.07	14.3	175	8	0.893	52	D3KO	Cl6
							218	U1G	D3KO	Cl6	26.91	0.91	0.91	197	186.035	226.458	207.241	147	0	2605	36.844	29.01	27.43	21.45	18.07	14.3	173	8	0.816	52.25	D3KO	Cl6
							219	U1G	D3KO	Cl6	26.91	0.91	0.91	195	186.035	227.687	208.377	121	0	2376	36.844	29.01	27.43	21.45	18.07	14.3	176	8	0.844	52.5	D3KO	Cl6
							220	U1G	D3KO	Cl6	26.91	0.91	0.91	211	186.035	229.828	210.057	134	0	2448	36.844	29.01	27.43	21.45	18.07	14.3	177	8	0.865	52.75	D3KO	Cl6
							221	U1G	D3KO	Cl6	26.91	0.91	0.91	206	186.035	224.573	204.654	152	0	2508	36.844	29.01	27.43	21.45	18.07	14.3	173	8	0.847	53	D3KO	Cl6
							222	U1G	D3KO	Cl6	26.91	0.91	0.91	190	186.035	224.277	205.189	158	0	2276	36.844	29.01	27.43	21.45	18.07	14.3	171	8	0.821	53.25	D3KO	Cl6
							223	U1G	D3KO	Cl6	26.91	0.91	0.91	196	186.035	221.483	205.349	123	0	2523	36.844	29.01	27.43	21.45	18.07	14.3	170	8	0.826	53.5	D3KO	Cl6
							224	U1G	D3KO	Cl6	26.91	0.91	0.91	194	186.035	229.012	207.326	148	0	2278	36.844	29.01	27.43	21.45	18.07	14.3	176	8	0.805	53.75	D3KO	Cl6
							225	U1G	D3KO	Cl6	26.91	0.91	0.91	185	186.035	225.615	209.191	135	0	2549	36.844	29.01	27.43	21.45	18.07	14.3	173	8	0.781	54	D3KO	Cl6
							226	U1G	D3KO	Cl6	26.91	0.91	0.91	196	186.035	223.17	208.699	128	0	2658	36.844	29.01	27.43	21.45	18.07	14.3	171	8	0.851	54.25	D3KO	Cl6
							227	U1G	D3KO	Cl6	26.91	0.91	0.91	185	186.035	222.105	203.577	114	0	2164	36.844	29.01	27.43	21.45	18.07	14.3	171	8	0.791	54.5	D3KO	Cl6
							228	U1G	D3KO	Cl6	26.91	0.91	0.91	176	186.035	224.577	207.867	111	0	2601	36.844	29.01	27.43	21.45	18.07	14.3	173	8	0.801	54.75	D3KO	Cl6
							229	U1G	D3KO	Cl6	26.91	0.91	0.91	178	186.035	222.576	206.907	114	0	2727	36.844	29.01	27.43	21.45	18.07	14.3	169	8	0.785	55	D3KO	Cl6
							230	U1G	D3KO	Cl6	26.91	0.91	0.91	157	186.035	224.422	207.6	126	0	2702	36.844	29.01	27.43	21.45	18.07	14.3	173	8	0.676	55.25	D3KO	Cl6
							231	U1G	D3KO	Cl6	26.91	0.91	0.91	170	186.035	225.652	203.669	133	0	2424	36.844	29.01	27.43	21.45	18.07	14.3	174	8	0.71	55.5	D3KO	Cl6
							232	U1G	D3KO	Cl6	26.91	0.91	0.91	185	186.035	227.907	204.217	111	0	2242	36.844	29.01	27.43	21.45	18.07	14.3	176	8	0.781	55.75	D3KO	Cl6
							233	U1G	D3KO	Cl6	26.91	0.91	0.91	178	186.035	222.624	206.058	149	0	2179	36.844	29.01	27.43	21.45	18.07	14.3	171	8	0.769	56	D3KO	Cl6
							234	U1G	D3KO	Cl6	26.91	0.91	0.91	192	186.035	223.646	203.197	144	0	2267	36.844	29.01	27.43	21.45	18.07	14.3	172	8	0.847	56.25	D3KO	Cl6
							235	U1G	D3KO	Cl6	26.91	0.91	0.91	207	186.035	222.665	203.509	111	0	2476	36.844	29.01	27.43	21.45	18.07	14.3	171	8	0.908	56.5	D3KO	Cl6
							236	U1G	D3KO	Cl6	26.91	0.91	0.91	210	186.035	223.225	205.929	136	0	2607	36.844	29.01	27.43	21.45	18.07	14.3	172	8	0.934	56.75	D3KO	Cl6
							237	U1G	D3KO	Cl6	26.91	0.91	0.91	187	186.035	223.098	204.318	126	0	2472	36.844	29.01	27.43	21.45	18.07	14.3	172	8	0.83	57	D3KO	Cl6
							238	U1G	D3KO	Cl6	26.91	0.91	0.91	212	186.035	224.612	204.091	150	0	2490	36.844	29.01	27.43	21.45	18.07	14.3	174	8	0.892	57.25	D3KO	Cl6
							239	U1G	D3KO	Cl6	26.91	0.91	0.91	197	186.035	220.339	201.527	122	0	2649	36.844	29.01	27.43	21.45	18.07	14.3	170	8	0.875	57.5	D3KO	Cl6
							240	U1G	D3KO	Cl6	26.91	0.91	0.91	205	186.035	221.125	201.587	119	0	2183	36.844	29.01	27.43	21.45	18.07	14.3	169	8	0.926	57.75	D3KO	Cl6
							241	U1G	D3KO	Cl6	26.91	0.91	0.91	201	186.035	224.186	205.047	134	0	2637	36.844	29.01	27.43	21.45	18.07	14.3	173	8	0.855	58	D3KO	Cl6
							242	U1G	D3KO	Cl6	26.91	0.91	0.91	190	186.035	224.774	205.428	157	0	2339	36.844	29.01	27.43	21.45	18.07	14.3	172	8	0.854	58.25	D3KO	Cl6
							243	U1G	D3KO	Cl6	26.91	0.91	0.91	216	186.035	221.267	205.567	145	0	2575	36.844	29.01	27.43	21.45	18.07	14.3	171	8	0.902	58.5	D3KO	Cl6
							244	U1G	D3KO	Cl6	26.91	0.91	0.91	184	186.035	223.471	205.235	137	0	2503	36.844	29.01	27.43	21.45	18.07	14.3	172	8	0.811	58.75	D3KO	Cl6
							245	U1G	D3KO	Cl6	26.91	0.91	0.91	199	186.035	224.914	202.003	147	0	2338	36.844	29.01	27.43	21.45	18.07	14.3	174	8	0.878	59	D3KO	Cl6
							246	U1G	D3KO	Cl6	26.91	0.91	0.91	187	186.035	221.113	205.461	157	0	2763	36.844	29.01	27.43	21.45	18.07	14.3	170	8	0.815	59.25	D3KO	Cl6
							247	U1G	D3KO	Cl6	26.91	0.91	0.91	218	186.035	224.484	207.617	125	0	2430	36.844	29.01	27.43	21.45	18.07	14.3	174	8	0.915	59.5	D3KO	Cl6
							248	U1G	D3KO	Cl6	26.91	0.91	0.91	188	186.035	222.794	203.423	106	0	2644	36.844	29.01	27.43	21.45	18.07	14.3	171	8	0.838	59.75	D3KO	Cl6
							1	U1G	D3KO	Cl6	26.91	0.91	0.91	292	189.314	321.579	159.103	292	0	1449	34.806	26.135	27.3	17.94	14.95	16.38	295	10	0.983	-2	D3KO	Cl6
							2	U1G	D3KO	Cl6	26.91	0.91	0.91	259	189.314	299.162	149.236	225	0	1363	34.806	26.135	27.3	17.94	14.95	16.38	273	10	0.954	-1.75	D3KO	Cl6
							3	U1G	D3KO	Cl6	26.91	0.91	0.91	256	189.314	295.657	145.255	246	0	1294	34.806	26.135	27.3	17.94	14.95	16.38	271	10	0.987	-1.5	D3KO	Cl6
							4	U1G	D3KO	Cl6	26.91	0.91	0.91	270	189.314	290.825	146.251	236	1	1287	34.806	26.135	27.3	17.94	14.95	16.38	265	10	0.978	-1.25	D3KO	Cl6
							5	U1G	D3KO	Cl6	26.91	0.91	0.91	250	189.314	288.14	144.331	231	0	1368	34.806	26.135	27.3	17.94	14.95	16.38	263	10	0.989	-1	D3KO	Cl6
							6	U1G	D3KO	Cl6	26.91	0.91	0.91	259	189.314	289.126	144.16	271	0	1478	34.806	26.135	27.3	17.94	14.95	16.38	264	10	0.974	-0.75	D3KO	Cl6
							7	U1G	D3KO	Cl6	26.91	0.91	0.91	263	189.314	286.486	144.027	215	1	1249	34.806	26.135	27.3	17.94	14.95	16.38	260	10	1.066	-0.5	D3KO	Cl6
							8	U1G	D3KO	Cl6	26.91	0.91	0.91	289	189.314	287.253	143.035	216	0	1346	34.806	26.135	27.3	17.94	14.95	16.38	263	10	1.074	-0.25	D3KO	Cl6
							9	U1G	D3KO	Cl6	26.91	0.91	0.91	80	189.314	276.343	138.848	228	0	1269	34.806	26.135	27.3	17.94	14.95	16.38	254	10	0.229	0	D3KO	Cl6
							10	U1G	D3KO	Cl6	26.91	0.91	0.91	65	189.314	278.207	142.398	221	0	1218	34.806	26.135	27.3	17.94	14.95	16.38	254	10	0.173	0.25	D3KO	Cl6
							11	U1G	D3KO	Cl6	26.91	0.91	0.91	94	189.314	275.792	140.404	238	0	1358	34.806	26.135	27.3	17.94	14.95	16.38	254	10	0.285	0.5	D3KO	Cl6
							12	U1G	D3KO	Cl6	26.91	0.91	0.91	87	189.314	278.203	140.752	230	0	1275	34.806	26.135	27.3	17.94	14.95	16.38	255	10	0.275	0.75	D3KO	Cl6
							13	U1G	D3KO	Cl6	26.91	0.91	0.91	84	189.314	276.653	141.245	194	0	1278	34.806	26.135	27.3	17.94	14.95	16.38	254	10	0.251	1	D3KO	Cl6
[truncated: 77,611 more rows]

## Sheet: Figure_4d
Related to Figure 4d
SUMMARY STATISTICS
timepointNumber	timpoint_Minutes_after_dox_addition	variable	n (number of cells analyzed per timepoint)	mean	median	Percentile_75	Percentile_25	sd	sem	CI_lower	CI_upper
2	-90	NC_Ratio_BGSUB	366	5.47975	5.06574	6.5711	4.07996	2.02617	0.106055	5.2712	5.68831
2	-90	Nuclear_COV_BGSUB	366	0.672268	0.635051	0.760738	0.558019	0.152942	0.00800537	0.656526	0.68801
3	-80	NC_Ratio_BGSUB	389	5.32622	4.9576	6.37799	3.88993	1.93711	0.0983419	5.13287	5.51957
3	-80	Nuclear_COV_BGSUB	389	0.67034	0.64487	0.743186	0.551645	0.150491	0.00764002	0.655319	0.685361
4	-70	NC_Ratio_BGSUB	402	5.19632	4.90295	6.25608	3.86842	1.8551	0.0926394	5.0142	5.37844
4	-70	Nuclear_COV_BGSUB	402	0.664571	0.633619	0.756471	0.548775	0.149989	0.0074901	0.649847	0.679296
5	-60	NC_Ratio_BGSUB	395	5.12629	4.78786	6.00243	3.93608	1.7522	0.0882744	4.95275	5.29984
5	-60	Nuclear_COV_BGSUB	395	0.663327	0.639031	0.748883	0.556789	0.145402	0.00732526	0.648926	0.677729
6	-50	NC_Ratio_BGSUB	400	5.16537	5.02696	6.08497	3.86857	1.793	0.0897621	4.98891	5.34184
6	-50	Nuclear_COV_BGSUB	400	0.664021	0.640154	0.739627	0.552715	0.145602	0.00728923	0.649691	0.678351
7	-40	NC_Ratio_BGSUB	379	5.10581	4.89702	6.14526	3.85122	1.76859	0.0909666	4.92695	5.28468
7	-40	Nuclear_COV_BGSUB	379	0.671749	0.648193	0.754064	0.550609	0.148252	0.00762525	0.656755	0.686742
8	-30	NC_Ratio_BGSUB	384	5.05761	4.8579	5.99843	3.8164	1.76029	0.0899467	4.88076	5.23447
8	-30	Nuclear_COV_BGSUB	384	0.658294	0.6368	0.736309	0.553713	0.134864	0.00689123	0.644744	0.671843
9	-20	NC_Ratio_BGSUB	384	4.93868	4.73165	5.85009	3.7062	1.76758	0.0903193	4.7611	5.11627
9	-20	Nuclear_COV_BGSUB	384	0.657823	0.639434	0.728725	0.548809	0.139476	0.00712691	0.64381	0.671836
10	-10	NC_Ratio_BGSUB	368	4.94671	4.7897	5.90538	3.60555	1.77007	0.0923971	4.76501	5.1284
10	-10	Nuclear_COV_BGSUB	368	0.65461	0.626082	0.722901	0.547153	0.141114	0.00736607	0.640125	0.669095
11	0	NC_Ratio_BGSUB	371	4.8799	4.65398	5.74659	3.67098	1.68458	0.0875769	4.70769	5.05211
11	0	Nuclear_COV_BGSUB	371	0.683408	0.65394	0.77737	0.562727	0.156565	0.00813943	0.667403	0.699414
12	10	NC_Ratio_BGSUB	346	4.90867	4.71392	5.93465	3.6098	1.66912	0.0898621	4.73192	5.08541
12	10	Nuclear_COV_BGSUB	346	0.679151	0.639822	0.766661	0.561772	0.159908	0.00860913	0.662218	0.696084
13	20	NC_Ratio_BGSUB	341	4.79636	4.66422	5.60873	3.64297	1.67932	0.0910741	4.61722	4.9755
13	20	Nuclear_COV_BGSUB	341	0.671524	0.642661	0.757054	0.553789	0.15253	0.0082721	0.655253	0.687795
14	30	NC_Ratio_BGSUB	335	4.84779	4.63656	5.76056	3.6739	1.6337	0.089392	4.67194	5.02363
14	30	Nuclear_COV_BGSUB	335	0.667862	0.643923	0.756905	0.550027	0.147146	0.00805145	0.652024	0.6837
15	40	NC_Ratio_BGSUB	330	4.54732	4.48924	5.42991	3.44412	1.50166	0.0827892	4.38446	4.71018
15	40	Nuclear_COV_BGSUB	330	0.656973	0.637537	0.742445	0.539657	0.14348	0.00791029	0.641412	0.672535
16	50	NC_Ratio_BGSUB	321	4.25771	4.01651	5.07403	3.30661	1.38791	0.0775863	4.10507	4.41036
16	50	Nuclear_COV_BGSUB	321	0.634757	0.618422	0.719788	0.529393	0.138001	0.00771447	0.61958	0.649935
17	60	NC_Ratio_BGSUB	296	3.88507	3.80843	4.75297	2.7817	1.42342	0.082875	3.72197	4.04817
17	60	Nuclear_COV_BGSUB	296	0.60177	0.580557	0.678752	0.498934	0.144303	0.00840165	0.585236	0.618305
18	70	NC_Ratio_BGSUB	287	3.5629	3.34294	4.39217	2.5125	1.34528	0.0795483	3.40633	3.71948
18	70	Nuclear_COV_BGSUB	287	0.577137	0.547989	0.664947	0.477329	0.140929	0.00833333	0.560734	0.593539
19	80	NC_Ratio_BGSUB	274	3.27568	3.13705	4.05944	2.23638	1.28131	0.0775485	3.12301	3.42835
19	80	Nuclear_COV_BGSUB	274	0.557937	0.527775	0.642432	0.452438	0.140615	0.00851039	0.541183	0.574691
20	90	NC_Ratio_BGSUB	250	3.04638	2.84864	3.66678	2.01753	1.33836	0.0848149	2.87933	3.21343
20	90	Nuclear_COV_BGSUB	250	0.525581	0.498437	0.604864	0.427391	0.127452	0.00807693	0.509673	0.541489
21	100	NC_Ratio_BGSUB	249	2.80056	2.52901	3.54126	1.80942	1.28443	0.0815615	2.63991	2.9612
21	100	Nuclear_COV_BGSUB	249	0.507175	0.47652	0.562831	0.413553	0.126097	0.00800716	0.491405	0.522946
22	110	NC_Ratio_BGSUB	223	2.73221	2.3821	3.48323	1.66517	1.31729	0.0884108	2.55798	2.90644
22	110	Nuclear_COV_BGSUB	223	0.501541	0.473307	0.577064	0.406251	0.132187	0.00887183	0.484057	0.519025
23	120	NC_Ratio_BGSUB	231	2.49332	2.08221	3.25196	1.44958	1.29091	0.0851198	2.3256	2.66103
23	120	Nuclear_COV_BGSUB	231	0.488748	0.450991	0.544972	0.392372	0.132702	0.00875011	0.471508	0.505989
24	130	NC_Ratio_BGSUB	236	2.25066	1.86987	2.92889	1.32183	1.22566	0.0799532	2.09314	2.40818
24	130	Nuclear_COV_BGSUB	236	0.464887	0.43041	0.5189	0.383734	0.122491	0.00799043	0.449145	0.480629
25	140	NC_Ratio_BGSUB	228	2.11864	1.76815	2.59149	1.27126	1.14888	0.0762538	1.96839	2.2689
25	140	Nuclear_COV_BGSUB	228	0.45751	0.428022	0.492811	0.381072	0.117012	0.00776634	0.442207	0.472814
26	150	NC_Ratio_BGSUB	220	2.11718	1.76492	2.60121	1.16599	1.30671	0.0882993	1.94316	2.29121
26	150	Nuclear_COV_BGSUB	220	0.45906	0.426791	0.504846	0.3848	0.112682	0.00761437	0.444053	0.474067
27	160	NC_Ratio_BGSUB	230	2.01358	1.63822	2.38343	1.10681	1.25036	0.0826262	1.85078	2.17639
27	160	Nuclear_COV_BGSUB	230	0.453664	0.421751	0.491303	0.381414	0.11609	0.00767142	0.438549	0.46878
28	170	NC_Ratio_BGSUB	197	1.96607	1.52418	2.31912	1.04869	1.32761	0.0948295	1.77905	2.15308
28	170	Nuclear_COV_BGSUB	197	0.451083	0.418354	0.491292	0.375716	0.118559	0.0084685	0.434381	0.467784
29	180	NC_Ratio_BGSUB	193	1.85105	1.41334	2.19621	1.02556	1.22409	0.0883411	1.67681	2.0253
29	180	Nuclear_COV_BGSUB	193	0.45764	0.421494	0.506525	0.380226	0.123996	0.00894865	0.439989	0.47529
30	190	NC_Ratio_BGSUB	209	1.79019	1.35635	2.07936	1.02153	1.16293	0.0806347	1.63122	1.94915
30	190	Nuclear_COV_BGSUB	209	0.446195	0.411409	0.486009	0.366063	0.118997	0.00825097	0.429929	0.462461
31	200	NC_Ratio_BGSUB	197	1.73474	1.33117	2.02234	1.02972	1.07995	0.0771393	1.58261	1.88687
31	200	Nuclear_COV_BGSUB	197	0.439185	0.411923	0.473813	0.36739	0.110681	0.00790577	0.423593	0.454776
32	210	NC_Ratio_BGSUB	187	1.69976	1.30319	2.04579	1.03097	1.0419	0.076396	1.54904	1.85047
32	210	Nuclear_COV_BGSUB	187	0.435152	0.406427	0.477546	0.368185	0.10337	0.00757942	0.420199	0.450104
33	220	NC_Ratio_BGSUB	171	1.69654	1.28421	1.91422	1.01856	1.09616	0.084072	1.53058	1.8625
33	220	Nuclear_COV_BGSUB	171	0.435837	0.409854	0.473423	0.366228	0.106092	0.0081369	0.419775	0.451899
34	230	NC_Ratio_BGSUB	166	1.58833	1.20379	1.81471	0.992362	0.915805	0.0712953	1.44756	1.72909
34	230	Nuclear_COV_BGSUB	166	0.430079	0.402012	0.45485	0.368702	0.101649	0.00791337	0.414455	0.445704
35	240	NC_Ratio_BGSUB	186	1.64595	1.20188	1.81003	1.0055	1.04894	0.0771198	1.4938	1.7981
35	240	Nuclear_COV_BGSUB	186	0.42797	0.402685	0.452635	0.366062	0.100591	0.00739563	0.41338	0.442561
36	250	NC_Ratio_BGSUB	187	1.6104	1.16743	1.85883	0.980134	1.03772	0.0760893	1.46029	1.76051
36	250	Nuclear_COV_BGSUB	187	0.426761	0.401152	0.449361	0.364275	0.105144	0.00770951	0.411552	0.44197
37	260	NC_Ratio_BGSUB	175	1.66847	1.2172	1.85831	0.999134	1.12679	0.085422	1.49987	1.83706
37	260	Nuclear_COV_BGSUB	175	0.437603	0.407657	0.463427	0.368019	0.113371	0.0085946	0.42064	0.454566
38	270	NC_Ratio_BGSUB	174	1.67504	1.20019	1.8642	0.998702	1.1614	0.0882995	1.50076	1.84932
38	270	Nuclear_COV_BGSUB	174	0.428331	0.402903	0.455623	0.361079	0.109292	0.00830929	0.411931	0.444732
39	280	NC_Ratio_BGSUB	166	1.59451	1.1359	1.76857	0.971044	1.06132	0.0826234	1.43138	1.75765
39	280	Nuclear_COV_BGSUB	166	0.423323	0.404053	0.455054	0.359695	0.100947	0.00785868	0.407807	0.43884
40	290	NC_Ratio_BGSUB	164	1.45035	1.11028	1.42967	0.961532	0.914115	0.071599	1.30897	1.59173
40	290	Nuclear_COV_BGSUB	164	0.408644	0.395087	0.440464	0.345686	0.0931704	0.00729767	0.394233	0.423054
Raw_data_individual_cells_boxplots
variable	value	timepointNum
NC_Ratio_BGSUB	5.79298	2
NC_Ratio_BGSUB	5.75744	2
NC_Ratio_BGSUB	5.82561	2
NC_Ratio_BGSUB	6.09646	2
NC_Ratio_BGSUB	6.86995	2
NC_Ratio_BGSUB	5.89198	2
NC_Ratio_BGSUB	5.10076	2
NC_Ratio_BGSUB	10.0511	2
NC_Ratio_BGSUB	4.67121	2
NC_Ratio_BGSUB	9.4865	2
NC_Ratio_BGSUB	5.70066	2
NC_Ratio_BGSUB	3.50769	2
NC_Ratio_BGSUB	7.15882	2
NC_Ratio_BGSUB	6.66724	2
NC_Ratio_BGSUB	9.77672	2
NC_Ratio_BGSUB	4.10686	2
NC_Ratio_BGSUB	4.39445	2
NC_Ratio_BGSUB	5.25066	2
NC_Ratio_BGSUB	8.00167	2
NC_Ratio_BGSUB	4.62564	2
NC_Ratio_BGSUB	10.4363	2
NC_Ratio_BGSUB	4.79447	2
NC_Ratio_BGSUB	9.80119	2
NC_Ratio_BGSUB	5.51948	2
NC_Ratio_BGSUB	4.90699	2
NC_Ratio_BGSUB	12.4043	2
NC_Ratio_BGSUB	5.94428	2
NC_Ratio_BGSUB	11.786	2
NC_Ratio_BGSUB	9.6203	2
NC_Ratio_BGSUB	5.61598	2
NC_Ratio_BGSUB	4.51272	2
NC_Ratio_BGSUB	4.96451	2
NC_Ratio_BGSUB	4.16555	2
NC_Ratio_BGSUB	11.3815	2
NC_Ratio_BGSUB	4.08261	2
NC_Ratio_BGSUB	4.7454	2
NC_Ratio_BGSUB	3.6158	2
NC_Ratio_BGSUB	7.77058	2
NC_Ratio_BGSUB	4.52472	2
NC_Ratio_BGSUB	6.1645	2
NC_Ratio_BGSUB	3.88692	2
NC_Ratio_BGSUB	3.4418	2
NC_Ratio_BGSUB	10.724	2
NC_Ratio_BGSUB	9.47724	2
NC_Ratio_BGSUB	6.28655	2
NC_Ratio_BGSUB	2.91376	2
NC_Ratio_BGSUB	8.11512	2
NC_Ratio_BGSUB	10.0273	2
NC_Ratio_BGSUB	8.14351	2
NC_Ratio_BGSUB	7.53689	2
NC_Ratio_BGSUB	4.21586	2
NC_Ratio_BGSUB	4.11778	2
NC_Ratio_BGSUB	5.23892	2
NC_Ratio_BGSUB	6.87448	2
NC_Ratio_BGSUB	3.78058	2
NC_Ratio_BGSUB	5.07256	2
NC_Ratio_BGSUB	3.76042	2
NC_Ratio_BGSUB	5.49468	2
NC_Ratio_BGSUB	5.38174	2
NC_Ratio_BGSUB	4.76703	2
NC_Ratio_BGSUB	5.43708	2
NC_Ratio_BGSUB	3.30093	2
NC_Ratio_BGSUB	7.13521	2
NC_Ratio_BGSUB	6.81343	2
NC_Ratio_BGSUB	4.4958	2
NC_Ratio_BGSUB	8.14178	2
NC_Ratio_BGSUB	6.54023	2
NC_Ratio_BGSUB	6.42783	2
NC_Ratio_BGSUB	7.27248	2
NC_Ratio_BGSUB	6.93482	2
NC_Ratio_BGSUB	7.69489	2
NC_Ratio_BGSUB	4.95946	2
NC_Ratio_BGSUB	6.43761	2
NC_Ratio_BGSUB	7.05053	2
NC_Ratio_BGSUB	5.37957	2
NC_Ratio_BGSUB	3.60438	2
NC_Ratio_BGSUB	8.40584	2
NC_Ratio_BGSUB	4.50036	2
NC_Ratio_BGSUB	4.87161	2
NC_Ratio_BGSUB	7.98002	2
NC_Ratio_BGSUB	7.49561	2
NC_Ratio_BGSUB	8.64359	2
NC_Ratio_BGSUB	4.95315	2
NC_Ratio_BGSUB	5.4893	2
NC_Ratio_BGSUB	3.99235	2
NC_Ratio_BGSUB	2.89706	2
NC_Ratio_BGSUB	3.78595	2
NC_Ratio_BGSUB	4.26763	2
NC_Ratio_BGSUB	3.81678	2
NC_Ratio_BGSUB	4.04796	2
NC_Ratio_BGSUB	5.03705	2
NC_Ratio_BGSUB	5.92604	2
NC_Ratio_BGSUB	5.02496	2
NC_Ratio_BGSUB	3.63736	2
NC_Ratio_BGSUB	5.86712	2
NC_Ratio_BGSUB	5.59705	2
NC_Ratio_BGSUB	8.70441	2
NC_Ratio_BGSUB	6.97763	2
NC_Ratio_BGSUB	4.27188	2
NC_Ratio_BGSUB	7.92916	2
NC_Ratio_BGSUB	5.32387	2
NC_Ratio_BGSUB	8.73721	2
NC_Ratio_BGSUB	4.121	2
NC_Ratio_BGSUB	7.69503	2
NC_Ratio_BGSUB	4.25888	2
NC_Ratio_BGSUB	4.82775	2
NC_Ratio_BGSUB	4.21952	2
NC_Ratio_BGSUB	5.32308	2
NC_Ratio_BGSUB	8.04275	2
NC_Ratio_BGSUB	7.65487	2
NC_Ratio_BGSUB	4.8233	2
NC_Ratio_BGSUB	5.95147	2
NC_Ratio_BGSUB	7.41783	2
NC_Ratio_BGSUB	7.49427	2
NC_Ratio_BGSUB	8.61991	2
NC_Ratio_BGSUB	7.46715	2
NC_Ratio_BGSUB	6.11518	2
NC_Ratio_BGSUB	6.3821	2
NC_Ratio_BGSUB	5.87062	2
NC_Ratio_BGSUB	3.71527	2
NC_Ratio_BGSUB	8.77048	2
NC_Ratio_BGSUB	4.35675	2
NC_Ratio_BGSUB	7.87998	2
NC_Ratio_BGSUB	6.44597	2
NC_Ratio_BGSUB	5.23368	2
NC_Ratio_BGSUB	6.33582	2
NC_Ratio_BGSUB	4.14936	2
NC_Ratio_BGSUB	3.56409	2
NC_Ratio_BGSUB	4.07908	2
NC_Ratio_BGSUB	4.44678	2
NC_Ratio_BGSUB	7.3197	2
NC_Ratio_BGSUB	5.34629	2
NC_Ratio_BGSUB	5.16519	2
NC_Ratio_BGSUB	4.5573	2
NC_Ratio_BGSUB	3.92924	2
NC_Ratio_BGSUB	3.86028	2
NC_Ratio_BGSUB	4.33379	2
NC_Ratio_BGSUB	4.08815	2
NC_Ratio_BGSUB	3.13121	2
NC_Ratio_BGSUB	4.93594	2
NC_Ratio_BGSUB	5.15745	2
NC_Ratio_BGSUB	3.2446	2
NC_Ratio_BGSUB	3.91384	2
NC_Ratio_BGSUB	7.5625	2
NC_Ratio_BGSUB	6.38773	2
NC_Ratio_BGSUB	5.42146	2
NC_Ratio_BGSUB	4.35687	2
NC_Ratio_BGSUB	5.82124	2
NC_Ratio_BGSUB	7.30645	2
NC_Ratio_BGSUB	7.50789	2
NC_Ratio_BGSUB	4.80187	2
NC_Ratio_BGSUB	7.79309	2
NC_Ratio_BGSUB	4.12801	2
NC_Ratio_BGSUB	3.95865	2
NC_Ratio_BGSUB	5.59943	2
NC_Ratio_BGSUB	5.66293	2
NC_Ratio_BGSUB	3.76611	2
NC_Ratio_BGSUB	3.45988	2
NC_Ratio_BGSUB	5.28339	2
NC_Ratio_BGSUB	6.64506	2
NC_Ratio_BGSUB	3.5482	2
NC_Ratio_BGSUB	8.5187	2
NC_Ratio_BGSUB	6.06581	2
NC_Ratio_BGSUB	8.02755	2
NC_Ratio_BGSUB	7.86155	2
NC_Ratio_BGSUB	8.27322	2
NC_Ratio_BGSUB	4.40705	2
NC_Ratio_BGSUB	5.64181	2
NC_Ratio_BGSUB	3.2163	2
NC_Ratio_BGSUB	3.79373	2
NC_Ratio_BGSUB	2.95998	2
NC_Ratio_BGSUB	10.1028	2
NC_Ratio_BGSUB	10.1553	2
NC_Ratio_BGSUB	8.93176	2
NC_Ratio_BGSUB	6.25258	2
NC_Ratio_BGSUB	9.55854	2
NC_Ratio_BGSUB	11.9815	2
NC_Ratio_BGSUB	5.38672	2
NC_Ratio_BGSUB	9.45758	2
NC_Ratio_BGSUB	5.10096	2
NC_Ratio_BGSUB	8.5364	2
NC_Ratio_BGSUB	6.67718	2
NC_Ratio_BGSUB	5.9167	2
NC_Ratio_BGSUB	6.61445	2
NC_Ratio_BGSUB	4.69156	2
NC_Ratio_BGSUB	4.75703	2
NC_Ratio_BGSUB	5.74727	2
NC_Ratio_BGSUB	7.99895	2
NC_Ratio_BGSUB	6.06045	2
NC_Ratio_BGSUB	3.65387	2
NC_Ratio_BGSUB	5.49252	2
NC_Ratio_BGSUB	2.67923	2
NC_Ratio_BGSUB	2.99837	2
NC_Ratio_BGSUB	6.22339	2
NC_Ratio_BGSUB	6.54929	2
NC_Ratio_BGSUB	5.196	2
NC_Ratio_BGSUB	4.89055	2
NC_Ratio_BGSUB	5.71904	2
NC_Ratio_BGSUB	6.14255	2
NC_Ratio_BGSUB	6.11402	2
NC_Ratio_BGSUB	6.8812	2
NC_Ratio_BGSUB	7.68496	2
NC_Ratio_BGSUB	9.24622	2
NC_Ratio_BGSUB	5.8403	2
NC_Ratio_BGSUB	5.51557	2
NC_Ratio_BGSUB	6.68967	2
NC_Ratio_BGSUB	6.57536	2
NC_Ratio_BGSUB	7.53584	2
NC_Ratio_BGSUB	4.01821	2
NC_Ratio_BGSUB	5.1399	2
NC_Ratio_BGSUB	6.38553	2
NC_Ratio_BGSUB	5.0729	2
NC_Ratio_BGSUB	4.6749	2
NC_Ratio_BGSUB	7.23285	2
NC_Ratio_BGSUB	5.80393	2
NC_Ratio_BGSUB	4.84705	2
NC_Ratio_BGSUB	7.03882	2
NC_Ratio_BGSUB	2.47783	2
NC_Ratio_BGSUB	5.76221	2
NC_Ratio_BGSUB	2.28416	2
NC_Ratio_BGSUB	4.80037	2
NC_Ratio_BGSUB	6.81433	2
NC_Ratio_BGSUB	4.39749	2
NC_Ratio_BGSUB	3.74843	2
NC_Ratio_BGSUB	4.24695	2
NC_Ratio_BGSUB	10.1112	2
NC_Ratio_BGSUB	9.63216	2
NC_Ratio_BGSUB	7.48249	2
NC_Ratio_BGSUB	9.30871	2
NC_Ratio_BGSUB	4.75043	2
NC_Ratio_BGSUB	4.90259	2
NC_Ratio_BGSUB	5.88553	2
NC_Ratio_BGSUB	5.75177	2
NC_Ratio_BGSUB	4.67764	2
NC_Ratio_BGSUB	4.3794	2
NC_Ratio_BGSUB	5.51921	2
NC_Ratio_BGSUB	8.09218	2
NC_Ratio_BGSUB	3.59318	2
NC_Ratio_BGSUB	4.97715	2
NC_Ratio_BGSUB	3.01422	2
NC_Ratio_BGSUB	4.54779	2
NC_Ratio_BGSUB	4.64541	2
NC_Ratio_BGSUB	3.02325	2
NC_Ratio_BGSUB	4.35325	2
NC_Ratio_BGSUB	2.40742	2
NC_Ratio_BGSUB	4.70096	2
NC_Ratio_BGSUB	2.62882	2
NC_Ratio_BGSUB	2.9105	2
NC_Ratio_BGSUB	8.39701	2
NC_Ratio_BGSUB	4.52717	2
NC_Ratio_BGSUB	4.45099	2
NC_Ratio_BGSUB	4.10552	2
NC_Ratio_BGSUB	3.43994	2
NC_Ratio_BGSUB	3.55922	2
NC_Ratio_BGSUB	3.83604	2
NC_Ratio_BGSUB	5.99501	2
NC_Ratio_BGSUB	6.76247	2
NC_Ratio_BGSUB	3.99322	2
NC_Ratio_BGSUB	2.87813	2
NC_Ratio_BGSUB	4.977	2
NC_Ratio_BGSUB	5.32696	2
NC_Ratio_BGSUB	3.47727	2
NC_Ratio_BGSUB	4.25164	2
NC_Ratio_BGSUB	10.237	2
NC_Ratio_BGSUB	6.30924	2
NC_Ratio_BGSUB	2.64869	2
NC_Ratio_BGSUB	5.5009	2
NC_Ratio_BGSUB	4.041	2
NC_Ratio_BGSUB	2.54113	2
NC_Ratio_BGSUB	4.27027	2
NC_Ratio_BGSUB	3.32306	2
NC_Ratio_BGSUB	3.48664	2
NC_Ratio_BGSUB	3.29394	2
NC_Ratio_BGSUB	3.75311	2
NC_Ratio_BGSUB	4.62787	2
NC_Ratio_BGSUB	4.2029	2
NC_Ratio_BGSUB	4.85412	2
NC_Ratio_BGSUB	3.92887	2
NC_Ratio_BGSUB	3.49403	2
NC_Ratio_BGSUB	5.36176	2
NC_Ratio_BGSUB	5.35464	2
NC_Ratio_BGSUB	3.78963	2
NC_Ratio_BGSUB	9.9341	2
NC_Ratio_BGSUB	8.75557	2
NC_Ratio_BGSUB	7.28927	2
NC_Ratio_BGSUB	9.58421	2
NC_Ratio_BGSUB	8.71126	2
NC_Ratio_BGSUB	6.55833	2
NC_Ratio_BGSUB	6.12202	2
NC_Ratio_BGSUB	4.13775	2
NC_Ratio_BGSUB	9.43547	2
NC_Ratio_BGSUB	5.92204	2
NC_Ratio_BGSUB	7.34407	2
NC_Ratio_BGSUB	5.74984	2
NC_Ratio_BGSUB	5.02949	2
NC_Ratio_BGSUB	8.02556	2
NC_Ratio_BGSUB	2.41944	2
NC_Ratio_BGSUB	5.11138	2
NC_Ratio_BGSUB	5.05893	2
NC_Ratio_BGSUB	4.79963	2
NC_Ratio_BGSUB	5.36117	2
NC_Ratio_BGSUB	5.05129	2
NC_Ratio_BGSUB	2.68522	2
NC_Ratio_BGSUB	2.27103	2
NC_Ratio_BGSUB	2.40065	2
NC_Ratio_BGSUB	3.43822	2
NC_Ratio_BGSUB	3.59613	2
NC_Ratio_BGSUB	4.31149	2
NC_Ratio_BGSUB	4.16223	2
NC_Ratio_BGSUB	4.84566	2
NC_Ratio_BGSUB	4.08752	2
NC_Ratio_BGSUB	4.26352	2
NC_Ratio_BGSUB	9.15046	2
NC_Ratio_BGSUB	2.85387	2
NC_Ratio_BGSUB	4.80749	2
NC_Ratio_BGSUB	4.17174	2
NC_Ratio_BGSUB	3.53881	2
NC_Ratio_BGSUB	5.89967	2
NC_Ratio_BGSUB	6.02085	2
NC_Ratio_BGSUB	2.78143	2
NC_Ratio_BGSUB	4.26535	2
NC_Ratio_BGSUB	3.28701	2
NC_Ratio_BGSUB	3.67038	2
NC_Ratio_BGSUB	4.76915	2
NC_Ratio_BGSUB	5.02556	2
NC_Ratio_BGSUB	4.05589	2
NC_Ratio_BGSUB	2.88332	2
NC_Ratio_BGSUB	4.90876	2
NC_Ratio_BGSUB	5.60714	2
NC_Ratio_BGSUB	3.08047	2
NC_Ratio_BGSUB	4.67099	2
NC_Ratio_BGSUB	2.75323	2
NC_Ratio_BGSUB	3.02538	2
NC_Ratio_BGSUB	4.60769	2
NC_Ratio_BGSUB	4.13843	2
NC_Ratio_BGSUB	2.6191	2
NC_Ratio_BGSUB	2.669	2
NC_Ratio_BGSUB	2.79894	2
NC_Ratio_BGSUB	5.3773	2
NC_Ratio_BGSUB	2.59781	2
NC_Ratio_BGSUB	1.94407	2
NC_Ratio_BGSUB	6.03579	2
NC_Ratio_BGSUB	4.75798	2
NC_Ratio_BGSUB	5.66401	2
NC_Ratio_BGSUB	3.36122	2
NC_Ratio_BGSUB	5.69985	2
NC_Ratio_BGSUB	4.54646	2
NC_Ratio_BGSUB	5.23837	2
NC_Ratio_BGSUB	3.50755	2
NC_Ratio_BGSUB	7.83436	2
NC_Ratio_BGSUB	5.04291	2
NC_Ratio_BGSUB	5.74201	2
NC_Ratio_BGSUB	3.85774	2
NC_Ratio_BGSUB	4.77358	2
NC_Ratio_BGSUB	3.18987	2
NC_Ratio_BGSUB	3.4118	2
NC_Ratio_BGSUB	2.09434	2
NC_Ratio_BGSUB	2.61563	2
NC_Ratio_BGSUB	3.55789	2
NC_Ratio_BGSUB	4.21847	2
NC_Ratio_BGSUB	2.41121	2
NC_Ratio_BGSUB	4.98974	2
NC_Ratio_BGSUB	3.61204	2
NC_Ratio_BGSUB	2.46184	2
NC_Ratio_BGSUB	5.34672	2
NC_Ratio_BGSUB	2.0053	2
Nuclear_COV_BGSUB	0.686116	2
Nuclear_COV_BGSUB	0.560582	2
Nuclear_COV_BGSUB	0.96025	2
Nuclear_COV_BGSUB	0.61668	2
Nuclear_COV_BGSUB	0.785191	2
Nuclear_COV_BGSUB	0.865944	2
Nuclear_COV_BGSUB	0.740801	2
Nuclear_COV_BGSUB	0.589036	2
Nuclear_COV_BGSUB	0.998649	2
Nuclear_COV_BGSUB	0.700309	2
Nuclear_COV_BGSUB	0.585106	2
Nuclear_COV_BGSUB	0.679879	2
Nuclear_COV_BGSUB	0.465056	2
Nuclear_COV_BGSUB	0.438722	2
Nuclear_COV_BGSUB	0.592753	2
Nuclear_COV_BGSUB	0.728323	2
Nuclear_COV_BGSUB	0.595521	2
Nuclear_COV_BGSUB	0.605972	2
Nuclear_COV_BGSUB	0.53692	2
Nuclear_COV_BGSUB	0.615505	2
Nuclear_COV_BGSUB	0.991109	2
Nuclear_COV_BGSUB	0.662513	2
Nuclear_COV_BGSUB	0.84169	2
Nuclear_COV_BGSUB	0.930493	2
Nuclear_COV_BGSUB	0.655303	2
Nuclear_COV_BGSUB	0.541397	2
Nuclear_COV_BGSUB	0.666591	2
Nuclear_COV_BGSUB	0.525415	2
Nuclear_COV_BGSUB	0.426577	2
Nuclear_COV_BGSUB	0.461513	2
Nuclear_COV_BGSUB	0.840932	2
Nuclear_COV_BGSUB	0.733248	2
Nuclear_COV_BGSUB	0.462688	2
Nuclear_COV_BGSUB	0.931603	2
Nuclear_COV_BGSUB	0.782659	2
Nuclear_COV_BGSUB	0.789615	2
Nuclear_COV_BGSUB	0.473038	2
Nuclear_COV_BGSUB	0.714586	2
Nuclear_COV_BGSUB	0.497819	2
Nuclear_COV_BGSUB	0.510124	2
Nuclear_COV_BGSUB	0.540671	2
Nuclear_COV_BGSUB	0.619173	2
Nuclear_COV_BGSUB	0.780568	2
Nuclear_COV_BGSUB	0.800615	2
Nuclear_COV_BGSUB	0.512166	2
Nuclear_COV_BGSUB	0.630991	2
Nuclear_COV_BGSUB	0.599604	2
Nuclear_COV_BGSUB	1.00181	2
Nuclear_COV_BGSUB	0.589129	2
Nuclear_COV_BGSUB	0.605484	2
Nuclear_COV_BGSUB	0.79613	2
Nuclear_COV_BGSUB	0.917781	2
Nuclear_COV_BGSUB	1.04073	2
Nuclear_COV_BGSUB	0.821751	2
Nuclear_COV_BGSUB	0.692354	2
Nuclear_COV_BGSUB	0.816417	2
Nuclear_COV_BGSUB	0.853065	2
Nuclear_COV_BGSUB	0.855291	2
Nuclear_COV_BGSUB	0.794744	2
Nuclear_COV_BGSUB	0.673167	2
Nuclear_COV_BGSUB	0.601392	2
Nuclear_COV_BGSUB	0.547522	2
Nuclear_COV_BGSUB	0.769158	2
Nuclear_COV_BGSUB	0.950713	2
Nuclear_COV_BGSUB	0.884251	2
Nuclear_COV_BGSUB	0.687605	2
Nuclear_COV_BGSUB	1.07064	2
Nuclear_COV_BGSUB	0.592491	2
Nuclear_COV_BGSUB	0.707413	2
Nuclear_COV_BGSUB	0.560764	2
Nuclear_COV_BGSUB	0.675474	2
Nuclear_COV_BGSUB	0.644711	2
Nuclear_COV_BGSUB	0.733003	2
Nuclear_COV_BGSUB	0.590079	2
Nuclear_COV_BGSUB	0.760761	2
Nuclear_COV_BGSUB	0.66436	2
Nuclear_COV_BGSUB	0.878504	2
Nuclear_COV_BGSUB	0.594512	2
Nuclear_COV_BGSUB	0.605033	2
Nuclear_COV_BGSUB	0.705041	2
Nuclear_COV_BGSUB	0.731074	2
Nuclear_COV_BGSUB	0.755015	2
Nuclear_COV_BGSUB	0.718144	2
Nuclear_COV_BGSUB	0.580163	2
Nuclear_COV_BGSUB	0.677152	2
Nuclear_COV_BGSUB	0.503237	2
Nuclear_COV_BGSUB	0.509787	2
Nuclear_COV_BGSUB	0.688975	2
Nuclear_COV_BGSUB	0.845349	2
Nuclear_COV_BGSUB	0.629846	2
Nuclear_COV_BGSUB	0.998116	2
Nuclear_COV_BGSUB	0.965169	2
Nuclear_COV_BGSUB	0.468243	2
Nuclear_COV_BGSUB	0.505185	2
Nuclear_COV_BGSUB	0.898948	2
Nuclear_COV_BGSUB	0.688431	2
Nuclear_COV_BGSUB	1.02767	2
Nuclear_COV_BGSUB	0.767788	2
Nuclear_COV_BGSUB	0.679633	2
Nuclear_COV_BGSUB	0.59586	2
Nuclear_COV_BGSUB	0.5562	2
Nuclear_COV_BGSUB	0.695394	2
Nuclear_COV_BGSUB	0.768058	2
Nuclear_COV_BGSUB	0.46889	2
Nuclear_COV_BGSUB	0.676182	2
Nuclear_COV_BGSUB	0.875554	2
Nuclear_COV_BGSUB	0.472311	2
Nuclear_COV_BGSUB	0.645655	2
Nuclear_COV_BGSUB	0.799738	2
Nuclear_COV_BGSUB	1.32341	2
Nuclear_COV_BGSUB	0.672135	2
Nuclear_COV_BGSUB	0.671939	2
Nuclear_COV_BGSUB	0.629944	2
Nuclear_COV_BGSUB	1.11617	2
Nuclear_COV_BGSUB	0.686957	2
Nuclear_COV_BGSUB	0.952614	2
Nuclear_COV_BGSUB	0.664216	2
Nuclear_COV_BGSUB	0.597722	2
Nuclear_COV_BGSUB	0.729012	2
Nuclear_COV_BGSUB	0.571292	2
Nuclear_COV_BGSUB	0.715541	2
Nuclear_COV_BGSUB	0.533241	2
Nuclear_COV_BGSUB	0.759831	2
Nuclear_COV_BGSUB	0.739925	2
Nuclear_COV_BGSUB	0.572611	2
Nuclear_COV_BGSUB	0.561862	2
Nuclear_COV_BGSUB	0.612833	2
Nuclear_COV_BGSUB	0.526078	2
Nuclear_COV_BGSUB	0.812628	2
Nuclear_COV_BGSUB	0.613652	2
Nuclear_COV_BGSUB	0.543739	2
Nuclear_COV_BGSUB	0.813364	2
Nuclear_COV_BGSUB	0.714484	2
Nuclear_COV_BGSUB	0.567785	2
Nuclear_COV_BGSUB	0.54608	2
Nuclear_COV_BGSUB	0.680767	2
Nuclear_COV_BGSUB	0.98028	2
Nuclear_COV_BGSUB	0.500749	2
Nuclear_COV_BGSUB	0.533517	2
Nuclear_COV_BGSUB	0.520249	2
Nuclear_COV_BGSUB	0.631109	2
Nuclear_COV_BGSUB	0.575758	2
Nuclear_COV_BGSUB	1.02073	2
Nuclear_COV_BGSUB	0.69641	2
Nuclear_COV_BGSUB	0.504908	2
Nuclear_COV_BGSUB	0.503194	2
Nuclear_COV_BGSUB	0.545174	2
Nuclear_COV_BGSUB	0.88467	2
Nuclear_COV_BGSUB	0.624154	2
Nuclear_COV_BGSUB	0.786542	2
Nuclear_COV_BGSUB	0.546451	2
Nuclear_COV_BGSUB	0.521317	2
Nuclear_COV_BGSUB	0.567882	2
Nuclear_COV_BGSUB	0.70136	2
Nuclear_COV_BGSUB	0.752182	2
Nuclear_COV_BGSUB	0.539651	2
Nuclear_COV_BGSUB	0.569402	2
Nuclear_COV_BGSUB	0.746114	2
Nuclear_COV_BGSUB	0.562173	2
Nuclear_COV_BGSUB	0.586921	2
Nuclear_COV_BGSUB	0.802985	2
Nuclear_COV_BGSUB	0.6684	2
Nuclear_COV_BGSUB	0.694782	2
Nuclear_COV_BGSUB	0.644331	2
Nuclear_COV_BGSUB	1.07079	2
Nuclear_COV_BGSUB	0.542034	2
Nuclear_COV_BGSUB	0.699246	2
Nuclear_COV_BGSUB	0.741012	2
Nuclear_COV_BGSUB	0.743256	2
Nuclear_COV_BGSUB	0.547017	2
Nuclear_COV_BGSUB	0.556731	2
Nuclear_COV_BGSUB	0.909493	2
Nuclear_COV_BGSUB	0.775196	2
Nuclear_COV_BGSUB	0.693208	2
Nuclear_COV_BGSUB	0.889612	2
Nuclear_COV_BGSUB	0.611642	2
Nuclear_COV_BGSUB	0.517183	2
Nuclear_COV_BGSUB	0.668405	2
Nuclear_COV_BGSUB	0.49274	2
Nuclear_COV_BGSUB	0.701109	2
Nuclear_COV_BGSUB	0.741721	2
Nuclear_COV_BGSUB	0.608417	2
Nuclear_COV_BGSUB	0.572461	2
Nuclear_COV_BGSUB	0.498723	2
Nuclear_COV_BGSUB	0.528757	2
Nuclear_COV_BGSUB	0.672849	2
Nuclear_COV_BGSUB	0.590472	2
Nuclear_COV_BGSUB	0.475485	2
Nuclear_COV_BGSUB	0.706409	2
Nuclear_COV_BGSUB	0.564523	2
Nuclear_COV_BGSUB	0.69304	2
Nuclear_COV_BGSUB	0.742861	2
Nuclear_COV_BGSUB	0.693268	2
Nuclear_COV_BGSUB	0.46068	2
Nuclear_COV_BGSUB	0.521663	2
Nuclear_COV_BGSUB	0.919783	2
Nuclear_COV_BGSUB	0.621527	2
Nuclear_COV_BGSUB	0.524769	2
Nuclear_COV_BGSUB	0.665802	2
Nuclear_COV_BGSUB	0.508407	2
Nuclear_COV_BGSUB	0.755802	2
Nuclear_COV_BGSUB	0.864443	2
Nuclear_COV_BGSUB	0.695658	2
Nuclear_COV_BGSUB	0.53	2
Nuclear_COV_BGSUB	0.844933	2
Nuclear_COV_BGSUB	0.54906	2
Nuclear_COV_BGSUB	0.728778	2
Nuclear_COV_BGSUB	0.783191	2
Nuclear_COV_BGSUB	0.794532	2
Nuclear_COV_BGSUB	0.530994	2
Nuclear_COV_BGSUB	0.701225	2
Nuclear_COV_BGSUB	0.644719	2
Nuclear_COV_BGSUB	0.575991	2
Nuclear_COV_BGSUB	0.77575	2
Nuclear_COV_BGSUB	0.98426	2
Nuclear_COV_BGSUB	0.57106	2
Nuclear_COV_BGSUB	0.627559	2
Nuclear_COV_BGSUB	0.660649	2
Nuclear_COV_BGSUB	0.632388	2
Nuclear_COV_BGSUB	0.879151	2
Nuclear_COV_BGSUB	0.764503	2
Nuclear_COV_BGSUB	0.874717	2
Nuclear_COV_BGSUB	0.695071	2
Nuclear_COV_BGSUB	0.755233	2
Nuclear_COV_BGSUB	0.574516	2
Nuclear_COV_BGSUB	0.657093	2
Nuclear_COV_BGSUB	0.922879	2
Nuclear_COV_BGSUB	0.727154	2
Nuclear_COV_BGSUB	0.703831	2
Nuclear_COV_BGSUB	0.755611	2
Nuclear_COV_BGSUB	0.812627	2
Nuclear_COV_BGSUB	0.957025	2
Nuclear_COV_BGSUB	0.593491	2
Nuclear_COV_BGSUB	0.933384	2
Nuclear_COV_BGSUB	0.455559	2
Nuclear_COV_BGSUB	0.611611	2
Nuclear_COV_BGSUB	0.929158	2
Nuclear_COV_BGSUB	0.540781	2
Nuclear_COV_BGSUB	0.516504	2
Nuclear_COV_BGSUB	0.62953	2
Nuclear_COV_BGSUB	0.680911	2
Nuclear_COV_BGSUB	0.929756	2
Nuclear_COV_BGSUB	0.564625	2
Nuclear_COV_BGSUB	0.643463	2
Nuclear_COV_BGSUB	0.60597	2
Nuclear_COV_BGSUB	0.723399	2
Nuclear_COV_BGSUB	0.654046	2
Nuclear_COV_BGSUB	0.760668	2
Nuclear_COV_BGSUB	0.813908	2
Nuclear_COV_BGSUB	0.606877	2
Nuclear_COV_BGSUB	0.505277	2
Nuclear_COV_BGSUB	0.470094	2
Nuclear_COV_BGSUB	0.549325	2
Nuclear_COV_BGSUB	1.10972	2
Nuclear_COV_BGSUB	0.45134	2
Nuclear_COV_BGSUB	0.814248	2
Nuclear_COV_BGSUB	0.566014	2
Nuclear_COV_BGSUB	0.428342	2
Nuclear_COV_BGSUB	0.545965	2
Nuclear_COV_BGSUB	0.522398	2
Nuclear_COV_BGSUB	0.578763	2
Nuclear_COV_BGSUB	0.766412	2
Nuclear_COV_BGSUB	0.776768	2
Nuclear_COV_BGSUB	0.914915	2
Nuclear_COV_BGSUB	0.425041	2
Nuclear_COV_BGSUB	0.492667	2
Nuclear_COV_BGSUB	0.648866	2
Nuclear_COV_BGSUB	0.557165	2
Nuclear_COV_BGSUB	0.597458	2
Nuclear_COV_BGSUB	0.922017	2
Nuclear_COV_BGSUB	0.720251	2
Nuclear_COV_BGSUB	0.625605	2
Nuclear_COV_BGSUB	0.66924	2
Nuclear_COV_BGSUB	0.615393	2
Nuclear_COV_BGSUB	0.566083	2
Nuclear_COV_BGSUB	0.628399	2
Nuclear_COV_BGSUB	0.612584	2
Nuclear_COV_BGSUB	0.664948	2
Nuclear_COV_BGSUB	0.617278	2
Nuclear_COV_BGSUB	0.912466	2
Nuclear_COV_BGSUB	0.573937	2
Nuclear_COV_BGSUB	1.07341	2
Nuclear_COV_BGSUB	1.14292	2
Nuclear_COV_BGSUB	0.646261	2
Nuclear_COV_BGSUB	0.60705	2
Nuclear_COV_BGSUB	0.735776	2
Nuclear_COV_BGSUB	0.919123	2
Nuclear_COV_BGSUB	1.0814	2
Nuclear_COV_BGSUB	0.545419	2
Nuclear_COV_BGSUB	0.463701	2
Nuclear_COV_BGSUB	0.526624	2
Nuclear_COV_BGSUB	0.548665	2
Nuclear_COV_BGSUB	0.574661	2
Nuclear_COV_BGSUB	0.478329	2
Nuclear_COV_BGSUB	0.613056	2
Nuclear_COV_BGSUB	0.639247	2
Nuclear_COV_BGSUB	0.579004	2
Nuclear_COV_BGSUB	0.82701	2
Nuclear_COV_BGSUB	0.73281	2
Nuclear_COV_BGSUB	0.525243	2
Nuclear_COV_BGSUB	0.553593	2
Nuclear_COV_BGSUB	0.651634	2
Nuclear_COV_BGSUB	0.615036	2
Nuclear_COV_BGSUB	0.462293	2
Nuclear_COV_BGSUB	0.54362	2
Nuclear_COV_BGSUB	0.469381	2
Nuclear_COV_BGSUB	0.573528	2
Nuclear_COV_BGSUB	0.504882	2
Nuclear_COV_BGSUB	0.488487	2
Nuclear_COV_BGSUB	0.660308	2
Nuclear_COV_BGSUB	0.521948	2
Nuclear_COV_BGSUB	0.564505	2
Nuclear_COV_BGSUB	0.741175	2
Nuclear_COV_BGSUB	0.54906	2
Nuclear_COV_BGSUB	0.585037	2
Nuclear_COV_BGSUB	0.492939	2
Nuclear_COV_BGSUB	0.811599	2
Nuclear_COV_BGSUB	0.834428	2
Nuclear_COV_BGSUB	0.567522	2
Nuclear_COV_BGSUB	0.517015	2
Nuclear_COV_BGSUB	0.523976	2
Nuclear_COV_BGSUB	0.577498	2
Nuclear_COV_BGSUB	0.528403	2
Nuclear_COV_BGSUB	0.675531	2
Nuclear_COV_BGSUB	0.625704	2
Nuclear_COV_BGSUB	0.509452	2
Nuclear_COV_BGSUB	0.587068	2
Nuclear_COV_BGSUB	0.551824	2
Nuclear_COV_BGSUB	0.763662	2
Nuclear_COV_BGSUB	0.818715	2
Nuclear_COV_BGSUB	0.769555	2
Nuclear_COV_BGSUB	0.62259	2
Nuclear_COV_BGSUB	0.583573	2
Nuclear_COV_BGSUB	0.766054	2
Nuclear_COV_BGSUB	0.62498	2
Nuclear_COV_BGSUB	0.635389	2
Nuclear_COV_BGSUB	0.477999	2
Nuclear_COV_BGSUB	0.464647	2
Nuclear_COV_BGSUB	0.614524	2
Nuclear_COV_BGSUB	0.462343	2
Nuclear_COV_BGSUB	0.797535	2
Nuclear_COV_BGSUB	0.778777	2
Nuclear_COV_BGSUB	0.905017	2
Nuclear_COV_BGSUB	0.634714	2
Nuclear_COV_BGSUB	0.518595	2
Nuclear_COV_BGSUB	0.592522	2
Nuclear_COV_BGSUB	0.599994	2
Nuclear_COV_BGSUB	0.513086	2
Nuclear_COV_BGSUB	0.59586	2
Nuclear_COV_BGSUB	0.560919	2
Nuclear_COV_BGSUB	0.550436	2
Nuclear_COV_BGSUB	0.446388	2
Nuclear_COV_BGSUB	0.720851	2
Nuclear_COV_BGSUB	0.916603	2
Nuclear_COV_BGSUB	0.561305	2
Nuclear_COV_BGSUB	0.632216	2
Nuclear_COV_BGSUB	0.697686	2
Nuclear_COV_BGSUB	0.83429	2
Nuclear_COV_BGSUB	0.538418	2
Nuclear_COV_BGSUB	0.548279	2
Nuclear_COV_BGSUB	0.543145	2
Nuclear_COV_BGSUB	0.605313	2
Nuclear_COV_BGSUB	0.92075	2
Nuclear_COV_BGSUB	0.604817	2
Nuclear_COV_BGSUB	0.573442	2
Nuclear_COV_BGSUB	0.580332	2
NC_Ratio_BGSUB	5.44556	3
NC_Ratio_BGSUB	5.31901	3
NC_Ratio_BGSUB	7.7832	3
NC_Ratio_BGSUB	4.25759	3
NC_Ratio_BGSUB	5.23058	3
NC_Ratio_BGSUB	5.94854	3
NC_Ratio_BGSUB	9.99797	3
NC_Ratio_BGSUB	4.86293	3
NC_Ratio_BGSUB	11.0672	3
NC_Ratio_BGSUB	5.05442	3
NC_Ratio_BGSUB	3.37759	3
NC_Ratio_BGSUB	7.23757	3
NC_Ratio_BGSUB	6.52846	3
NC_Ratio_BGSUB	9.81654	3
NC_Ratio_BGSUB	3.91739	3
NC_Ratio_BGSUB	4.96029	3
NC_Ratio_BGSUB	7.52911	3
NC_Ratio_BGSUB	3.86498	3
NC_Ratio_BGSUB	4.77745	3
NC_Ratio_BGSUB	8.11867	3
NC_Ratio_BGSUB	10.1784	3
NC_Ratio_BGSUB	4.28282	3
NC_Ratio_BGSUB	4.94732	3
NC_Ratio_BGSUB	5.13513	3
NC_Ratio_BGSUB	10.0779	3
NC_Ratio_BGSUB	6.02843	3
NC_Ratio_BGSUB	11.7046	3
NC_Ratio_BGSUB	5.19175	3
NC_Ratio_BGSUB	2.93787	3
NC_Ratio_BGSUB	9.64256	3
NC_Ratio_BGSUB	11.1701	3
NC_Ratio_BGSUB	5.13261	3
NC_Ratio_BGSUB	4.36592	3
NC_Ratio_BGSUB	4.92709	3
NC_Ratio_BGSUB	4.11123	3
NC_Ratio_BGSUB	11.3109	3
NC_Ratio_BGSUB	3.56028	3
NC_Ratio_BGSUB	7.67281	3
NC_Ratio_BGSUB	4.64191	3
NC_Ratio_BGSUB	6.11627	3
NC_Ratio_BGSUB	3.80664	3
NC_Ratio_BGSUB	3.77405	3
NC_Ratio_BGSUB	2.42031	3
NC_Ratio_BGSUB	4.49209	3
NC_Ratio_BGSUB	6.66431	3
NC_Ratio_BGSUB	5.65012	3
NC_Ratio_BGSUB	9.06929	3
NC_Ratio_BGSUB	9.94388	3
NC_Ratio_BGSUB	7.87258	3
NC_Ratio_BGSUB	6.82787	3
NC_Ratio_BGSUB	7.65242	3
NC_Ratio_BGSUB	3.99462	3
NC_Ratio_BGSUB	3.61827	3
NC_Ratio_BGSUB	4.9576	3
NC_Ratio_BGSUB	5.18836	3
NC_Ratio_BGSUB	4.03282	3
NC_Ratio_BGSUB	3.75654	3
NC_Ratio_BGSUB	5.20344	3
NC_Ratio_BGSUB	3.84764	3
NC_Ratio_BGSUB	4.73953	3
NC_Ratio_BGSUB	4.54271	3
NC_Ratio_BGSUB	6.22356	3
NC_Ratio_BGSUB	3.10547	3
NC_Ratio_BGSUB	4.33238	3
NC_Ratio_BGSUB	6.86841	3
NC_Ratio_BGSUB	7.25553	3
NC_Ratio_BGSUB	6.58522	3
NC_Ratio_BGSUB	7.07037	3
NC_Ratio_BGSUB	6.90016	3
NC_Ratio_BGSUB	6.09873	3
NC_Ratio_BGSUB	4.79641	3
NC_Ratio_BGSUB	5.91324	3
NC_Ratio_BGSUB	3.30095	3
NC_Ratio_BGSUB	2.145	3
NC_Ratio_BGSUB	4.75244	3
NC_Ratio_BGSUB	7.85068	3
NC_Ratio_BGSUB	4.88151	3
NC_Ratio_BGSUB	5.01976	3
NC_Ratio_BGSUB	3.35332	3
NC_Ratio_BGSUB	5.30914	3
NC_Ratio_BGSUB	5.76809	3
NC_Ratio_BGSUB	7.23075	3
NC_Ratio_BGSUB	6.69816	3
NC_Ratio_BGSUB	8.47846	3
NC_Ratio_BGSUB	4.85679	3
NC_Ratio_BGSUB	5.73018	3
NC_Ratio_BGSUB	6.60451	3
NC_Ratio_BGSUB	3.4247	3
NC_Ratio_BGSUB	3.91846	3
NC_Ratio_BGSUB	3.19358	3
NC_Ratio_BGSUB	4.48402	3
NC_Ratio_BGSUB	4.16712	3
NC_Ratio_BGSUB	4.08304	3
NC_Ratio_BGSUB	3.63331	3
NC_Ratio_BGSUB	4.75924	3
NC_Ratio_BGSUB	5.31217	3
NC_Ratio_BGSUB	6.0432	3
NC_Ratio_BGSUB	4.81062	3
NC_Ratio_BGSUB	3.36196	3
NC_Ratio_BGSUB	5.94895	3
NC_Ratio_BGSUB	4.72003	3
NC_Ratio_BGSUB	8.28654	3
NC_Ratio_BGSUB	8.98457	3
NC_Ratio_BGSUB	4.00935	3
NC_Ratio_BGSUB	7.60716	3
NC_Ratio_BGSUB	4.73283	3
NC_Ratio_BGSUB	4.88261	3
NC_Ratio_BGSUB	4.60045	3
NC_Ratio_BGSUB	5.30327	3
NC_Ratio_BGSUB	7.3713	3
NC_Ratio_BGSUB	6.19942	3
NC_Ratio_BGSUB	5.4391	3
NC_Ratio_BGSUB	4.99978	3
NC_Ratio_BGSUB	6.49199	3
NC_Ratio_BGSUB	7.76377	3
NC_Ratio_BGSUB	7.51779	3
NC_Ratio_BGSUB	5.95465	3
NC_Ratio_BGSUB	5.34989	3
NC_Ratio_BGSUB	3.75005	3
NC_Ratio_BGSUB	8.48242	3
NC_Ratio_BGSUB	6.03885	3
NC_Ratio_BGSUB	6.44886	3
NC_Ratio_BGSUB	5.68134	3
NC_Ratio_BGSUB	5.18548	3
NC_Ratio_BGSUB	3.497	3
NC_Ratio_BGSUB	5.23085	3
NC_Ratio_BGSUB	3.20891	3
NC_Ratio_BGSUB	8.46704	3
NC_Ratio_BGSUB	5.42523	3
NC_Ratio_BGSUB	7.27455	3
NC_Ratio_BGSUB	4.26825	3
NC_Ratio_BGSUB	5.27157	3
NC_Ratio_BGSUB	4.88234	3
NC_Ratio_BGSUB	3.75443	3
NC_Ratio_BGSUB	4.67951	3
NC_Ratio_BGSUB	4.88758	3
NC_Ratio_BGSUB	5.1708	3
NC_Ratio_BGSUB	3.03862	3
NC_Ratio_BGSUB	3.45718	3
NC_Ratio_BGSUB	4.91809	3
NC_Ratio_BGSUB	3.51789	3
NC_Ratio_BGSUB	3.62935	3
NC_Ratio_BGSUB	3.13752	3
NC_Ratio_BGSUB	3.80199	3
NC_Ratio_BGSUB	7.819	3
NC_Ratio_BGSUB	3.81561	3
NC_Ratio_BGSUB	7.31113	3
NC_Ratio_BGSUB	5.42268	3
NC_Ratio_BGSUB	7.08	3
NC_Ratio_BGSUB	4.39479	3
NC_Ratio_BGSUB	7.71498	3
NC_Ratio_BGSUB	4.442	3
NC_Ratio_BGSUB	8.19799	3
NC_Ratio_BGSUB	4.83099	3
NC_Ratio_BGSUB	3.70994	3
NC_Ratio_BGSUB	4.78387	3
NC_Ratio_BGSUB	6.99843	3
NC_Ratio_BGSUB	4.13763	3
NC_Ratio_BGSUB	5.35277	3
NC_Ratio_BGSUB	3.17417	3
NC_Ratio_BGSUB	3.45082	3
NC_Ratio_BGSUB	5.55084	3
NC_Ratio_BGSUB	6.79009	3
NC_Ratio_BGSUB	6.37799	3
NC_Ratio_BGSUB	7.55496	3
NC_Ratio_BGSUB	3.69536	3
NC_Ratio_BGSUB	7.58919	3
NC_Ratio_BGSUB	8.78592	3
NC_Ratio_BGSUB	2.58136	3
NC_Ratio_BGSUB	11.9679	3
NC_Ratio_BGSUB	3.02376	3
NC_Ratio_BGSUB	3.8035	3
NC_Ratio_BGSUB	9.45448	3
NC_Ratio_BGSUB	2.92169	3
NC_Ratio_BGSUB	9.89023	3
NC_Ratio_BGSUB	9.36313	3
NC_Ratio_BGSUB	3.37245	3
NC_Ratio_BGSUB	6.3644	3
NC_Ratio_BGSUB	9.63599	3
NC_Ratio_BGSUB	9.20148	3
NC_Ratio_BGSUB	5.27298	3
NC_Ratio_BGSUB	8.33276	3
NC_Ratio_BGSUB	5.11071	3
NC_Ratio_BGSUB	7.76864	3
NC_Ratio_BGSUB	6.51704	3
NC_Ratio_BGSUB	5.76113	3
NC_Ratio_BGSUB	6.68794	3
NC_Ratio_BGSUB	4.62672	3
NC_Ratio_BGSUB	6.23171	3
NC_Ratio_BGSUB	8.24173	3
NC_Ratio_BGSUB	3.5139	3
NC_Ratio_BGSUB	4.82969	3
NC_Ratio_BGSUB	6.26222	3
NC_Ratio_BGSUB	3.20825	3
NC_Ratio_BGSUB	7.0852	3
NC_Ratio_BGSUB	6.3739	3
NC_Ratio_BGSUB	5.34426	3
NC_Ratio_BGSUB	6.15145	3
NC_Ratio_BGSUB	5.74035	3
NC_Ratio_BGSUB	5.76963	3
NC_Ratio_BGSUB	7.52647	3
NC_Ratio_BGSUB	6.30781	3
NC_Ratio_BGSUB	5.67938	3
NC_Ratio_BGSUB	6.45323	3
NC_Ratio_BGSUB	8.44773	3
NC_Ratio_BGSUB	6.64769	3
NC_Ratio_BGSUB	8.72834	3
NC_Ratio_BGSUB	3.48219	3
NC_Ratio_BGSUB	4.33397	3
NC_Ratio_BGSUB	3.28745	3
NC_Ratio_BGSUB	6.32807	3
NC_Ratio_BGSUB	6.15158	3
NC_Ratio_BGSUB	6.20591	3
NC_Ratio_BGSUB	7.93883	3
NC_Ratio_BGSUB	3.87688	3
NC_Ratio_BGSUB	6.43041	3
NC_Ratio_BGSUB	5.50944	3
NC_Ratio_BGSUB	8.29251	3
NC_Ratio_BGSUB	9.86616	3
NC_Ratio_BGSUB	4.63044	3
NC_Ratio_BGSUB	6.85187	3
NC_Ratio_BGSUB	5.761	3
NC_Ratio_BGSUB	5.31197	3
NC_Ratio_BGSUB	7.12445	3
NC_Ratio_BGSUB	3.07835	3
NC_Ratio_BGSUB	5.52606	3
NC_Ratio_BGSUB	5.04813	3
NC_Ratio_BGSUB	4.46863	3
NC_Ratio_BGSUB	4.53647	3
NC_Ratio_BGSUB	5.80612	3
NC_Ratio_BGSUB	4.02144	3
NC_Ratio_BGSUB	5.52404	3
NC_Ratio_BGSUB	9.87069	3
NC_Ratio_BGSUB	6.90485	3
NC_Ratio_BGSUB	4.69304	3
NC_Ratio_BGSUB	9.82415	3
NC_Ratio_BGSUB	3.85655	3
NC_Ratio_BGSUB	4.737	3
NC_Ratio_BGSUB	4.42167	3
NC_Ratio_BGSUB	5.49484	3
NC_Ratio_BGSUB	5.33205	3
NC_Ratio_BGSUB	5.7051	3
NC_Ratio_BGSUB	5.41135	3
NC_Ratio_BGSUB	3.98297	3
NC_Ratio_BGSUB	4.50545	3
NC_Ratio_BGSUB	5.53674	3
NC_Ratio_BGSUB	7.92822	3
NC_Ratio_BGSUB	3.88435	3
NC_Ratio_BGSUB	4.57489	3
NC_Ratio_BGSUB	6.52624	3
NC_Ratio_BGSUB	4.17084	3
NC_Ratio_BGSUB	3.9689	3
NC_Ratio_BGSUB	3.24083	3
NC_Ratio_BGSUB	4.4856	3
NC_Ratio_BGSUB	5.77315	3
NC_Ratio_BGSUB	2.48326	3
NC_Ratio_BGSUB	5.45546	3
NC_Ratio_BGSUB	7.91513	3
NC_Ratio_BGSUB	4.95742	3
NC_Ratio_BGSUB	5.81545	3
NC_Ratio_BGSUB	4.15871	3
NC_Ratio_BGSUB	4.51922	3
NC_Ratio_BGSUB	2.6712	3
NC_Ratio_BGSUB	3.33106	3
NC_Ratio_BGSUB	3.54966	3
NC_Ratio_BGSUB	3.18749	3
NC_Ratio_BGSUB	3.55114	3
NC_Ratio_BGSUB	5.15325	3
NC_Ratio_BGSUB	5.7445	3
NC_Ratio_BGSUB	4.37711	3
NC_Ratio_BGSUB	2.60523	3
NC_Ratio_BGSUB	4.82183	3
NC_Ratio_BGSUB	6.16766	3
NC_Ratio_BGSUB	4.74299	3
NC_Ratio_BGSUB	2.78178	3
NC_Ratio_BGSUB	8.14004	3
NC_Ratio_BGSUB	2.30371	3
NC_Ratio_BGSUB	5.07053	3
NC_Ratio_BGSUB	3.2353	3
NC_Ratio_BGSUB	3.97216	3
NC_Ratio_BGSUB	3.24752	3
NC_Ratio_BGSUB	5.66469	3
NC_Ratio_BGSUB	3.75247	3
NC_Ratio_BGSUB	5.19327	3
NC_Ratio_BGSUB	2.90873	3
NC_Ratio_BGSUB	3.06317	3
NC_Ratio_BGSUB	4.11335	3
NC_Ratio_BGSUB	5.06621	3
NC_Ratio_BGSUB	5.46413	3
NC_Ratio_BGSUB	5.23287	3
NC_Ratio_BGSUB	2.99435	3
NC_Ratio_BGSUB	4.84221	3
NC_Ratio_BGSUB	10.2342	3
NC_Ratio_BGSUB	9.06036	3
NC_Ratio_BGSUB	7.0136	3
NC_Ratio_BGSUB	8.06334	3
NC_Ratio_BGSUB	6.68679	3
NC_Ratio_BGSUB	5.34351	3
NC_Ratio_BGSUB	4.29354	3
NC_Ratio_BGSUB	5.90071	3
NC_Ratio_BGSUB	9.28886	3
NC_Ratio_BGSUB	5.6188	3
NC_Ratio_BGSUB	7.2796	3
NC_Ratio_BGSUB	4.94636	3
NC_Ratio_BGSUB	5.19645	3
NC_Ratio_BGSUB	8.62689	3
NC_Ratio_BGSUB	7.51975	3
NC_Ratio_BGSUB	2.47166	3
NC_Ratio_BGSUB	4.65147	3
NC_Ratio_BGSUB	4.90748	3
NC_Ratio_BGSUB	5.47825	3
NC_Ratio_BGSUB	5.09257	3
NC_Ratio_BGSUB	5.09458	3
NC_Ratio_BGSUB	4.26797	3
NC_Ratio_BGSUB	2.7272	3
NC_Ratio_BGSUB	3.39715	3
NC_Ratio_BGSUB	2.57133	3
NC_Ratio_BGSUB	2.96301	3
NC_Ratio_BGSUB	4.41558	3
NC_Ratio_BGSUB	4.47386	3
NC_Ratio_BGSUB	3.62939	3
NC_Ratio_BGSUB	3.74848	3
NC_Ratio_BGSUB	3.27312	3
NC_Ratio_BGSUB	3.97339	3
NC_Ratio_BGSUB	3.13958	3
NC_Ratio_BGSUB	3.88993	3
NC_Ratio_BGSUB	4.33817	3
NC_Ratio_BGSUB	7.39147	3
NC_Ratio_BGSUB	2.95747	3
NC_Ratio_BGSUB	2.35395	3
NC_Ratio_BGSUB	4.6628	3
NC_Ratio_BGSUB	4.11643	3
NC_Ratio_BGSUB	4.28688	3
NC_Ratio_BGSUB	6.10568	3
NC_Ratio_BGSUB	2.7408	3
NC_Ratio_BGSUB	6.8769	3
NC_Ratio_BGSUB	4.14719	3
NC_Ratio_BGSUB	3.02866	3
NC_Ratio_BGSUB	7.19768	3
NC_Ratio_BGSUB	3.71922	3
NC_Ratio_BGSUB	4.01424	3
NC_Ratio_BGSUB	4.80348	3
NC_Ratio_BGSUB	3.80707	3
NC_Ratio_BGSUB	2.60361	3
NC_Ratio_BGSUB	4.79579	3
NC_Ratio_BGSUB	4.34197	3
NC_Ratio_BGSUB	4.48407	3
NC_Ratio_BGSUB	5.56202	3
NC_Ratio_BGSUB	3.11253	3
NC_Ratio_BGSUB	6.18103	3
NC_Ratio_BGSUB	3.75011	3
NC_Ratio_BGSUB	4.57469	3
NC_Ratio_BGSUB	2.3056	3
NC_Ratio_BGSUB	3.36326	3
NC_Ratio_BGSUB	4.67178	3
NC_Ratio_BGSUB	4.08837	3
NC_Ratio_BGSUB	2.67056	3
NC_Ratio_BGSUB	2.10363	3
NC_Ratio_BGSUB	3.00189	3
NC_Ratio_BGSUB	3.30261	3
NC_Ratio_BGSUB	2.12624	3
NC_Ratio_BGSUB	5.78052	3
NC_Ratio_BGSUB	5.74603	3
NC_Ratio_BGSUB	4.37777	3
NC_Ratio_BGSUB	4.04783	3
NC_Ratio_BGSUB	3.94254	3
NC_Ratio_BGSUB	4.45295	3
NC_Ratio_BGSUB	3.77328	3
NC_Ratio_BGSUB	7.41006	3
NC_Ratio_BGSUB	5.03834	3
NC_Ratio_BGSUB	5.43913	3
NC_Ratio_BGSUB	5.95391	3
NC_Ratio_BGSUB	4.52024	3
NC_Ratio_BGSUB	3.31474	3
NC_Ratio_BGSUB	5.12899	3
NC_Ratio_BGSUB	6.39822	3
NC_Ratio_BGSUB	4.38506	3
NC_Ratio_BGSUB	3.20294	3
NC_Ratio_BGSUB	6.39218	3
NC_Ratio_BGSUB	3.75774	3
NC_Ratio_BGSUB	3.71909	3
NC_Ratio_BGSUB	2.2906	3
NC_Ratio_BGSUB	2.498	3
NC_Ratio_BGSUB	2.49667	3
NC_Ratio_BGSUB	3.94205	3
NC_Ratio_BGSUB	2.89971	3
NC_Ratio_BGSUB	4.03594	3
NC_Ratio_BGSUB	4.08172	3
NC_Ratio_BGSUB	2.51383	3
Nuclear_COV_BGSUB	0.599139	3
Nuclear_COV_BGSUB	0.643589	3
Nuclear_COV_BGSUB	0.953629	3
Nuclear_COV_BGSUB	0.686226	3
Nuclear_COV_BGSUB	0.840535	3
Nuclear_COV_BGSUB	0.712302	3
Nuclear_COV_BGSUB	0.600385	3
Nuclear_COV_BGSUB	0.981225	3
Nuclear_COV_BGSUB	0.672942	3
Nuclear_COV_BGSUB	0.579157	3
Nuclear_COV_BGSUB	0.695548	3
Nuclear_COV_BGSUB	0.462516	3
Nuclear_COV_BGSUB	0.468111	3
Nuclear_COV_BGSUB	0.608873	3
Nuclear_COV_BGSUB	0.694344	3
Nuclear_COV_BGSUB	0.609222	3
Nuclear_COV_BGSUB	0.548817	3
Nuclear_COV_BGSUB	0.635658	3
Nuclear_COV_BGSUB	0.601013	3
Nuclear_COV_BGSUB	0.535299	3
Nuclear_COV_BGSUB	0.908009	3
Nuclear_COV_BGSUB	1.05539	3
Nuclear_COV_BGSUB	0.709059	3
Nuclear_COV_BGSUB	0.625561	3
Nuclear_COV_BGSUB	0.791863	3
Nuclear_COV_BGSUB	1.00956	3
Nuclear_COV_BGSUB	0.563544	3
Nuclear_COV_BGSUB	0.686802	3
Nuclear_COV_BGSUB	0.585295	3
Nuclear_COV_BGSUB	0.430673	3
Nuclear_COV_BGSUB	0.524598	3
Nuclear_COV_BGSUB	0.450689	3
Nuclear_COV_BGSUB	0.92771	3
Nuclear_COV_BGSUB	0.727167	3
Nuclear_COV_BGSUB	0.473356	3
Nuclear_COV_BGSUB	0.917546	3
Nuclear_COV_BGSUB	0.489458	3
Nuclear_COV_BGSUB	0.709772	3
Nuclear_COV_BGSUB	0.459589	3
Nuclear_COV_BGSUB	0.519243	3
Nuclear_COV_BGSUB	0.555687	3
Nuclear_COV_BGSUB	0.630851	3
Nuclear_COV_BGSUB	0.603125	3
Nuclear_COV_BGSUB	0.770702	3
Nuclear_COV_BGSUB	0.530684	3
Nuclear_COV_BGSUB	0.604419	3
Nuclear_COV_BGSUB	0.648334	3
Nuclear_COV_BGSUB	1.01388	3
Nuclear_COV_BGSUB	0.577855	3
Nuclear_COV_BGSUB	0.72762	3
Nuclear_COV_BGSUB	0.647531	3
Nuclear_COV_BGSUB	0.79506	3
Nuclear_COV_BGSUB	0.798051	3
Nuclear_COV_BGSUB	1.06366	3
Nuclear_COV_BGSUB	0.798787	3
Nuclear_COV_BGSUB	0.734757	3
Nuclear_COV_BGSUB	0.931646	3
Nuclear_COV_BGSUB	0.977164	3
Nuclear_COV_BGSUB	0.507037	3
Nuclear_COV_BGSUB	0.935095	3
Nuclear_COV_BGSUB	0.679529	3
Nuclear_COV_BGSUB	0.69576	3
Nuclear_COV_BGSUB	0.498761	3
Nuclear_COV_BGSUB	0.7934	3
Nuclear_COV_BGSUB	0.962109	3
Nuclear_COV_BGSUB	0.709794	3
Nuclear_COV_BGSUB	1.05918	3
Nuclear_COV_BGSUB	0.688846	3
Nuclear_COV_BGSUB	0.80879	3
Nuclear_COV_BGSUB	0.824174	3
Nuclear_COV_BGSUB	0.553677	3
Nuclear_COV_BGSUB	0.565868	3
Nuclear_COV_BGSUB	0.602635	3
Nuclear_COV_BGSUB	0.751626	3
Nuclear_COV_BGSUB	0.855725	3
Nuclear_COV_BGSUB	0.864248	3
Nuclear_COV_BGSUB	0.592163	3
Nuclear_COV_BGSUB	0.817172	3
Nuclear_COV_BGSUB	0.743186	3
Nuclear_COV_BGSUB	0.490348	3
Nuclear_COV_BGSUB	0.547934	3
Nuclear_COV_BGSUB	0.679145	3
Nuclear_COV_BGSUB	0.702146	3
Nuclear_COV_BGSUB	0.718488	3
Nuclear_COV_BGSUB	0.762573	3
Nuclear_COV_BGSUB	0.583962	3
Nuclear_COV_BGSUB	0.652154	3
Nuclear_COV_BGSUB	0.666486	3
Nuclear_COV_BGSUB	0.684303	3
Nuclear_COV_BGSUB	0.469594	3
Nuclear_COV_BGSUB	0.645557	3
Nuclear_COV_BGSUB	0.672747	3
Nuclear_COV_BGSUB	0.539446	3
Nuclear_COV_BGSUB	0.901615	3
Nuclear_COV_BGSUB	0.681091	3
Nuclear_COV_BGSUB	1.03388	3
Nuclear_COV_BGSUB	1.06757	3
Nuclear_COV_BGSUB	0.585132	3
Nuclear_COV_BGSUB	0.512654	3
Nuclear_COV_BGSUB	0.964553	3
Nuclear_COV_BGSUB	0.696232	3
Nuclear_COV_BGSUB	0.734195	3
Nuclear_COV_BGSUB	0.647471	3
Nuclear_COV_BGSUB	0.575765	3
Nuclear_COV_BGSUB	0.43983	3
Nuclear_COV_BGSUB	0.752124	3
Nuclear_COV_BGSUB	0.640129	3
Nuclear_COV_BGSUB	0.747901	3
Nuclear_COV_BGSUB	0.662555	3
Nuclear_COV_BGSUB	0.93307	3
Nuclear_COV_BGSUB	0.672037	3
Nuclear_COV_BGSUB	0.673447	3
Nuclear_COV_BGSUB	0.647147	3
Nuclear_COV_BGSUB	0.589607	3
Nuclear_COV_BGSUB	0.725709	3
Nuclear_COV_BGSUB	1.02172	3
Nuclear_COV_BGSUB	0.674945	3
Nuclear_COV_BGSUB	0.626817	3
Nuclear_COV_BGSUB	0.623504	3
Nuclear_COV_BGSUB	0.697701	3
Nuclear_COV_BGSUB	0.540842	3
Nuclear_COV_BGSUB	0.687495	3
Nuclear_COV_BGSUB	0.778499	3
Nuclear_COV_BGSUB	0.529098	3
Nuclear_COV_BGSUB	0.640889	3
Nuclear_COV_BGSUB	0.518848	3
Nuclear_COV_BGSUB	0.576785	3
Nuclear_COV_BGSUB	0.715428	3
Nuclear_COV_BGSUB	0.545445	3
Nuclear_COV_BGSUB	0.546795	3
Nuclear_COV_BGSUB	0.615194	3
Nuclear_COV_BGSUB	0.767463	3
Nuclear_COV_BGSUB	0.711381	3
Nuclear_COV_BGSUB	0.616686	3
Nuclear_COV_BGSUB	0.882312	3
Nuclear_COV_BGSUB	0.515226	3
Nuclear_COV_BGSUB	0.531164	3
Nuclear_COV_BGSUB	0.528268	3
Nuclear_COV_BGSUB	0.687528	3
Nuclear_COV_BGSUB	0.567251	3
Nuclear_COV_BGSUB	0.545338	3
Nuclear_COV_BGSUB	0.942354	3
Nuclear_COV_BGSUB	0.596926	3
Nuclear_COV_BGSUB	0.735603	3
Nuclear_COV_BGSUB	0.712618	3
Nuclear_COV_BGSUB	0.511052	3
Nuclear_COV_BGSUB	0.506371	3
Nuclear_COV_BGSUB	0.52029	3
Nuclear_COV_BGSUB	0.745661	3
Nuclear_COV_BGSUB	0.663234	3
Nuclear_COV_BGSUB	1.10944	3
Nuclear_COV_BGSUB	0.700614	3
Nuclear_COV_BGSUB	0.808081	3
Nuclear_COV_BGSUB	0.551645	3
Nuclear_COV_BGSUB	0.870647	3
Nuclear_COV_BGSUB	0.597957	3
Nuclear_COV_BGSUB	0.609875	3
Nuclear_COV_BGSUB	0.733762	3
Nuclear_COV_BGSUB	0.544339	3
Nuclear_COV_BGSUB	0.724051	3
Nuclear_COV_BGSUB	0.542241	3
Nuclear_COV_BGSUB	0.555119	3
Nuclear_COV_BGSUB	0.59762	3
Nuclear_COV_BGSUB	0.637101	3
Nuclear_COV_BGSUB	0.787505	3
Nuclear_COV_BGSUB	0.620079	3
Nuclear_COV_BGSUB	1.039	3
Nuclear_COV_BGSUB	0.531477	3
Nuclear_COV_BGSUB	0.73454	3
Nuclear_COV_BGSUB	0.767902	3
Nuclear_COV_BGSUB	0.635919	3
Nuclear_COV_BGSUB	0.551415	3
Nuclear_COV_BGSUB	0.867454	3
Nuclear_COV_BGSUB	0.575167	3
Nuclear_COV_BGSUB	0.721827	3
Nuclear_COV_BGSUB	0.673463	3
Nuclear_COV_BGSUB	0.653553	3
Nuclear_COV_BGSUB	0.730852	3
Nuclear_COV_BGSUB	0.62867	3
Nuclear_COV_BGSUB	0.534096	3
Nuclear_COV_BGSUB	0.710558	3
Nuclear_COV_BGSUB	0.487631	3
Nuclear_COV_BGSUB	0.681233	3
Nuclear_COV_BGSUB	0.70088	3
Nuclear_COV_BGSUB	0.564768	3
Nuclear_COV_BGSUB	0.551299	3
Nuclear_COV_BGSUB	0.483893	3
Nuclear_COV_BGSUB	0.684437	3
Nuclear_COV_BGSUB	0.89488	3
Nuclear_COV_BGSUB	0.45519	3
Nuclear_COV_BGSUB	0.52643	3
Nuclear_COV_BGSUB	0.64048	3
Nuclear_COV_BGSUB	0.559677	3
Nuclear_COV_BGSUB	0.728284	3
Nuclear_COV_BGSUB	0.521436	3
Nuclear_COV_BGSUB	0.467225	3
Nuclear_COV_BGSUB	0.836396	3
Nuclear_COV_BGSUB	0.931447	3
Nuclear_COV_BGSUB	0.508985	3
Nuclear_COV_BGSUB	0.600214	3
Nuclear_COV_BGSUB	0.929489	3
Nuclear_COV_BGSUB	0.531138	3
Nuclear_COV_BGSUB	0.513343	3
Nuclear_COV_BGSUB	0.802992	3
Nuclear_COV_BGSUB	0.983193	3
Nuclear_COV_BGSUB	0.995789	3
Nuclear_COV_BGSUB	0.632664	3
Nuclear_COV_BGSUB	0.547098	3
Nuclear_COV_BGSUB	0.602216	3
Nuclear_COV_BGSUB	0.650537	3
Nuclear_COV_BGSUB	0.700233	3
Nuclear_COV_BGSUB	0.549253	3
Nuclear_COV_BGSUB	0.68298	3
Nuclear_COV_BGSUB	0.780518	3
Nuclear_COV_BGSUB	0.82343	3
Nuclear_COV_BGSUB	0.696347	3
Nuclear_COV_BGSUB	0.636089	3
Nuclear_COV_BGSUB	0.552584	3
Nuclear_COV_BGSUB	0.621665	3
Nuclear_COV_BGSUB	0.541005	3
Nuclear_COV_BGSUB	0.698809	3
Nuclear_COV_BGSUB	1.00609	3
Nuclear_COV_BGSUB	0.619031	3
Nuclear_COV_BGSUB	0.613699	3
Nuclear_COV_BGSUB	0.685674	3
Nuclear_COV_BGSUB	0.643427	3
Nuclear_COV_BGSUB	0.776615	3
Nuclear_COV_BGSUB	0.75301	3
Nuclear_COV_BGSUB	0.72874	3
Nuclear_COV_BGSUB	0.950262	3
Nuclear_COV_BGSUB	0.800764	3
Nuclear_COV_BGSUB	0.566268	3
Nuclear_COV_BGSUB	0.877176	3
Nuclear_COV_BGSUB	0.688293	3
Nuclear_COV_BGSUB	0.789913	3
Nuclear_COV_BGSUB	0.706358	3
Nuclear_COV_BGSUB	0.612508	3
Nuclear_COV_BGSUB	0.797444	3
Nuclear_COV_BGSUB	0.853393	3
Nuclear_COV_BGSUB	0.907344	3
Nuclear_COV_BGSUB	0.525469	3
Nuclear_COV_BGSUB	0.731525	3
Nuclear_COV_BGSUB	0.821311	3
Nuclear_COV_BGSUB	0.590112	3
Nuclear_COV_BGSUB	0.499129	3
Nuclear_COV_BGSUB	0.585844	3
Nuclear_COV_BGSUB	0.873425	3
Nuclear_COV_BGSUB	0.648154	3
Nuclear_COV_BGSUB	0.536734	3
Nuclear_COV_BGSUB	0.911655	3
Nuclear_COV_BGSUB	0.680536	3
Nuclear_COV_BGSUB	0.652426	3
Nuclear_COV_BGSUB	0.577928	3
Nuclear_COV_BGSUB	0.699201	3
Nuclear_COV_BGSUB	0.552174	3
Nuclear_COV_BGSUB	0.636729	3
Nuclear_COV_BGSUB	0.499769	3
Nuclear_COV_BGSUB	0.714233	3
Nuclear_COV_BGSUB	0.536877	3
Nuclear_COV_BGSUB	0.75206	3
Nuclear_COV_BGSUB	0.481587	3
Nuclear_COV_BGSUB	0.563811	3
Nuclear_COV_BGSUB	0.607485	3
Nuclear_COV_BGSUB	0.938496	3
Nuclear_COV_BGSUB	0.459807	3
Nuclear_COV_BGSUB	0.711379	3
Nuclear_COV_BGSUB	0.678005	3
Nuclear_COV_BGSUB	0.526813	3
Nuclear_COV_BGSUB	0.550792	3
Nuclear_COV_BGSUB	0.487367	3
Nuclear_COV_BGSUB	0.546767	3
Nuclear_COV_BGSUB	0.51925	3
Nuclear_COV_BGSUB	0.825664	3
Nuclear_COV_BGSUB	0.788136	3
Nuclear_COV_BGSUB	0.743704	3
Nuclear_COV_BGSUB	0.698646	3
Nuclear_COV_BGSUB	0.587301	3
Nuclear_COV_BGSUB	0.448102	3
Nuclear_COV_BGSUB	0.608594	3
Nuclear_COV_BGSUB	0.64487	3
Nuclear_COV_BGSUB	0.61187	3
Nuclear_COV_BGSUB	0.918112	3
Nuclear_COV_BGSUB	1.14306	3
Nuclear_COV_BGSUB	0.536116	3
Nuclear_COV_BGSUB	0.661918	3
Nuclear_COV_BGSUB	0.766248	3
Nuclear_COV_BGSUB	0.685157	3
Nuclear_COV_BGSUB	0.612473	3
Nuclear_COV_BGSUB	0.826755	3
Nuclear_COV_BGSUB	0.584026	3
Nuclear_COV_BGSUB	0.712111	3
Nuclear_COV_BGSUB	0.514398	3
Nuclear_COV_BGSUB	1.08524	3
Nuclear_COV_BGSUB	0.666367	3
Nuclear_COV_BGSUB	0.623472	3
Nuclear_COV_BGSUB	0.76992	3
Nuclear_COV_BGSUB	1.20502	3
Nuclear_COV_BGSUB	0.551576	3
Nuclear_COV_BGSUB	0.501686	3
Nuclear_COV_BGSUB	0.552266	3
Nuclear_COV_BGSUB	0.526405	3
Nuclear_COV_BGSUB	0.471066	3
Nuclear_COV_BGSUB	0.582309	3
Nuclear_COV_BGSUB	0.643953	3
Nuclear_COV_BGSUB	0.810114	3
Nuclear_COV_BGSUB	0.573222	3
Nuclear_COV_BGSUB	0.865103	3
Nuclear_COV_BGSUB	0.659833	3
Nuclear_COV_BGSUB	0.694789	3
Nuclear_COV_BGSUB	0.500508	3
Nuclear_COV_BGSUB	0.580916	3
Nuclear_COV_BGSUB	1.05	3
Nuclear_COV_BGSUB	0.648373	3
Nuclear_COV_BGSUB	0.648399	3
Nuclear_COV_BGSUB	0.510739	3
Nuclear_COV_BGSUB	0.538314	3
Nuclear_COV_BGSUB	0.60705	3
Nuclear_COV_BGSUB	0.454225	3
Nuclear_COV_BGSUB	0.63158	3
Nuclear_COV_BGSUB	0.603231	3
Nuclear_COV_BGSUB	0.417404	3
Nuclear_COV_BGSUB	0.665919	3
Nuclear_COV_BGSUB	0.67675	3
Nuclear_COV_BGSUB	0.432819	3
Nuclear_COV_BGSUB	0.685617	3
Nuclear_COV_BGSUB	0.544455	3
Nuclear_COV_BGSUB	0.460736	3
Nuclear_COV_BGSUB	0.564656	3
Nuclear_COV_BGSUB	0.577411	3
Nuclear_COV_BGSUB	0.659584	3
Nuclear_COV_BGSUB	0.519178	3
Nuclear_COV_BGSUB	0.502272	3
Nuclear_COV_BGSUB	0.769683	3
Nuclear_COV_BGSUB	0.897567	3
Nuclear_COV_BGSUB	0.547528	3
Nuclear_COV_BGSUB	0.572313	3
Nuclear_COV_BGSUB	0.526872	3
Nuclear_COV_BGSUB	0.565132	3
Nuclear_COV_BGSUB	0.567647	3
Nuclear_COV_BGSUB	0.606266	3
Nuclear_COV_BGSUB	0.505769	3
Nuclear_COV_BGSUB	0.581057	3
Nuclear_COV_BGSUB	0.579702	3
Nuclear_COV_BGSUB	0.559751	3
Nuclear_COV_BGSUB	0.565996	3
Nuclear_COV_BGSUB	0.537164	3
Nuclear_COV_BGSUB	0.667428	3
Nuclear_COV_BGSUB	0.78016	3
Nuclear_COV_BGSUB	0.502117	3
Nuclear_COV_BGSUB	0.919252	3
Nuclear_COV_BGSUB	0.474862	3
Nuclear_COV_BGSUB	0.801822	3
Nuclear_COV_BGSUB	0.488085	3
Nuclear_COV_BGSUB	0.572652	3
Nuclear_COV_BGSUB	0.718326	3
Nuclear_COV_BGSUB	0.602527	3
Nuclear_COV_BGSUB	0.478523	3
Nuclear_COV_BGSUB	0.658932	3
Nuclear_COV_BGSUB	0.471197	3
Nuclear_COV_BGSUB	0.528467	3
Nuclear_COV_BGSUB	0.809581	3
Nuclear_COV_BGSUB	0.743097	3
Nuclear_COV_BGSUB	0.682198	3
Nuclear_COV_BGSUB	0.658007	3
Nuclear_COV_BGSUB	0.575038	3
Nuclear_COV_BGSUB	0.694917	3
Nuclear_COV_BGSUB	0.51882	3
Nuclear_COV_BGSUB	0.640755	3
Nuclear_COV_BGSUB	0.581285	3
Nuclear_COV_BGSUB	0.895905	3
Nuclear_COV_BGSUB	0.733738	3
Nuclear_COV_BGSUB	0.464928	3
Nuclear_COV_BGSUB	0.607648	3
Nuclear_COV_BGSUB	0.550661	3
Nuclear_COV_BGSUB	0.70677	3
Nuclear_COV_BGSUB	0.902889	3
Nuclear_COV_BGSUB	0.813544	3
Nuclear_COV_BGSUB	0.879491	3
Nuclear_COV_BGSUB	0.850839	3
Nuclear_COV_BGSUB	0.51406	3
Nuclear_COV_BGSUB	0.597737	3
Nuclear_COV_BGSUB	0.470982	3
Nuclear_COV_BGSUB	0.63521	3
Nuclear_COV_BGSUB	0.537202	3
Nuclear_COV_BGSUB	1.03808	3
Nuclear_COV_BGSUB	0.686633	3
Nuclear_COV_BGSUB	0.517367	3
Nuclear_COV_BGSUB	0.546197	3
Nuclear_COV_BGSUB	0.629946	3
NC_Ratio_BGSUB	5.13815	4
NC_Ratio_BGSUB	5.54069	4
NC_Ratio_BGSUB	5.10739	4
NC_Ratio_BGSUB	5.58594	4
NC_Ratio_BGSUB	4.3711	4
NC_Ratio_BGSUB	6.16529	4
NC_Ratio_BGSUB	4.61661	4
NC_Ratio_BGSUB	9.33527	4
NC_Ratio_BGSUB	5.15173	4
NC_Ratio_BGSUB	3.20442	4
NC_Ratio_BGSUB	6.71585	4
NC_Ratio_BGSUB	9.96173	4
NC_Ratio_BGSUB	6.9026	4
NC_Ratio_BGSUB	3.92574	4
NC_Ratio_BGSUB	5.27417	4
NC_Ratio_BGSUB	6.24393	4
NC_Ratio_BGSUB	7.33552	4
NC_Ratio_BGSUB	3.98751	4
NC_Ratio_BGSUB	4.52992	4
NC_Ratio_BGSUB	9.49092	4
NC_Ratio_BGSUB	5.03696	4
NC_Ratio_BGSUB	4.72475	4
NC_Ratio_BGSUB	4.94293	4
NC_Ratio_BGSUB	10.2327	4
NC_Ratio_BGSUB	5.70096	4
NC_Ratio_BGSUB	10.5174	4
NC_Ratio_BGSUB	4.99945	4
NC_Ratio_BGSUB	6.81843	4
NC_Ratio_BGSUB	2.64821	4
NC_Ratio_BGSUB	11.6466	4
NC_Ratio_BGSUB	9.70128	4
NC_Ratio_BGSUB	5.04577	4
NC_Ratio_BGSUB	3.86835	4
NC_Ratio_BGSUB	5.14194	4
NC_Ratio_BGSUB	4.64162	4
NC_Ratio_BGSUB	10.7867	4
NC_Ratio_BGSUB	3.56411	4
NC_Ratio_BGSUB	8.61355	4
NC_Ratio_BGSUB	4.83686	4
NC_Ratio_BGSUB	5.98787	4
NC_Ratio_BGSUB	3.91758	4
NC_Ratio_BGSUB	3.44344	4
NC_Ratio_BGSUB	2.88264	4
NC_Ratio_BGSUB	4.06393	4
NC_Ratio_BGSUB	6.35563	4
NC_Ratio_BGSUB	4.61271	4
NC_Ratio_BGSUB	6.16485	4
NC_Ratio_BGSUB	9.17451	4
NC_Ratio_BGSUB	8.61985	4
NC_Ratio_BGSUB	7.00208	4
NC_Ratio_BGSUB	4.01177	4
NC_Ratio_BGSUB	3.04048	4
NC_Ratio_BGSUB	7.0754	4
NC_Ratio_BGSUB	4.73217	4
NC_Ratio_BGSUB	4.6075	4
NC_Ratio_BGSUB	5.57733	4
NC_Ratio_BGSUB	4.30768	4
NC_Ratio_BGSUB	5.4864	4
NC_Ratio_BGSUB	3.91284	4
NC_Ratio_BGSUB	5.55923	4
NC_Ratio_BGSUB	3.0484	4
NC_Ratio_BGSUB	4.06401	4
NC_Ratio_BGSUB	6.65804	4
NC_Ratio_BGSUB	3.58905	4
NC_Ratio_BGSUB	7.22865	4
NC_Ratio_BGSUB	6.28436	4
NC_Ratio_BGSUB	5.8592	4
NC_Ratio_BGSUB	6.62664	4
NC_Ratio_BGSUB	4.74773	4
NC_Ratio_BGSUB	5.81651	4
NC_Ratio_BGSUB	6.212	4
NC_Ratio_BGSUB	4.22913	4
NC_Ratio_BGSUB	7.0227	4
NC_Ratio_BGSUB	2.96464	4
NC_Ratio_BGSUB	4.8173	4
NC_Ratio_BGSUB	4.91692	4
NC_Ratio_BGSUB	6.49476	4
NC_Ratio_BGSUB	4.3872	4
NC_Ratio_BGSUB	6.28562	4
NC_Ratio_BGSUB	6.31246	4
NC_Ratio_BGSUB	7.59063	4
NC_Ratio_BGSUB	7.54761	4
NC_Ratio_BGSUB	8.24973	4
NC_Ratio_BGSUB	5.56751	4
NC_Ratio_BGSUB	3.24295	4
NC_Ratio_BGSUB	3.34777	4
NC_Ratio_BGSUB	3.17183	4
NC_Ratio_BGSUB	4.31042	4
NC_Ratio_BGSUB	5.92245	4
NC_Ratio_BGSUB	5.60166	4
NC_Ratio_BGSUB	3.60815	4
NC_Ratio_BGSUB	5.6217	4
NC_Ratio_BGSUB	5.42432	4
NC_Ratio_BGSUB	4.10702	4
NC_Ratio_BGSUB	7.38948	4
NC_Ratio_BGSUB	5.00056	4
NC_Ratio_BGSUB	7.28649	4
NC_Ratio_BGSUB	6.5084	4
NC_Ratio_BGSUB	7.0402	4
NC_Ratio_BGSUB	3.68514	4
NC_Ratio_BGSUB	7.81315	4
NC_Ratio_BGSUB	4.48065	4
NC_Ratio_BGSUB	4.72678	4
NC_Ratio_BGSUB	5.39267	4
NC_Ratio_BGSUB	6.21602	4
NC_Ratio_BGSUB	5.99444	4
NC_Ratio_BGSUB	6.41213	4
NC_Ratio_BGSUB	4.46862	4
NC_Ratio_BGSUB	6.9627	4
NC_Ratio_BGSUB	8.21994	4
NC_Ratio_BGSUB	5.55019	4
NC_Ratio_BGSUB	7.44607	4
NC_Ratio_BGSUB	7.34932	4
NC_Ratio_BGSUB	5.98601	4
NC_Ratio_BGSUB	7.86422	4
NC_Ratio_BGSUB	3.92003	4
NC_Ratio_BGSUB	7.46912	4
NC_Ratio_BGSUB	9.07334	4
NC_Ratio_BGSUB	6.00566	4
NC_Ratio_BGSUB	7.01904	4
NC_Ratio_BGSUB	3.85399	4
NC_Ratio_BGSUB	4.93973	4
NC_Ratio_BGSUB	5.36357	4
NC_Ratio_BGSUB	5.07679	4
NC_Ratio_BGSUB	4.83895	4
NC_Ratio_BGSUB	3.62308	4
NC_Ratio_BGSUB	6.93422	4
NC_Ratio_BGSUB	5.83599	4
NC_Ratio_BGSUB	6.50244	4
NC_Ratio_BGSUB	4.35722	4
NC_Ratio_BGSUB	5.39969	4
NC_Ratio_BGSUB	4.88897	4
NC_Ratio_BGSUB	4.71391	4
NC_Ratio_BGSUB	3.8121	4
NC_Ratio_BGSUB	4.54926	4
NC_Ratio_BGSUB	4.69924	4
NC_Ratio_BGSUB	2.93254	4
NC_Ratio_BGSUB	3.12646	4
NC_Ratio_BGSUB	3.13781	4
NC_Ratio_BGSUB	4.46794	4
NC_Ratio_BGSUB	3.70407	4
NC_Ratio_BGSUB	3.26432	4
NC_Ratio_BGSUB	6.81757	4
NC_Ratio_BGSUB	6.76906	4
NC_Ratio_BGSUB	4.20022	4
NC_Ratio_BGSUB	8.34985	4
NC_Ratio_BGSUB	7.35344	4
NC_Ratio_BGSUB	4.02725	4
NC_Ratio_BGSUB	8.40693	4
NC_Ratio_BGSUB	5.05568	4
NC_Ratio_BGSUB	4.08503	4
NC_Ratio_BGSUB	7.19186	4
NC_Ratio_BGSUB	3.24242	4
NC_Ratio_BGSUB	5.21134	4
NC_Ratio_BGSUB	3.96234	4
NC_Ratio_BGSUB	5.60615	4
NC_Ratio_BGSUB	6.57591	4
NC_Ratio_BGSUB	7.20992	4
NC_Ratio_BGSUB	6.7055	4
NC_Ratio_BGSUB	3.4721	4
NC_Ratio_BGSUB	6.58516	4
NC_Ratio_BGSUB	9.34428	4
NC_Ratio_BGSUB	3.86865	4
NC_Ratio_BGSUB	5.61125	4
NC_Ratio_BGSUB	5.64371	4
NC_Ratio_BGSUB	11.7322	4
NC_Ratio_BGSUB	3.66577	4
NC_Ratio_BGSUB	2.5912	4
NC_Ratio_BGSUB	8.77461	4
NC_Ratio_BGSUB	2.50144	4
NC_Ratio_BGSUB	10.7476	4
NC_Ratio_BGSUB	8.82405	4
NC_Ratio_BGSUB	2.6944	4
NC_Ratio_BGSUB	5.89796	4
NC_Ratio_BGSUB	8.73145	4
NC_Ratio_BGSUB	6.10592	4
NC_Ratio_BGSUB	9.08662	4
NC_Ratio_BGSUB	6.26012	4
NC_Ratio_BGSUB	5.00339	4
NC_Ratio_BGSUB	6.18731	4
NC_Ratio_BGSUB	7.59956	4
NC_Ratio_BGSUB	5.01933	4
NC_Ratio_BGSUB	6.62009	4
NC_Ratio_BGSUB	5.48111	4
NC_Ratio_BGSUB	6.4226	4
NC_Ratio_BGSUB	4.69838	4
NC_Ratio_BGSUB	4.22099	4
NC_Ratio_BGSUB	7.37493	4
NC_Ratio_BGSUB	6.30919	4
NC_Ratio_BGSUB	4.99262	4
NC_Ratio_BGSUB	9.11698	4
NC_Ratio_BGSUB	8.0174	4
NC_Ratio_BGSUB	5.57563	4
NC_Ratio_BGSUB	2.51941	4
NC_Ratio_BGSUB	6.09608	4
NC_Ratio_BGSUB	4.98553	4
NC_Ratio_BGSUB	6.39782	4
NC_Ratio_BGSUB	10.8075	4
NC_Ratio_BGSUB	6.61219	4
NC_Ratio_BGSUB	4.82043	4
NC_Ratio_BGSUB	5.80559	4
NC_Ratio_BGSUB	5.39427	4
NC_Ratio_BGSUB	5.33047	4
NC_Ratio_BGSUB	6.3931	4
NC_Ratio_BGSUB	1.82491	4
NC_Ratio_BGSUB	5.50567	4
NC_Ratio_BGSUB	7.17072	4
NC_Ratio_BGSUB	6.82673	4
NC_Ratio_BGSUB	8.43859	4
NC_Ratio_BGSUB	8.65287	4
NC_Ratio_BGSUB	4.25194	4
NC_Ratio_BGSUB	4.61545	4
NC_Ratio_BGSUB	3.77799	4
NC_Ratio_BGSUB	5.73059	4
NC_Ratio_BGSUB	6.49241	4
NC_Ratio_BGSUB	6.51926	4
NC_Ratio_BGSUB	6.29933	4
NC_Ratio_BGSUB	7.16657	4
NC_Ratio_BGSUB	7.84707	4
NC_Ratio_BGSUB	3.48079	4
NC_Ratio_BGSUB	4.76012	4
NC_Ratio_BGSUB	8.31868	4
NC_Ratio_BGSUB	5.08061	4
NC_Ratio_BGSUB	5.64492	4
NC_Ratio_BGSUB	6.93081	4
NC_Ratio_BGSUB	5.27029	4
NC_Ratio_BGSUB	6.9062	4
NC_Ratio_BGSUB	5.0144	4
NC_Ratio_BGSUB	5.86533	4
NC_Ratio_BGSUB	3.68201	4
NC_Ratio_BGSUB	6.13882	4
NC_Ratio_BGSUB	4.31077	4
NC_Ratio_BGSUB	4.47358	4
NC_Ratio_BGSUB	6.26445	4
NC_Ratio_BGSUB	9.27639	4
NC_Ratio_BGSUB	4.57722	4
NC_Ratio_BGSUB	8.65997	4
NC_Ratio_BGSUB	4.38098	4
NC_Ratio_BGSUB	4.52969	4
NC_Ratio_BGSUB	5.37113	4
NC_Ratio_BGSUB	4.85993	4
NC_Ratio_BGSUB	5.22152	4
NC_Ratio_BGSUB	4.98308	4
NC_Ratio_BGSUB	1.28355	4
NC_Ratio_BGSUB	6.1145	4
NC_Ratio_BGSUB	2.59743	4
NC_Ratio_BGSUB	4.80955	4
NC_Ratio_BGSUB	5.88768	4
NC_Ratio_BGSUB	5.46916	4
NC_Ratio_BGSUB	4.33775	4
NC_Ratio_BGSUB	3.94699	4
NC_Ratio_BGSUB	4.41361	4
NC_Ratio_BGSUB	3.30651	4
NC_Ratio_BGSUB	3.27746	4
NC_Ratio_BGSUB	2.29724	4
NC_Ratio_BGSUB	2.4015	4
NC_Ratio_BGSUB	4.04859	4
NC_Ratio_BGSUB	2.38686	4
NC_Ratio_BGSUB	5.55116	4
NC_Ratio_BGSUB	4.0161	4
NC_Ratio_BGSUB	8.19038	4
NC_Ratio_BGSUB	2.9401	4
NC_Ratio_BGSUB	3.95678	4
NC_Ratio_BGSUB	5.21187	4
NC_Ratio_BGSUB	4.31304	4
NC_Ratio_BGSUB	2.72766	4
NC_Ratio_BGSUB	4.55891	4
NC_Ratio_BGSUB	4.14391	4
NC_Ratio_BGSUB	2.73726	4
NC_Ratio_BGSUB	3.09586	4
NC_Ratio_BGSUB	2.7608	4
NC_Ratio_BGSUB	1.34636	4
NC_Ratio_BGSUB	5.64799	4
NC_Ratio_BGSUB	3.40706	4
NC_Ratio_BGSUB	3.25509	4
NC_Ratio_BGSUB	6.51647	4
NC_Ratio_BGSUB	4.48524	4
NC_Ratio_BGSUB	3.01853	4
NC_Ratio_BGSUB	3.31458	4
NC_Ratio_BGSUB	5.79064	4
NC_Ratio_BGSUB	4.3682	4
NC_Ratio_BGSUB	3.6915	4
NC_Ratio_BGSUB	4.2388	4
NC_Ratio_BGSUB	8.11301	4
NC_Ratio_BGSUB	3.21029	4
NC_Ratio_BGSUB	4.62744	4
NC_Ratio_BGSUB	3.46497	4
NC_Ratio_BGSUB	3.48845	4
NC_Ratio_BGSUB	4.72215	4
NC_Ratio_BGSUB	3.50017	4
NC_Ratio_BGSUB	5.56438	4
NC_Ratio_BGSUB	2.79307	4
NC_Ratio_BGSUB	4.47094	4
NC_Ratio_BGSUB	3.36934	4
NC_Ratio_BGSUB	4.45155	4
NC_Ratio_BGSUB	3.72617	4
NC_Ratio_BGSUB	3.15556	4
NC_Ratio_BGSUB	4.73292	4
NC_Ratio_BGSUB	4.73363	4
NC_Ratio_BGSUB	4.07823	4
NC_Ratio_BGSUB	4.43963	4
NC_Ratio_BGSUB	3.95986	4
NC_Ratio_BGSUB	5.02174	4
NC_Ratio_BGSUB	5.69712	4
NC_Ratio_BGSUB	2.94464	4
NC_Ratio_BGSUB	3.93207	4
NC_Ratio_BGSUB	4.76647	4
NC_Ratio_BGSUB	5.62149	4
NC_Ratio_BGSUB	8.76241	4
NC_Ratio_BGSUB	7.55159	4
NC_Ratio_BGSUB	8.62872	4
NC_Ratio_BGSUB	5.34491	4
NC_Ratio_BGSUB	3.73818	4
NC_Ratio_BGSUB	6.23725	4
NC_Ratio_BGSUB	5.81344	4
NC_Ratio_BGSUB	4.084	4
NC_Ratio_BGSUB	9.24525	4
NC_Ratio_BGSUB	3.84369	4
NC_Ratio_BGSUB	6.05653	4
NC_Ratio_BGSUB	2.48286	4
NC_Ratio_BGSUB	3.32083	4
NC_Ratio_BGSUB	4.31582	4
NC_Ratio_BGSUB	5.22331	4
NC_Ratio_BGSUB	4.394	4
NC_Ratio_BGSUB	5.17405	4
NC_Ratio_BGSUB	4.99992	4
NC_Ratio_BGSUB	5.13711	4
NC_Ratio_BGSUB	3.90905	4
NC_Ratio_BGSUB	2.92074	4
NC_Ratio_BGSUB	3.65258	4
NC_Ratio_BGSUB	3.69554	4
NC_Ratio_BGSUB	3.83206	4
NC_Ratio_BGSUB	3.72209	4
NC_Ratio_BGSUB	4.41403	4
NC_Ratio_BGSUB	2.36838	4
NC_Ratio_BGSUB	4.3692	4
NC_Ratio_BGSUB	3.37228	4
NC_Ratio_BGSUB	3.91073	4
NC_Ratio_BGSUB	3.8342	4
NC_Ratio_BGSUB	4.68951	4
NC_Ratio_BGSUB	4.24893	4
NC_Ratio_BGSUB	3.47556	4
NC_Ratio_BGSUB	7.42421	4
NC_Ratio_BGSUB	2.97406	4
NC_Ratio_BGSUB	4.61958	4
NC_Ratio_BGSUB	4.13444	4
NC_Ratio_BGSUB	3.4567	4
NC_Ratio_BGSUB	5.81786	4
NC_Ratio_BGSUB	2.54483	4
NC_Ratio_BGSUB	4.07281	4
NC_Ratio_BGSUB	3.25606	4
NC_Ratio_BGSUB	6.835	4
NC_Ratio_BGSUB	7.04377	4
NC_Ratio_BGSUB	4.40559	4
NC_Ratio_BGSUB	5.08479	4
NC_Ratio_BGSUB	4.12842	4
NC_Ratio_BGSUB	2.77624	4
NC_Ratio_BGSUB	5.30767	4
NC_Ratio_BGSUB	4.49445	4
NC_Ratio_BGSUB	6.9951	4
NC_Ratio_BGSUB	5.63744	4
NC_Ratio_BGSUB	5.07981	4
NC_Ratio_BGSUB	4.73434	4
NC_Ratio_BGSUB	5.1477	4
NC_Ratio_BGSUB	3.4344	4
NC_Ratio_BGSUB	5.90347	4
NC_Ratio_BGSUB	2.55086	4
NC_Ratio_BGSUB	4.47541	4
NC_Ratio_BGSUB	3.35159	4
NC_Ratio_BGSUB	3.07519	4
NC_Ratio_BGSUB	3.71891	4
NC_Ratio_BGSUB	3.32712	4
NC_Ratio_BGSUB	3.83495	4
NC_Ratio_BGSUB	2.69882	4
NC_Ratio_BGSUB	3.18749	4
NC_Ratio_BGSUB	2.87997	4
NC_Ratio_BGSUB	3.60001	4
NC_Ratio_BGSUB	3.85925	4
NC_Ratio_BGSUB	2.83362	4
NC_Ratio_BGSUB	2.61496	4
NC_Ratio_BGSUB	4.72353	4
NC_Ratio_BGSUB	4.54117	4
NC_Ratio_BGSUB	5.75451	4
NC_Ratio_BGSUB	3.0532	4
NC_Ratio_BGSUB	4.30049	4
NC_Ratio_BGSUB	4.20085	4
NC_Ratio_BGSUB	4.19023	4
NC_Ratio_BGSUB	4.8442	4
NC_Ratio_BGSUB	7.21658	4
NC_Ratio_BGSUB	5.70806	4
NC_Ratio_BGSUB	2.48551	4
NC_Ratio_BGSUB	5.05491	4
NC_Ratio_BGSUB	4.6404	4
NC_Ratio_BGSUB	1.91957	4
NC_Ratio_BGSUB	5.96851	4
NC_Ratio_BGSUB	4.06862	4
NC_Ratio_BGSUB	6.13155	4
NC_Ratio_BGSUB	3.64295	4
NC_Ratio_BGSUB	2.43854	4
NC_Ratio_BGSUB	2.62509	4
NC_Ratio_BGSUB	3.09557	4
NC_Ratio_BGSUB	3.17967	4
Nuclear_COV_BGSUB	0.606836	4
Nuclear_COV_BGSUB	0.893543	4
Nuclear_COV_BGSUB	0.702357	4
Nuclear_COV_BGSUB	0.813681	4
Nuclear_COV_BGSUB	0.910104	4
[truncated: 19,297 more rows]
