# Supplementary material for: Recent evolution of a TET-controlled and DPPA3/STELLA-driven pathway of passive DNA demethylation in mammals
Source: Nat Commun. 2020 Nov 24;11:5972. doi: 10.1038/s41467-020-19603-1 (PMC7686362; doi:10.1038/s41467-020-19603-1)
Supplement: Supplementary file 11 — Source Data [file 41467_2020_19603_MOESM11_ESM.zip › Supplementary_Figure_6.xlsx]

## Sheet: Supplementary_Figure_6b_c
Related to Supplementary Figure 6b and c
ImageNumber	ObjectNumber	Background	Dppa3_Expression	Nuclear_GFP	Standard_Deviation_Nuclear_GFP	Cytoplasm_GFP	Standard_Deviation_CYTO_GFP	NC_Ratio	Nuclear_CV
1	1	U1GFP_D3KO_C6	D3KO	0.00307448	0.00276587	0.00100495	0.000997048	3.05933	0.899623
1	2	U1GFP_D3KO_C6	D3KO	0.00166985	0.00129136	0.000744799	0.000885187	2.24201	0.773341
1	3	U1GFP_D3KO_C6	D3KO	0.00741001	0.00355899	0.00103837	0.000963857	7.13618	0.480294
1	4	U1GFP_D3KO_C6	D3KO	0.00343397	0.00266596	0.00133229	0.00105101	2.5775	0.776349
1	5	U1GFP_D3KO_C6	D3KO	0.00204147	0.00159564	0.00142002	0.00124559	1.43763	0.781613
1	6	U1GFP_D3KO_C6	D3KO	0.00328247	0.00175204	0.00139544	0.00103353	2.35229	0.533757
1	7	U1GFP_D3KO_C6	D3KO	0.00187006	0.00117862	0.00138824	0.00102671	1.34706	0.630257
1	8	U1GFP_D3KO_C6	D3KO	0.00151469	0.00107696	0.0013376	0.00102706	1.13239	0.711008
1	9	U1GFP_D3KO_C6	D3KO	0.00758453	0.00370131	0.0014706	0.00107245	5.15745	0.488007
1	10	U1GFP_D3KO_C6	D3KO	0.0039185	0.00231251	0.00114033	0.000960639	3.43629	0.590151
1	11	U1GFP_D3KO_C6	D3KO	0.00192548	0.00197987	0.00122306	0.000993892	1.57432	1.02825
1	12	U1GFP_D3KO_C6	D3KO	0.00481241	0.00320612	0.00103456	0.000969039	4.65165	0.666219
1	13	U1GFP_D3KO_C6	D3KO	0.00503124	0.00339334	0.00101534	0.000920329	4.95525	0.674454
2	14	U1GFP_D3KO_C6	D3KO	0.00153759	0.00117567	0.000908233	0.000922407	1.69294	0.764617
2	15	U1GFP_D3KO_C6	D3KO	0.00173728	0.00127222	0.00130704	0.00100495	1.32917	0.732306
2	16	U1GFP_D3KO_C6	D3KO	0.00204966	0.00140895	0.00187	0.00134821	1.09607	0.68741
3	17	U1GFP_D3KO_C6	D3KO	0.00254029	0.00310245	0.000272164	0.000710753	9.3337	1.22129
3	18	U1GFP_D3KO_C6	D3KO	0.00171903	0.0012551	0.00125022	0.000977567	1.37498	0.73012
3	19	U1GFP_D3KO_C6	D3KO	0.00186856	0.0013155	0.00133965	0.00104671	1.39482	0.704015
3	20	U1GFP_D3KO_C6	D3KO	0.00310072	0.0030235	0.000594585	0.000843453	5.21493	0.975096
3	21	U1GFP_D3KO_C6	D3KO	0.00156537	0.00124083	0.000768016	0.000909234	2.0382	0.792674
3	22	U1GFP_D3KO_C6	D3KO	0.00260837	0.00232366	0.00108038	0.000953139	2.41432	0.890848
3	23	U1GFP_D3KO_C6	D3KO	0.00213564	0.0017158	0.000905618	0.000918866	2.35821	0.803414
3	24	U1GFP_D3KO_C6	D3KO	0.00227703	0.00214415	0.000865028	0.000911122	2.63232	0.941646
3	25	U1GFP_D3KO_C6	D3KO	0.00361327	0.00266754	0.000750435	0.000876406	4.8149	0.738261
4	26	U1GFP_D3KO_C6	D3KO	0.00158328	0.00122078	0.00112517	0.000956151	1.40715	0.771042
4	27	U1GFP_D3KO_C6	D3KO	0.00192847	0.00127767	0.00123553	0.00101077	1.56084	0.662529
4	28	U1GFP_D3KO_C6	D3KO	0.00223567	0.00207246	0.00169248	0.00136447	1.32094	0.926998
5	29	U1GFP_D3KO_C6	D3KO	0.00324318	0.00351907	0.000875009	0.000866517	3.70646	1.08507
5	30	U1GFP_D3KO_C6	D3KO	0.00159454	0.00105473	0.00155217	0.00102799	1.0273	0.661464
5	31	U1GFP_D3KO_C6	D3KO	0.00180875	0.00128928	0.000984627	0.000928036	1.83699	0.712804
6	32	U1GFP_D3KO_C6	D3KO	0.0033153	0.00303798	0.00113849	0.000964684	2.91201	0.916351
6	33	U1GFP_D3KO_C6	D3KO	0.00481766	0.00267898	0.0014257	0.000980186	3.37916	0.556073
6	34	U1GFP_D3KO_C6	D3KO	0.00291395	0.00201625	0.00121623	0.000993167	2.39588	0.691933
6	35	U1GFP_D3KO_C6	D3KO	0.0038279	0.00281127	0.00155136	0.00108582	2.46744	0.734417
6	36	U1GFP_D3KO_C6	D3KO	0.00178219	0.00114335	0.00156286	0.00106165	1.14034	0.641543
6	37	U1GFP_D3KO_C6	D3KO	0.00275951	0.00217617	0.00148243	0.00107507	1.86148	0.788608
6	38	U1GFP_D3KO_C6	D3KO	0.00405755	0.00312605	0.00183951	0.00108686	2.20577	0.770428
6	39	U1GFP_D3KO_C6	D3KO	0.0016211	0.0012123	0.00130729	0.00100935	1.24004	0.747827
6	40	U1GFP_D3KO_C6	D3KO	0.00173641	0.00110262	0.00147976	0.00100707	1.17344	0.634999
6	41	U1GFP_D3KO_C6	D3KO	0.00194298	0.00129842	0.00118893	0.000980194	1.63423	0.668259
6	42	U1GFP_D3KO_C6	D3KO	0.00163187	0.00106592	0.00154085	0.00105145	1.05907	0.653191
6	43	U1GFP_D3KO_C6	D3KO	0.00158419	0.0010428	0.00162446	0.00104829	0.97521	0.658257
6	44	U1GFP_D3KO_C6	D3KO	0.00161841	0.00111126	0.0013542	0.00098756	1.19511	0.686632
6	45	U1GFP_D3KO_C6	D3KO	0.00156972	0.00113399	0.00100418	0.000944047	1.56319	0.722415
6	46	U1GFP_D3KO_C6	D3KO	0.0024992	0.00257611	0.00137499	0.00100154	1.8176	1.03078
6	47	U1GFP_D3KO_C6	D3KO	0.00361442	0.00178055	0.00130036	0.00104019	2.77956	0.492625
6	48	U1GFP_D3KO_C6	D3KO	0.00179547	0.0015786	0.000938281	0.000889675	1.91357	0.879213
6	49	U1GFP_D3KO_C6	D3KO	0.00290173	0.00152773	0.00105665	0.000917563	2.74615	0.526489
7	50	U1GFP_D3KO_C6	D3KO	0.00244015	0.00152817	0.000405072	0.000766645	6.024	0.626261
7	51	U1GFP_D3KO_C6	D3KO	0.00348514	0.00432306	0.000553737	0.000790243	6.29386	1.24043
7	52	U1GFP_D3KO_C6	D3KO	0.00575848	0.00588728	0.00117928	0.000941533	4.88304	1.02237
7	53	U1GFP_D3KO_C6	D3KO	0.00211162	0.00191106	0.000843152	0.000876397	2.50443	0.905022
7	54	U1GFP_D3KO_C6	D3KO	0.00217612	0.00121955	0.00150834	0.00102778	1.44273	0.560421
7	55	U1GFP_D3KO_C6	D3KO	0.0025668	0.00157941	0.000997109	0.001002	2.57424	0.615321
7	56	U1GFP_D3KO_C6	D3KO	0.00227889	0.00141716	0.00125686	0.000936573	1.81317	0.621863
7	57	U1GFP_D3KO_C6	D3KO	0.00180923	0.00111428	0.00142511	0.00101649	1.26954	0.615889
7	58	U1GFP_D3KO_C6	D3KO	0.00219365	0.00123229	0.00152103	0.00100661	1.44222	0.561751
7	59	U1GFP_D3KO_C6	D3KO	0.00256859	0.00231096	0.000987369	0.000908904	2.60145	0.899697
7	60	U1GFP_D3KO_C6	D3KO	0.00279605	0.00150928	0.00146112	0.000993383	1.91363	0.539791
7	61	U1GFP_D3KO_C6	D3KO	0.00187894	0.00183851	0.000750783	0.00103766	2.50265	0.978478
7	62	U1GFP_D3KO_C6	D3KO	0.00211637	0.00129291	0.00118925	0.000970541	1.77959	0.610911
7	63	U1GFP_D3KO_C6	D3KO	0.00188691	0.00119629	0.00122591	0.000969059	1.53919	0.633992
7	64	U1GFP_D3KO_C6	D3KO	0.00151309	0.00106665	0.000989022	0.00090967	1.52988	0.704948
7	65	U1GFP_D3KO_C6	D3KO	0.00290689	0.00249304	0.00121888	0.00109779	2.38489	0.85763
8	66	U1GFP_D3KO_C6	D3KO	0.0028421	0.00260817	0.00091847	0.000915792	3.09439	0.917692
8	67	U1GFP_D3KO_C6	D3KO	0.00430096	0.0024321	0.00112441	0.000927069	3.82508	0.565478
8	68	U1GFP_D3KO_C6	D3KO	0.0024247	0.00182922	0.000893359	0.000907564	2.71414	0.754411
8	69	U1GFP_D3KO_C6	D3KO	0.00342468	0.00261283	0.0012572	0.00104196	2.72406	0.76294
8	70	U1GFP_D3KO_C6	D3KO	0.00151286	0.00108226	0.00135885	0.00106761	1.11334	0.715378
8	71	U1GFP_D3KO_C6	D3KO	0.00155656	0.00104642	0.00143887	0.00103282	1.08179	0.672268
8	72	U1GFP_D3KO_C6	D3KO	0.00251882	0.00201528	0.00140121	0.00140496	1.79761	0.80009
8	73	U1GFP_D3KO_C6	D3KO	0.00388505	0.00312529	0.00160499	0.00105851	2.4206	0.80444
8	74	U1GFP_D3KO_C6	D3KO	0.00173093	0.00111299	0.00147407	0.00101654	1.17425	0.643004
8	75	U1GFP_D3KO_C6	D3KO	0.00178508	0.0012408	0.00096399	0.000921808	1.85177	0.695095
8	76	U1GFP_D3KO_C6	D3KO	0.00152519	0.00101839	0.00148078	0.000966866	1.02999	0.667714
8	77	U1GFP_D3KO_C6	D3KO	0.00160309	0.00103844	0.00165158	0.00109486	0.97064	0.647772
8	78	U1GFP_D3KO_C6	D3KO	0.00154262	0.00106397	0.00127742	0.000972304	1.20761	0.689716
8	79	U1GFP_D3KO_C6	D3KO	0.00383166	0.00190022	0.00204641	0.00127034	1.87238	0.495927
8	80	U1GFP_D3KO_C6	D3KO	0.00262452	0.00260864	0.00139209	0.00097805	1.88531	0.993948
8	81	U1GFP_D3KO_C6	D3KO	0.00217728	0.0014697	0.00153872	0.00105299	1.41499	0.675015
8	82	U1GFP_D3KO_C6	D3KO	0.00349899	0.00173704	0.00117837	0.0009745	2.96935	0.496439
8	83	U1GFP_D3KO_C6	D3KO	0.00295602	0.00183323	0.00103308	0.00107279	2.86138	0.620168
8	84	U1GFP_D3KO_C6	D3KO	0.00176823	0.00144237	0.000999481	0.000923443	1.76915	0.815714
8	85	U1GFP_D3KO_C6	D3KO	0.00158692	0.00114799	0.00110261	0.00103562	1.43924	0.723408
8	86	U1GFP_D3KO_C6	D3KO	0.00316505	0.00164642	0.00109438	0.000946863	2.89208	0.520189
8	87	U1GFP_D3KO_C6	D3KO	0.00155869	0.0011881	0.000832125	0.000872107	1.87315	0.762238
9	88	U1GFP_D3KO_C6	D3KO	0.00332181	0.00229685	0.000779645	0.00142805	4.26067	0.691446
9	89	U1GFP_D3KO_C6	D3KO	0.00443057	0.00353798	0.00097087	0.000871393	4.5635	0.798538
9	90	U1GFP_D3KO_C6	D3KO	0.00304373	0.00190181	0.00167934	0.00108021	1.81246	0.624828
9	91	U1GFP_D3KO_C6	D3KO	0.00463172	0.0030793	0.00157018	0.0010314	2.94981	0.664829
9	92	U1GFP_D3KO_C6	D3KO	0.0061649	0.00360751	0.00133131	0.0010199	4.63072	0.585169
10	93	U1GFP_D3KO_C6	D3KO	0.00555195	0.0032049	0.00106254	0.000897036	5.22515	0.577256
11	94	U1GFP_D3KO_C6	D3KO	0.00196425	0.00133205	0.00112325	0.000944644	1.74872	0.678145
11	95	U1GFP_D3KO_C6	D3KO	0.00195969	0.00114302	0.00148331	0.000949154	1.32116	0.583264
11	96	U1GFP_D3KO_C6	D3KO	0.0020402	0.00183075	0.0010546	0.000908794	1.93457	0.897339
11	97	U1GFP_D3KO_C6	D3KO	0.00175151	0.00109465	0.00148875	0.000991405	1.17649	0.624975
11	98	U1GFP_D3KO_C6	D3KO	0.0015376	0.000998257	0.00151631	0.00100871	1.01404	0.649231
11	99	U1GFP_D3KO_C6	D3KO	0.00165178	0.00103533	0.00155876	0.000996913	1.05967	0.626798
11	100	U1GFP_D3KO_C6	D3KO	0.00196781	0.00124255	0.00097992	0.000864727	2.00813	0.631438
11	101	U1GFP_D3KO_C6	D3KO	0.00483682	0.00239018	0.00110888	0.000976934	4.36189	0.494163
11	102	U1GFP_D3KO_C6	D3KO	0.00197167	0.00131342	0.00135145	0.0010036	1.45893	0.666143
11	103	U1GFP_D3KO_C6	D3KO	0.00160189	0.00107721	0.00121946	0.000929949	1.31361	0.672464
11	104	U1GFP_D3KO_C6	D3KO	0.00614404	0.00314511	0.00109045	0.000966762	5.6344	0.511897
11	105	U1GFP_D3KO_C6	D3KO	0.00225565	0.00135428	0.00113624	0.000953211	1.9852	0.600393
11	106	U1GFP_D3KO_C6	D3KO	0.00214739	0.00132037	0.00078278	0.000831733	2.74329	0.614873
12	107	U1GFP_D3KO_C6	D3KO	0.0019364	0.00141493	0.00107739	0.000953943	1.79731	0.730697
12	108	U1GFP_D3KO_C6	D3KO	0.00215439	0.0014541	0.00139245	0.00118237	1.54719	0.674948
12	109	U1GFP_D3KO_C6	D3KO	0.00152253	0.00103645	0.00136566	0.00100407	1.11487	0.680744
12	110	U1GFP_D3KO_C6	D3KO	0.00248103	0.00148122	0.000706045	0.000782647	3.51398	0.597018
12	111	U1GFP_D3KO_C6	D3KO	0.00159842	0.00103511	0.00157122	0.000990425	1.01731	0.647584
12	112	U1GFP_D3KO_C6	D3KO	0.00164209	0.00106621	0.00159843	0.00113371	1.02731	0.6493
12	113	U1GFP_D3KO_C6	D3KO	0.0046136	0.00259084	0.00184063	0.00113098	2.50653	0.561567
12	114	U1GFP_D3KO_C6	D3KO	0.00252329	0.00152779	0.000797072	0.000834551	3.1657	0.605473
12	115	U1GFP_D3KO_C6	D3KO	0.00169791	0.00129695	0.00104308	0.000916834	1.62778	0.763851
12	116	U1GFP_D3KO_C6	D3KO	0.00435328	0.00247556	0.00144571	0.00107334	3.01117	0.568665
12	117	U1GFP_D3KO_C6	D3KO	0.0020118	0.00153864	0.000856515	0.000833503	2.34882	0.764811
12	118	U1GFP_D3KO_C6	D3KO	0.00193069	0.00136143	0.00103049	0.000926912	1.87355	0.705152
12	119	U1GFP_D3KO_C6	D3KO	0.00426886	0.00224101	0.00133274	0.00101598	3.20306	0.524968
12	120	U1GFP_D3KO_C6	D3KO	0.00505554	0.00345264	0.00106852	0.000919491	4.73135	0.682942
13	121	U1GFP_D3KO_C6	D3KO	0.00188651	0.00159706	0.00116526	0.000930539	1.61896	0.846569
13	122	U1GFP_D3KO_C6	D3KO	0.00184844	0.00115428	0.00118139	0.00091965	1.56464	0.624463
13	123	U1GFP_D3KO_C6	D3KO	0.00234372	0.00138858	0.00105394	0.000900946	2.22376	0.59247
13	124	U1GFP_D3KO_C6	D3KO	0.00277401	0.00183559	0.000918187	0.000824348	3.02118	0.661709
1	1	U1GFP_D3KO_C6	pSB_D3_CT	0.00170937	0.00125276	0.000531726	0.000833161	3.21476	0.73288
1	2	U1GFP_D3KO_C6	pSB_D3_CT	0.00169561	0.00135286	0.000400836	0.000799823	4.23019	0.797862
1	3	U1GFP_D3KO_C6	pSB_D3_CT	0.00196406	0.00132005	0.000814174	0.000933094	2.41234	0.672102
1	4	U1GFP_D3KO_C6	pSB_D3_CT	0.00239765	0.00136966	0.00189385	0.0013522	1.26602	0.571253
1	5	U1GFP_D3KO_C6	pSB_D3_CT	0.00935198	0.00585246	0.00188531	0.00201044	4.96043	0.625799
1	6	U1GFP_D3KO_C6	pSB_D3_CT	0.00554638	0.00282919	0.00168761	0.00112122	3.28654	0.510097
1	7	U1GFP_D3KO_C6	pSB_D3_CT	0.00321004	0.00167661	0.0014767	0.00109721	2.1738	0.522303
1	8	U1GFP_D3KO_C6	pSB_D3_CT	0.0025821	0.00147931	0.00107816	0.0009573	2.39492	0.572908
1	9	U1GFP_D3KO_C6	pSB_D3_CT	0.00405219	0.00231774	0.00119664	0.00103884	3.38631	0.571973
2	10	U1GFP_D3KO_C6	pSB_D3_CT	0.00219593	0.00131416	0.0007697	0.000892039	2.85297	0.598455
2	11	U1GFP_D3KO_C6	pSB_D3_CT	0.00258924	0.00141948	0.0010134	0.000992512	2.555	0.548225
2	12	U1GFP_D3KO_C6	pSB_D3_CT	0.00158018	0.00129473	0.000800008	0.000931965	1.97521	0.819354
2	13	U1GFP_D3KO_C6	pSB_D3_CT	0.00266984	0.00146802	0.0012702	0.00106958	2.10191	0.549851
2	14	U1GFP_D3KO_C6	pSB_D3_CT	0.00152808	0.00114384	0.000720826	0.000891191	2.11991	0.748543
2	15	U1GFP_D3KO_C6	pSB_D3_CT	0.00467341	0.00226555	0.00107022	0.00095996	4.36679	0.484774
2	16	U1GFP_D3KO_C6	pSB_D3_CT	0.003806	0.00164901	0.00184941	0.00115838	2.05795	0.433267
2	17	U1GFP_D3KO_C6	pSB_D3_CT	0.0046465	0.00218758	0.00143084	0.00104572	3.2474	0.470802
2	18	U1GFP_D3KO_C6	pSB_D3_CT	0.00390542	0.00191458	0.00161158	0.00111151	2.42335	0.490236
2	19	U1GFP_D3KO_C6	pSB_D3_CT	0.00172925	0.00118252	0.000966034	0.00098877	1.79005	0.683836
2	20	U1GFP_D3KO_C6	pSB_D3_CT	0.00430019	0.00207382	0.00118906	0.00102417	3.61646	0.482263
2	21	U1GFP_D3KO_C6	pSB_D3_CT	0.00228104	0.00134681	0.00135413	0.00129397	1.6845	0.590438
2	22	U1GFP_D3KO_C6	pSB_D3_CT	0.00331724	0.00177637	0.000922112	0.000955062	3.59744	0.535496
2	23	U1GFP_D3KO_C6	pSB_D3_CT	0.00248548	0.00146029	0.000467909	0.000797747	5.31189	0.587529
3	24	U1GFP_D3KO_C6	pSB_D3_CT	0.00232942	0.00137622	0.00112168	0.00108874	2.07673	0.590799
3	25	U1GFP_D3KO_C6	pSB_D3_CT	0.00364148	0.00181218	0.0011948	0.00103258	3.04777	0.497651
3	26	U1GFP_D3KO_C6	pSB_D3_CT	0.00220108	0.00151009	0.00118905	0.00110659	1.85111	0.68607
3	27	U1GFP_D3KO_C6	pSB_D3_CT	0.00256867	0.00170155	0.00095552	0.000962466	2.68825	0.662425
3	28	U1GFP_D3KO_C6	pSB_D3_CT	0.00282708	0.00149995	0.00132961	0.00107566	2.12625	0.530564
3	29	U1GFP_D3KO_C6	pSB_D3_CT	0.00254637	0.00160823	0.00133147	0.00103416	1.91244	0.63158
3	30	U1GFP_D3KO_C6	pSB_D3_CT	0.00258815	0.00137404	0.0015542	0.00111451	1.66526	0.530898
3	31	U1GFP_D3KO_C6	pSB_D3_CT	0.00188698	0.00124779	0.00110906	0.00100477	1.70142	0.661263
3	32	U1GFP_D3KO_C6	pSB_D3_CT	0.00163024	0.00109171	0.00155151	0.00105124	1.05074	0.669663
3	33	U1GFP_D3KO_C6	pSB_D3_CT	0.00357357	0.00160019	0.00221556	0.00128726	1.61294	0.447785
3	34	U1GFP_D3KO_C6	pSB_D3_CT	0.00359249	0.00176102	0.0021577	0.00123598	1.66496	0.490194
3	35	U1GFP_D3KO_C6	pSB_D3_CT	0.00270955	0.00141566	0.00121049	0.00102264	2.23839	0.522471
4	36	U1GFP_D3KO_C6	pSB_D3_CT	0.0020922	0.00166991	0.000130839	0.00071095	15.9907	0.798164
4	37	U1GFP_D3KO_C6	pSB_D3_CT	0.00217402	0.00133788	0.00106219	0.00105959	2.04673	0.615396
4	38	U1GFP_D3KO_C6	pSB_D3_CT	0.0036429	0.00178918	0.00159923	0.00106906	2.27791	0.491141
4	39	U1GFP_D3KO_C6	pSB_D3_CT	0.00176209	0.00120741	0.00113972	0.00101178	1.54608	0.685215
4	40	U1GFP_D3KO_C6	pSB_D3_CT	0.00545968	0.00202422	0.00215539	0.00134754	2.53304	0.370759
4	41	U1GFP_D3KO_C6	pSB_D3_CT	0.00184822	0.0012045	0.00127265	0.00107274	1.45226	0.651705
4	42	U1GFP_D3KO_C6	pSB_D3_CT	0.00323303	0.00167368	0.00173151	0.00113561	1.86718	0.517682
4	43	U1GFP_D3KO_C6	pSB_D3_CT	0.00557492	0.00226868	0.0018677	0.00126726	2.98491	0.406944
4	44	U1GFP_D3KO_C6	pSB_D3_CT	0.00185023	0.0012133	0.0010052	0.000972676	1.84065	0.655759
4	45	U1GFP_D3KO_C6	pSB_D3_CT	0.00216776	0.00127127	0.00119607	0.0010306	1.81241	0.586443
5	46	U1GFP_D3KO_C6	pSB_D3_CT	0.00173923	0.00114247	0.00151383	0.00110591	1.14889	0.656884
5	47	U1GFP_D3KO_C6	pSB_D3_CT	0.00169461	0.00112574	0.00132411	0.00104801	1.27981	0.664307
5	48	U1GFP_D3KO_C6	pSB_D3_CT	0.00289043	0.00183745	0.00109375	0.00113622	2.64268	0.635699
5	49	U1GFP_D3KO_C6	pSB_D3_CT	0.00562149	0.00303914	0.00196323	0.00117207	2.86338	0.54063
5	50	U1GFP_D3KO_C6	pSB_D3_CT	0.00151211	0.00110082	0.00133128	0.00104287	1.13583	0.728006
5	51	U1GFP_D3KO_C6	pSB_D3_CT	0.00210296	0.00135845	0.00125858	0.00102045	1.67089	0.645973
6	52	U1GFP_D3KO_C6	pSB_D3_CT	0.00179196	0.00139481	0.000205572	0.000676742	8.71698	0.778368
6	53	U1GFP_D3KO_C6	pSB_D3_CT	0.00188296	0.00150122	0.000364452	0.000747398	5.16656	0.797266
6	54	U1GFP_D3KO_C6	pSB_D3_CT	0.00471445	0.0023266	0.00101913	0.00096333	4.62596	0.493504
6	55	U1GFP_D3KO_C6	pSB_D3_CT	0.0023776	0.00154663	0.000645317	0.000811242	3.68439	0.650503
6	56	U1GFP_D3KO_C6	pSB_D3_CT	0.00494588	0.00293667	0.00136854	0.00105322	3.61398	0.59376
6	57	U1GFP_D3KO_C6	pSB_D3_CT	0.0054572	0.00279338	0.000905344	0.000939132	6.02777	0.51187
6	58	U1GFP_D3KO_C6	pSB_D3_CT	0.00392599	0.00180844	0.00163304	0.0011404	2.4041	0.460632
6	59	U1GFP_D3KO_C6	pSB_D3_CT	0.00167968	0.00107637	0.00148982	0.00102721	1.12744	0.640819
6	60	U1GFP_D3KO_C6	pSB_D3_CT	0.00153683	0.00142055	0.00142795	0.00103667	1.07625	0.92434
6	61	U1GFP_D3KO_C6	pSB_D3_CT	0.00316891	0.00158895	0.002296	0.00124555	1.38019	0.501419
6	62	U1GFP_D3KO_C6	pSB_D3_CT	0.00152558	0.0011054	0.00103016	0.000957067	1.48091	0.724581
6	63	U1GFP_D3KO_C6	pSB_D3_CT	0.00205372	0.00116858	0.00167515	0.00104571	1.22599	0.569007
6	64	U1GFP_D3KO_C6	pSB_D3_CT	0.00276333	0.00138963	0.00210403	0.00124406	1.31335	0.502883
6	65	U1GFP_D3KO_C6	pSB_D3_CT	0.00247468	0.00126898	0.00217101	0.00118425	1.13987	0.512786
6	66	U1GFP_D3KO_C6	pSB_D3_CT	0.00602577	0.00314909	0.00165942	0.00105062	3.63125	0.522604
6	67	U1GFP_D3KO_C6	pSB_D3_CT	0.00206209	0.00123331	0.0016755	0.00107471	1.23073	0.598086
6	68	U1GFP_D3KO_C6	pSB_D3_CT	0.00575126	0.00290873	0.00182481	0.00126043	3.15171	0.505754
6	69	U1GFP_D3KO_C6	pSB_D3_CT	0.00208365	0.00117765	0.00176072	0.00112837	1.18341	0.565187
6	70	U1GFP_D3KO_C6	pSB_D3_CT	0.00174856	0.00114263	0.00150137	0.00107945	1.16465	0.653465
6	71	U1GFP_D3KO_C6	pSB_D3_CT	0.00522754	0.00271051	0.00139209	0.00102899	3.75518	0.518507
7	72	U1GFP_D3KO_C6	pSB_D3_CT	0.00183185	0.00125617	0.000865771	0.000905151	2.11586	0.685735
7	73	U1GFP_D3KO_C6	pSB_D3_CT	0.00206619	0.00132984	0.000887092	0.000922107	2.32917	0.643619
7	74	U1GFP_D3KO_C6	pSB_D3_CT	0.00697273	0.00298472	0.0015821	0.00132399	4.40726	0.428056
7	75	U1GFP_D3KO_C6	pSB_D3_CT	0.00153551	0.00120585	0.00120851	0.000981076	1.27058	0.785309
7	76	U1GFP_D3KO_C6	pSB_D3_CT	0.00165284	0.00109477	0.00164418	0.00122401	1.00527	0.662355
7	77	U1GFP_D3KO_C6	pSB_D3_CT	0.00249898	0.0012869	0.0018348	0.00118686	1.36199	0.514969
8	78	U1GFP_D3KO_C6	pSB_D3_CT	0.00220891	0.00135843	0.00120873	0.00114245	1.82746	0.614979
8	79	U1GFP_D3KO_C6	pSB_D3_CT	0.00326025	0.00177555	0.00104065	0.000933533	3.1329	0.544606
8	80	U1GFP_D3KO_C6	pSB_D3_CT	0.00331632	0.00169217	0.00136205	0.000982546	2.43481	0.510256
8	81	U1GFP_D3KO_C6	pSB_D3_CT	0.00223399	0.00122489	0.00154316	0.00104461	1.44767	0.548298
8	82	U1GFP_D3KO_C6	pSB_D3_CT	0.0016281	0.00113949	0.00138433	0.00106142	1.17609	0.699893
8	83	U1GFP_D3KO_C6	pSB_D3_CT	0.0017068	0.00112241	0.00125025	0.000975831	1.36516	0.657612
8	84	U1GFP_D3KO_C6	pSB_D3_CT	0.00168735	0.0011045	0.00122026	0.000964962	1.38278	0.654581
8	85	U1GFP_D3KO_C6	pSB_D3_CT	0.00400019	0.00346444	0.00132998	0.00102334	3.00771	0.866068
8	86	U1GFP_D3KO_C6	pSB_D3_CT	0.00434393	0.00223642	0.00170458	0.00134117	2.54839	0.514839
9	87	U1GFP_D3KO_C6	pSB_D3_CT	0.00154514	0.00117817	0.000735518	0.000841611	2.10075	0.762501
9	88	U1GFP_D3KO_C6	pSB_D3_CT	0.0034248	0.00212333	0.000771364	0.000959751	4.43993	0.619985
9	89	U1GFP_D3KO_C6	pSB_D3_CT	0.00446391	0.00249635	0.00137368	0.00101231	3.2496	0.559229
9	90	U1GFP_D3KO_C6	pSB_D3_CT	0.00174755	0.00109933	0.00165529	0.00107011	1.05573	0.629071
9	91	U1GFP_D3KO_C6	pSB_D3_CT	0.00266004	0.00156183	0.00189376	0.00110898	1.40463	0.587148
10	92	U1GFP_D3KO_C6	pSB_D3_CT	0.00176397	0.00130642	0.000564426	0.000810154	3.12524	0.740616
10	93	U1GFP_D3KO_C6	pSB_D3_CT	0.00329197	0.00177799	0.000872968	0.000880864	3.77101	0.5401
10	94	U1GFP_D3KO_C6	pSB_D3_CT	0.00230107	0.00142915	0.000639613	0.000812008	3.59759	0.621081
10	95	U1GFP_D3KO_C6	pSB_D3_CT	0.00289654	0.00165844	0.00124199	0.000983293	2.33218	0.572558
10	96	U1GFP_D3KO_C6	pSB_D3_CT	0.00164006	0.00115565	0.000649135	0.00081188	2.52654	0.704636
10	97	U1GFP_D3KO_C6	pSB_D3_CT	0.00164096	0.00110858	0.00124829	0.00102287	1.31456	0.675568
10	98	U1GFP_D3KO_C6	pSB_D3_CT	0.0051006	0.00219842	0.00162815	0.00103758	3.13276	0.431012
10	99	U1GFP_D3KO_C6	pSB_D3_CT	0.00282833	0.00137768	0.00157769	0.00111222	1.7927	0.487101
10	100	U1GFP_D3KO_C6	pSB_D3_CT	0.0040582	0.00175763	0.00158302	0.00103994	2.56358	0.433105
10	101	U1GFP_D3KO_C6	pSB_D3_CT	0.00190835	0.00127382	0.000824718	0.000862683	2.31395	0.667497
10	102	U1GFP_D3KO_C6	pSB_D3_CT	0.00272417	0.00165247	0.00132026	0.000984711	2.06337	0.606594
10	103	U1GFP_D3KO_C6	pSB_D3_CT	0.0019514	0.0016646	0.00104498	0.000925549	1.86741	0.853029
10	104	U1GFP_D3KO_C6	pSB_D3_CT	0.00253902	0.00141534	0.000864648	0.000855364	2.93648	0.557434
10	105	U1GFP_D3KO_C6	pSB_D3_CT	0.00154511	0.00110744	0.000793565	0.000910342	1.94705	0.716741
11	106	U1GFP_D3KO_C6	pSB_D3_CT	0.00195146	0.00135618	0.000683306	0.000821876	2.85591	0.694955
11	107	U1GFP_D3KO_C6	pSB_D3_CT	0.00249778	0.00148543	0.00124842	0.000964004	2.00075	0.594701
11	108	U1GFP_D3KO_C6	pSB_D3_CT	0.00267133	0.00189706	0.00114832	0.000959111	2.32629	0.710154
11	109	U1GFP_D3KO_C6	pSB_D3_CT	0.00292824	0.00152772	0.00144434	0.00100837	2.0274	0.521718
11	110	U1GFP_D3KO_C6	pSB_D3_CT	0.00274041	0.00138021	0.00162076	0.00103092	1.69081	0.503653
11	111	U1GFP_D3KO_C6	pSB_D3_CT	0.00159277	0.00106975	0.000879135	0.000877844	1.81175	0.671629
12	112	U1GFP_D3KO_C6	pSB_D3_CT	0.00468625	0.00261173	0.00118797	0.000965295	3.94476	0.557318
12	113	U1GFP_D3KO_C6	pSB_D3_CT	0.00330044	0.00167459	0.00173946	0.00136545	1.89739	0.507384
12	114	U1GFP_D3KO_C6	pSB_D3_CT	0.00329462	0.00156617	0.00143488	0.00097098	2.29609	0.475372
12	115	U1GFP_D3KO_C6	pSB_D3_CT	0.00305262	0.0014558	0.00163008	0.00112245	1.87268	0.476901
12	116	U1GFP_D3KO_C6	pSB_D3_CT	0.00366025	0.00201623	0.00127764	0.000985404	2.86484	0.550845
12	117	U1GFP_D3KO_C6	pSB_D3_CT	0.00335751	0.0017334	0.00164428	0.00106143	2.04193	0.516275
12	118	U1GFP_D3KO_C6	pSB_D3_CT	0.00392427	0.00182964	0.00185321	0.00111458	2.11755	0.466237
12	119	U1GFP_D3KO_C6	pSB_D3_CT	0.00185183	0.00116539	0.00118661	0.000962838	1.5606	0.629317
12	120	U1GFP_D3KO_C6	pSB_D3_CT	0.00285907	0.00164064	0.00142442	0.00104427	2.00718	0.573835
12	121	U1GFP_D3KO_C6	pSB_D3_CT	0.0035678	0.00207724	0.00123322	0.000973543	2.89307	0.58222
12	122	U1GFP_D3KO_C6	pSB_D3_CT	0.00420712	0.00225715	0.00116075	0.000959908	3.62448	0.536506
12	123	U1GFP_D3KO_C6	pSB_D3_CT	0.00184059	0.0012024	0.00101227	0.000884353	1.81828	0.653268
13	124	U1GFP_D3KO_C6	pSB_D3_CT	0.00198515	0.00121937	0.00099266	0.000873408	1.99983	0.614244
13	125	U1GFP_D3KO_C6	pSB_D3_CT	0.00174315	0.00111126	0.000953471	0.000871459	1.82821	0.637503
13	126	U1GFP_D3KO_C6	pSB_D3_CT	0.00308206	0.00160793	0.0011421	0.000915277	2.6986	0.521707
13	127	U1GFP_D3KO_C6	pSB_D3_CT	0.00316073	0.00154508	0.00125204	0.000976626	2.52447	0.488836
13	128	U1GFP_D3KO_C6	pSB_D3_CT	0.00181047	0.00122495	0.00099706	0.000874004	1.8158	0.676591
13	129	U1GFP_D3KO_C6	pSB_D3_CT	0.00273279	0.00142119	0.00168112	0.00130186	1.62558	0.52005
13	130	U1GFP_D3KO_C6	pSB_D3_CT	0.00220645	0.00118742	0.00153714	0.00102644	1.43543	0.538161
13	131	U1GFP_D3KO_C6	pSB_D3_CT	0.00157113	0.00106576	0.000893316	0.000842986	1.75876	0.678343
14	132	U1GFP_D3KO_C6	pSB_D3_CT	0.00284455	0.0019473	0.000381343	0.000727304	7.45931	0.684573
14	133	U1GFP_D3KO_C6	pSB_D3_CT	0.00182667	0.00146947	0.000420238	0.00076037	4.34675	0.804452
14	134	U1GFP_D3KO_C6	pSB_D3_CT	0.00343119	0.00195211	0.000650382	0.00081539	5.27565	0.568932
14	135	U1GFP_D3KO_C6	pSB_D3_CT	0.00395568	0.0021614	0.00109749	0.000956214	3.60429	0.546405
14	136	U1GFP_D3KO_C6	pSB_D3_CT	0.00194322	0.00127384	0.00124944	0.000933222	1.55527	0.655532
14	137	U1GFP_D3KO_C6	pSB_D3_CT	0.00193637	0.00161102	0.00115745	0.000999416	1.67296	0.831977
14	138	U1GFP_D3KO_C6	pSB_D3_CT	0.00365629	0.00206259	0.00160684	0.00109454	2.27545	0.56412
14	139	U1GFP_D3KO_C6	pSB_D3_CT	0.00168309	0.00115893	0.00106995	0.000951887	1.57306	0.688576
14	140	U1GFP_D3KO_C6	pSB_D3_CT	0.00310104	0.00157189	0.00107248	0.000961122	2.89147	0.506891
15	141	U1GFP_D3KO_C6	pSB_D3_CT	0.00227767	0.00134075	0.00153017	0.0010464	1.48852	0.588648
15	142	U1GFP_D3KO_C6	pSB_D3_CT	0.00242812	0.00134684	0.00178401	0.0011007	1.36105	0.554685
15	143	U1GFP_D3KO_C6	pSB_D3_CT	0.00294276	0.0013917	0.00195492	0.00111981	1.50531	0.472923
15	144	U1GFP_D3KO_C6	pSB_D3_CT	0.00234452	0.00123579	0.00188251	0.00115756	1.24542	0.527097
15	145	U1GFP_D3KO_C6	pSB_D3_CT	0.00150165	0.00105803	0.00127366	0.000992709	1.17901	0.704578
15	146	U1GFP_D3KO_C6	pSB_D3_CT	0.00213337	0.00121581	0.00129228	0.000984794	1.65086	0.569902
15	147	U1GFP_D3KO_C6	pSB_D3_CT	0.00333622	0.00181548	0.00122145	0.000978207	2.73136	0.544172
15	148	U1GFP_D3KO_C6	pSB_D3_CT	0.00167153	0.00112709	0.00107424	0.000951857	1.55602	0.674285
15	149	U1GFP_D3KO_C6	pSB_D3_CT	0.00330155	0.00176062	0.00101194	0.000906437	3.2626	0.533269
16	150	U1GFP_D3KO_C6	pSB_D3_CT	0.00521755	0.00304872	0.00109111	0.00122515	4.78188	0.584321
16	151	U1GFP_D3KO_C6	pSB_D3_CT	0.00220958	0.00124273	0.00135216	0.00103595	1.63412	0.562429
16	152	U1GFP_D3KO_C6	pSB_D3_CT	0.00252836	0.00138527	0.00154402	0.00102925	1.63751	0.547895
16	153	U1GFP_D3KO_C6	pSB_D3_CT	0.00210669	0.00121176	0.00143463	0.00103189	1.46845	0.575198
17	154	U1GFP_D3KO_C6	pSB_D3_CT	0.00258497	0.00157646	0.000489275	0.000837556	5.28328	0.609857
17	155	U1GFP_D3KO_C6	pSB_D3_CT	0.00226597	0.00129489	0.000998788	0.00100061	2.26872	0.571451
17	156	U1GFP_D3KO_C6	pSB_D3_CT	0.00300152	0.00170359	0.000517628	0.000796958	5.7986	0.567577
17	157	U1GFP_D3KO_C6	pSB_D3_CT	0.001924	0.00124562	0.000569256	0.000801652	3.37986	0.647408
17	158	U1GFP_D3KO_C6	pSB_D3_CT	0.00209684	0.00167361	0.000660588	0.000871205	3.17421	0.798158
17	159	U1GFP_D3KO_C6	pSB_D3_CT	0.00271406	0.0026226	0.00107696	0.000919183	2.5201	0.966302
17	160	U1GFP_D3KO_C6	pSB_D3_CT	0.00218969	0.00127585	0.00128604	0.00099801	1.70266	0.582664
17	161	U1GFP_D3KO_C6	pSB_D3_CT	0.00220459	0.00143781	0.000872215	0.000905179	2.52758	0.652187
17	162	U1GFP_D3KO_C6	pSB_D3_CT	0.00156689	0.00105345	0.00142835	0.00100615	1.097	0.672317
17	163	U1GFP_D3KO_C6	pSB_D3_CT	0.00685111	0.00334419	0.000971807	0.00092205	7.04987	0.488124
17	164	U1GFP_D3KO_C6	pSB_D3_CT	0.00176371	0.00139744	0.0010328	0.000924834	1.70771	0.79233
17	165	U1GFP_D3KO_C6	pSB_D3_CT	0.00206076	0.00121237	0.00125164	0.00100426	1.64644	0.588314
17	166	U1GFP_D3KO_C6	pSB_D3_CT	0.00159081	0.00112406	0.00101893	0.000927735	1.56126	0.706596
17	167	U1GFP_D3KO_C6	pSB_D3_CT	0.00266113	0.00133263	0.00135707	0.00111302	1.96094	0.500775
17	168	U1GFP_D3KO_C6	pSB_D3_CT	0.002151	0.0012927	0.00117193	0.00101399	1.83543	0.600976
17	169	U1GFP_D3KO_C6	pSB_D3_CT	0.00176746	0.00118806	0.000786532	0.000859534	2.24716	0.672185
17	170	U1GFP_D3KO_C6	pSB_D3_CT	0.00271226	0.00151947	0.000934763	0.000916755	2.90154	0.560224
18	171	U1GFP_D3KO_C6	pSB_D3_CT	0.00245034	0.00133961	0.00100422	0.000875211	2.44005	0.546702
18	172	U1GFP_D3KO_C6	pSB_D3_CT	0.00161106	0.00107289	0.00105934	0.000934396	1.52082	0.665952
18	173	U1GFP_D3KO_C6	pSB_D3_CT	0.0027716	0.00173768	0.000382712	0.000751703	7.242	0.62696
18	174	U1GFP_D3KO_C6	pSB_D3_CT	0.00311564	0.00156603	0.0012882	0.000986267	2.4186	0.502635
18	175	U1GFP_D3KO_C6	pSB_D3_CT	0.00153611	0.00103857	0.00137905	0.000998209	1.11389	0.676106
18	176	U1GFP_D3KO_C6	pSB_D3_CT	0.00180738	0.00109945	0.00150507	0.00099748	1.20086	0.608312
18	177	U1GFP_D3KO_C6	pSB_D3_CT	0.00244016	0.00124247	0.00160318	0.00104181	1.52208	0.509177
18	178	U1GFP_D3KO_C6	pSB_D3_CT	0.00225026	0.00134385	0.00153888	0.0010692	1.46227	0.597196
18	179	U1GFP_D3KO_C6	pSB_D3_CT	0.00448434	0.00231456	0.00122745	0.000920429	3.65339	0.516143
18	180	U1GFP_D3KO_C6	pSB_D3_CT	0.00167281	0.00121559	0.000909627	0.000866171	1.839	0.726677
18	181	U1GFP_D3KO_C6	pSB_D3_CT	0.00281311	0.0015258	0.00160433	0.00103279	1.75345	0.542387
18	182	U1GFP_D3KO_C6	pSB_D3_CT	0.00190667	0.0011549	0.0016298	0.00105428	1.16988	0.605714
18	183	U1GFP_D3KO_C6	pSB_D3_CT	0.00268268	0.00184893	0.00162099	0.00126891	1.65497	0.689208
18	184	U1GFP_D3KO_C6	pSB_D3_CT	0.00174852	0.00110441	0.00145928	0.00103114	1.1982	0.631628
18	185	U1GFP_D3KO_C6	pSB_D3_CT	0.00336912	0.00170292	0.00197403	0.00114916	1.70672	0.50545
18	186	U1GFP_D3KO_C6	pSB_D3_CT	0.00314438	0.00156836	0.00148496	0.00101756	2.11748	0.498781
18	187	U1GFP_D3KO_C6	pSB_D3_CT	0.00159928	0.00123359	0.000913365	0.000890993	1.75098	0.771341
19	188	U1GFP_D3KO_C6	pSB_D3_CT	0.0027853	0.00194235	0.00114287	0.00102653	2.4371	0.697357
19	189	U1GFP_D3KO_C6	pSB_D3_CT	0.00167033	0.00125333	0.0013499	0.00105348	1.23737	0.75035
19	190	U1GFP_D3KO_C6	pSB_D3_CT	0.00216292	0.00120737	0.00163326	0.00109484	1.3243	0.558211
19	191	U1GFP_D3KO_C6	pSB_D3_CT	0.00175246	0.00110863	0.00148341	0.00100077	1.18137	0.632612
19	192	U1GFP_D3KO_C6	pSB_D3_CT	0.0032624	0.00167585	0.0014639	0.00100938	2.22856	0.513687
19	193	U1GFP_D3KO_C6	pSB_D3_CT	0.00222142	0.0012256	0.00163389	0.00109217	1.35959	0.551719
19	194	U1GFP_D3KO_C6	pSB_D3_CT	0.00396898	0.00200856	0.00174547	0.00109062	2.27388	0.506064
19	195	U1GFP_D3KO_C6	pSB_D3_CT	0.00198153	0.00117207	0.0016882	0.00102754	1.17375	0.591497
20	196	U1GFP_D3KO_C6	pSB_D3_CT	0.00299641	0.00157336	0.00074693	0.00101413	4.01164	0.525083
20	197	U1GFP_D3KO_C6	pSB_D3_CT	0.0024027	0.0016735	0.000383329	0.000804231	6.26799	0.69651
20	198	U1GFP_D3KO_C6	pSB_D3_CT	0.00304784	0.00176879	0.000418077	0.000805968	7.29015	0.580342
20	199	U1GFP_D3KO_C6	pSB_D3_CT	0.00352459	0.00176403	0.000761786	0.000919788	4.62675	0.500492
20	200	U1GFP_D3KO_C6	pSB_D3_CT	0.00339273	0.00178309	0.000678158	0.000846675	5.00286	0.525562
20	201	U1GFP_D3KO_C6	pSB_D3_CT	0.00191889	0.00122946	0.00117728	0.000945993	1.62994	0.640714
20	202	U1GFP_D3KO_C6	pSB_D3_CT	0.00385295	0.0021686	0.00146021	0.00108288	2.63862	0.562843
20	203	U1GFP_D3KO_C6	pSB_D3_CT	0.00235021	0.00131053	0.00156259	0.00105021	1.50405	0.557622
20	204	U1GFP_D3KO_C6	pSB_D3_CT	0.00333216	0.00167951	0.00156668	0.00115367	2.12689	0.504031
20	205	U1GFP_D3KO_C6	pSB_D3_CT	0.00227227	0.00130753	0.00140426	0.0010422	1.61812	0.575429
20	206	U1GFP_D3KO_C6	pSB_D3_CT	0.00206018	0.0012372	0.00126013	0.000987974	1.6349	0.60053
20	207	U1GFP_D3KO_C6	pSB_D3_CT	0.00365693	0.00224063	0.00129514	0.000980021	2.82358	0.612709
20	208	U1GFP_D3KO_C6	pSB_D3_CT	0.00159986	0.00122148	0.000841362	0.000868584	1.90151	0.76349
20	209	U1GFP_D3KO_C6	pSB_D3_CT	0.0018193	0.00119185	0.000845413	0.000862171	2.15197	0.655115
1	1	U1GFP_D3KO_C6	pSB_D3_KRR	0.00384305	0.00212437	0.000903435	0.000966993	4.25383	0.552782
1	2	U1GFP_D3KO_C6	pSB_D3_KRR	0.00178113	0.00137167	0.000644029	0.000771316	2.7656	0.770112
1	3	U1GFP_D3KO_C6	pSB_D3_KRR	0.00241713	0.00167876	0.000795634	0.000833435	3.038	0.694526
1	4	U1GFP_D3KO_C6	pSB_D3_KRR	0.00633322	0.00317653	0.00105577	0.00128768	5.99867	0.501566
1	5	U1GFP_D3KO_C6	pSB_D3_KRR	0.00177913	0.00113169	0.00113504	0.000944427	1.56746	0.636093
1	6	U1GFP_D3KO_C6	pSB_D3_KRR	0.00168966	0.00111954	0.0010656	0.000878979	1.58563	0.662584
1	7	U1GFP_D3KO_C6	pSB_D3_KRR	0.00686553	0.00392302	0.00121947	0.00100239	5.62993	0.571409
1	8	U1GFP_D3KO_C6	pSB_D3_KRR	0.00379192	0.0029065	0.00171236	0.00280812	2.21444	0.766498
1	9	U1GFP_D3KO_C6	pSB_D3_KRR	0.00150995	0.00100742	0.00124255	0.000953956	1.2152	0.667185
1	10	U1GFP_D3KO_C6	pSB_D3_KRR	0.00210473	0.00125838	0.00112776	0.000926278	1.86628	0.597883
1	11	U1GFP_D3KO_C6	pSB_D3_KRR	0.0019181	0.00109413	0.00143618	0.000993462	1.33555	0.570424
1	12	U1GFP_D3KO_C6	pSB_D3_KRR	0.0025795	0.00166291	0.00147269	0.00100964	1.75155	0.644662
1	13	U1GFP_D3KO_C6	pSB_D3_KRR	0.0016148	0.00102982	0.00148554	0.000996818	1.08701	0.637736
1	14	U1GFP_D3KO_C6	pSB_D3_KRR	0.00189373	0.00112576	0.00158252	0.00102853	1.19665	0.594467
1	15	U1GFP_D3KO_C6	pSB_D3_KRR	0.00203381	0.00114442	0.00166803	0.00103137	1.21929	0.562696
1	16	U1GFP_D3KO_C6	pSB_D3_KRR	0.00474691	0.00284757	0.00216621	0.00177554	2.19135	0.599879
1	17	U1GFP_D3KO_C6	pSB_D3_KRR	0.00225314	0.00123993	0.00172203	0.00108976	1.30842	0.550314
1	18	U1GFP_D3KO_C6	pSB_D3_KRR	0.00209496	0.0013884	0.00151532	0.001039	1.38252	0.662735
1	19	U1GFP_D3KO_C6	pSB_D3_KRR	0.00448848	0.00212551	0.00130451	0.00100776	3.44075	0.473548
1	20	U1GFP_D3KO_C6	pSB_D3_KRR	0.00502125	0.00312253	0.00135274	0.00121637	3.71191	0.621862
1	21	U1GFP_D3KO_C6	pSB_D3_KRR	0.00645589	0.00402129	0.00138067	0.000997685	4.67591	0.622887
1	22	U1GFP_D3KO_C6	pSB_D3_KRR	0.00168963	0.00110218	0.00109149	0.000905596	1.54801	0.652324
2	23	U1GFP_D3KO_C6	pSB_D3_KRR	0.00370609	0.00204423	0.00102615	0.000913639	3.61163	0.551587
2	24	U1GFP_D3KO_C6	pSB_D3_KRR	0.00178096	0.00116241	0.00105609	0.00089007	1.68637	0.652686
2	25	U1GFP_D3KO_C6	pSB_D3_KRR	0.0020348	0.00116192	0.00139397	0.000980636	1.45971	0.571021
2	26	U1GFP_D3KO_C6	pSB_D3_KRR	0.0067604	0.00487591	0.00152387	0.000993451	4.43635	0.721245
2	27	U1GFP_D3KO_C6	pSB_D3_KRR	0.00153959	0.00102265	0.00150178	0.00105484	1.02518	0.664237
2	28	U1GFP_D3KO_C6	pSB_D3_KRR	0.0015315	0.00102707	0.00155115	0.00116026	0.987336	0.670629
2	29	U1GFP_D3KO_C6	pSB_D3_KRR	0.0017301	0.00107851	0.00164929	0.00105468	1.04899	0.623382
2	30	U1GFP_D3KO_C6	pSB_D3_KRR	0.00433317	0.0023097	0.00245165	0.00213852	1.76745	0.533027
2	31	U1GFP_D3KO_C6	pSB_D3_KRR	0.00528552	0.0034229	0.00128094	0.000958005	4.12629	0.6476
2	32	U1GFP_D3KO_C6	pSB_D3_KRR	0.00194584	0.00131544	0.00120034	0.000983731	1.62108	0.676025
2	33	U1GFP_D3KO_C6	pSB_D3_KRR	0.00549267	0.00353511	0.00147726	0.00117385	3.71814	0.643604
3	34	U1GFP_D3KO_C6	pSB_D3_KRR	0.00242827	0.00128887	0.00192872	0.00116758	1.25901	0.530775
3	35	U1GFP_D3KO_C6	pSB_D3_KRR	0.00170054	0.00115298	0.00118777	0.00107857	1.43172	0.678007
3	36	U1GFP_D3KO_C6	pSB_D3_KRR	0.00154478	0.000998415	0.00157731	0.00104877	0.979378	0.646316
3	37	U1GFP_D3KO_C6	pSB_D3_KRR	0.00407525	0.00377109	0.00148729	0.000971783	2.74005	0.925363
3	38	U1GFP_D3KO_C6	pSB_D3_KRR	0.00264347	0.0020521	0.00136849	0.000965685	1.93168	0.776289
3	39	U1GFP_D3KO_C6	pSB_D3_KRR	0.00199834	0.00113365	0.00192053	0.00111952	1.04052	0.567294
3	40	U1GFP_D3KO_C6	pSB_D3_KRR	0.00417592	0.00252345	0.00203973	0.0011165	2.04729	0.604288
3	41	U1GFP_D3KO_C6	pSB_D3_KRR	0.00193975	0.00117244	0.00131791	0.000983282	1.47184	0.604426
3	42	U1GFP_D3KO_C6	pSB_D3_KRR	0.00192607	0.00116335	0.00166222	0.00106954	1.15874	0.604001
3	43	U1GFP_D3KO_C6	pSB_D3_KRR	0.00419167	0.00236425	0.00148021	0.00100878	2.8318	0.564034
3	44	U1GFP_D3KO_C6	pSB_D3_KRR	0.00205223	0.00144693	0.0011219	0.000893172	1.82924	0.705051
3	45	U1GFP_D3KO_C6	pSB_D3_KRR	0.00470155	0.0039067	0.00119037	0.000908247	3.94967	0.83094
4	46	U1GFP_D3KO_C6	pSB_D3_KRR	0.00188898	0.00118161	0.00108382	0.000916641	1.74289	0.625529
4	47	U1GFP_D3KO_C6	pSB_D3_KRR	0.00275146	0.00138719	0.0016719	0.00111321	1.64571	0.504166
4	48	U1GFP_D3KO_C6	pSB_D3_KRR	0.00175263	0.00110454	0.00188592	0.00118768	0.929322	0.630217
4	49	U1GFP_D3KO_C6	pSB_D3_KRR	0.00204665	0.00117295	0.00178368	0.0010376	1.14744	0.573107
4	50	U1GFP_D3KO_C6	pSB_D3_KRR	0.00201562	0.00116374	0.00175104	0.00113226	1.1511	0.577362
4	51	U1GFP_D3KO_C6	pSB_D3_KRR	0.00242542	0.00135847	0.00136415	0.00112755	1.77797	0.560097
4	52	U1GFP_D3KO_C6	pSB_D3_KRR	0.00314428	0.0018788	0.0012876	0.000933289	2.44197	0.597528
4	53	U1GFP_D3KO_C6	pSB_D3_KRR	0.00178463	0.0010828	0.00186107	0.00115325	0.958927	0.606733
5	54	U1GFP_D3KO_C6	pSB_D3_KRR	0.00353999	0.00211819	0.000592349	0.000796357	5.97619	0.598361
5	55	U1GFP_D3KO_C6	pSB_D3_KRR	0.00322864	0.00218197	0.000393793	0.000705206	8.19884	0.675817
5	56	U1GFP_D3KO_C6	pSB_D3_KRR	0.00162481	0.0012144	0.000567668	0.000752007	2.86226	0.74741
5	57	U1GFP_D3KO_C6	pSB_D3_KRR	0.00242339	0.00137708	0.00113484	0.000902342	2.13545	0.568244
5	58	U1GFP_D3KO_C6	pSB_D3_KRR	0.00218283	0.00116782	0.00153056	0.00101953	1.42616	0.535004
5	59	U1GFP_D3KO_C6	pSB_D3_KRR	0.00227404	0.00142595	0.00210471	0.0013285	1.08045	0.627058
5	60	U1GFP_D3KO_C6	pSB_D3_KRR	0.00456943	0.00263359	0.0018401	0.00109038	2.48326	0.576349
5	61	U1GFP_D3KO_C6	pSB_D3_KRR	0.00446974	0.00200112	0.00158517	0.00108628	2.81971	0.447705
5	62	U1GFP_D3KO_C6	pSB_D3_KRR	0.00188254	0.00114671	0.0012938	0.00098576	1.45505	0.609129
5	63	U1GFP_D3KO_C6	pSB_D3_KRR	0.00157648	0.00102796	0.00152458	0.00102554	1.03404	0.652059
5	64	U1GFP_D3KO_C6	pSB_D3_KRR	0.00164044	0.00107493	0.00137845	0.00099913	1.19006	0.655268
5	65	U1GFP_D3KO_C6	pSB_D3_KRR	0.00162614	0.00106232	0.00117166	0.000984837	1.3879	0.65328
5	66	U1GFP_D3KO_C6	pSB_D3_KRR	0.0019923	0.00121663	0.00106948	0.000894732	1.86286	0.610663
6	67	U1GFP_D3KO_C6	pSB_D3_KRR	0.00161413	0.00140365	0.000812335	0.000857381	1.98702	0.869605
6	68	U1GFP_D3KO_C6	pSB_D3_KRR	0.00354028	0.00157234	0.00176338	0.00106993	2.00767	0.444129
6	69	U1GFP_D3KO_C6	pSB_D3_KRR	0.00169894	0.00107485	0.00141362	0.00100583	1.20184	0.632663
6	70	U1GFP_D3KO_C6	pSB_D3_KRR	0.00167419	0.00113797	0.00123596	0.000993857	1.35457	0.679715
6	71	U1GFP_D3KO_C6	pSB_D3_KRR	0.00234633	0.00193161	0.00133434	0.00111245	1.75841	0.823247
6	72	U1GFP_D3KO_C6	pSB_D3_KRR	0.00654676	0.00314827	0.00155718	0.00103609	4.20424	0.48089
6	73	U1GFP_D3KO_C6	pSB_D3_KRR	0.00426006	0.00208299	0.00203745	0.00170898	2.09088	0.488959
6	74	U1GFP_D3KO_C6	pSB_D3_KRR	0.00584597	0.00276087	0.001671	0.00110738	3.49849	0.47227
6	75	U1GFP_D3KO_C6	pSB_D3_KRR	0.00184732	0.0012671	0.000849596	0.000994646	2.17435	0.685913
6	76	U1GFP_D3KO_C6	pSB_D3_KRR	0.00620019	0.00327612	0.00145434	0.000998744	4.26324	0.52839
6	77	U1GFP_D3KO_C6	pSB_D3_KRR	0.00382106	0.0020825	0.00159865	0.00106877	2.39018	0.545005
6	78	U1GFP_D3KO_C6	pSB_D3_KRR	0.0031608	0.00249937	0.00217987	0.00246667	1.44999	0.79074
6	79	U1GFP_D3KO_C6	pSB_D3_KRR	0.00190994	0.00127813	0.00126128	0.000962611	1.51429	0.669198
6	80	U1GFP_D3KO_C6	pSB_D3_KRR	0.0040167	0.00198495	0.00113349	0.000946444	3.54365	0.494175
7	81	U1GFP_D3KO_C6	pSB_D3_KRR	0.00210603	0.00123722	0.00149699	0.00111462	1.40684	0.587464
7	82	U1GFP_D3KO_C6	pSB_D3_KRR	0.00170166	0.00104557	0.00165793	0.00103354	1.02638	0.614437
7	83	U1GFP_D3KO_C6	pSB_D3_KRR	0.00426756	0.00223341	0.00172281	0.00105661	2.4771	0.523347
7	84	U1GFP_D3KO_C6	pSB_D3_KRR	0.00182691	0.00112506	0.00148374	0.000993065	1.23128	0.615829
8	85	U1GFP_D3KO_C6	pSB_D3_KRR	0.00205962	0.00141289	0.00125009	0.000947263	1.64757	0.685999
8	86	U1GFP_D3KO_C6	pSB_D3_KRR	0.00272152	0.00211558	0.00130052	0.000932897	2.09263	0.777353
8	87	U1GFP_D3KO_C6	pSB_D3_KRR	0.00163734	0.00105053	0.00150533	0.00097408	1.08769	0.641606
8	88	U1GFP_D3KO_C6	pSB_D3_KRR	0.00153281	0.00101526	0.00132294	0.000987238	1.15864	0.662354
8	89	U1GFP_D3KO_C6	pSB_D3_KRR	0.00220977	0.00136193	0.00131435	0.000956322	1.68127	0.616324
8	90	U1GFP_D3KO_C6	pSB_D3_KRR	0.00172141	0.0012159	0.00150352	0.00101998	1.14492	0.706342
8	91	U1GFP_D3KO_C6	pSB_D3_KRR	0.00161759	0.0010393	0.00138142	0.000961583	1.17096	0.642501
8	92	U1GFP_D3KO_C6	pSB_D3_KRR	0.00352365	0.00240609	0.00133018	0.0010108	2.64899	0.682841
8	93	U1GFP_D3KO_C6	pSB_D3_KRR	0.00166798	0.00102682	0.00155128	0.00101425	1.07523	0.615605
8	94	U1GFP_D3KO_C6	pSB_D3_KRR	0.00298371	0.00190345	0.00139358	0.000996691	2.14104	0.637946
8	95	U1GFP_D3KO_C6	pSB_D3_KRR	0.00219055	0.00176424	0.0010385	0.00086415	2.10934	0.805386
8	96	U1GFP_D3KO_C6	pSB_D3_KRR	0.00196429	0.00120903	0.00116627	0.000930814	1.68426	0.615501
8	97	U1GFP_D3KO_C6	pSB_D3_KRR	0.00192629	0.00125477	0.00116831	0.000973062	1.64878	0.651394
8	98	U1GFP_D3KO_C6	pSB_D3_KRR	0.00221705	0.00125547	0.00116589	0.00093257	1.90159	0.566279
9	99	U1GFP_D3KO_C6	pSB_D3_KRR	0.0024653	0.00254846	0.00074156	0.000848651	3.32448	1.03373
9	100	U1GFP_D3KO_C6	pSB_D3_KRR	0.00485282	0.00355967	0.00144266	0.00112615	3.3638	0.733526
9	101	U1GFP_D3KO_C6	pSB_D3_KRR	0.00203501	0.00140946	0.000963078	0.000915646	2.11303	0.692605
9	102	U1GFP_D3KO_C6	pSB_D3_KRR	0.00227231	0.00153994	0.000941192	0.000918121	2.41429	0.677698
10	103	U1GFP_D3KO_C6	pSB_D3_KRR	0.00194782	0.00177633	0.000402902	0.00075782	4.83449	0.911957
10	104	U1GFP_D3KO_C6	pSB_D3_KRR	0.00189981	0.00134206	0.000919455	0.000914072	2.06624	0.706415
10	105	U1GFP_D3KO_C6	pSB_D3_KRR	0.00316982	0.00166279	0.00174006	0.0011871	1.82168	0.524569
10	106	U1GFP_D3KO_C6	pSB_D3_KRR	0.00227349	0.00162448	0.00170518	0.00150557	1.33328	0.714531
10	107	U1GFP_D3KO_C6	pSB_D3_KRR	0.00236686	0.0016944	0.00107868	0.000940608	2.19422	0.715886
10	108	U1GFP_D3KO_C6	pSB_D3_KRR	0.00187276	0.0012704	0.00104742	0.000953538	1.78797	0.678357
10	109	U1GFP_D3KO_C6	pSB_D3_KRR	0.00275577	0.00150362	0.00163259	0.00107837	1.68798	0.545627
10	110	U1GFP_D3KO_C6	pSB_D3_KRR	0.00359856	0.00200335	0.0010202	0.00091742	3.52732	0.556707
10	111	U1GFP_D3KO_C6	pSB_D3_KRR	0.00320351	0.0025943	0.00129653	0.000992387	2.47084	0.809831
10	112	U1GFP_D3KO_C6	pSB_D3_KRR	0.00187315	0.00131847	0.000831888	0.000886077	2.25168	0.703877
10	113	U1GFP_D3KO_C6	pSB_D3_KRR	0.00276929	0.0015651	0.00162855	0.0011294	1.70046	0.565162
10	114	U1GFP_D3KO_C6	pSB_D3_KRR	0.00154747	0.00107419	0.00132677	0.000986857	1.16634	0.694159
10	115	U1GFP_D3KO_C6	pSB_D3_KRR	0.00209064	0.00123858	0.00162223	0.00108809	1.28874	0.592442
10	116	U1GFP_D3KO_C6	pSB_D3_KRR	0.00158451	0.0010907	0.00139522	0.00100515	1.13567	0.688349
10	117	U1GFP_D3KO_C6	pSB_D3_KRR	0.00151559	0.00104828	0.00135503	0.000968739	1.11849	0.691661
10	118	U1GFP_D3KO_C6	pSB_D3_KRR	0.00343738	0.00235566	0.0017341	0.00110201	1.98222	0.685308
10	119	U1GFP_D3KO_C6	pSB_D3_KRR	0.00179289	0.00114251	0.00146484	0.00101278	1.22395	0.637247
10	120	U1GFP_D3KO_C6	pSB_D3_KRR	0.00158366	0.00108162	0.00141156	0.00106394	1.12192	0.682991
10	121	U1GFP_D3KO_C6	pSB_D3_KRR	0.0031657	0.00175439	0.00114232	0.000955709	2.7713	0.554186
10	122	U1GFP_D3KO_C6	pSB_D3_KRR	0.00174116	0.00178904	0.000882865	0.000881095	1.97217	1.0275
10	123	U1GFP_D3KO_C6	pSB_D3_KRR	0.00285155	0.00172109	0.00080948	0.000880051	3.5227	0.603564
11	124	U1GFP_D3KO_C6	pSB_D3_KRR	0.00314589	0.00252166	0.000933784	0.000919955	3.36897	0.801574
11	125	U1GFP_D3KO_C6	pSB_D3_KRR	0.00240925	0.0013184	0.00209122	0.00121574	1.15208	0.547227
11	126	U1GFP_D3KO_C6	pSB_D3_KRR	0.00281506	0.00158196	0.00159798	0.00129011	1.76164	0.561963
11	127	U1GFP_D3KO_C6	pSB_D3_KRR	0.00226696	0.00122452	0.00187885	0.00109911	1.20657	0.540158
1	1	U1GFP_D3KO_C6	pSB_D3_NES	0.00550572	0.00249278	0.00121462	0.00118946	4.53287	0.452763
1	2	U1GFP_D3KO_C6	pSB_D3_NES	0.00304273	0.00170661	0.000696515	0.000921574	4.36851	0.56088
1	3	U1GFP_D3KO_C6	pSB_D3_NES	0.00165988	0.00119688	0.000735954	0.000866083	2.25541	0.721066
1	4	U1GFP_D3KO_C6	pSB_D3_NES	0.00290495	0.00171357	0.000589744	0.000823045	4.92578	0.589882
1	5	U1GFP_D3KO_C6	pSB_D3_NES	0.00394165	0.00191343	0.00138017	0.00110926	2.85592	0.485438
1	6	U1GFP_D3KO_C6	pSB_D3_NES	0.00186921	0.0013652	0.00041033	0.000833208	4.5554	0.730359
1	7	U1GFP_D3KO_C6	pSB_D3_NES	0.00244993	0.00149237	0.000963658	0.000925914	2.54233	0.609146
1	8	U1GFP_D3KO_C6	pSB_D3_NES	0.00275495	0.00151014	0.00117429	0.00096557	2.34606	0.548155
1	9	U1GFP_D3KO_C6	pSB_D3_NES	0.00624707	0.00259343	0.00121027	0.00102276	5.16172	0.415144
1	10	U1GFP_D3KO_C6	pSB_D3_NES	0.00500844	0.00237403	0.00134233	0.00104735	3.73117	0.474005
1	11	U1GFP_D3KO_C6	pSB_D3_NES	0.00648692	0.00259723	0.00149337	0.00107019	4.3438	0.40038
1	12	U1GFP_D3KO_C6	pSB_D3_NES	0.00671146	0.00294871	0.00184026	0.00125011	3.64701	0.439355
1	13	U1GFP_D3KO_C6	pSB_D3_NES	0.00177313	0.00119517	0.00123359	0.00119624	1.43737	0.674044
1	14	U1GFP_D3KO_C6	pSB_D3_NES	0.00437041	0.0018227	0.00212874	0.00124183	2.05305	0.417054
1	15	U1GFP_D3KO_C6	pSB_D3_NES	0.00313538	0.00152392	0.00194793	0.00118624	1.60959	0.48604
1	16	U1GFP_D3KO_C6	pSB_D3_NES	0.00314852	0.00152438	0.00177056	0.00116317	1.77827	0.484158
1	17	U1GFP_D3KO_C6	pSB_D3_NES	0.00300065	0.00152136	0.00173981	0.00121359	1.7247	0.507009
1	18	U1GFP_D3KO_C6	pSB_D3_NES	0.00298136	0.001689	0.00111547	0.00100061	2.67274	0.566521
1	19	U1GFP_D3KO_C6	pSB_D3_NES	0.00636558	0.0025304	0.00186966	0.00120794	3.40467	0.397513
1	20	U1GFP_D3KO_C6	pSB_D3_NES	0.00254026	0.00145259	0.00117329	0.000994702	2.16507	0.571827
1	21	U1GFP_D3KO_C6	pSB_D3_NES	0.00389513	0.00157339	0.00244345	0.00132045	1.59411	0.403936
1	22	U1GFP_D3KO_C6	pSB_D3_NES	0.00261208	0.00137234	0.00168638	0.00114647	1.54893	0.525383
1	23	U1GFP_D3KO_C6	pSB_D3_NES	0.00431877	0.00173817	0.00245605	0.00141801	1.75842	0.402468
1	24	U1GFP_D3KO_C6	pSB_D3_NES	0.00569451	0.00232643	0.00207293	0.00118735	2.74709	0.40854
1	25	U1GFP_D3KO_C6	pSB_D3_NES	0.00376967	0.00164654	0.00201271	0.00122337	1.87294	0.436785
1	26	U1GFP_D3KO_C6	pSB_D3_NES	0.00353982	0.00171667	0.00215294	0.00121078	1.64418	0.484958
1	27	U1GFP_D3KO_C6	pSB_D3_NES	0.0049065	0.00248534	0.00181715	0.00120728	2.70011	0.50654
1	28	U1GFP_D3KO_C6	pSB_D3_NES	0.00743417	0.00281341	0.00175981	0.00111929	4.22442	0.378444
1	29	U1GFP_D3KO_C6	pSB_D3_NES	0.00690304	0.00237897	0.00302705	0.00204765	2.28045	0.344626
1	30	U1GFP_D3KO_C6	pSB_D3_NES	0.00234252	0.00135665	0.00118619	0.0010427	1.97483	0.579142
1	31	U1GFP_D3KO_C6	pSB_D3_NES	0.00165948	0.00117566	0.0011792	0.00102933	1.4073	0.708446
1	32	U1GFP_D3KO_C6	pSB_D3_NES	0.00373643	0.00179582	0.00106209	0.000967089	3.518	0.480624
1	33	U1GFP_D3KO_C6	pSB_D3_NES	0.0064609	0.00222879	0.00179177	0.001345	3.60588	0.344965
2	34	U1GFP_D3KO_C6	pSB_D3_NES	0.00284033	0.00156386	0.00123155	0.0010226	2.30631	0.55059
2	35	U1GFP_D3KO_C6	pSB_D3_NES	0.00298975	0.00154886	0.00126046	0.00106348	2.37195	0.518056
2	36	U1GFP_D3KO_C6	pSB_D3_NES	0.00625739	0.00293787	0.000813868	0.000900667	7.68847	0.469504
2	37	U1GFP_D3KO_C6	pSB_D3_NES	0.00187501	0.00128067	0.000484402	0.000798274	3.87077	0.683023
2	38	U1GFP_D3KO_C6	pSB_D3_NES	0.00365881	0.00184517	0.00148818	0.0010289	2.45858	0.504307
2	39	U1GFP_D3KO_C6	pSB_D3_NES	0.00184578	0.00129602	0.000715414	0.000923215	2.58001	0.702156
2	40	U1GFP_D3KO_C6	pSB_D3_NES	0.00200966	0.00122625	0.00143232	0.00106732	1.40308	0.610179
2	41	U1GFP_D3KO_C6	pSB_D3_NES	0.00355939	0.00169215	0.00151565	0.00111151	2.34843	0.475403
2	42	U1GFP_D3KO_C6	pSB_D3_NES	0.00621771	0.00249554	0.00192464	0.0011617	3.23058	0.40136
2	43	U1GFP_D3KO_C6	pSB_D3_NES	0.00275369	0.00138897	0.00173752	0.00112457	1.58484	0.504404
2	44	U1GFP_D3KO_C6	pSB_D3_NES	0.00302242	0.00174326	0.000811782	0.000925197	3.72319	0.576778
2	45	U1GFP_D3KO_C6	pSB_D3_NES	0.00302671	0.00168655	0.00122934	0.00101095	2.46207	0.557223
2	46	U1GFP_D3KO_C6	pSB_D3_NES	0.0021975	0.00123883	0.00157867	0.00109029	1.392	0.563745
2	47	U1GFP_D3KO_C6	pSB_D3_NES	0.00551943	0.00215312	0.00206006	0.00121819	2.67925	0.390098
2	48	U1GFP_D3KO_C6	pSB_D3_NES	0.00240351	0.00144704	0.00110157	0.00111574	2.1819	0.602054
2	49	U1GFP_D3KO_C6	pSB_D3_NES	0.00365126	0.00155845	0.00205904	0.00117159	1.77328	0.426825
2	50	U1GFP_D3KO_C6	pSB_D3_NES	0.00410138	0.0025248	0.00168073	0.00110608	2.44023	0.615598
2	51	U1GFP_D3KO_C6	pSB_D3_NES	0.00657301	0.00254598	0.00206433	0.001215	3.18408	0.387339
2	52	U1GFP_D3KO_C6	pSB_D3_NES	0.00156121	0.00111767	0.00101088	0.000973559	1.54442	0.715897
2	53	U1GFP_D3KO_C6	pSB_D3_NES	0.0042983	0.00186747	0.00179632	0.00114714	2.39284	0.434467
2	54	U1GFP_D3KO_C6	pSB_D3_NES	0.00425036	0.00217021	0.000758653	0.000925517	5.60251	0.510595
3	55	U1GFP_D3KO_C6	pSB_D3_NES	0.00330115	0.00170905	0.00079878	0.000887246	4.13274	0.517714
3	56	U1GFP_D3KO_C6	pSB_D3_NES	0.00316647	0.00150492	0.00168393	0.0011484	1.88041	0.475268
3	57	U1GFP_D3KO_C6	pSB_D3_NES	0.00353635	0.00177205	0.00106947	0.000948218	3.30664	0.501096
3	58	U1GFP_D3KO_C6	pSB_D3_NES	0.00289927	0.00139321	0.00179808	0.00119624	1.61242	0.48054
3	59	U1GFP_D3KO_C6	pSB_D3_NES	0.00240291	0.00148391	0.00132842	0.00100211	1.80885	0.617549
3	60	U1GFP_D3KO_C6	pSB_D3_NES	0.00230871	0.00125575	0.00195309	0.00118219	1.18208	0.543918
3	61	U1GFP_D3KO_C6	pSB_D3_NES	0.00369372	0.00167076	0.00161482	0.00113645	2.28739	0.452325
3	62	U1GFP_D3KO_C6	pSB_D3_NES	0.00273424	0.001314	0.00212837	0.0011469	1.28466	0.480571
3	63	U1GFP_D3KO_C6	pSB_D3_NES	0.00298711	0.00154238	0.00127684	0.00100545	2.33947	0.516344
3	64	U1GFP_D3KO_C6	pSB_D3_NES	0.00176267	0.00109942	0.00184279	0.00112293	0.956519	0.623726
3	65	U1GFP_D3KO_C6	pSB_D3_NES	0.00604153	0.00283884	0.00139332	0.00101036	4.33606	0.469888
3	66	U1GFP_D3KO_C6	pSB_D3_NES	0.00683293	0.00355059	0.00194816	0.00117363	3.50738	0.519629
3	67	U1GFP_D3KO_C6	pSB_D3_NES	0.00312528	0.00158142	0.00171154	0.00119499	1.826	0.506009
3	68	U1GFP_D3KO_C6	pSB_D3_NES	0.00425667	0.0017496	0.00213186	0.00122538	1.99669	0.411027
3	69	U1GFP_D3KO_C6	pSB_D3_NES	0.00344842	0.00172189	0.00160489	0.00111758	2.14869	0.499327
3	70	U1GFP_D3KO_C6	pSB_D3_NES	0.00525777	0.0024467	0.00182322	0.00119243	2.88378	0.465348
3	71	U1GFP_D3KO_C6	pSB_D3_NES	0.00336682	0.00162469	0.00175863	0.00114132	1.91446	0.48256
3	72	U1GFP_D3KO_C6	pSB_D3_NES	0.00595239	0.00251818	0.00181977	0.00147346	3.27096	0.423054
3	73	U1GFP_D3KO_C6	pSB_D3_NES	0.00711669	0.00305847	0.0017071	0.00114198	4.16887	0.42976
3	74	U1GFP_D3KO_C6	pSB_D3_NES	0.00280137	0.00145811	0.00132263	0.00103088	2.11804	0.520499
3	75	U1GFP_D3KO_C6	pSB_D3_NES	0.00254815	0.0013752	0.00137986	0.00105778	1.84667	0.539685
4	76	U1GFP_D3KO_C6	pSB_D3_NES	0.00157146	0.00117297	0.000558161	0.000848791	2.81543	0.746416
4	77	U1GFP_D3KO_C6	pSB_D3_NES	0.00403882	0.00179818	0.00140177	0.00110291	2.88123	0.445224
4	78	U1GFP_D3KO_C6	pSB_D3_NES	0.00212265	0.00129648	0.000910576	0.000940156	2.33111	0.610782
4	79	U1GFP_D3KO_C6	pSB_D3_NES	0.00376514	0.00194246	0.00166617	0.00106367	2.25975	0.515906
4	80	U1GFP_D3KO_C6	pSB_D3_NES	0.00676171	0.00299232	0.0020622	0.00117409	3.27888	0.442539
4	81	U1GFP_D3KO_C6	pSB_D3_NES	0.00263986	0.00139287	0.00205338	0.0020142	1.28562	0.52763
4	82	U1GFP_D3KO_C6	pSB_D3_NES	0.00557617	0.00237035	0.00237189	0.00186057	2.35094	0.425085
4	83	U1GFP_D3KO_C6	pSB_D3_NES	0.00522531	0.00206694	0.00239138	0.00123888	2.18506	0.395563
4	84	U1GFP_D3KO_C6	pSB_D3_NES	0.0082073	0.0034061	0.00212706	0.00144301	3.85852	0.415008
4	85	U1GFP_D3KO_C6	pSB_D3_NES	0.0053124	0.00215166	0.00245439	0.00129027	2.16445	0.405025
4	86	U1GFP_D3KO_C6	pSB_D3_NES	0.00346851	0.00176225	0.00237863	0.00161719	1.45819	0.508071
4	87	U1GFP_D3KO_C6	pSB_D3_NES	0.00357286	0.00194575	0.00210192	0.0012364	1.69981	0.544592
4	88	U1GFP_D3KO_C6	pSB_D3_NES	0.0051471	0.00232859	0.00163366	0.00115654	3.15065	0.452408
4	89	U1GFP_D3KO_C6	pSB_D3_NES	0.00490702	0.00229912	0.0015698	0.00116693	3.12589	0.468537
4	90	U1GFP_D3KO_C6	pSB_D3_NES	0.00541897	0.00273342	0.00126734	0.00102236	4.27588	0.504416
4	91	U1GFP_D3KO_C6	pSB_D3_NES	0.00404958	0.00174035	0.00225874	0.00129928	1.79285	0.42976
4	92	U1GFP_D3KO_C6	pSB_D3_NES	0.00448415	0.00191965	0.00140306	0.0010371	3.19599	0.428096
5	93	U1GFP_D3KO_C6	pSB_D3_NES	0.00465654	0.00200338	0.00096694	0.00100188	4.81576	0.43023
5	94	U1GFP_D3KO_C6	pSB_D3_NES	0.00493985	0.00196523	0.00141675	0.00112853	3.48674	0.397831
5	95	U1GFP_D3KO_C6	pSB_D3_NES	0.00653333	0.00228352	0.00196368	0.00132351	3.32708	0.349518
5	96	U1GFP_D3KO_C6	pSB_D3_NES	0.0026414	0.00135171	0.00156908	0.00104323	1.6834	0.511739
5	97	U1GFP_D3KO_C6	pSB_D3_NES	0.00175598	0.00120392	0.000708207	0.000882464	2.47947	0.685613
5	98	U1GFP_D3KO_C6	pSB_D3_NES	0.00716763	0.00281875	0.00205667	0.00120891	3.48506	0.393261
5	99	U1GFP_D3KO_C6	pSB_D3_NES	0.00483099	0.00180841	0.0020434	0.00128625	2.36419	0.374336
5	100	U1GFP_D3KO_C6	pSB_D3_NES	0.00646049	0.00250223	0.0017506	0.00104313	3.69043	0.387313
5	101	U1GFP_D3KO_C6	pSB_D3_NES	0.00181902	0.00112713	0.00128955	0.00110415	1.41059	0.619633
5	102	U1GFP_D3KO_C6	pSB_D3_NES	0.00712775	0.00264913	0.00194816	0.00112705	3.65871	0.371663
5	103	U1GFP_D3KO_C6	pSB_D3_NES	0.00233083	0.00124185	0.00148304	0.00103188	1.57166	0.532792
5	104	U1GFP_D3KO_C6	pSB_D3_NES	0.00273831	0.00137369	0.00162633	0.00110243	1.68374	0.501655
5	105	U1GFP_D3KO_C6	pSB_D3_NES	0.0021557	0.00119954	0.00139006	0.00100541	1.5508	0.556449
5	106	U1GFP_D3KO_C6	pSB_D3_NES	0.00376137	0.00170082	0.00194422	0.00113426	1.93464	0.452181
5	107	U1GFP_D3KO_C6	pSB_D3_NES	0.00150691	0.00103484	0.00134068	0.00100071	1.12399	0.686731
5	108	U1GFP_D3KO_C6	pSB_D3_NES	0.00206655	0.00121283	0.00124802	0.00112648	1.65587	0.586886
5	109	U1GFP_D3KO_C6	pSB_D3_NES	0.00310177	0.00162334	0.00123315	0.000933667	2.51532	0.523359
5	110	U1GFP_D3KO_C6	pSB_D3_NES	0.00244397	0.00140665	0.00113845	0.000960048	2.14676	0.575559
5	111	U1GFP_D3KO_C6	pSB_D3_NES	0.00377113	0.00164694	0.00147668	0.00124494	2.55379	0.436723
6	112	U1GFP_D3KO_C6	pSB_D3_NES	0.00206151	0.00188929	0.000694139	0.000857602	2.96988	0.916459
6	113	U1GFP_D3KO_C6	pSB_D3_NES	0.00209512	0.00125274	0.000911968	0.000908448	2.29736	0.597932
6	114	U1GFP_D3KO_C6	pSB_D3_NES	0.00288306	0.00147933	0.00135863	0.000997286	2.12203	0.513113
6	115	U1GFP_D3KO_C6	pSB_D3_NES	0.00312163	0.0017301	0.00135739	0.0010889	2.29973	0.554229
6	116	U1GFP_D3KO_C6	pSB_D3_NES	0.00349728	0.00161589	0.00176441	0.00105316	1.98213	0.462043
6	117	U1GFP_D3KO_C6	pSB_D3_NES	0.00203396	0.00117654	0.00164908	0.00108839	1.23339	0.578448
6	118	U1GFP_D3KO_C6	pSB_D3_NES	0.00361482	0.00172966	0.00204029	0.00119781	1.77172	0.47849
6	119	U1GFP_D3KO_C6	pSB_D3_NES	0.00399007	0.00194035	0.00177915	0.00107444	2.24268	0.486295
6	120	U1GFP_D3KO_C6	pSB_D3_NES	0.00604265	0.00326573	0.00200848	0.00113303	3.00857	0.540446
6	121	U1GFP_D3KO_C6	pSB_D3_NES	0.00248417	0.00143402	0.00116135	0.000987857	2.13904	0.577261
6	122	U1GFP_D3KO_C6	pSB_D3_NES	0.00331782	0.00168386	0.00165224	0.00106228	2.00808	0.50752
6	123	U1GFP_D3KO_C6	pSB_D3_NES	0.00494221	0.00257968	0.001496	0.00104318	3.30362	0.52197
6	124	U1GFP_D3KO_C6	pSB_D3_NES	0.00527684	0.00261232	0.00111069	0.000930963	4.75095	0.495054
6	125	U1GFP_D3KO_C6	pSB_D3_NES	0.00460497	0.00209044	0.00155808	0.00100861	2.95555	0.453953
6	126	U1GFP_D3KO_C6	pSB_D3_NES	0.00449771	0.00209705	0.00145197	0.00100591	3.09765	0.466248
6	127	U1GFP_D3KO_C6	pSB_D3_NES	0.00616052	0.00259837	0.001554	0.00105447	3.9643	0.421777
6	128	U1GFP_D3KO_C6	pSB_D3_NES	0.00341264	0.00163083	0.00154176	0.00108671	2.21347	0.477879
6	129	U1GFP_D3KO_C6	pSB_D3_NES	0.00326231	0.00162438	0.00103929	0.000970279	3.13897	0.497924
6	130	U1GFP_D3KO_C6	pSB_D3_NES	0.00407694	0.00202764	0.00130274	0.000959906	3.12952	0.497343
6	131	U1GFP_D3KO_C6	pSB_D3_NES	0.00283042	0.00142892	0.00130899	0.000992893	2.16229	0.504845
6	132	U1GFP_D3KO_C6	pSB_D3_NES	0.00424139	0.00193805	0.00129837	0.000980243	3.26669	0.456937
6	133	U1GFP_D3KO_C6	pSB_D3_NES	0.0053707	0.00225892	0.00152428	0.00105228	3.52343	0.4206
6	134	U1GFP_D3KO_C6	pSB_D3_NES	0.00455201	0.00228216	0.00101094	0.000912994	4.50274	0.501351
6	135	U1GFP_D3KO_C6	pSB_D3_NES	0.00586256	0.00267384	0.00122368	0.000971462	4.79091	0.456087
6	136	U1GFP_D3KO_C6	pSB_D3_NES	0.00584321	0.00230911	0.00134593	0.000977275	4.34138	0.395179
6	137	U1GFP_D3KO_C6	pSB_D3_NES	0.00204263	0.00122636	0.000917805	0.000827476	2.22556	0.600385
6	138	U1GFP_D3KO_C6	pSB_D3_NES	0.00230521	0.00135919	0.0010309	0.000901064	2.23611	0.589615
7	139	U1GFP_D3KO_C6	pSB_D3_NES	0.0017083	0.00126902	0.000299703	0.00073546	5.69997	0.742856
7	140	U1GFP_D3KO_C6	pSB_D3_NES	0.00282083	0.00167757	0.000851653	0.000892814	3.31219	0.594706
7	141	U1GFP_D3KO_C6	pSB_D3_NES	0.00771549	0.00261982	0.0020737	0.00205979	3.72064	0.339554
7	142	U1GFP_D3KO_C6	pSB_D3_NES	0.00658034	0.00351167	0.00147813	0.00105241	4.45179	0.533662
7	143	U1GFP_D3KO_C6	pSB_D3_NES	0.0020668	0.00125742	0.00113878	0.000952637	1.81493	0.608391
7	144	U1GFP_D3KO_C6	pSB_D3_NES	0.00168812	0.00123183	0.00110369	0.000896773	1.52952	0.729709
7	145	U1GFP_D3KO_C6	pSB_D3_NES	0.00881428	0.00811565	0.00150527	0.00108355	5.8556	0.920738
7	146	U1GFP_D3KO_C6	pSB_D3_NES	0.00220615	0.0016578	0.00120537	0.000980817	1.83028	0.751444
7	147	U1GFP_D3KO_C6	pSB_D3_NES	0.00262511	0.00149807	0.00139328	0.000983588	1.88412	0.570671
7	148	U1GFP_D3KO_C6	pSB_D3_NES	0.00836753	0.00729143	0.00146109	0.00102224	5.72692	0.871396
7	149	U1GFP_D3KO_C6	pSB_D3_NES	0.00339067	0.00156371	0.00131049	0.00103411	2.58734	0.461181
7	150	U1GFP_D3KO_C6	pSB_D3_NES	0.00414475	0.00189877	0.00148762	0.00106991	2.78616	0.458114
7	151	U1GFP_D3KO_C6	pSB_D3_NES	0.00383062	0.00171442	0.00146581	0.000998581	2.61332	0.447555
7	152	U1GFP_D3KO_C6	pSB_D3_NES	0.00441728	0.00175684	0.00187676	0.00109055	2.35368	0.39772
7	153	U1GFP_D3KO_C6	pSB_D3_NES	0.00525625	0.00245954	0.00177673	0.00109392	2.95838	0.467926
7	154	U1GFP_D3KO_C6	pSB_D3_NES	0.00433703	0.00208452	0.00196668	0.00113932	2.20526	0.480633
7	155	U1GFP_D3KO_C6	pSB_D3_NES	0.00317681	0.00148882	0.00187566	0.00108875	1.6937	0.468654
7	156	U1GFP_D3KO_C6	pSB_D3_NES	0.00484707	0.0020358	0.00174754	0.00109774	2.77366	0.420006
7	157	U1GFP_D3KO_C6	pSB_D3_NES	0.00367467	0.00158438	0.00207328	0.00117402	1.7724	0.431162
7	158	U1GFP_D3KO_C6	pSB_D3_NES	0.00447844	0.0019472	0.00136719	0.000997948	3.27564	0.434796
7	159	U1GFP_D3KO_C6	pSB_D3_NES	0.00759921	0.00284922	0.00169219	0.00118925	4.49076	0.374936
7	160	U1GFP_D3KO_C6	pSB_D3_NES	0.0100824	0.00317085	0.0023631	0.00137181	4.26659	0.314494
7	161	U1GFP_D3KO_C6	pSB_D3_NES	0.00248092	0.00124051	0.00186061	0.00106571	1.33339	0.50002
7	162	U1GFP_D3KO_C6	pSB_D3_NES	0.00991727	0.00381095	0.00216089	0.00114684	4.58944	0.384274
7	163	U1GFP_D3KO_C6	pSB_D3_NES	0.00510818	0.00230412	0.00212399	0.00110579	2.40499	0.451065
7	164	U1GFP_D3KO_C6	pSB_D3_NES	0.00178935	0.00108044	0.00165688	0.00105383	1.07995	0.603818
7	165	U1GFP_D3KO_C6	pSB_D3_NES	0.00372211	0.0018906	0.00187625	0.00121959	1.9838	0.507937
7	166	U1GFP_D3KO_C6	pSB_D3_NES	0.00521681	0.00216928	0.00227621	0.00118387	2.29189	0.415826
7	167	U1GFP_D3KO_C6	pSB_D3_NES	0.00617896	0.00210652	0.00315992	0.00154037	1.95542	0.340918
7	168	U1GFP_D3KO_C6	pSB_D3_NES	0.00460207	0.00196298	0.00147229	0.00100309	3.12579	0.426542
7	169	U1GFP_D3KO_C6	pSB_D3_NES	0.00412165	0.00176872	0.00137106	0.000987317	3.00618	0.429129
7	170	U1GFP_D3KO_C6	pSB_D3_NES	0.00351878	0.0017668	0.00125602	0.000936284	2.80153	0.502107
7	171	U1GFP_D3KO_C6	pSB_D3_NES	0.00404488	0.00176501	0.0019099	0.00115541	2.11784	0.436358
7	172	U1GFP_D3KO_C6	pSB_D3_NES	0.00210737	0.00123343	0.00120262	0.000976882	1.75231	0.585293
7	173	U1GFP_D3KO_C6	pSB_D3_NES	0.0030516	0.00149805	0.000977219	0.00092218	3.12274	0.490907
7	174	U1GFP_D3KO_C6	pSB_D3_NES	0.00579093	0.00226908	0.00144843	0.00102238	3.99808	0.391833
8	175	U1GFP_D3KO_C6	pSB_D3_NES	0.00186121	0.00120946	0.000880849	0.000990224	2.11297	0.649826
8	176	U1GFP_D3KO_C6	pSB_D3_NES	0.00627041	0.00310206	0.00140765	0.00101821	4.45453	0.494714
8	177	U1GFP_D3KO_C6	pSB_D3_NES	0.0017737	0.00111622	0.000764047	0.000830266	2.32145	0.629317
8	178	U1GFP_D3KO_C6	pSB_D3_NES	0.00302343	0.00151102	0.00117468	0.000947044	2.57383	0.499772
8	179	U1GFP_D3KO_C6	pSB_D3_NES	0.0017796	0.00110552	0.00114815	0.00115277	1.54997	0.621219
8	180	U1GFP_D3KO_C6	pSB_D3_NES	0.00389586	0.00195925	0.000920725	0.000981354	4.2313	0.502906
8	181	U1GFP_D3KO_C6	pSB_D3_NES	0.00504513	0.00212341	0.00125549	0.000934308	4.01847	0.420882
8	182	U1GFP_D3KO_C6	pSB_D3_NES	0.00337311	0.00169742	0.00148937	0.000972401	2.26478	0.50322
8	183	U1GFP_D3KO_C6	pSB_D3_NES	0.00290065	0.00139637	0.00179568	0.00176162	1.61535	0.481398
8	184	U1GFP_D3KO_C6	pSB_D3_NES	0.00344372	0.00159666	0.00144175	0.00107188	2.38857	0.463643
8	185	U1GFP_D3KO_C6	pSB_D3_NES	0.00729307	0.00360723	0.00101095	0.000907337	7.21406	0.494611
8	186	U1GFP_D3KO_C6	pSB_D3_NES	0.00593579	0.00319621	0.00147175	0.000996728	4.03314	0.538464
8	187	U1GFP_D3KO_C6	pSB_D3_NES	0.00482603	0.00204816	0.00168896	0.00106505	2.8574	0.424398
8	188	U1GFP_D3KO_C6	pSB_D3_NES	0.0053868	0.00221731	0.00218288	0.00154281	2.46775	0.411619
8	189	U1GFP_D3KO_C6	pSB_D3_NES	0.00903825	0.00370104	0.00110048	0.000955632	8.21298	0.409486
8	190	U1GFP_D3KO_C6	pSB_D3_NES	0.00758919	0.00346085	0.00132947	0.000945917	5.70841	0.456023
8	191	U1GFP_D3KO_C6	pSB_D3_NES	0.01097	0.00530008	0.00200433	0.00144198	5.47314	0.483143
8	192	U1GFP_D3KO_C6	pSB_D3_NES	0.00223068	0.00117477	0.00181922	0.00108457	1.22618	0.52664
8	193	U1GFP_D3KO_C6	pSB_D3_NES	0.00651197	0.00249182	0.00179265	0.00110714	3.63259	0.382651
8	194	U1GFP_D3KO_C6	pSB_D3_NES	0.00249385	0.00125206	0.00164066	0.00107017	1.52003	0.502058
8	195	U1GFP_D3KO_C6	pSB_D3_NES	0.0050528	0.00204005	0.00145496	0.00105762	3.47281	0.403746
8	196	U1GFP_D3KO_C6	pSB_D3_NES	0.0106523	0.00434385	0.00268666	0.00327134	3.96487	0.407788
8	197	U1GFP_D3KO_C6	pSB_D3_NES	0.0025246	0.00135538	0.00116837	0.000918088	2.16078	0.536868
8	198	U1GFP_D3KO_C6	pSB_D3_NES	0.00532624	0.00201134	0.00156699	0.00108124	3.39902	0.37763
8	199	U1GFP_D3KO_C6	pSB_D3_NES	0.0086346	0.00350418	0.00132836	0.00105434	6.50018	0.40583
8	200	U1GFP_D3KO_C6	pSB_D3_NES	0.00331892	0.00156753	0.00118532	0.000912539	2.80002	0.472301
9	201	U1GFP_D3KO_C6	pSB_D3_NES	0.0017088	0.00126423	0.000365043	0.000750156	4.6811	0.739833
9	202	U1GFP_D3KO_C6	pSB_D3_NES	0.00277649	0.00148607	0.000896906	0.000831094	3.09563	0.535235
9	203	U1GFP_D3KO_C6	pSB_D3_NES	0.00433804	0.00221654	0.000886882	0.000854024	4.89134	0.510955
9	204	U1GFP_D3KO_C6	pSB_D3_NES	0.00265285	0.0015726	0.000508851	0.000790267	5.21341	0.592796
9	205	U1GFP_D3KO_C6	pSB_D3_NES	0.0023625	0.00127608	0.00141155	0.00102848	1.67369	0.540142
9	206	U1GFP_D3KO_C6	pSB_D3_NES	0.00250194	0.00135638	0.00196601	0.00211077	1.2726	0.54213
9	207	U1GFP_D3KO_C6	pSB_D3_NES	0.00455994	0.00243494	0.00106782	0.00173436	4.27032	0.533984
9	208	U1GFP_D3KO_C6	pSB_D3_NES	0.00855221	0.00343664	0.0030151	0.00266244	2.83646	0.401843
9	209	U1GFP_D3KO_C6	pSB_D3_NES	0.00254832	0.00161431	0.00288595	0.00313306	0.883008	0.633481
9	210	U1GFP_D3KO_C6	pSB_D3_NES	0.00382676	0.00160612	0.00210366	0.00135893	1.8191	0.419707
9	211	U1GFP_D3KO_C6	pSB_D3_NES	0.00264754	0.00148765	0.000788885	0.000845225	3.35605	0.5619
9	212	U1GFP_D3KO_C6	pSB_D3_NES	0.00309923	0.00170011	0.00191687	0.00109597	1.61682	0.548558
9	213	U1GFP_D3KO_C6	pSB_D3_NES	0.00668783	0.00294377	0.00172632	0.00112605	3.87404	0.440168
9	214	U1GFP_D3KO_C6	pSB_D3_NES	0.00363274	0.00164031	0.00160149	0.00109332	2.26836	0.451535
9	215	U1GFP_D3KO_C6	pSB_D3_NES	0.00345808	0.00181758	0.00107039	0.000925876	3.23067	0.525603
9	216	U1GFP_D3KO_C6	pSB_D3_NES	0.00678272	0.00293467	0.00158704	0.0010724	4.2738	0.432669
9	217	U1GFP_D3KO_C6	pSB_D3_NES	0.00152422	0.00110484	0.000850414	0.000846797	1.79232	0.724858
9	218	U1GFP_D3KO_C6	pSB_D3_NES	0.0020863	0.00126801	0.00128194	0.00101869	1.62746	0.60778
9	219	U1GFP_D3KO_C6	pSB_D3_NES	0.00331819	0.00154057	0.00123546	0.000983655	2.6858	0.464279
9	220	U1GFP_D3KO_C6	pSB_D3_NES	0.00440746	0.0020741	0.00114951	0.000925356	3.83422	0.47059
9	221	U1GFP_D3KO_C6	pSB_D3_NES	0.0018726	0.0011434	0.00125931	0.00105989	1.487	0.610597
9	222	U1GFP_D3KO_C6	pSB_D3_NES	0.00198959	0.00117605	0.00105164	0.000881801	1.89189	0.591102
9	223	U1GFP_D3KO_C6	pSB_D3_NES	0.00190987	0.00117694	0.0013888	0.00107461	1.3752	0.616238
10	224	U1GFP_D3KO_C6	pSB_D3_NES	0.00342496	0.00160928	0.00108383	0.000899937	3.16006	0.469869
10	225	U1GFP_D3KO_C6	pSB_D3_NES	0.00575151	0.00269835	0.00107644	0.000862183	5.3431	0.469155
10	226	U1GFP_D3KO_C6	pSB_D3_NES	0.00253655	0.00150256	0.000525821	0.000759751	4.82399	0.592363
10	227	U1GFP_D3KO_C6	pSB_D3_NES	0.00405196	0.00173171	0.00163042	0.0010532	2.48522	0.427376
10	228	U1GFP_D3KO_C6	pSB_D3_NES	0.00560424	0.00261588	0.00155553	0.00100096	3.60278	0.466767
10	229	U1GFP_D3KO_C6	pSB_D3_NES	0.00359389	0.00184775	0.00163236	0.00102284	2.20166	0.514137
10	230	U1GFP_D3KO_C6	pSB_D3_NES	0.00388403	0.00188206	0.00170523	0.00102582	2.27772	0.484564
10	231	U1GFP_D3KO_C6	pSB_D3_NES	0.00294467	0.00161843	0.000773763	0.000844344	3.80565	0.549612
10	232	U1GFP_D3KO_C6	pSB_D3_NES	0.00464235	0.00165392	0.00297302	0.00137124	1.56149	0.356268
10	233	U1GFP_D3KO_C6	pSB_D3_NES	0.00475768	0.00181695	0.00261158	0.00139789	1.82176	0.381899
10	234	U1GFP_D3KO_C6	pSB_D3_NES	0.00281367	0.00159183	0.00135457	0.000988213	2.07717	0.565747
10	235	U1GFP_D3KO_C6	pSB_D3_NES	0.00350513	0.00167286	0.00111924	0.000899214	3.13169	0.477261
10	236	U1GFP_D3KO_C6	pSB_D3_NES	0.00649407	0.00280331	0.0017176	0.00107665	3.7809	0.431672
10	237	U1GFP_D3KO_C6	pSB_D3_NES	0.00221843	0.00127505	0.00124719	0.00099115	1.77875	0.574751
10	238	U1GFP_D3KO_C6	pSB_D3_NES	0.00212632	0.00126166	0.00111301	0.00093686	1.91042	0.593351
11	239	U1GFP_D3KO_C6	pSB_D3_NES	0.00390891	0.00179582	0.00116099	0.000976599	3.36687	0.459417
11	240	U1GFP_D3KO_C6	pSB_D3_NES	0.00378477	0.00174154	0.00211249	0.00168338	1.79161	0.460143
11	241	U1GFP_D3KO_C6	pSB_D3_NES	0.00689607	0.00353233	0.00109358	0.000933861	6.30593	0.512224
11	242	U1GFP_D3KO_C6	pSB_D3_NES	0.00424814	0.00231315	0.00161629	0.00108033	2.62833	0.54451
11	243	U1GFP_D3KO_C6	pSB_D3_NES	0.00290002	0.00142021	0.00146241	0.0010263	1.98304	0.489723
11	244	U1GFP_D3KO_C6	pSB_D3_NES	0.00303421	0.00135936	0.00198136	0.00115926	1.53138	0.448011
11	245	U1GFP_D3KO_C6	pSB_D3_NES	0.00344411	0.00182985	0.000879052	0.000893342	3.91799	0.531298
11	246	U1GFP_D3KO_C6	pSB_D3_NES	0.00333285	0.00171243	0.00173172	0.00106772	1.92459	0.513803
11	247	U1GFP_D3KO_C6	pSB_D3_NES	0.00841649	0.0034641	0.0016806	0.00109634	5.00804	0.411586
11	248	U1GFP_D3KO_C6	pSB_D3_NES	0.00315394	0.00145186	0.00202055	0.00122983	1.56093	0.460331
11	249	U1GFP_D3KO_C6	pSB_D3_NES	0.00423376	0.00187144	0.00183109	0.00109716	2.31216	0.442027
11	250	U1GFP_D3KO_C6	pSB_D3_NES	0.00527826	0.00240457	0.00218182	0.00147173	2.4192	0.455561
11	251	U1GFP_D3KO_C6	pSB_D3_NES	0.00397002	0.00180041	0.00135072	0.00101419	2.93919	0.4535
11	252	U1GFP_D3KO_C6	pSB_D3_NES	0.00372074	0.00161487	0.00117908	0.00110826	3.15564	0.434019
11	253	U1GFP_D3KO_C6	pSB_D3_NES	0.00172516	0.0011243	0.00105167	0.000987954	1.6404	0.651709
12	254	U1GFP_D3KO_C6	pSB_D3_NES	0.00498159	0.0024022	0.00142587	0.0010439	3.49372	0.482216
12	255	U1GFP_D3KO_C6	pSB_D3_NES	0.00225916	0.00127187	0.00171999	0.00154615	1.31347	0.562982
12	256	U1GFP_D3KO_C6	pSB_D3_NES	0.00434662	0.00205284	0.00143527	0.00107325	3.02843	0.472283
12	257	U1GFP_D3KO_C6	pSB_D3_NES	0.00476495	0.00186195	0.00205083	0.00115493	2.32342	0.390759
12	258	U1GFP_D3KO_C6	pSB_D3_NES	0.0030321	0.00144312	0.00189671	0.0011246	1.59861	0.475948
12	259	U1GFP_D3KO_C6	pSB_D3_NES	0.00751376	0.00303514	0.00248456	0.00128526	3.02418	0.403944
13	260	U1GFP_D3KO_C6	pSB_D3_NES	0.00360606	0.00228923	0.00237136	0.00125587	1.52067	0.634829
13	261	U1GFP_D3KO_C6	pSB_D3_NES	0.00223228	0.00119604	0.00158509	0.0010025	1.4083	0.535795
13	262	U1GFP_D3KO_C6	pSB_D3_NES	0.00347573	0.00160005	0.00210328	0.00172161	1.65253	0.46035
13	263	U1GFP_D3KO_C6	pSB_D3_NES	0.00454374	0.00243518	0.00106134	0.000972941	4.28111	0.535941
13	264	U1GFP_D3KO_C6	pSB_D3_NES	0.00221569	0.00136605	0.00121571	0.000965997	1.82254	0.616535
14	265	U1GFP_D3KO_C6	pSB_D3_NES	0.00194853	0.00115078	0.00067663	0.000838792	2.87976	0.590588
14	266	U1GFP_D3KO_C6	pSB_D3_NES	0.00407047	0.00187023	0.00112948	0.000944477	3.60383	0.459462
14	267	U1GFP_D3KO_C6	pSB_D3_NES	0.00261276	0.0014641	0.000901016	0.000878857	2.89979	0.560364
14	268	U1GFP_D3KO_C6	pSB_D3_NES	0.00411386	0.00186783	0.00173999	0.00129558	2.3643	0.454034
14	269	U1GFP_D3KO_C6	pSB_D3_NES	0.00296	0.00156858	0.000722868	0.000825498	4.09481	0.529924
14	270	U1GFP_D3KO_C6	pSB_D3_NES	0.00255566	0.00132781	0.00127616	0.000971379	2.00262	0.519557
14	271	U1GFP_D3KO_C6	pSB_D3_NES	0.0061598	0.00221963	0.00158397	0.00108736	3.88884	0.360341
14	272	U1GFP_D3KO_C6	pSB_D3_NES	0.00182571	0.00108	0.00149423	0.00100498	1.22184	0.591553
14	273	U1GFP_D3KO_C6	pSB_D3_NES	0.00283829	0.00161216	0.00099645	0.00089796	2.84841	0.568004
14	274	U1GFP_D3KO_C6	pSB_D3_NES	0.00558205	0.00253341	0.0019601	0.001095	2.84784	0.45385
14	275	U1GFP_D3KO_C6	pSB_D3_NES	0.00455355	0.00187141	0.00140347	0.000972542	3.24451	0.410978
14	276	U1GFP_D3KO_C6	pSB_D3_NES	0.00497148	0.00199313	0.00176625	0.00106921	2.81471	0.400913
14	277	U1GFP_D3KO_C6	pSB_D3_NES	0.00348733	0.00182427	0.00100696	0.000900055	3.46324	0.523112
14	278	U1GFP_D3KO_C6	pSB_D3_NES	0.00314728	0.00142327	0.00158098	0.00103881	1.99071	0.452222
14	279	U1GFP_D3KO_C6	pSB_D3_NES	0.00159933	0.00112215	0.000543944	0.00082848	2.94024	0.701642
14	280	U1GFP_D3KO_C6	pSB_D3_NES	0.00613027	0.00209494	0.00262944	0.0015703	2.3314	0.341737
14	281	U1GFP_D3KO_C6	pSB_D3_NES	0.00324585	0.00145326	0.00147478	0.00099911	2.20091	0.447727
14	282	U1GFP_D3KO_C6	pSB_D3_NES	0.00484872	0.00236125	0.0011637	0.000982175	4.16663	0.486985
14	283	U1GFP_D3KO_C6	pSB_D3_NES	0.00500192	0.00226025	0.001491	0.00111084	3.35475	0.451876
14	284	U1GFP_D3KO_C6	pSB_D3_NES	0.00497401	0.00181684	0.00213005	0.00140217	2.33516	0.365266
14	285	U1GFP_D3KO_C6	pSB_D3_NES	0.00374053	0.00170347	0.00139488	0.000999859	2.68161	0.45541
14	286	U1GFP_D3KO_C6	pSB_D3_NES	0.00460853	0.00195553	0.00106606	0.00106606	4.32297	0.424328
14	287	U1GFP_D3KO_C6	pSB_D3_NES	0.00295139	0.00147018	0.0011366	0.000958165	2.59668	0.49813
14	288	U1GFP_D3KO_C6	pSB_D3_NES	0.00186749	0.00117051	0.00155728	0.00168302	1.1992	0.626781
14	289	U1GFP_D3KO_C6	pSB_D3_NES	0.00166548	0.00105436	0.00134085	0.00103163	1.2421	0.63307
14	290	U1GFP_D3KO_C6	pSB_D3_NES	0.00452364	0.00188778	0.00147188	0.00104371	3.07337	0.417314
14	291	U1GFP_D3KO_C6	pSB_D3_NES	0.00395093	0.0017219	0.00116838	0.000972447	3.38154	0.435821
15	292	U1GFP_D3KO_C6	pSB_D3_NES	0.0016039	0.00110435	0.000839191	0.000883598	1.91124	0.688541
15	293	U1GFP_D3KO_C6	pSB_D3_NES	0.00309796	0.00149074	0.00125862	0.000986693	2.4614	0.481201
15	294	U1GFP_D3KO_C6	pSB_D3_NES	0.0019382	0.00119088	0.00106308	0.000966437	1.8232	0.614425
15	295	U1GFP_D3KO_C6	pSB_D3_NES	0.00667604	0.00304378	0.00191948	0.0011966	3.47805	0.455926
15	296	U1GFP_D3KO_C6	pSB_D3_NES	0.00159399	0.00111907	0.000548524	0.000779999	2.90596	0.702054
15	297	U1GFP_D3KO_C6	pSB_D3_NES	0.00326388	0.00154351	0.00152896	0.00102258	2.1347	0.472906
15	298	U1GFP_D3KO_C6	pSB_D3_NES	0.00232065	0.00134307	0.000880264	0.000913118	2.63632	0.578747
15	299	U1GFP_D3KO_C6	pSB_D3_NES	0.0019377	0.00113017	0.00137296	0.000993699	1.41133	0.583253
15	300	U1GFP_D3KO_C6	pSB_D3_NES	0.00346809	0.00147277	0.0016523	0.00107633	2.09895	0.424662
15	301	U1GFP_D3KO_C6	pSB_D3_NES	0.00517468	0.00235335	0.00093205	0.000891077	5.55194	0.454781
15	302	U1GFP_D3KO_C6	pSB_D3_NES	0.00414293	0.00189689	0.00116316	0.00102513	3.56178	0.457863
15	303	U1GFP_D3KO_C6	pSB_D3_NES	0.00405925	0.00156978	0.00196995	0.00121342	2.06058	0.386717
15	304	U1GFP_D3KO_C6	pSB_D3_NES	0.00311708	0.00147702	0.00162334	0.00103503	1.92016	0.473848
15	305	U1GFP_D3KO_C6	pSB_D3_NES	0.00280698	0.00148188	0.00177678	0.0012606	1.57981	0.527927
15	306	U1GFP_D3KO_C6	pSB_D3_NES	0.00262561	0.00132916	0.00148486	0.00104282	1.76825	0.506231
15	307	U1GFP_D3KO_C6	pSB_D3_NES	0.00226299	0.00127215	0.000939222	0.000924441	2.40943	0.562156
15	308	U1GFP_D3KO_C6	pSB_D3_NES	0.00661542	0.0024363	0.0014945	0.00101641	4.42651	0.368276
15	309	U1GFP_D3KO_C6	pSB_D3_NES	0.00313186	0.00163763	0.00159562	0.00109319	1.96279	0.522893
15	310	U1GFP_D3KO_C6	pSB_D3_NES	0.00395289	0.00186718	0.00131197	0.000973105	3.01295	0.472359
15	311	U1GFP_D3KO_C6	pSB_D3_NES	0.00353285	0.00163985	0.00141916	0.000983684	2.4894	0.464172
15	312	U1GFP_D3KO_C6	pSB_D3_NES	0.00153112	0.0012101	0.00107249	0.000936813	1.42764	0.790335
15	313	U1GFP_D3KO_C6	pSB_D3_NES	0.00384387	0.00189685	0.00114302	0.000951676	3.36291	0.493474
16	314	U1GFP_D3KO_C6	pSB_D3_NES	0.00179548	0.00114508	0.00062434	0.000759895	2.87581	0.637756
16	315	U1GFP_D3KO_C6	pSB_D3_NES	0.00328634	0.00181683	0.000962356	0.000876732	3.41489	0.552844
16	316	U1GFP_D3KO_C6	pSB_D3_NES	0.00544676	0.0027819	0.00219399	0.0018913	2.48258	0.510743
16	317	U1GFP_D3KO_C6	pSB_D3_NES	0.00492793	0.00252391	0.00145645	0.000956904	3.38352	0.512164
16	318	U1GFP_D3KO_C6	pSB_D3_NES	0.00301366	0.00139593	0.00178386	0.00104339	1.6894	0.463202
16	319	U1GFP_D3KO_C6	pSB_D3_NES	0.00172177	0.00114201	0.000931373	0.000928204	1.84864	0.663276
16	320	U1GFP_D3KO_C6	pSB_D3_NES	0.00379559	0.00169005	0.00204058	0.00110887	1.86005	0.445266
16	321	U1GFP_D3KO_C6	pSB_D3_NES	0.00753639	0.00314171	0.00236711	0.00130934	3.18379	0.416872
16	322	U1GFP_D3KO_C6	pSB_D3_NES	0.00403502	0.00182517	0.00179046	0.0010975	2.25362	0.452333
16	323	U1GFP_D3KO_C6	pSB_D3_NES	0.00601913	0.00278924	0.00186515	0.00148767	3.22715	0.463396
16	324	U1GFP_D3KO_C6	pSB_D3_NES	0.00187559	0.00112547	0.00116909	0.000973829	1.60431	0.60006
16	325	U1GFP_D3KO_C6	pSB_D3_NES	0.00329344	0.00152511	0.00195986	0.0011078	1.68044	0.463077
16	326	U1GFP_D3KO_C6	pSB_D3_NES	0.0034317	0.00154688	0.00183212	0.00108162	1.87307	0.450762
16	327	U1GFP_D3KO_C6	pSB_D3_NES	0.00489946	0.00199255	0.00217482	0.00172844	2.25281	0.406688
16	328	U1GFP_D3KO_C6	pSB_D3_NES	0.00157832	0.00107808	0.000995686	0.000926345	1.58516	0.683055
16	329	U1GFP_D3KO_C6	pSB_D3_NES	0.00219038	0.00119396	0.00131137	0.000932634	1.6703	0.545095
16	330	U1GFP_D3KO_C6	pSB_D3_NES	0.00267789	0.00168882	0.00110719	0.000890135	2.41863	0.630654
16	331	U1GFP_D3KO_C6	pSB_D3_NES	0.00280668	0.00149343	0.00107523	0.00091336	2.61032	0.532097
16	332	U1GFP_D3KO_C6	pSB_D3_NES	0.00365563	0.00182634	0.00109278	0.000900586	3.34527	0.499596
16	333	U1GFP_D3KO_C6	pSB_D3_NES	0.0021529	0.00159575	0.00095658	0.000888634	2.25062	0.74121
16	334	U1GFP_D3KO_C6	pSB_D3_NES	0.00392323	0.00181176	0.00124428	0.00126537	3.15302	0.461805
16	335	U1GFP_D3KO_C6	pSB_D3_NES	0.00360854	0.00177665	0.00105325	0.000918038	3.42609	0.492347
17	336	U1GFP_D3KO_C6	pSB_D3_NES	0.00241426	0.00141864	0.000843945	0.000973435	2.86069	0.587609
17	337	U1GFP_D3KO_C6	pSB_D3_NES	0.00247604	0.00167731	0.00100891	0.0008849	2.45417	0.677416
17	338	U1GFP_D3KO_C6	pSB_D3_NES	0.00304941	0.00156521	0.00113136	0.00121769	2.69534	0.513282
17	339	U1GFP_D3KO_C6	pSB_D3_NES	0.00573636	0.00248213	0.00122696	0.00102058	4.67526	0.432701
17	340	U1GFP_D3KO_C6	pSB_D3_NES	0.00641794	0.00297765	0.00179928	0.00152533	3.56694	0.463958
17	341	U1GFP_D3KO_C6	pSB_D3_NES	0.00514746	0.00236078	0.00194538	0.00203808	2.646	0.45863
17	342	U1GFP_D3KO_C6	pSB_D3_NES	0.00504773	0.00287316	0.0016909	0.00117341	2.98524	0.569198
17	343	U1GFP_D3KO_C6	pSB_D3_NES	0.00187046	0.00112893	0.0012218	0.000951046	1.5309	0.60356
17	344	U1GFP_D3KO_C6	pSB_D3_NES	0.00632184	0.00294976	0.00212408	0.00152068	2.97628	0.466598
17	345	U1GFP_D3KO_C6	pSB_D3_NES	0.00586393	0.00274057	0.00134064	0.000969908	4.37396	0.467361
17	346	U1GFP_D3KO_C6	pSB_D3_NES	0.00186817	0.00114771	0.00121249	0.000910826	1.54077	0.614351
17	347	U1GFP_D3KO_C6	pSB_D3_NES	0.005292	0.00268462	0.00155909	0.000997893	3.39429	0.507298
17	348	U1GFP_D3KO_C6	pSB_D3_NES	0.00575072	0.00246349	0.0012497	0.000926865	4.60167	0.42838
17	349	U1GFP_D3KO_C6	pSB_D3_NES	0.00165844	0.00109518	0.00109021	0.000978948	1.52121	0.660368
17	350	U1GFP_D3KO_C6	pSB_D3_NES	0.00200998	0.00121722	0.0010047	0.000903671	2.00058	0.605589
18	351	U1GFP_D3KO_C6	pSB_D3_NES	0.00256833	0.00144627	0.00069219	0.000782059	3.71045	0.563117
18	352	U1GFP_D3KO_C6	pSB_D3_NES	0.0029655	0.00162602	0.00122693	0.000955327	2.41701	0.548312
18	353	U1GFP_D3KO_C6	pSB_D3_NES	0.0063182	0.00317973	0.00132567	0.000950864	4.76603	0.503265
18	354	U1GFP_D3KO_C6	pSB_D3_NES	0.00358175	0.00326558	0.00147514	0.00102219	2.42808	0.911728
18	355	U1GFP_D3KO_C6	pSB_D3_NES	0.00325509	0.00189541	0.000888279	0.000863107	3.66449	0.582291
18	356	U1GFP_D3KO_C6	pSB_D3_NES	0.00513998	0.00227463	0.00154973	0.000992134	3.3167	0.442537
18	357	U1GFP_D3KO_C6	pSB_D3_NES	0.00198835	0.00114172	0.00156106	0.00106468	1.27372	0.574209
18	358	U1GFP_D3KO_C6	pSB_D3_NES	0.0058218	0.00288703	0.000743981	0.000866196	7.82521	0.495899
18	359	U1GFP_D3KO_C6	pSB_D3_NES	0.00286444	0.0013164	0.00258725	0.00207201	1.10714	0.459565
18	360	U1GFP_D3KO_C6	pSB_D3_NES	0.0026831	0.00128115	0.00222217	0.00121026	1.20743	0.477488
18	361	U1GFP_D3KO_C6	pSB_D3_NES	0.00259509	0.00151002	0.00126131	0.0010072	2.05745	0.581875
18	362	U1GFP_D3KO_C6	pSB_D3_NES	0.00326052	0.00173684	0.00104181	0.000929876	3.12967	0.532688
18	363	U1GFP_D3KO_C6	pSB_D3_NES	0.00200528	0.00128664	0.000645163	0.000819427	3.10818	0.641624
19	364	U1GFP_D3KO_C6	pSB_D3_NES	0.00339821	0.00169738	0.00118304	0.000957997	2.87244	0.499493
19	365	U1GFP_D3KO_C6	pSB_D3_NES	0.00347	0.00163936	0.00206205	0.00137215	1.68279	0.472438
19	366	U1GFP_D3KO_C6	pSB_D3_NES	0.00196545	0.00135845	0.000610234	0.000782258	3.22082	0.691162
19	367	U1GFP_D3KO_C6	pSB_D3_NES	0.00302159	0.00178448	0.000417224	0.000740217	7.24213	0.590578
19	368	U1GFP_D3KO_C6	pSB_D3_NES	0.00426328	0.00234617	0.00131812	0.000931263	3.23437	0.550321
19	369	U1GFP_D3KO_C6	pSB_D3_NES	0.00168022	0.0011972	0.000874808	0.000869965	1.92067	0.712527
19	370	U1GFP_D3KO_C6	pSB_D3_NES	0.00481326	0.00233937	0.00135333	0.000995378	3.55662	0.486025
19	371	U1GFP_D3KO_C6	pSB_D3_NES	0.00546941	0.00253691	0.0018235	0.00117301	2.9994	0.463835
19	372	U1GFP_D3KO_C6	pSB_D3_NES	0.00476879	0.00239682	0.00184605	0.00104937	2.58324	0.502607
19	373	U1GFP_D3KO_C6	pSB_D3_NES	0.00319432	0.0015474	0.00138855	0.000966046	2.30047	0.484424
19	374	U1GFP_D3KO_C6	pSB_D3_NES	0.00292626	0.00178326	0.000683123	0.000822346	4.28366	0.609396
19	375	U1GFP_D3KO_C6	pSB_D3_NES	0.00414685	0.00241245	0.00135157	0.00114203	3.06817	0.581755
19	376	U1GFP_D3KO_C6	pSB_D3_NES	0.0040777	0.00170102	0.00237224	0.00162834	1.71892	0.417152
19	377	U1GFP_D3KO_C6	pSB_D3_NES	0.00412594	0.0020051	0.00167826	0.00105009	2.45845	0.485974
19	378	U1GFP_D3KO_C6	pSB_D3_NES	0.00736682	0.00335909	0.00193384	0.00109063	3.80942	0.455975
19	379	U1GFP_D3KO_C6	pSB_D3_NES	0.00768077	0.00368792	0.00129973	0.00122955	5.9095	0.48015
19	380	U1GFP_D3KO_C6	pSB_D3_NES	0.00164835	0.00107527	0.000903456	0.000943437	1.82449	0.652331
19	381	U1GFP_D3KO_C6	pSB_D3_NES	0.00408068	0.00208947	0.00104428	0.0008767	3.90766	0.512041
19	382	U1GFP_D3KO_C6	pSB_D3_NES	0.00285825	0.00174482	0.000816163	0.000861917	3.50206	0.610448
20	383	U1GFP_D3KO_C6	pSB_D3_NES	0.00448773	0.00176232	0.00122029	0.00117369	3.67758	0.392699
20	384	U1GFP_D3KO_C6	pSB_D3_NES	0.00489126	0.00223236	0.00102742	0.000902795	4.76074	0.456398
20	385	U1GFP_D3KO_C6	pSB_D3_NES	0.00321606	0.00191563	0.000775187	0.000850849	4.14875	0.595647
20	386	U1GFP_D3KO_C6	pSB_D3_NES	0.0049433	0.00251077	0.000861649	0.000816383	5.73703	0.507914
20	387	U1GFP_D3KO_C6	pSB_D3_NES	0.00318985	0.00171184	0.000878609	0.000886144	3.63057	0.536651
20	388	U1GFP_D3KO_C6	pSB_D3_NES	0.00339685	0.0018271	0.00107678	0.000923691	3.15465	0.537879
20	389	U1GFP_D3KO_C6	pSB_D3_NES	0.00349268	0.00152652	0.00145242	0.000995863	2.40474	0.437063
20	390	U1GFP_D3KO_C6	pSB_D3_NES	0.00291517	0.00140106	0.00115477	0.00107006	2.52446	0.48061
20	391	U1GFP_D3KO_C6	pSB_D3_NES	0.00285708	0.00131297	0.00171127	0.00104946	1.66957	0.459551
20	392	U1GFP_D3KO_C6	pSB_D3_NES	0.0098112	0.00417531	0.00175684	0.00110233	5.58457	0.425565
20	393	U1GFP_D3KO_C6	pSB_D3_NES	0.00422474	0.00167361	0.00174762	0.00108177	2.41742	0.396145
20	394	U1GFP_D3KO_C6	pSB_D3_NES	0.00483402	0.00237568	0.001555	0.0010957	3.10869	0.49145
20	395	U1GFP_D3KO_C6	pSB_D3_NES	0.00553831	0.002449	0.0013422	0.00101461	4.12629	0.442193
20	396	U1GFP_D3KO_C6	pSB_D3_NES	0.00219047	0.0011634	0.00156252	0.00101279	1.40188	0.531117
20	397	U1GFP_D3KO_C6	pSB_D3_NES	0.00461265	0.0018963	0.00187164	0.00107679	2.4645	0.411107
20	398	U1GFP_D3KO_C6	pSB_D3_NES	0.0053834	0.00213037	0.00166179	0.00104561	3.23951	0.395729
20	399	U1GFP_D3KO_C6	pSB_D3_NES	0.0041305	0.00211746	0.00170632	0.0010365	2.42071	0.512639
20	400	U1GFP_D3KO_C6	pSB_D3_NES	0.00556136	0.00235572	0.00136868	0.00108154	4.06331	0.423587
20	401	U1GFP_D3KO_C6	pSB_D3_NES	0.00709372	0.00270595	0.00160931	0.00100951	4.40793	0.381458
20	402	U1GFP_D3KO_C6	pSB_D3_NES	0.00494108	0.00208994	0.00162444	0.00101886	3.04171	0.422972
20	403	U1GFP_D3KO_C6	pSB_D3_NES	0.00427054	0.00172305	0.00250069	0.00129959	1.70774	0.403474
20	404	U1GFP_D3KO_C6	pSB_D3_NES	0.00225713	0.00140301	0.00220386	0.00184758	1.02417	0.621592
20	405	U1GFP_D3KO_C6	pSB_D3_NES	0.00209492	0.00128692	0.00120125	0.000938319	1.74394	0.614303
20	406	U1GFP_D3KO_C6	pSB_D3_NES	0.00858631	0.00250757	0.00317971	0.001828	2.70034	0.292043
20	407	U1GFP_D3KO_C6	pSB_D3_NES	0.00538142	0.00245769	0.00154606	0.00100146	3.48074	0.456699
20	408	U1GFP_D3KO_C6	pSB_D3_NES	0.00435062	0.00201891	0.00118083	0.00102481	3.68436	0.464052
20	409	U1GFP_D3KO_C6	pSB_D3_NES	0.00340655	0.00158715	0.0013254	0.00105089	2.57021	0.465913
21	410	U1GFP_D3KO_C6	pSB_D3_NES	0.00177204	0.00126887	0.00014327	0.000703652	12.3685	0.71605
21	411	U1GFP_D3KO_C6	pSB_D3_NES	0.00227658	0.00149196	0.00061253	0.000824815	3.71668	0.655352
21	412	U1GFP_D3KO_C6	pSB_D3_NES	0.00373941	0.00166537	0.000943854	0.000912458	3.96186	0.445357
21	413	U1GFP_D3KO_C6	pSB_D3_NES	0.00243317	0.001423	0.000603545	0.000792105	4.03146	0.584833
21	414	U1GFP_D3KO_C6	pSB_D3_NES	0.00467707	0.00213633	0.0011536	0.000996112	4.05431	0.456767
21	415	U1GFP_D3KO_C6	pSB_D3_NES	0.00250336	0.0012842	0.00126969	0.000999322	1.97163	0.512992
21	416	U1GFP_D3KO_C6	pSB_D3_NES	0.00237515	0.00126908	0.00115408	0.000933223	2.05804	0.534316
21	417	U1GFP_D3KO_C6	pSB_D3_NES	0.00168113	0.00109565	0.0014003	0.00100879	1.20055	0.651736
21	418	U1GFP_D3KO_C6	pSB_D3_NES	0.00537491	0.00239782	0.00155543	0.00105155	3.45558	0.446115
21	419	U1GFP_D3KO_C6	pSB_D3_NES	0.00230134	0.00130826	0.000954294	0.000908383	2.41157	0.568477
21	420	U1GFP_D3KO_C6	pSB_D3_NES	0.00341827	0.00179634	0.00104568	0.00118164	3.26895	0.525512
21	421	U1GFP_D3KO_C6	pSB_D3_NES	0.00181026	0.00111766	0.00144646	0.00108688	1.25151	0.617403
21	422	U1GFP_D3KO_C6	pSB_D3_NES	0.0055129	0.00232799	0.00106666	0.000888812	5.16836	0.422281
21	423	U1GFP_D3KO_C6	pSB_D3_NES	0.00375579	0.00216465	0.00151161	0.00105408	2.48464	0.576349
21	424	U1GFP_D3KO_C6	pSB_D3_NES	0.00658153	0.00246684	0.00211636	0.00113306	3.10984	0.374812
21	425	U1GFP_D3KO_C6	pSB_D3_NES	0.00439412	0.0020305	0.00193338	0.00114762	2.27277	0.462095
21	426	U1GFP_D3KO_C6	pSB_D3_NES	0.0030604	0.0015501	0.00108243	0.000950282	2.82734	0.506503
21	427	U1GFP_D3KO_C6	pSB_D3_NES	0.00260177	0.00184196	0.000791657	0.000870769	3.28649	0.707962
21	428	U1GFP_D3KO_C6	pSB_D3_NES	0.00493527	0.00275612	0.0016047	0.0010817	3.0755	0.558454
21	429	U1GFP_D3KO_C6	pSB_D3_NES	0.00575171	0.00268892	0.00132052	0.000981297	4.35564	0.467498
21	430	U1GFP_D3KO_C6	pSB_D3_NES	0.00873889	0.00333324	0.00205562	0.00127372	4.25122	0.381426
21	431	U1GFP_D3KO_C6	pSB_D3_NES	0.00675882	0.00256851	0.0020592	0.00113403	3.28225	0.380024
21	432	U1GFP_D3KO_C6	pSB_D3_NES	0.00191912	0.00114952	0.00137725	0.000995051	1.39344	0.598985
21	433	U1GFP_D3KO_C6	pSB_D3_NES	0.00439327	0.00199704	0.00143253	0.00106367	3.06679	0.454569
21	434	U1GFP_D3KO_C6	pSB_D3_NES	0.00313177	0.00152203	0.00091884	0.000891371	3.4084	0.485996
21	435	U1GFP_D3KO_C6	pSB_D3_NES	0.00291667	0.00146173	0.0015172	0.00140734	1.9224	0.501164
21	436	U1GFP_D3KO_C6	pSB_D3_NES	0.00159153	0.00108462	0.000889062	0.000878566	1.79012	0.681498
21	437	U1GFP_D3KO_C6	pSB_D3_NES	0.00394101	0.00188385	0.00132007	0.000987532	2.98545	0.478012
21	438	U1GFP_D3KO_C6	pSB_D3_NES	0.00153001	0.00105443	0.000960525	0.00090647	1.59289	0.689165
21	439	U1GFP_D3KO_C6	pSB_D3_NES	0.00349432	0.00168842	0.00106055	0.0009412	3.2948	0.483192
22	440	U1GFP_D3KO_C6	pSB_D3_NES	0.00239822	0.00146049	0.000251391	0.000680323	9.5398	0.608989
22	441	U1GFP_D3KO_C6	pSB_D3_NES	0.00476762	0.00219637	0.000427676	0.000896716	11.1478	0.460684
22	442	U1GFP_D3KO_C6	pSB_D3_NES	0.00371663	0.0016673	0.000896381	0.000895346	4.14626	0.448605
22	443	U1GFP_D3KO_C6	pSB_D3_NES	0.00442786	0.00188453	0.000891165	0.000878704	4.96862	0.425608
22	444	U1GFP_D3KO_C6	pSB_D3_NES	0.00184657	0.00120394	0.000812686	0.000863073	2.27218	0.651989
22	445	U1GFP_D3KO_C6	pSB_D3_NES	0.00568785	0.00268128	0.000469941	0.000763655	12.1033	0.471404
22	446	U1GFP_D3KO_C6	pSB_D3_NES	0.00267041	0.00151227	0.000954873	0.0012093	2.79661	0.566306
22	447	U1GFP_D3KO_C6	pSB_D3_NES	0.00186026	0.00116149	0.000843396	0.000888641	2.20567	0.624373
22	448	U1GFP_D3KO_C6	pSB_D3_NES	0.00490656	0.00241475	0.000597405	0.000823057	8.21312	0.492147
22	449	U1GFP_D3KO_C6	pSB_D3_NES	0.00516967	0.00226304	0.0013772	0.00102986	3.75376	0.437752
22	450	U1GFP_D3KO_C6	pSB_D3_NES	0.00791818	0.00404149	0.00113742	0.000958386	6.96154	0.510407
22	451	U1GFP_D3KO_C6	pSB_D3_NES	0.00354893	0.0024195	0.000846609	0.000896747	4.19194	0.681754
22	452	U1GFP_D3KO_C6	pSB_D3_NES	0.005512	0.00211086	0.00160008	0.00104317	3.44483	0.382957
22	453	U1GFP_D3KO_C6	pSB_D3_NES	0.00531466	0.00221596	0.00131846	0.000981726	4.03095	0.416952
22	454	U1GFP_D3KO_C6	pSB_D3_NES	0.00304371	0.00141599	0.00164047	0.00105313	1.85538	0.46522
22	455	U1GFP_D3KO_C6	pSB_D3_NES	0.00701454	0.00243674	0.00219254	0.00197087	3.19928	0.347385
22	456	U1GFP_D3KO_C6	pSB_D3_NES	0.00370309	0.00147682	0.0026246	0.00128408	1.41092	0.398806
22	457	U1GFP_D3KO_C6	pSB_D3_NES	0.00195814	0.00123709	0.000841039	0.000855194	2.32824	0.631769
1	1	U1GFP_D3KO_C6	pSB_D3_NT	0.0016473	0.00132839	0.000774314	0.000906952	2.12743	0.806402
1	2	U1GFP_D3KO_C6	pSB_D3_NT	0.00189378	0.00134739	0.000865585	0.000918828	2.18786	0.711483
1	3	U1GFP_D3KO_C6	pSB_D3_NT	0.00195285	0.00124396	0.00163401	0.0011182	1.19513	0.636997
1	4	U1GFP_D3KO_C6	pSB_D3_NT	0.00192394	0.0015253	0.00130407	0.00103366	1.47534	0.792798
1	5	U1GFP_D3KO_C6	pSB_D3_NT	0.00228121	0.00152359	0.00155137	0.00109852	1.47045	0.667885
1	6	U1GFP_D3KO_C6	pSB_D3_NT	0.00160859	0.00110447	0.00156334	0.00107237	1.02895	0.686604
1	7	U1GFP_D3KO_C6	pSB_D3_NT	0.00230452	0.00136246	0.00190343	0.00122331	1.21072	0.591213
1	8	U1GFP_D3KO_C6	pSB_D3_NT	0.00211732	0.00131213	0.00158852	0.00133336	1.33289	0.61971
1	9	U1GFP_D3KO_C6	pSB_D3_NT	0.0018387	0.00146312	0.00115541	0.00102592	1.59138	0.795737
1	10	U1GFP_D3KO_C6	pSB_D3_NT	0.00220281	0.00135456	0.00115961	0.00100474	1.89961	0.614922
1	11	U1GFP_D3KO_C6	pSB_D3_NT	0.00176779	0.00123245	0.00123719	0.00105728	1.42888	0.69717
1	12	U1GFP_D3KO_C6	pSB_D3_NT	0.00180493	0.00123638	0.000919383	0.000975305	1.96319	0.685002
1	13	U1GFP_D3KO_C6	pSB_D3_NT	0.00192476	0.00131771	0.00100932	0.000972665	1.907	0.684611
2	14	U1GFP_D3KO_C6	pSB_D3_NT	0.00294147	0.00258084	0.000976029	0.000955237	3.01371	0.877397
2	15	U1GFP_D3KO_C6	pSB_D3_NT	0.00166293	0.00111591	0.00164868	0.00107736	1.00864	0.671049
2	16	U1GFP_D3KO_C6	pSB_D3_NT	0.0019746	0.00118818	0.00177682	0.00115224	1.11131	0.601734
2	17	U1GFP_D3KO_C6	pSB_D3_NT	0.00250759	0.00163453	0.00124074	0.0010472	2.02104	0.651831
2	18	U1GFP_D3KO_C6	pSB_D3_NT	0.00197675	0.00119879	0.00183095	0.00116084	1.07963	0.606445
2	19	U1GFP_D3KO_C6	pSB_D3_NT	0.00196333	0.00118162	0.00214737	0.00118878	0.914298	0.601845
2	20	U1GFP_D3KO_C6	pSB_D3_NT	0.00177626	0.00115257	0.00190538	0.00120262	0.932234	0.648876
2	21	U1GFP_D3KO_C6	pSB_D3_NT	0.00371155	0.00213504	0.00228366	0.00142785	1.62526	0.575242
2	22	U1GFP_D3KO_C6	pSB_D3_NT	0.00472188	0.00236643	0.00175674	0.00107931	2.68786	0.501162
2	23	U1GFP_D3KO_C6	pSB_D3_NT	0.00294934	0.00238507	0.00124353	0.00102105	2.37176	0.808679
2	24	U1GFP_D3KO_C6	pSB_D3_NT	0.00308304	0.00211496	0.0014984	0.0015374	2.05755	0.685998
2	25	U1GFP_D3KO_C6	pSB_D3_NT	0.00165321	0.00113948	0.00132425	0.00104992	1.24841	0.689255
2	26	U1GFP_D3KO_C6	pSB_D3_NT	0.00161468	0.00115604	0.001235	0.00105634	1.30744	0.715953
3	27	U1GFP_D3KO_C6	pSB_D3_NT	0.001713	0.00154646	0.00100419	0.000997838	1.70586	0.902779
3	28	U1GFP_D3KO_C6	pSB_D3_NT	0.00151538	0.00115094	0.00118649	0.00108595	1.27719	0.759509
3	29	U1GFP_D3KO_C6	pSB_D3_NT	0.00181463	0.00121082	0.00146311	0.00102263	1.24025	0.667256
3	30	U1GFP_D3KO_C6	pSB_D3_NT	0.00188652	0.00120566	0.00149436	0.00105172	1.26242	0.639093
3	31	U1GFP_D3KO_C6	pSB_D3_NT	0.00202974	0.00129752	0.00145344	0.00109314	1.39651	0.639252
3	32	U1GFP_D3KO_C6	pSB_D3_NT	0.00218236	0.00161099	0.00104656	0.000914072	2.08526	0.738187
3	33	U1GFP_D3KO_C6	pSB_D3_NT	0.00471698	0.00264243	0.00109805	0.000979235	4.29576	0.560196
3	34	U1GFP_D3KO_C6	pSB_D3_NT	0.00167561	0.0013884	0.000933259	0.000946767	1.79544	0.828596
3	35	U1GFP_D3KO_C6	pSB_D3_NT	0.00183443	0.00147798	0.000984165	0.000936383	1.86394	0.805689
3	36	U1GFP_D3KO_C6	pSB_D3_NT	0.00387596	0.00227488	0.00128351	0.00108782	3.01982	0.586919
4	37	U1GFP_D3KO_C6	pSB_D3_NT	0.00335633	0.00189843	0.00111883	0.0010113	2.99986	0.565626
4	38	U1GFP_D3KO_C6	pSB_D3_NT	0.0037285	0.00248843	0.000970026	0.000940676	3.84371	0.667409
4	39	U1GFP_D3KO_C6	pSB_D3_NT	0.00215968	0.00153388	0.00124101	0.000993859	1.74026	0.710238
4	40	U1GFP_D3KO_C6	pSB_D3_NT	0.00173378	0.00123126	0.00108204	0.000986803	1.60233	0.710156
4	41	U1GFP_D3KO_C6	pSB_D3_NT	0.0015851	0.00110921	0.00148533	0.00105302	1.06717	0.699774
4	42	U1GFP_D3KO_C6	pSB_D3_NT	0.00152556	0.0011231	0.00113827	0.00103956	1.34024	0.736188
5	43	U1GFP_D3KO_C6	pSB_D3_NT	0.00151416	0.00114758	0.00124599	0.00104751	1.21523	0.757897
5	44	U1GFP_D3KO_C6	pSB_D3_NT	0.00661114	0.00350655	0.00112433	0.00100354	5.88009	0.5304
5	45	U1GFP_D3KO_C6	pSB_D3_NT	0.00345924	0.00216011	0.00101768	0.00096378	3.39916	0.624447
5	46	U1GFP_D3KO_C6	pSB_D3_NT	0.00244984	0.00150586	0.00164345	0.00112503	1.49067	0.614679
5	47	U1GFP_D3KO_C6	pSB_D3_NT	0.00174785	0.00114316	0.00163608	0.00116931	1.06832	0.654034
5	48	U1GFP_D3KO_C6	pSB_D3_NT	0.00709164	0.0038033	0.00148379	0.00110758	4.77942	0.536308
6	49	U1GFP_D3KO_C6	pSB_D3_NT	0.00261736	0.00203079	0.00107124	0.000926694	2.4433	0.775895
6	50	U1GFP_D3KO_C6	pSB_D3_NT	0.00232848	0.00167728	0.000917045	0.000927867	2.53911	0.720331
6	51	U1GFP_D3KO_C6	pSB_D3_NT	0.00156062	0.00109096	0.00142487	0.00107514	1.09527	0.699057
6	52	U1GFP_D3KO_C6	pSB_D3_NT	0.00487897	0.00407941	0.00141796	0.00110881	3.44084	0.83612
6	53	U1GFP_D3KO_C6	pSB_D3_NT	0.00479797	0.00256876	0.00151182	0.00109129	3.17363	0.535385
6	54	U1GFP_D3KO_C6	pSB_D3_NT	0.00207743	0.00131052	0.00121825	0.00103239	1.70525	0.630839
6	55	U1GFP_D3KO_C6	pSB_D3_NT	0.00200008	0.0012671	0.00127888	0.000998858	1.56393	0.633527
7	56	U1GFP_D3KO_C6	pSB_D3_NT	0.00183467	0.00118927	0.00117951	0.000981935	1.55545	0.64822
8	57	U1GFP_D3KO_C6	pSB_D3_NT	0.00228982	0.00144835	0.000625235	0.000841572	3.66233	0.632518
8	58	U1GFP_D3KO_C6	pSB_D3_NT	0.00246337	0.00147627	0.000773908	0.000845518	3.18303	0.599289
8	59	U1GFP_D3KO_C6	pSB_D3_NT	0.00171145	0.00110748	0.00136641	0.000986225	1.25251	0.647104
8	60	U1GFP_D3KO_C6	pSB_D3_NT	0.001832	0.00112294	0.00161473	0.00108205	1.13455	0.612957
8	61	U1GFP_D3KO_C6	pSB_D3_NT	0.00165911	0.00104237	0.00165082	0.00108477	1.00502	0.628274
8	62	U1GFP_D3KO_C6	pSB_D3_NT	0.00170744	0.00107489	0.00156866	0.00104865	1.08847	0.629533
8	63	U1GFP_D3KO_C6	pSB_D3_NT	0.00150927	0.00103034	0.00158242	0.00105634	0.953775	0.682675
8	64	U1GFP_D3KO_C6	pSB_D3_NT	0.00199371	0.0011651	0.00146689	0.00101502	1.35914	0.58439
8	65	U1GFP_D3KO_C6	pSB_D3_NT	0.00187619	0.00112597	0.00165704	0.00109082	1.13225	0.600137
8	66	U1GFP_D3KO_C6	pSB_D3_NT	0.00150332	0.00103808	0.00136243	0.00101205	1.10342	0.690521
8	67	U1GFP_D3KO_C6	pSB_D3_NT	0.00192372	0.00116212	0.00147234	0.000981405	1.30657	0.604099
8	68	U1GFP_D3KO_C6	pSB_D3_NT	0.00166777	0.00116503	0.00108827	0.000986769	1.53249	0.698559
8	69	U1GFP_D3KO_C6	pSB_D3_NT	0.00195232	0.00228752	0.00113512	0.000941001	1.71992	1.1717
8	70	U1GFP_D3KO_C6	pSB_D3_NT	0.00168048	0.00113426	0.000956181	0.000888056	1.75749	0.67496
9	71	U1GFP_D3KO_C6	pSB_D3_NT	0.00292552	0.00242618	0.00148564	0.00103172	1.9692	0.829316
9	72	U1GFP_D3KO_C6	pSB_D3_NT	0.00587888	0.00514359	0.00194031	0.00121629	3.02987	0.874927
9	73	U1GFP_D3KO_C6	pSB_D3_NT	0.00490123	0.00238485	0.00167957	0.00104119	2.91814	0.486583
9	74	U1GFP_D3KO_C6	pSB_D3_NT	0.00498748	0.0043882	0.00166649	0.00105886	2.9928	0.879843
9	75	U1GFP_D3KO_C6	pSB_D3_NT	0.00182124	0.00109583	0.00163454	0.00106633	1.11422	0.601694
9	76	U1GFP_D3KO_C6	pSB_D3_NT	0.0045195	0.00215596	0.00170781	0.00111011	2.64636	0.477035
9	77	U1GFP_D3KO_C6	pSB_D3_NT	0.00172351	0.00113275	0.00112853	0.000961908	1.52722	0.657233
10	78	U1GFP_D3KO_C6	pSB_D3_NT	0.00151066	0.00108493	0.00113043	0.00104911	1.33636	0.718186
10	79	U1GFP_D3KO_C6	pSB_D3_NT	0.0016666	0.00118727	0.00134803	0.000979745	1.23632	0.712391
10	80	U1GFP_D3KO_C6	pSB_D3_NT	0.00185104	0.00182998	0.000684023	0.00089609	2.70612	0.988623
11	81	U1GFP_D3KO_C6	pSB_D3_NT	0.00360694	0.00164255	0.00200377	0.00111649	1.80007	0.455388
11	82	U1GFP_D3KO_C6	pSB_D3_NT	0.00587747	0.00274654	0.00322709	0.00170835	1.82129	0.467299
11	83	U1GFP_D3KO_C6	pSB_D3_NT	0.00199809	0.00131474	0.00111219	0.00102407	1.79653	0.657999
11	84	U1GFP_D3KO_C6	pSB_D3_NT	0.00484615	0.00344435	0.000831948	0.000897626	5.82507	0.710739
11	85	U1GFP_D3KO_C6	pSB_D3_NT	0.00257423	0.00147514	0.00111479	0.00102342	2.30915	0.573042
12	86	U1GFP_D3KO_C6	pSB_D3_NT	0.00323676	0.00193787	0.00126425	0.00121728	2.56023	0.598706
12	87	U1GFP_D3KO_C6	pSB_D3_NT	0.00160613	0.00108882	0.00129867	0.000972703	1.23675	0.677913
12	88	U1GFP_D3KO_C6	pSB_D3_NT	0.0054179	0.0032566	0.0019129	0.0017531	2.8323	0.601081
12	89	U1GFP_D3KO_C6	pSB_D3_NT	0.00239998	0.00143078	0.00134033	0.000977944	1.7906	0.596164
13	90	U1GFP_D3KO_C6	pSB_D3_NT	0.00469448	0.00319565	0.0016887	0.00155239	2.77994	0.680725
13	91	U1GFP_D3KO_C6	pSB_D3_NT	0.00154402	0.0010369	0.00131948	0.000950964	1.17017	0.671561
13	92	U1GFP_D3KO_C6	pSB_D3_NT	0.00269383	0.00175361	0.0014845	0.000972687	1.81463	0.650972
13	93	U1GFP_D3KO_C6	pSB_D3_NT	0.00550452	0.00451916	0.00137388	0.00112097	4.00656	0.820991
13	94	U1GFP_D3KO_C6	pSB_D3_NT	0.00291177	0.00170046	0.00120326	0.00089629	2.4199	0.583996
13	95	U1GFP_D3KO_C6	pSB_D3_NT	0.00700775	0.00384903	0.00116124	0.000957908	6.0347	0.549254
13	96	U1GFP_D3KO_C6	pSB_D3_NT	0.00229693	0.00168984	0.000913746	0.000893213	2.51376	0.735692
14	97	U1GFP_D3KO_C6	pSB_D3_NT	0.0015467	0.00139909	0.000870986	0.000925329	1.7758	0.904565
14	98	U1GFP_D3KO_C6	pSB_D3_NT	0.00164008	0.00106482	0.00149158	0.0010195	1.09956	0.649248
14	99	U1GFP_D3KO_C6	pSB_D3_NT	0.00211838	0.00132771	0.00104024	0.00096948	2.03644	0.626759
14	100	U1GFP_D3KO_C6	pSB_D3_NT	0.00150517	0.00109243	0.000888197	0.000906191	1.69463	0.725788
15	101	U1GFP_D3KO_C6	pSB_D3_NT	0.00205594	0.00119851	0.00157335	0.00107131	1.30673	0.582946
15	102	U1GFP_D3KO_C6	pSB_D3_NT	0.0026662	0.00202122	0.00149412	0.0012067	1.78446	0.758089
15	103	U1GFP_D3KO_C6	pSB_D3_NT	0.00392809	0.00244083	0.00152747	0.00122057	2.57163	0.621379
15	104	U1GFP_D3KO_C6	pSB_D3_NT	0.00518877	0.00464336	0.00145984	0.00104035	3.55435	0.894886
1	1	U1GFP_D3KO_C6	pSB_D3_RE	0.00163604	0.00128251	0.00104719	0.00104977	1.56231	0.783912
1	2	U1GFP_D3KO_C6	pSB_D3_RE	0.00191276	0.00126597	0.00171163	0.00125742	1.1175	0.661856
1	3	U1GFP_D3KO_C6	pSB_D3_RE	0.00177836	0.0012781	0.00160435	0.00118829	1.10846	0.718696
1	4	U1GFP_D3KO_C6	pSB_D3_RE	0.00326736	0.00177765	0.0019955	0.0012806	1.63736	0.544063
1	5	U1GFP_D3KO_C6	pSB_D3_RE	0.00266534	0.0015455	0.00216359	0.00134468	1.23191	0.579851
1	6	U1GFP_D3KO_C6	pSB_D3_RE	0.00225521	0.00136302	0.00198949	0.00126343	1.13356	0.604386
1	7	U1GFP_D3KO_C6	pSB_D3_RE	0.00443122	0.00286221	0.00100961	0.00104662	4.38905	0.64592
1	8	U1GFP_D3KO_C6	pSB_D3_RE	0.00555339	0.00549084	0.00129238	0.00112114	4.29704	0.988736
1	9	U1GFP_D3KO_C6	pSB_D3_RE	0.00209864	0.00132499	0.00184687	0.00124074	1.13632	0.631357
1	10	U1GFP_D3KO_C6	pSB_D3_RE	0.00175609	0.00143381	0.00181099	0.00138057	0.969686	0.816479
1	11	U1GFP_D3KO_C6	pSB_D3_RE	0.00213522	0.00131227	0.00207103	0.00131086	1.03099	0.614583
1	12	U1GFP_D3KO_C6	pSB_D3_RE	0.00256388	0.00178897	0.00196533	0.00127698	1.30455	0.69776
1	13	U1GFP_D3KO_C6	pSB_D3_RE	0.00475494	0.00392792	0.000842444	0.00103999	5.64422	0.826073
1	14	U1GFP_D3KO_C6	pSB_D3_RE	0.00167788	0.00135738	0.00124901	0.0011193	1.34336	0.808989
2	15	U1GFP_D3KO_C6	pSB_D3_RE	0.00599871	0.0036212	0.00802794	0.00463465	0.74723	0.603663
2	16	U1GFP_D3KO_C6	pSB_D3_RE	0.00350734	0.00186991	0.00386459	0.00200879	0.907558	0.533142
2	17	U1GFP_D3KO_C6	pSB_D3_RE	0.00501047	0.00241117	0.00402094	0.00227908	1.24609	0.481225
2	18	U1GFP_D3KO_C6	pSB_D3_RE	0.00546304	0.00309941	0.00264331	0.00160586	2.06674	0.567341
2	19	U1GFP_D3KO_C6	pSB_D3_RE	0.00573509	0.00261813	0.00613151	0.00294089	0.935349	0.456511
2	20	U1GFP_D3KO_C6	pSB_D3_RE	0.00319124	0.00172116	0.00330108	0.00185093	0.966726	0.539338
2	21	U1GFP_D3KO_C6	pSB_D3_RE	0.00206003	0.00127479	0.0021024	0.0013687	0.979847	0.618823
2	22	U1GFP_D3KO_C6	pSB_D3_RE	0.00222533	0.00133609	0.00195178	0.00127274	1.14015	0.600401
2	23	U1GFP_D3KO_C6	pSB_D3_RE	0.00170146	0.00120506	0.00151578	0.00113012	1.1225	0.708251
2	24	U1GFP_D3KO_C6	pSB_D3_RE	0.00237649	0.00135946	0.00212984	0.00128002	1.11581	0.572043
2	25	U1GFP_D3KO_C6	pSB_D3_RE	0.00156433	0.00123943	0.00133648	0.00112448	1.17049	0.792306
2	26	U1GFP_D3KO_C6	pSB_D3_RE	0.00288296	0.00170568	0.0016101	0.0011753	1.79055	0.591642
2	27	U1GFP_D3KO_C6	pSB_D3_RE	0.00827858	0.00546955	0.00264394	0.00169667	3.13116	0.660687
2	28	U1GFP_D3KO_C6	pSB_D3_RE	0.00173969	0.00122316	0.00173405	0.00136565	1.00325	0.703092
2	29	U1GFP_D3KO_C6	pSB_D3_RE	0.00168491	0.00125195	0.00114097	0.000994373	1.47674	0.743039
3	30	U1GFP_D3KO_C6	pSB_D3_RE	0.00152149	0.00111459	0.00131467	0.00104476	1.15732	0.73256
3	31	U1GFP_D3KO_C6	pSB_D3_RE	0.00304973	0.0017679	0.00205315	0.00171156	1.48539	0.57969
3	32	U1GFP_D3KO_C6	pSB_D3_RE	0.00193554	0.00121078	0.00179658	0.00114721	1.07734	0.625552
3	33	U1GFP_D3KO_C6	pSB_D3_RE	0.00379035	0.00233185	0.00193283	0.00123014	1.96104	0.615207
3	34	U1GFP_D3KO_C6	pSB_D3_RE	0.00155052	0.001131	0.00132598	0.00108459	1.16934	0.729431
3	35	U1GFP_D3KO_C6	pSB_D3_RE	0.00162356	0.0011883	0.00148499	0.00107207	1.09331	0.73191
3	36	U1GFP_D3KO_C6	pSB_D3_RE	0.0017559	0.00118704	0.00139149	0.00107367	1.26189	0.676027
3	37	U1GFP_D3KO_C6	pSB_D3_RE	0.00152361	0.00111075	0.00130955	0.00104251	1.16346	0.729022
4	38	U1GFP_D3KO_C6	pSB_D3_RE	0.00443948	0.00226963	0.00102902	0.00110571	4.31429	0.511237
4	39	U1GFP_D3KO_C6	pSB_D3_RE	0.00435727	0.00223059	0.000693725	0.000784475	6.28098	0.511924
4	40	U1GFP_D3KO_C6	pSB_D3_RE	0.00168282	0.00105088	0.00131459	0.000929933	1.28011	0.624475
5	41	U1GFP_D3KO_C6	pSB_D3_RE	0.00205055	0.00126101	0.000580548	0.00074439	3.5321	0.614962
5	42	U1GFP_D3KO_C6	pSB_D3_RE	0.00264591	0.00167723	0.000595882	0.000777136	4.44032	0.633896
5	43	U1GFP_D3KO_C6	pSB_D3_RE	0.0020481	0.00133861	0.000953969	0.000852825	2.14693	0.653586
5	44	U1GFP_D3KO_C6	pSB_D3_RE	0.00246228	0.00150492	0.000874431	0.000830612	2.81587	0.61119
5	45	U1GFP_D3KO_C6	pSB_D3_RE	0.00205441	0.00140815	0.00117148	0.000891403	1.75369	0.685431
5	46	U1GFP_D3KO_C6	pSB_D3_RE	0.00233396	0.00124314	0.00126451	0.000903491	1.84575	0.53263
5	47	U1GFP_D3KO_C6	pSB_D3_RE	0.00173943	0.00105165	0.00132094	0.000949958	1.31682	0.604593
5	48	U1GFP_D3KO_C6	pSB_D3_RE	0.00160056	0.00128717	0.000828056	0.000825917	1.93291	0.804202
5	49	U1GFP_D3KO_C6	pSB_D3_RE	0.00198956	0.0013662	0.000698819	0.000780066	2.84704	0.686681
5	50	U1GFP_D3KO_C6	pSB_D3_RE	0.00154834	0.00103743	0.00112566	0.000908828	1.3755	0.670025
5	51	U1GFP_D3KO_C6	pSB_D3_RE	0.00206978	0.00134315	0.000623394	0.000778783	3.32018	0.648935
6	52	U1GFP_D3KO_C6	pSB_D3_RE	0.00224164	0.00186995	0.000328341	0.00069028	6.82716	0.834189
6	53	U1GFP_D3KO_C6	pSB_D3_RE	0.00214203	0.00135068	0.00142229	0.00100577	1.50605	0.630561
6	54	U1GFP_D3KO_C6	pSB_D3_RE	0.0017988	0.0012067	0.00142526	0.00103489	1.26209	0.670835
6	55	U1GFP_D3KO_C6	pSB_D3_RE	0.00260434	0.00173909	0.00139264	0.000945517	1.87007	0.667765
6	56	U1GFP_D3KO_C6	pSB_D3_RE	0.00173744	0.00134626	0.00045572	0.000713899	3.81252	0.774852
7	57	U1GFP_D3KO_C6	pSB_D3_RE	0.00261365	0.0028253	0.000567186	0.000813507	4.6081	1.08098
7	58	U1GFP_D3KO_C6	pSB_D3_RE	0.00158077	0.00125783	0.00091559	0.000943303	1.72651	0.795707
7	59	U1GFP_D3KO_C6	pSB_D3_RE	0.00326408	0.00155757	0.00184657	0.00120836	1.76764	0.477185
7	60	U1GFP_D3KO_C6	pSB_D3_RE	0.00255042	0.00188093	0.000604795	0.000799015	4.217	0.737496
7	61	U1GFP_D3KO_C6	pSB_D3_RE	0.00325714	0.00179444	0.00171109	0.0011168	1.90355	0.550923
7	62	U1GFP_D3KO_C6	pSB_D3_RE	0.00205183	0.00225105	0.000363191	0.000754485	5.64946	1.09709
7	63	U1GFP_D3KO_C6	pSB_D3_RE	0.00155452	0.00131575	0.000550402	0.000802162	2.82434	0.846401
7	64	U1GFP_D3KO_C6	pSB_D3_RE	0.00198974	0.00119974	0.00156665	0.00112318	1.27006	0.602963
7	65	U1GFP_D3KO_C6	pSB_D3_RE	0.00164768	0.00146439	0.000799236	0.000869477	2.06157	0.88876
7	66	U1GFP_D3KO_C6	pSB_D3_RE	0.00174981	0.00117967	0.00122134	0.00097085	1.4327	0.674166
7	67	U1GFP_D3KO_C6	pSB_D3_RE	0.0017372	0.00128708	0.000749937	0.000823022	2.31646	0.740895
8	68	U1GFP_D3KO_C6	pSB_D3_RE	0.00151489	0.00115569	0.00100564	0.000916053	1.50639	0.762885
8	69	U1GFP_D3KO_C6	pSB_D3_RE	0.00243248	0.00135082	0.0015482	0.0010556	1.57116	0.555326
8	70	U1GFP_D3KO_C6	pSB_D3_RE	0.00185383	0.00148177	0.000953963	0.000911696	1.9433	0.799303
8	71	U1GFP_D3KO_C6	pSB_D3_RE	0.00216004	0.00134137	0.0012205	0.000959528	1.7698	0.620993
8	72	U1GFP_D3KO_C6	pSB_D3_RE	0.00164385	0.00105272	0.00162771	0.00105821	1.00992	0.640395
8	73	U1GFP_D3KO_C6	pSB_D3_RE	0.00159056	0.00105393	0.00144491	0.00104111	1.1008	0.662616
8	74	U1GFP_D3KO_C6	pSB_D3_RE	0.00156013	0.00105299	0.0015754	0.00105623	0.990309	0.674936
8	75	U1GFP_D3KO_C6	pSB_D3_RE	0.00208492	0.00182071	0.00103495	0.000951279	2.01452	0.873277
9	76	U1GFP_D3KO_C6	pSB_D3_RE	0.00173448	0.00137882	0.00074558	0.000894604	2.32635	0.794948
9	77	U1GFP_D3KO_C6	pSB_D3_RE	0.0015571	0.00128225	0.000636663	0.000858151	2.44573	0.823486
9	78	U1GFP_D3KO_C6	pSB_D3_RE	0.00275502	0.00216998	0.0012511	0.00100966	2.20208	0.787647
9	79	U1GFP_D3KO_C6	pSB_D3_RE	0.00158424	0.00117766	0.000865135	0.000926549	1.83121	0.743356
9	80	U1GFP_D3KO_C6	pSB_D3_RE	0.001858	0.00127431	0.00135707	0.00102928	1.36912	0.685854
9	81	U1GFP_D3KO_C6	pSB_D3_RE	0.00154073	0.00104287	0.00150834	0.00107356	1.02148	0.676869
9	82	U1GFP_D3KO_C6	pSB_D3_RE	0.00261261	0.00158153	0.00152165	0.00107527	1.71696	0.605343
9	83	U1GFP_D3KO_C6	pSB_D3_RE	0.00214661	0.0016112	0.00121049	0.00096497	1.77333	0.750581
9	84	U1GFP_D3KO_C6	pSB_D3_RE	0.00436781	0.00296749	0.00129063	0.000979575	3.38425	0.679399
9	85	U1GFP_D3KO_C6	pSB_D3_RE	0.00245823	0.00134544	0.00158417	0.00111409	1.55174	0.547319
9	86	U1GFP_D3KO_C6	pSB_D3_RE	0.00219775	0.00125769	0.0016321	0.00112839	1.34658	0.572261
9	87	U1GFP_D3KO_C6	pSB_D3_RE	0.00205722	0.00129142	0.0012708	0.000997241	1.61884	0.627751
9	88	U1GFP_D3KO_C6	pSB_D3_RE	0.00152772	0.00107047	0.0015207	0.00113611	1.00461	0.700701
9	89	U1GFP_D3KO_C6	pSB_D3_RE	0.00326108	0.00216503	0.00140556	0.00102727	2.32013	0.663899
9	90	U1GFP_D3KO_C6	pSB_D3_RE	0.0029537	0.00192161	0.00121307	0.00100719	2.43489	0.650576
10	91	U1GFP_D3KO_C6	pSB_D3_RE	0.00294392	0.00182144	0.000499282	0.000796122	5.89631	0.618711
10	92	U1GFP_D3KO_C6	pSB_D3_RE	0.00444942	0.00243132	0.00118553	0.00102537	3.75311	0.546437
10	93	U1GFP_D3KO_C6	pSB_D3_RE	0.00387905	0.00237852	0.000575463	0.000864203	6.74075	0.613171
10	94	U1GFP_D3KO_C6	pSB_D3_RE	0.00179379	0.0012172	0.00101968	0.00098452	1.75916	0.678563
10	95	U1GFP_D3KO_C6	pSB_D3_RE	0.00247689	0.00157323	0.00136261	0.00106752	1.81776	0.635162
10	96	U1GFP_D3KO_C6	pSB_D3_RE	0.00216978	0.00129073	0.00136566	0.0010586	1.58882	0.594865
10	97	U1GFP_D3KO_C6	pSB_D3_RE	0.00176888	0.0011416	0.00157422	0.00112429	1.12365	0.64538
10	98	U1GFP_D3KO_C6	pSB_D3_RE	0.00259478	0.00171338	0.00155749	0.00108795	1.666	0.660319
10	99	U1GFP_D3KO_C6	pSB_D3_RE	0.00565581	0.00275755	0.00186798	0.00120819	3.02776	0.487561
10	100	U1GFP_D3KO_C6	pSB_D3_RE	0.00642343	0.0037494	0.00182158	0.0011933	3.5263	0.583706
10	101	U1GFP_D3KO_C6	pSB_D3_RE	0.00265324	0.00161883	0.00165245	0.00113996	1.60564	0.610132
10	102	U1GFP_D3KO_C6	pSB_D3_RE	0.00174236	0.00122733	0.00123322	0.00102086	1.41285	0.704405
10	103	U1GFP_D3KO_C6	pSB_D3_RE	0.0024369	0.00186732	0.00126301	0.00104189	1.92943	0.76627
10	104	U1GFP_D3KO_C6	pSB_D3_RE	0.00232799	0.00142516	0.00109952	0.000977785	2.11728	0.612187
11	105	U1GFP_D3KO_C6	pSB_D3_RE	0.00202724	0.00134894	0.00112312	0.000986787	1.80502	0.665403
11	106	U1GFP_D3KO_C6	pSB_D3_RE	0.00355905	0.0018149	0.00167617	0.001114	2.12333	0.50994
11	107	U1GFP_D3KO_C6	pSB_D3_RE	0.00307363	0.00180785	0.00117855	0.00107384	2.60797	0.58818
11	108	U1GFP_D3KO_C6	pSB_D3_RE	0.00167982	0.00118993	0.000992295	0.000936786	1.69286	0.708371
12	109	U1GFP_D3KO_C6	pSB_D3_RE	0.00189737	0.00133593	0.000829234	0.00104569	2.2881	0.704097
12	110	U1GFP_D3KO_C6	pSB_D3_RE	0.00248075	0.00221921	0.000674812	0.000898856	3.67621	0.894573
12	111	U1GFP_D3KO_C6	pSB_D3_RE	0.002385	0.0015272	0.0010405	0.00100566	2.29216	0.640335
13	112	U1GFP_D3KO_C6	pSB_D3_RE	0.00170839	0.00131123	0.0011163	0.000991847	1.5304	0.767525
13	113	U1GFP_D3KO_C6	pSB_D3_RE	0.00440218	0.00220179	0.00237484	0.00126084	1.85367	0.500159
13	114	U1GFP_D3KO_C6	pSB_D3_RE	0.00409742	0.00288758	0.00116559	0.00101694	3.51533	0.704731
13	115	U1GFP_D3KO_C6	pSB_D3_RE	0.00184198	0.00114438	0.00159702	0.00109014	1.15339	0.621279
13	116	U1GFP_D3KO_C6	pSB_D3_RE	0.00199436	0.00156299	0.00100925	0.00118508	1.97607	0.783708
13	117	U1GFP_D3KO_C6	pSB_D3_RE	0.00154816	0.00108685	0.00138762	0.00103832	1.11569	0.702026
13	118	U1GFP_D3KO_C6	pSB_D3_RE	0.00271526	0.00148956	0.00166086	0.0010929	1.63485	0.548588
13	119	U1GFP_D3KO_C6	pSB_D3_RE	0.00269034	0.00147914	0.00156816	0.00111697	1.7156	0.549799
13	120	U1GFP_D3KO_C6	pSB_D3_RE	0.00174238	0.00113624	0.00179285	0.00123469	0.97185	0.652119
13	121	U1GFP_D3KO_C6	pSB_D3_RE	0.00196857	0.00121494	0.00182836	0.00118735	1.07669	0.61717
13	122	U1GFP_D3KO_C6	pSB_D3_RE	0.00364048	0.00195381	0.00158849	0.00108805	2.29179	0.536691
13	123	U1GFP_D3KO_C6	pSB_D3_RE	0.00373949	0.0020425	0.00175877	0.00130291	2.1262	0.546198
13	124	U1GFP_D3KO_C6	pSB_D3_RE	0.00219562	0.00128004	0.00197171	0.00158675	1.11356	0.582998
13	125	U1GFP_D3KO_C6	pSB_D3_RE	0.00152072	0.00109847	0.00127204	0.00103287	1.1955	0.722334
14	126	U1GFP_D3KO_C6	pSB_D3_RE	0.00152458	0.00109741	0.00114333	0.000960794	1.33346	0.719808
14	127	U1GFP_D3KO_C6	pSB_D3_RE	0.00162437	0.00108979	0.00149335	0.00103698	1.08773	0.6709
14	128	U1GFP_D3KO_C6	pSB_D3_RE	0.0015239	0.00104734	0.00141134	0.0010321	1.07975	0.68728
15	129	U1GFP_D3KO_C6	pSB_D3_RE	0.00390142	0.00207452	0.00121269	0.00098261	3.21715	0.531734
15	130	U1GFP_D3KO_C6	pSB_D3_RE	0.0019412	0.00133099	0.00119142	0.000941346	1.62932	0.685651
15	131	U1GFP_D3KO_C6	pSB_D3_RE	0.00347796	0.00203443	0.00169595	0.00108559	2.05074	0.58495
15	132	U1GFP_D3KO_C6	pSB_D3_RE	0.00676993	0.00351721	0.0019066	0.00112021	3.55079	0.519535
15	133	U1GFP_D3KO_C6	pSB_D3_RE	0.00166607	0.00111954	0.00142404	0.00105449	1.16996	0.671964
15	134	U1GFP_D3KO_C6	pSB_D3_RE	0.00179848	0.00111758	0.00165327	0.0010857	1.08783	0.621402
15	135	U1GFP_D3KO_C6	pSB_D3_RE	0.00160003	0.00109654	0.00142239	0.00106356	1.12489	0.685324
15	136	U1GFP_D3KO_C6	pSB_D3_RE	0.00163953	0.00108467	0.00146274	0.00104278	1.12087	0.661572
16	137	U1GFP_D3KO_C6	pSB_D3_RE	0.00240434	0.00163407	0.000432209	0.000836005	5.56292	0.679632
16	138	U1GFP_D3KO_C6	pSB_D3_RE	0.00218599	0.00137206	0.00107547	0.00102535	2.03259	0.627661
16	139	U1GFP_D3KO_C6	pSB_D3_RE	0.00276857	0.00267055	0.000646514	0.000939884	4.2823	0.964597
16	140	U1GFP_D3KO_C6	pSB_D3_RE	0.00158932	0.00110812	0.00148733	0.00112674	1.06857	0.697226
16	141	U1GFP_D3KO_C6	pSB_D3_RE	0.00234269	0.00148883	0.00111544	0.000979936	2.10023	0.635524
17	142	U1GFP_D3KO_C6	pSB_D3_RE	0.0027377	0.00181157	0.000835497	0.000954287	3.27673	0.661712
17	143	U1GFP_D3KO_C6	pSB_D3_RE	0.00164926	0.00132055	0.000890507	0.000946799	1.85205	0.800693
17	144	U1GFP_D3KO_C6	pSB_D3_RE	0.00182923	0.00148537	0.00109733	0.00102026	1.66697	0.812021
17	145	U1GFP_D3KO_C6	pSB_D3_RE	0.00365125	0.00229564	0.00112651	0.00102463	3.24122	0.628727
17	146	U1GFP_D3KO_C6	pSB_D3_RE	0.00161879	0.00116366	0.0013475	0.00107219	1.20133	0.718845
17	147	U1GFP_D3KO_C6	pSB_D3_RE	0.00174099	0.00118718	0.00150507	0.00129144	1.15675	0.681899
18	148	U1GFP_D3KO_C6	pSB_D3_RE	0.00224764	0.00173014	0.000715731	0.000945282	3.14035	0.769757
18	149	U1GFP_D3KO_C6	pSB_D3_RE	0.00217495	0.00166868	0.000514925	0.000833746	4.22382	0.767224
18	150	U1GFP_D3KO_C6	pSB_D3_RE	0.00596287	0.0033207	0.00163831	0.00112594	3.63966	0.556897
18	151	U1GFP_D3KO_C6	pSB_D3_RE	0.00151744	0.00110941	0.00139903	0.00108908	1.08464	0.731106
18	152	U1GFP_D3KO_C6	pSB_D3_RE	0.00222993	0.00126007	0.00205701	0.00125252	1.08406	0.565074
18	153	U1GFP_D3KO_C6	pSB_D3_RE	0.00159891	0.00110936	0.00158759	0.00116162	1.00713	0.693825
18	154	U1GFP_D3KO_C6	pSB_D3_RE	0.00594366	0.00348266	0.00138823	0.00107457	4.28145	0.585945
18	155	U1GFP_D3KO_C6	pSB_D3_RE	0.00177597	0.00132405	0.00184255	0.00185524	0.963863	0.745538
18	156	U1GFP_D3KO_C6	pSB_D3_RE	0.00177759	0.00119795	0.00148404	0.00114031	1.19781	0.673915
18	157	U1GFP_D3KO_C6	pSB_D3_RE	0.00270137	0.00160629	0.00134542	0.00108504	2.00783	0.594622
18	158	U1GFP_D3KO_C6	pSB_D3_RE	0.00158049	0.00116125	0.00113355	0.0010079	1.39429	0.734739
18	159	U1GFP_D3KO_C6	pSB_D3_RE	0.00150458	0.00112613	0.00126738	0.00103428	1.18715	0.748469
19	160	U1GFP_D3KO_C6	pSB_D3_RE	0.00239788	0.0016366	0.00149454	0.00108311	1.60442	0.68252
19	161	U1GFP_D3KO_C6	pSB_D3_RE	0.0028919	0.00170295	0.00170993	0.00113697	1.69124	0.588868
19	162	U1GFP_D3KO_C6	pSB_D3_RE	0.00168908	0.00113016	0.00155415	0.00110921	1.08682	0.669095
19	163	U1GFP_D3KO_C6	pSB_D3_RE	0.0016633	0.00113273	0.00152803	0.00106812	1.08852	0.681014
19	164	U1GFP_D3KO_C6	pSB_D3_RE	0.00226263	0.00136402	0.00181422	0.00118849	1.24717	0.602846
19	165	U1GFP_D3KO_C6	pSB_D3_RE	0.00156858	0.00109393	0.00148643	0.00108789	1.05527	0.697402
19	166	U1GFP_D3KO_C6	pSB_D3_RE	0.00194692	0.00118247	0.00169758	0.0011546	1.14688	0.607357
19	167	U1GFP_D3KO_C6	pSB_D3_RE	0.00160519	0.00109338	0.00167353	0.00116316	0.959165	0.681154
19	168	U1GFP_D3KO_C6	pSB_D3_RE	0.0015024	0.00115464	0.00109179	0.00103058	1.37608	0.768534
19	169	U1GFP_D3KO_C6	pSB_D3_RE	0.00163564	0.00111516	0.00150852	0.00108371	1.08427	0.68179
19	170	U1GFP_D3KO_C6	pSB_D3_RE	0.00216529	0.0031367	0.00130788	0.00103289	1.65557	1.44863
19	171	U1GFP_D3KO_C6	pSB_D3_RE	0.00197788	0.00129322	0.00160749	0.00120891	1.23042	0.653841
20	172	U1GFP_D3KO_C6	pSB_D3_RE	0.00396003	0.00224745	0.00124795	0.00105576	3.17322	0.567533
20	173	U1GFP_D3KO_C6	pSB_D3_RE	0.00334595	0.00224315	0.00121458	0.0010676	2.75482	0.670408
20	174	U1GFP_D3KO_C6	pSB_D3_RE	0.00209017	0.00184215	0.00108441	0.000995563	1.92746	0.881339
20	175	U1GFP_D3KO_C6	pSB_D3_RE	0.00217057	0.00203067	0.000856761	0.000925204	2.53346	0.935546
20	176	U1GFP_D3KO_C6	pSB_D3_RE	0.00192897	0.00147263	0.0013029	0.0010409	1.48052	0.76343
20	177	U1GFP_D3KO_C6	pSB_D3_RE	0.00297918	0.00170703	0.00165895	0.00125391	1.79583	0.572987
20	178	U1GFP_D3KO_C6	pSB_D3_RE	0.0017856	0.00120414	0.00164661	0.00120705	1.08441	0.674358
20	179	U1GFP_D3KO_C6	pSB_D3_RE	0.00159021	0.00120509	0.001314	0.0010418	1.2102	0.757821
20	180	U1GFP_D3KO_C6	pSB_D3_RE	0.00257873	0.0014319	0.00201336	0.0012213	1.28081	0.555275
20	181	U1GFP_D3KO_C6	pSB_D3_RE	0.00170432	0.00142779	0.000949239	0.000918181	1.79546	0.837748
20	182	U1GFP_D3KO_C6	pSB_D3_RE	0.00283259	0.00171192	0.00193151	0.00125469	1.46652	0.604366
20	183	U1GFP_D3KO_C6	pSB_D3_RE	0.00163359	0.0011756	0.00134053	0.0010786	1.21861	0.719646
20	184	U1GFP_D3KO_C6	pSB_D3_RE	0.00168849	0.00116425	0.00140017	0.00106656	1.20592	0.689525
20	185	U1GFP_D3KO_C6	pSB_D3_RE	0.00150095	0.00112873	0.00116934	0.00101693	1.28358	0.752014
20	186	U1GFP_D3KO_C6	pSB_D3_RE	0.00226802	0.0014053	0.00201371	0.00138777	1.12629	0.619615
21	187	U1GFP_D3KO_C6	pSB_D3_RE	0.00375677	0.00222455	0.000765008	0.000921374	4.91077	0.592144
21	188	U1GFP_D3KO_C6	pSB_D3_RE	0.00193637	0.00162124	0.000543109	0.000835824	3.56535	0.837259
21	189	U1GFP_D3KO_C6	pSB_D3_RE	0.00275632	0.00156906	0.00152381	0.00115806	1.80884	0.56926
21	190	U1GFP_D3KO_C6	pSB_D3_RE	0.00307002	0.00174819	0.00141849	0.00109241	2.16429	0.569441
21	191	U1GFP_D3KO_C6	pSB_D3_RE	0.00302881	0.00170813	0.00155339	0.00110374	1.94981	0.563962
21	192	U1GFP_D3KO_C6	pSB_D3_RE	0.00371775	0.00231074	0.000980371	0.000945695	3.79219	0.621543
21	193	U1GFP_D3KO_C6	pSB_D3_RE	0.00293185	0.00180948	0.00105013	0.000980387	2.79188	0.617182
21	194	U1GFP_D3KO_C6	pSB_D3_RE	0.00174481	0.00116175	0.0017717	0.00115872	0.984824	0.665832
21	195	U1GFP_D3KO_C6	pSB_D3_RE	0.001698	0.00113494	0.00159601	0.00114578	1.0639	0.668398
21	196	U1GFP_D3KO_C6	pSB_D3_RE	0.00416867	0.00274444	0.00119413	0.00100119	3.49096	0.658349
21	197	U1GFP_D3KO_C6	pSB_D3_RE	0.00180356	0.00132943	0.00131576	0.00107228	1.37074	0.737113
22	198	U1GFP_D3KO_C6	pSB_D3_RE	0.00216608	0.001617	0.00125316	0.000987298	1.7285	0.746508
22	199	U1GFP_D3KO_C6	pSB_D3_RE	0.00388839	0.00250384	0.00136124	0.00114382	2.85651	0.643926
22	200	U1GFP_D3KO_C6	pSB_D3_RE	0.00353907	0.00240757	0.00126142	0.00100183	2.80562	0.680284
22	201	U1GFP_D3KO_C6	pSB_D3_RE	0.00251677	0.00158098	0.00165568	0.00107081	1.52008	0.628179
22	202	U1GFP_D3KO_C6	pSB_D3_RE	0.00325395	0.00217166	0.00166767	0.00109334	1.9512	0.667393
22	203	U1GFP_D3KO_C6	pSB_D3_RE	0.00151226	0.00106113	0.00131149	0.00101771	1.15308	0.701688
22	204	U1GFP_D3KO_C6	pSB_D3_RE	0.00295126	0.00163025	0.0015736	0.00111703	1.87548	0.552391
22	205	U1GFP_D3KO_C6	pSB_D3_RE	0.0018553	0.00123019	0.000961742	0.000935275	1.92911	0.663067
22	206	U1GFP_D3KO_C6	pSB_D3_RE	0.00185543	0.00125659	0.000804272	0.000853823	2.30698	0.677248
23	207	U1GFP_D3KO_C6	pSB_D3_RE	0.00367239	0.00183046	0.00135579	0.00114279	2.70868	0.498437
23	208	U1GFP_D3KO_C6	pSB_D3_RE	0.00291802	0.00153296	0.00135628	0.00117819	2.15148	0.525342
23	209	U1GFP_D3KO_C6	pSB_D3_RE	0.00497113	0.00260519	0.00112944	0.0010157	4.40141	0.524064
23	210	U1GFP_D3KO_C6	pSB_D3_RE	0.00620165	0.00310237	0.000821226	0.000974431	7.5517	0.50025
23	211	U1GFP_D3KO_C6	pSB_D3_RE	0.00218621	0.00174628	0.00148462	0.00107885	1.47257	0.79877
23	212	U1GFP_D3KO_C6	pSB_D3_RE	0.00470944	0.00301968	0.00116657	0.00099646	4.03699	0.641198
23	213	U1GFP_D3KO_C6	pSB_D3_RE	0.00241753	0.00173153	0.0015774	0.00140438	1.53261	0.71624
23	214	U1GFP_D3KO_C6	pSB_D3_RE	0.0021415	0.00129678	0.00135642	0.00101231	1.57879	0.605547
23	215	U1GFP_D3KO_C6	pSB_D3_RE	0.00428743	0.0022729	0.00132313	0.00109009	3.24037	0.530131
23	216	U1GFP_D3KO_C6	pSB_D3_RE	0.00152536	0.00130656	0.000670356	0.000795221	2.27545	0.85656
23	217	U1GFP_D3KO_C6	pSB_D3_RE	0.00211628	0.00153316	0.000713471	0.000831853	2.96618	0.72446
1	1	U1GFP_D3KO_C6	pSB_D3_WT	0.00360611	0.00170339	0.00242928	0.00161454	1.48443	0.472363
1	2	U1GFP_D3KO_C6	pSB_D3_WT	0.001959	0.0013181	0.00145178	0.00149209	1.34937	0.672843
1	3	U1GFP_D3KO_C6	pSB_D3_WT	0.00466637	0.00199142	0.00277681	0.00165469	1.68048	0.426761
1	4	U1GFP_D3KO_C6	pSB_D3_WT	0.00182737	0.00128698	0.00113587	0.00101366	1.60878	0.704276
1	5	U1GFP_D3KO_C6	pSB_D3_WT	0.00525865	0.00195931	0.0036274	0.00174178	1.4497	0.372589
1	6	U1GFP_D3KO_C6	pSB_D3_WT	0.00310945	0.00166342	0.00212533	0.00135448	1.46304	0.534957
1	7	U1GFP_D3KO_C6	pSB_D3_WT	0.00174215	0.00117664	0.00166365	0.00113911	1.04719	0.675391
1	8	U1GFP_D3KO_C6	pSB_D3_WT	0.00175335	0.0012106	0.00140982	0.0011425	1.24367	0.690449
1	9	U1GFP_D3KO_C6	pSB_D3_WT	0.00417651	0.00166844	0.00303787	0.00139363	1.37481	0.399482
1	10	U1GFP_D3KO_C6	pSB_D3_WT	0.00199803	0.00134793	0.00164661	0.00113171	1.21342	0.674632
1	11	U1GFP_D3KO_C6	pSB_D3_WT	0.00514918	0.00196581	0.00360099	0.00154346	1.42994	0.381771
1	12	U1GFP_D3KO_C6	pSB_D3_WT	0.00283361	0.00145385	0.00231407	0.00131619	1.22451	0.513072
1	13	U1GFP_D3KO_C6	pSB_D3_WT	0.00268539	0.00194318	0.00207035	0.00177017	1.29707	0.72361
1	14	U1GFP_D3KO_C6	pSB_D3_WT	0.00268285	0.00160811	0.00327522	0.00370123	0.819135	0.599403
1	15	U1GFP_D3KO_C6	pSB_D3_WT	0.00417511	0.00216448	0.00297824	0.00161543	1.40187	0.518426
2	16	U1GFP_D3KO_C6	pSB_D3_WT	0.00211982	0.00131509	0.00213515	0.00144714	0.992818	0.620377
2	17	U1GFP_D3KO_C6	pSB_D3_WT	0.00369048	0.00162798	0.00287558	0.00159942	1.28339	0.441129
2	18	U1GFP_D3KO_C6	pSB_D3_WT	0.00441682	0.00181599	0.00422416	0.00208283	1.04561	0.411153
2	19	U1GFP_D3KO_C6	pSB_D3_WT	0.00518298	0.00190953	0.00457715	0.0018794	1.13236	0.368423
2	20	U1GFP_D3KO_C6	pSB_D3_WT	0.00344623	0.00160351	0.00267921	0.00147906	1.28629	0.465293
2	21	U1GFP_D3KO_C6	pSB_D3_WT	0.0027074	0.00144368	0.00380276	0.00179963	0.711956	0.533236
2	22	U1GFP_D3KO_C6	pSB_D3_WT	0.00292183	0.00144231	0.0026608	0.00145695	1.0981	0.493632
2	23	U1GFP_D3KO_C6	pSB_D3_WT	0.00579022	0.00248324	0.00383575	0.00164328	1.50954	0.428868
2	24	U1GFP_D3KO_C6	pSB_D3_WT	0.00466997	0.0017837	0.00492486	0.00219574	0.948243	0.38195
2	25	U1GFP_D3KO_C6	pSB_D3_WT	0.0043322	0.00232496	0.002697	0.00158964	1.60631	0.536668
2	26	U1GFP_D3KO_C6	pSB_D3_WT	0.00471018	0.00184313	0.00455347	0.00198904	1.03441	0.391309
2	27	U1GFP_D3KO_C6	pSB_D3_WT	0.00186316	0.00124987	0.00122958	0.00105663	1.51529	0.670833
2	28	U1GFP_D3KO_C6	pSB_D3_WT	0.00410666	0.00190423	0.00231357	0.00143674	1.77504	0.463691
3	29	U1GFP_D3KO_C6	pSB_D3_WT	0.0023466	0.00135328	0.00138554	0.001117	1.69363	0.576697
3	30	U1GFP_D3KO_C6	pSB_D3_WT	0.00272673	0.00193491	0.000875716	0.00095334	3.11372	0.709606
3	31	U1GFP_D3KO_C6	pSB_D3_WT	0.00205067	0.00123491	0.00169096	0.00119934	1.21272	0.6022
3	32	U1GFP_D3KO_C6	pSB_D3_WT	0.00306033	0.00145938	0.00236419	0.0012705	1.29445	0.476869
3	33	U1GFP_D3KO_C6	pSB_D3_WT	0.00317473	0.00200098	0.00151174	0.00117854	2.10004	0.630286
3	34	U1GFP_D3KO_C6	pSB_D3_WT	0.00208722	0.00129863	0.00203088	0.00122981	1.02774	0.622181
3	35	U1GFP_D3KO_C6	pSB_D3_WT	0.00288866	0.00147931	0.00245629	0.0013368	1.17603	0.512107
3	36	U1GFP_D3KO_C6	pSB_D3_WT	0.00251095	0.00133417	0.00226295	0.00124722	1.10959	0.531342
3	37	U1GFP_D3KO_C6	pSB_D3_WT	0.00402619	0.0020117	0.00170157	0.00118884	2.36616	0.499654
3	38	U1GFP_D3KO_C6	pSB_D3_WT	0.00202789	0.00123685	0.00182303	0.00116076	1.11237	0.609918
3	39	U1GFP_D3KO_C6	pSB_D3_WT	0.0023551	0.00133271	0.00165386	0.00108912	1.424	0.56588
3	40	U1GFP_D3KO_C6	pSB_D3_WT	0.00214993	0.00133593	0.0014136	0.00106198	1.52089	0.621386
3	41	U1GFP_D3KO_C6	pSB_D3_WT	0.00291332	0.00156097	0.00203517	0.00128218	1.43149	0.535805
3	42	U1GFP_D3KO_C6	pSB_D3_WT	0.00342951	0.0018023	0.0022092	0.00128485	1.55237	0.525529
4	43	U1GFP_D3KO_C6	pSB_D3_WT	0.00311719	0.00149922	0.00256421	0.00140978	1.21565	0.480952
4	44	U1GFP_D3KO_C6	pSB_D3_WT	0.0030246	0.00174305	0.00190226	0.00161326	1.59001	0.576292
4	45	U1GFP_D3KO_C6	pSB_D3_WT	0.00194429	0.00129261	0.00182577	0.00118184	1.06491	0.664823
4	46	U1GFP_D3KO_C6	pSB_D3_WT	0.00241261	0.00134255	0.00195591	0.00119688	1.2335	0.556471
4	47	U1GFP_D3KO_C6	pSB_D3_WT	0.00211735	0.00126886	0.00188278	0.00117135	1.12459	0.59927
4	48	U1GFP_D3KO_C6	pSB_D3_WT	0.00624548	0.00215309	0.00419852	0.00246215	1.48754	0.344744
4	49	U1GFP_D3KO_C6	pSB_D3_WT	0.002086	0.00128473	0.00141025	0.00115729	1.47917	0.615883
5	50	U1GFP_D3KO_C6	pSB_D3_WT	0.00264816	0.00202348	0.00138593	0.00157605	1.91075	0.764106
5	51	U1GFP_D3KO_C6	pSB_D3_WT	0.00168766	0.00112235	0.00149273	0.00109702	1.13059	0.665033
5	52	U1GFP_D3KO_C6	pSB_D3_WT	0.00286765	0.00142508	0.00220126	0.00131881	1.30273	0.49695
5	53	U1GFP_D3KO_C6	pSB_D3_WT	0.00494101	0.00235871	0.00242531	0.00140308	2.03727	0.477373
5	54	U1GFP_D3KO_C6	pSB_D3_WT	0.00180446	0.00120923	0.00134661	0.00109498	1.34	0.670136
6	55	U1GFP_D3KO_C6	pSB_D3_WT	0.0040754	0.00176068	0.00383016	0.0016902	1.06403	0.432028
6	56	U1GFP_D3KO_C6	pSB_D3_WT	0.00189805	0.00138458	0.00198686	0.00160144	0.955299	0.729476
6	57	U1GFP_D3KO_C6	pSB_D3_WT	0.00337329	0.00154002	0.00256297	0.00136085	1.31616	0.456536
6	58	U1GFP_D3KO_C6	pSB_D3_WT	0.001729	0.00112699	0.00187353	0.00118431	0.922857	0.651814
6	59	U1GFP_D3KO_C6	pSB_D3_WT	0.00209895	0.00123122	0.00188529	0.00116686	1.11333	0.586591
6	60	U1GFP_D3KO_C6	pSB_D3_WT	0.00347673	0.00163129	0.00268175	0.00152121	1.29644	0.469204
6	61	U1GFP_D3KO_C6	pSB_D3_WT	0.00172227	0.00115693	0.00156897	0.00114145	1.09771	0.671746
6	62	U1GFP_D3KO_C6	pSB_D3_WT	0.00193309	0.00121518	0.00163407	0.00113024	1.18299	0.628622
6	63	U1GFP_D3KO_C6	pSB_D3_WT	0.00307809	0.00148908	0.00265231	0.00144127	1.16053	0.483767
6	64	U1GFP_D3KO_C6	pSB_D3_WT	0.00220495	0.00131398	0.00147011	0.00109407	1.49986	0.595921
6	65	U1GFP_D3KO_C6	pSB_D3_WT	0.00158841	0.00116383	0.000921854	0.000963707	1.72306	0.732701
7	66	U1GFP_D3KO_C6	pSB_D3_WT	0.00196571	0.00119175	0.00178609	0.00113139	1.10057	0.606271
7	67	U1GFP_D3KO_C6	pSB_D3_WT	0.00189406	0.0015224	0.00125597	0.0010245	1.50805	0.803777
7	68	U1GFP_D3KO_C6	pSB_D3_WT	0.00151383	0.00109803	0.00137636	0.00102348	1.09988	0.725334
7	69	U1GFP_D3KO_C6	pSB_D3_WT	0.00184243	0.00119049	0.00143988	0.00106981	1.27957	0.646153
7	70	U1GFP_D3KO_C6	pSB_D3_WT	0.00170744	0.00115156	0.00128579	0.0010459	1.32792	0.674439
8	71	U1GFP_D3KO_C6	pSB_D3_WT	0.00345357	0.00184369	0.00116813	0.0011213	2.9565	0.53385
8	72	U1GFP_D3KO_C6	pSB_D3_WT	0.00158016	0.00120743	0.00105819	0.000988872	1.49327	0.764122
8	73	U1GFP_D3KO_C6	pSB_D3_WT	0.00178781	0.0017299	0.000872885	0.00103147	2.04816	0.967607
8	74	U1GFP_D3KO_C6	pSB_D3_WT	0.00291462	0.00242796	0.00103852	0.000946979	2.80651	0.833028
8	75	U1GFP_D3KO_C6	pSB_D3_WT	0.00178818	0.00131427	0.00133843	0.00104576	1.33603	0.734975
8	76	U1GFP_D3KO_C6	pSB_D3_WT	0.00205672	0.00128477	0.00158032	0.00110263	1.30146	0.624668
8	77	U1GFP_D3KO_C6	pSB_D3_WT	0.00206032	0.00124936	0.0016121	0.00116413	1.27804	0.606391
8	78	U1GFP_D3KO_C6	pSB_D3_WT	0.00224262	0.00130986	0.00194584	0.00122926	1.15252	0.584077
8	79	U1GFP_D3KO_C6	pSB_D3_WT	0.00412121	0.00173491	0.00275821	0.00140099	1.49416	0.420971
8	80	U1GFP_D3KO_C6	pSB_D3_WT	0.00365787	0.00270486	0.00158976	0.00112829	2.3009	0.739463
8	81	U1GFP_D3KO_C6	pSB_D3_WT	0.00202863	0.00133651	0.00171859	0.00121706	1.18041	0.65882
8	82	U1GFP_D3KO_C6	pSB_D3_WT	0.00488534	0.00196241	0.00411844	0.00166863	1.18621	0.401693
8	83	U1GFP_D3KO_C6	pSB_D3_WT	0.00275571	0.00139221	0.00192624	0.00126527	1.43062	0.50521
8	84	U1GFP_D3KO_C6	pSB_D3_WT	0.00248354	0.00131403	0.00220965	0.00124902	1.12395	0.529094
9	85	U1GFP_D3KO_C6	pSB_D3_WT	0.00608763	0.0025792	0.00389253	0.00269946	1.56393	0.423679
9	86	U1GFP_D3KO_C6	pSB_D3_WT	0.00163196	0.00111247	0.00154096	0.00109111	1.05905	0.681675
9	87	U1GFP_D3KO_C6	pSB_D3_WT	0.00251999	0.00131854	0.00221132	0.00129592	1.13959	0.523235
9	88	U1GFP_D3KO_C6	pSB_D3_WT	0.00548781	0.00212619	0.00382643	0.00212074	1.43419	0.387438
9	89	U1GFP_D3KO_C6	pSB_D3_WT	0.00222392	0.00130194	0.0017022	0.00114653	1.30649	0.585427
9	90	U1GFP_D3KO_C6	pSB_D3_WT	0.00311309	0.00143887	0.00300284	0.00144973	1.03672	0.462198
9	91	U1GFP_D3KO_C6	pSB_D3_WT	0.00613576	0.0028436	0.00279522	0.00142226	2.19509	0.463447
9	92	U1GFP_D3KO_C6	pSB_D3_WT	0.00164895	0.001129	0.00161461	0.00114085	1.02127	0.684681
9	93	U1GFP_D3KO_C6	pSB_D3_WT	0.00234923	0.00130445	0.00244668	0.00129994	0.96017	0.555266
9	94	U1GFP_D3KO_C6	pSB_D3_WT	0.0019019	0.00123778	0.00186438	0.00127737	1.02013	0.650814
9	95	U1GFP_D3KO_C6	pSB_D3_WT	0.00388641	0.00182465	0.00210891	0.00124522	1.84285	0.469495
9	96	U1GFP_D3KO_C6	pSB_D3_WT	0.00561309	0.00243295	0.00231208	0.00135473	2.42773	0.433442
9	97	U1GFP_D3KO_C6	pSB_D3_WT	0.00202664	0.00125242	0.00199987	0.00123909	1.01339	0.61798
9	98	U1GFP_D3KO_C6	pSB_D3_WT	0.00152631	0.00107227	0.00140522	0.00104094	1.08617	0.70253
9	99	U1GFP_D3KO_C6	pSB_D3_WT	0.00206061	0.00123889	0.00151422	0.00115547	1.36084	0.601224
9	100	U1GFP_D3KO_C6	pSB_D3_WT	0.00210495	0.00126228	0.00153392	0.00111471	1.37227	0.599669
10	101	U1GFP_D3KO_C6	pSB_D3_WT	0.00273079	0.00136941	0.00232362	0.00131926	1.17523	0.501472
10	102	U1GFP_D3KO_C6	pSB_D3_WT	0.00419802	0.00173202	0.00297931	0.00160948	1.40906	0.412581
10	103	U1GFP_D3KO_C6	pSB_D3_WT	0.00404115	0.00162334	0.00361558	0.00153367	1.1177	0.401702
10	104	U1GFP_D3KO_C6	pSB_D3_WT	0.00386614	0.0015973	0.00314028	0.00144844	1.23114	0.413151
10	105	U1GFP_D3KO_C6	pSB_D3_WT	0.00370272	0.0015306	0.00357922	0.001553	1.0345	0.413372
10	106	U1GFP_D3KO_C6	pSB_D3_WT	0.00186389	0.00121595	0.0014782	0.00119662	1.26092	0.652373
10	107	U1GFP_D3KO_C6	pSB_D3_WT	0.00194108	0.00117332	0.0017959	0.00113788	1.08084	0.604469
10	108	U1GFP_D3KO_C6	pSB_D3_WT	0.00449595	0.00169852	0.00375921	0.00163596	1.19598	0.377788
10	109	U1GFP_D3KO_C6	pSB_D3_WT	0.00364523	0.00158618	0.00372692	0.0015706	0.978082	0.43514
10	110	U1GFP_D3KO_C6	pSB_D3_WT	0.00295409	0.00143303	0.00255856	0.0013269	1.15459	0.4851
11	111	U1GFP_D3KO_C6	pSB_D3_WT	0.00160164	0.00108252	0.00155248	0.00104435	1.03167	0.675885
11	112	U1GFP_D3KO_C6	pSB_D3_WT	0.0023705	0.00124731	0.00202107	0.00116879	1.1729	0.526181
11	113	U1GFP_D3KO_C6	pSB_D3_WT	0.00349605	0.00146421	0.00340683	0.00152842	1.02619	0.418818
11	114	U1GFP_D3KO_C6	pSB_D3_WT	0.00249657	0.00131676	0.00189669	0.00114795	1.31628	0.527429
11	115	U1GFP_D3KO_C6	pSB_D3_WT	0.00214666	0.00119531	0.0018738	0.00110199	1.14562	0.556824
11	116	U1GFP_D3KO_C6	pSB_D3_WT	0.00307826	0.00151965	0.00229873	0.00150473	1.33911	0.493671
11	117	U1GFP_D3KO_C6	pSB_D3_WT	0.001594	0.00106614	0.00159838	0.00111621	0.997258	0.668845
11	118	U1GFP_D3KO_C6	pSB_D3_WT	0.00308533	0.00157657	0.00207576	0.00122942	1.48636	0.51099
11	119	U1GFP_D3KO_C6	pSB_D3_WT	0.00256765	0.00133574	0.00203711	0.00123416	1.26044	0.52022
12	120	U1GFP_D3KO_C6	pSB_D3_WT	0.0022596	0.00121599	0.00178143	0.00111179	1.26842	0.538143
12	121	U1GFP_D3KO_C6	pSB_D3_WT	0.00182359	0.00114853	0.00149382	0.00104035	1.22076	0.629815
12	122	U1GFP_D3KO_C6	pSB_D3_WT	0.00234595	0.00124187	0.00176793	0.0011216	1.32695	0.529369
12	123	U1GFP_D3KO_C6	pSB_D3_WT	0.00455241	0.00181348	0.00329398	0.0014768	1.38204	0.398355
12	124	U1GFP_D3KO_C6	pSB_D3_WT	0.00162047	0.00113979	0.00209008	0.00259684	0.775319	0.703368
12	125	U1GFP_D3KO_C6	pSB_D3_WT	0.00428046	0.00192492	0.00239286	0.0012632	1.78885	0.449699
12	126	U1GFP_D3KO_C6	pSB_D3_WT	0.0040354	0.00168302	0.00338283	0.00141987	1.1929	0.417064
12	127	U1GFP_D3KO_C6	pSB_D3_WT	0.00342655	0.00146327	0.00287789	0.00138772	1.19065	0.427039
12	128	U1GFP_D3KO_C6	pSB_D3_WT	0.00218201	0.00143223	0.00183456	0.00124208	1.18939	0.656381
12	129	U1GFP_D3KO_C6	pSB_D3_WT	0.00226854	0.0012173	0.00215577	0.00124222	1.05231	0.536603
12	130	U1GFP_D3KO_C6	pSB_D3_WT	0.00245969	0.00126395	0.00198141	0.00117908	1.24139	0.513867
13	131	U1GFP_D3KO_C6	pSB_D3_WT	0.00249105	0.00123802	0.00170478	0.00109739	1.46121	0.496985
13	132	U1GFP_D3KO_C6	pSB_D3_WT	0.00187848	0.00111914	0.0019844	0.0011071	0.946621	0.595772
13	133	U1GFP_D3KO_C6	pSB_D3_WT	0.00332437	0.00152121	0.00229877	0.00127477	1.44616	0.457592
13	134	U1GFP_D3KO_C6	pSB_D3_WT	0.00216523	0.00117906	0.00195007	0.00109242	1.11034	0.54454
13	135	U1GFP_D3KO_C6	pSB_D3_WT	0.00396669	0.0015296	0.00417445	0.00157427	0.950229	0.385612
13	136	U1GFP_D3KO_C6	pSB_D3_WT	0.00376031	0.00161302	0.00226311	0.00129632	1.66157	0.428961
13	137	U1GFP_D3KO_C6	pSB_D3_WT	0.00196286	0.00114476	0.00199651	0.00123042	0.983145	0.583208
13	138	U1GFP_D3KO_C6	pSB_D3_WT	0.00209509	0.00133404	0.00151607	0.00103279	1.38192	0.636748
13	139	U1GFP_D3KO_C6	pSB_D3_WT	0.00157752	0.00107438	0.00170804	0.00120945	0.923583	0.681058
13	140	U1GFP_D3KO_C6	pSB_D3_WT	0.00570588	0.00194594	0.00374822	0.0015451	1.52229	0.341042
13	141	U1GFP_D3KO_C6	pSB_D3_WT	0.00504954	0.0018328	0.00421423	0.00153495	1.19821	0.362964
13	142	U1GFP_D3KO_C6	pSB_D3_WT	0.00436876	0.00165872	0.00573023	0.00173499	0.762406	0.379677
13	143	U1GFP_D3KO_C6	pSB_D3_WT	0.00384929	0.00160907	0.00314725	0.00133005	1.22306	0.418017
13	144	U1GFP_D3KO_C6	pSB_D3_WT	0.00282939	0.0016641	0.00244095	0.00160806	1.15914	0.588147
13	145	U1GFP_D3KO_C6	pSB_D3_WT	0.00315005	0.00136359	0.00309127	0.00139095	1.01902	0.432879
13	146	U1GFP_D3KO_C6	pSB_D3_WT	0.00358014	0.0014482	0.00371914	0.00148675	0.962626	0.404508
13	147	U1GFP_D3KO_C6	pSB_D3_WT	0.00213243	0.00117842	0.00222789	0.00120002	0.957154	0.552615
13	148	U1GFP_D3KO_C6	pSB_D3_WT	0.00205286	0.00122128	0.00184123	0.00119621	1.11493	0.594916
13	149	U1GFP_D3KO_C6	pSB_D3_WT	0.00565758	0.00181852	0.00488971	0.00166457	1.15704	0.32143
13	150	U1GFP_D3KO_C6	pSB_D3_WT	0.00276697	0.00137177	0.00220123	0.00132453	1.25701	0.495764
13	151	U1GFP_D3KO_C6	pSB_D3_WT	0.00209551	0.00121829	0.00189344	0.0011841	1.10672	0.581383
13	152	U1GFP_D3KO_C6	pSB_D3_WT	0.00368836	0.00153352	0.00326597	0.00147706	1.12933	0.415774
13	153	U1GFP_D3KO_C6	pSB_D3_WT	0.00153818	0.00108923	0.00124918	0.00103369	1.23136	0.708126
13	154	U1GFP_D3KO_C6	pSB_D3_WT	0.00201439	0.00116956	0.00227375	0.00130984	0.885933	0.580601
13	155	U1GFP_D3KO_C6	pSB_D3_WT	0.00192179	0.00115087	0.001682	0.00111681	1.14257	0.59885
14	156	U1GFP_D3KO_C6	pSB_D3_WT	0.00169482	0.00110083	0.00158906	0.00108258	1.06655	0.649526
14	157	U1GFP_D3KO_C6	pSB_D3_WT	0.00210178	0.00117476	0.00180551	0.00114025	1.16409	0.558937
14	158	U1GFP_D3KO_C6	pSB_D3_WT	0.00260302	0.0013159	0.00252081	0.00137168	1.03261	0.505527
14	159	U1GFP_D3KO_C6	pSB_D3_WT	0.00275572	0.00133793	0.00229789	0.00129449	1.19924	0.48551
14	160	U1GFP_D3KO_C6	pSB_D3_WT	0.00224452	0.0012155	0.00206927	0.00114315	1.08469	0.541542
14	161	U1GFP_D3KO_C6	pSB_D3_WT	0.00178332	0.00114347	0.0019856	0.00148437	0.898123	0.641207
14	162	U1GFP_D3KO_C6	pSB_D3_WT	0.00488827	0.00182723	0.00258791	0.00123966	1.88889	0.373798
14	163	U1GFP_D3KO_C6	pSB_D3_WT	0.00457316	0.00182258	0.00265311	0.00134045	1.72369	0.398539
14	164	U1GFP_D3KO_C6	pSB_D3_WT	0.00633794	0.00236362	0.00273459	0.00127749	2.31769	0.372931
14	165	U1GFP_D3KO_C6	pSB_D3_WT	0.0041817	0.00153801	0.00381002	0.00160682	1.09755	0.367794
14	166	U1GFP_D3KO_C6	pSB_D3_WT	0.00270593	0.00128343	0.00247002	0.00127628	1.09551	0.474303
14	167	U1GFP_D3KO_C6	pSB_D3_WT	0.00159143	0.00106656	0.00142261	0.00100012	1.11867	0.670191
14	168	U1GFP_D3KO_C6	pSB_D3_WT	0.00422344	0.00183758	0.0032776	0.00159746	1.28858	0.435091
14	169	U1GFP_D3KO_C6	pSB_D3_WT	0.00492875	0.00188824	0.00311191	0.00144859	1.58384	0.383107
14	170	U1GFP_D3KO_C6	pSB_D3_WT	0.00242758	0.00133601	0.0014761	0.00107198	1.64459	0.550345
14	171	U1GFP_D3KO_C6	pSB_D3_WT	0.00470497	0.00166992	0.00438993	0.0016516	1.07176	0.354927
14	172	U1GFP_D3KO_C6	pSB_D3_WT	0.00366458	0.00147466	0.00341769	0.00145188	1.07224	0.402408
14	173	U1GFP_D3KO_C6	pSB_D3_WT	0.00376358	0.00154776	0.00257682	0.00140686	1.46055	0.411247
1	1	U1GFP_WT	WT	0.00287978	0.00174112	0.000987474	0.000940325	2.91631	0.604601
1	2	U1GFP_WT	WT	0.00528744	0.00386457	0.0015065	0.00111277	3.50975	0.730897
1	3	U1GFP_WT	WT	0.00434188	0.00249307	0.00196873	0.00168667	2.20542	0.574192
1	4	U1GFP_WT	WT	0.00402205	0.00244339	0.00151834	0.00106296	2.64898	0.607497
1	5	U1GFP_WT	WT	0.00173184	0.00109452	0.00167192	0.00109098	1.03584	0.632001
1	6	U1GFP_WT	WT	0.00273384	0.00135336	0.00199135	0.00121799	1.37286	0.495038
1	7	U1GFP_WT	WT	0.00163234	0.00109655	0.00152224	0.00104467	1.07233	0.671765
1	8	U1GFP_WT	WT	0.00443076	0.00201451	0.00192595	0.00113924	2.30056	0.454665
1	9	U1GFP_WT	WT	0.00552788	0.00260978	0.00196534	0.00108469	2.81268	0.472112
1	10	U1GFP_WT	WT	0.00200304	0.0012785	0.0013733	0.00101313	1.45856	0.638282
1	11	U1GFP_WT	WT	0.00197966	0.00131704	0.00148409	0.00105177	1.33392	0.665285
1	12	U1GFP_WT	WT	0.00629974	0.00620008	0.00125114	0.000996238	5.03521	0.98418
1	13	U1GFP_WT	WT	0.00648488	0.00528062	0.00143138	0.00100775	4.53051	0.814298
1	14	U1GFP_WT	WT	0.00271266	0.00152896	0.00113631	0.000983271	2.38725	0.563637
2	15	U1GFP_WT	WT	0.00187437	0.00130544	0.000893843	0.000931197	2.09698	0.69647
2	16	U1GFP_WT	WT	0.00391266	0.00201816	0.00193968	0.00146714	2.01717	0.515803
2	17	U1GFP_WT	WT	0.00738992	0.0038992	0.00157465	0.00164609	4.69304	0.527638
2	18	U1GFP_WT	WT	0.00697885	0.00424685	0.00172626	0.00114723	4.04276	0.608532
2	19	U1GFP_WT	WT	0.00344072	0.00231143	0.00160725	0.00115803	2.14075	0.671788
2	20	U1GFP_WT	WT	0.00512793	0.00306215	0.00161602	0.00117558	3.17319	0.597152
2	21	U1GFP_WT	WT	0.00277872	0.00137988	0.00184247	0.00120996	1.50816	0.496586
2	22	U1GFP_WT	WT	0.00350813	0.00187569	0.00184203	0.00114148	1.9045	0.534669
2	23	U1GFP_WT	WT	0.00272078	0.00223746	0.00127919	0.00100724	2.12695	0.822359
2	24	U1GFP_WT	WT	0.00747061	0.00510707	0.00244339	0.00135295	3.05748	0.683621
2	25	U1GFP_WT	WT	0.00409714	0.00205432	0.00153961	0.00105384	2.66116	0.501403
2	26	U1GFP_WT	WT	0.00254466	0.00141797	0.00139927	0.00101939	1.81856	0.557235
2	27	U1GFP_WT	WT	0.00571353	0.00273747	0.00220578	0.00135245	2.59025	0.479121
2	28	U1GFP_WT	WT	0.00170821	0.00112162	0.00142978	0.0010861	1.19473	0.656603
2	29	U1GFP_WT	WT	0.00558561	0.0046207	0.00209123	0.00130819	2.67097	0.827251
2	30	U1GFP_WT	WT	0.00151286	0.00107864	0.0012118	0.00103193	1.24845	0.712975
2	31	U1GFP_WT	WT	0.00206785	0.00134365	0.00132719	0.00104151	1.55806	0.649781
2	32	U1GFP_WT	WT	0.00155283	0.00118938	0.00111467	0.000938573	1.39308	0.765944
2	33	U1GFP_WT	WT	0.00274253	0.00221489	0.00137751	0.00106504	1.99093	0.807608
2	34	U1GFP_WT	WT	0.00189689	0.00122865	0.00126007	0.00104221	1.50538	0.647717
3	35	U1GFP_WT	WT	0.00249352	0.00167454	0.000698186	0.000834076	3.57143	0.671557
3	36	U1GFP_WT	WT	0.0019737	0.00120677	0.0012028	0.000975894	1.64093	0.611426
3	37	U1GFP_WT	WT	0.00234322	0.0017868	0.00121777	0.000978617	1.9242	0.762537
3	38	U1GFP_WT	WT	0.00505596	0.00390748	0.00162313	0.00149161	3.11494	0.772846
3	39	U1GFP_WT	WT	0.00615317	0.00622977	0.0015506	0.00100821	3.96824	1.01245
3	40	U1GFP_WT	WT	0.0021925	0.00123086	0.00145693	0.00100765	1.50487	0.561394
3	41	U1GFP_WT	WT	0.00320985	0.00269812	0.00100565	0.000879769	3.19182	0.840577
3	42	U1GFP_WT	WT	0.00151728	0.00109313	0.00121065	0.000921395	1.25327	0.720453
3	43	U1GFP_WT	WT	0.00357539	0.00174714	0.0018529	0.0011287	1.92962	0.488657
3	44	U1GFP_WT	WT	0.00590257	0.002915	0.00176268	0.00107675	3.34864	0.493852
3	45	U1GFP_WT	WT	0.0049741	0.00222749	0.00207432	0.00147936	2.39794	0.447817
3	46	U1GFP_WT	WT	0.00512911	0.00261896	0.00227298	0.00146813	2.25656	0.510608
3	47	U1GFP_WT	WT	0.00177566	0.00118532	0.00138621	0.00101861	1.28094	0.667539
3	48	U1GFP_WT	WT	0.00480812	0.00276302	0.00160929	0.00107147	2.98774	0.574656
3	49	U1GFP_WT	WT	0.0019373	0.00126471	0.00130383	0.000998797	1.48585	0.652822
3	50	U1GFP_WT	WT	0.00220874	0.00147357	0.00135091	0.00103348	1.635	0.667156
3	51	U1GFP_WT	WT	0.00494675	0.00223708	0.00140313	0.00107598	3.52551	0.452233
3	52	U1GFP_WT	WT	0.00152619	0.00104927	0.00131708	0.00100553	1.15877	0.687509
3	53	U1GFP_WT	WT	0.0018194	0.0013417	0.00120099	0.000992511	1.51491	0.737441
3	54	U1GFP_WT	WT	0.00213227	0.00144387	0.00134037	0.00101166	1.5908	0.67715
3	55	U1GFP_WT	WT	0.00171608	0.00121321	0.00125732	0.00100959	1.36487	0.706964
3	56	U1GFP_WT	WT	0.00582768	0.00462826	0.00126936	0.00102614	4.59104	0.794186
3	57	U1GFP_WT	WT	0.0042471	0.00398001	0.00118764	0.000933481	3.57609	0.937112
3	58	U1GFP_WT	WT	0.00180447	0.00131863	0.00103979	0.000954055	1.73541	0.730757
3	59	U1GFP_WT	WT	0.00234997	0.00165751	0.000795248	0.000846545	2.95502	0.705333
3	60	U1GFP_WT	WT	0.00207582	0.00161716	0.000961271	0.00092773	2.15945	0.779048
3	61	U1GFP_WT	WT	0.00192966	0.0014397	0.00104844	0.00094342	1.8405	0.746092
4	62	U1GFP_WT	WT	0.00150926	0.0014535	0.000237877	0.000673909	6.3447	0.963054
4	63	U1GFP_WT	WT	0.00175879	0.00173212	0.000473174	0.000737478	3.71701	0.984835
4	64	U1GFP_WT	WT	0.00296086	0.00263276	0.000856676	0.000842489	3.45622	0.889188
4	65	U1GFP_WT	WT	0.00233607	0.0014833	0.000875948	0.000875641	2.6669	0.634955
4	66	U1GFP_WT	WT	0.00189913	0.00150252	0.00116552	0.000937765	1.62942	0.791163
4	67	U1GFP_WT	WT	0.00504056	0.00278168	0.00194879	0.00109637	2.5865	0.55186
4	68	U1GFP_WT	WT	0.00172467	0.00105733	0.00163862	0.00105135	1.05251	0.613065
4	69	U1GFP_WT	WT	0.00201961	0.00113055	0.00181538	0.00112484	1.1125	0.559786
4	70	U1GFP_WT	WT	0.00368226	0.0017677	0.00192331	0.0011387	1.91454	0.480058
4	71	U1GFP_WT	WT	0.00172493	0.00107395	0.00165057	0.00107177	1.04505	0.622607
4	72	U1GFP_WT	WT	0.0021184	0.00156094	0.00131541	0.000976773	1.61045	0.736849
4	73	U1GFP_WT	WT	0.00272678	0.00160201	0.00164311	0.0010185	1.65953	0.587507
4	74	U1GFP_WT	WT	0.00202681	0.00131289	0.00142695	0.00101174	1.42038	0.647763
4	75	U1GFP_WT	WT	0.00196704	0.00122136	0.00146143	0.000991105	1.34596	0.620913
4	76	U1GFP_WT	WT	0.00281061	0.0017423	0.00123411	0.000983711	2.27745	0.619901
5	77	U1GFP_WT	WT	0.00343836	0.00234142	0.000670606	0.000808324	5.12725	0.680969
5	78	U1GFP_WT	WT	0.00365949	0.00305925	0.00119267	0.00101244	3.06833	0.835978
5	79	U1GFP_WT	WT	0.00463052	0.00304446	0.00144022	0.00101092	3.21515	0.657477
5	80	U1GFP_WT	WT	0.00158199	0.00111047	0.00122415	0.000951482	1.29232	0.701943
5	81	U1GFP_WT	WT	0.00476798	0.00296334	0.00163526	0.00110194	2.91573	0.621508
5	82	U1GFP_WT	WT	0.00249954	0.00136872	0.00154945	0.000991703	1.61318	0.547589
5	83	U1GFP_WT	WT	0.00239704	0.00132541	0.00158173	0.00103906	1.51546	0.552937
5	84	U1GFP_WT	WT	0.00150282	0.00116685	0.000632721	0.000878431	2.37518	0.776438
5	85	U1GFP_WT	WT	0.00272398	0.00179155	0.00135629	0.00097438	2.00841	0.657697
5	86	U1GFP_WT	WT	0.0062225	0.00427429	0.00126752	0.00095651	4.9092	0.686909
5	87	U1GFP_WT	WT	0.00209174	0.00157702	0.00121222	0.000961872	1.72554	0.753926
5	88	U1GFP_WT	WT	0.00252064	0.00149609	0.00144558	0.00100396	1.74369	0.593537
5	89	U1GFP_WT	WT	0.0019954	0.00127602	0.00144436	0.00099619	1.3815	0.63948
5	90	U1GFP_WT	WT	0.00177744	0.0010957	0.00162837	0.00106664	1.09154	0.616451
5	91	U1GFP_WT	WT	0.00441196	0.00247046	0.000924794	0.000914528	4.77075	0.559946
5	92	U1GFP_WT	WT	0.0021467	0.00131141	0.0012586	0.000945264	1.70562	0.610896
5	93	U1GFP_WT	WT	0.00249316	0.00137407	0.00140036	0.000983914	1.78037	0.551134
5	94	U1GFP_WT	WT	0.00593999	0.00620418	0.00150791	0.00102664	3.93922	1.04448
5	95	U1GFP_WT	WT	0.00416257	0.00315301	0.000892363	0.000934971	4.66466	0.757466
5	96	U1GFP_WT	WT	0.0059218	0.00516459	0.00153169	0.00103205	3.8662	0.872132
6	97	U1GFP_WT	WT	0.00227483	0.00159583	0.00102519	0.000996175	2.21892	0.701516
6	98	U1GFP_WT	WT	0.00571758	0.00403702	0.00109819	0.0017295	5.20635	0.706071
6	99	U1GFP_WT	WT	0.00283109	0.00207512	0.00179372	0.00188988	1.57833	0.732974
6	100	U1GFP_WT	WT	0.003048	0.00180001	0.00137905	0.000993196	2.21022	0.590553
6	101	U1GFP_WT	WT	0.00502667	0.00621763	0.00137069	0.000958081	3.66725	1.23693
6	102	U1GFP_WT	WT	0.00743892	0.00768268	0.00160124	0.00107044	4.64574	1.03277
6	103	U1GFP_WT	WT	0.00166019	0.0010907	0.00139796	0.000975067	1.18758	0.656976
6	104	U1GFP_WT	WT	0.00240884	0.00176913	0.00150595	0.000983571	1.59955	0.734432
6	105	U1GFP_WT	WT	0.00243443	0.00186459	0.00154301	0.00100777	1.57772	0.765926
6	106	U1GFP_WT	WT	0.00572637	0.0029461	0.00151021	0.00100679	3.79178	0.51448
6	107	U1GFP_WT	WT	0.0018397	0.00112798	0.00138821	0.00102286	1.32523	0.613134
6	108	U1GFP_WT	WT	0.00199562	0.00120893	0.00187536	0.00187276	1.06413	0.605791
6	109	U1GFP_WT	WT	0.00233936	0.00130999	0.00140222	0.000958388	1.66833	0.559978
6	110	U1GFP_WT	WT	0.00225856	0.00145415	0.00157404	0.0011766	1.43488	0.643836
6	111	U1GFP_WT	WT	0.00201829	0.00140296	0.00122077	0.000978706	1.65329	0.695124
6	112	U1GFP_WT	WT	0.00229275	0.00135331	0.00132003	0.00103313	1.73689	0.590258
6	113	U1GFP_WT	WT	0.00150188	0.00123844	0.000744751	0.000816722	2.01662	0.824595
7	114	U1GFP_WT	WT	0.00187113	0.00139448	0.000763378	0.0008391	2.45112	0.745259
7	115	U1GFP_WT	WT	0.00288791	0.00329427	0.00124281	0.000998524	2.32369	1.14071
7	116	U1GFP_WT	WT	0.0017563	0.00113456	0.00125514	0.000967113	1.39929	0.645995
7	117	U1GFP_WT	WT	0.00603805	0.00470479	0.00359912	0.0037172	1.67765	0.779189
7	118	U1GFP_WT	WT	0.00521976	0.00448903	0.00160181	0.00107093	3.25866	0.860007
7	119	U1GFP_WT	WT	0.0025186	0.00153875	0.00193377	0.0014416	1.30243	0.610958
7	120	U1GFP_WT	WT	0.00157045	0.00138499	0.00149548	0.00177451	1.05013	0.88191
7	121	U1GFP_WT	WT	0.00843863	0.00483583	0.000928766	0.000911079	9.08586	0.573058
8	122	U1GFP_WT	WT	0.00247344	0.00137401	0.0011278	0.000919461	2.19316	0.555508
8	123	U1GFP_WT	WT	0.00200039	0.00153724	0.000806514	0.000842789	2.4803	0.768466
8	124	U1GFP_WT	WT	0.00232828	0.00162705	0.0010419	0.000887827	2.23464	0.698822
8	125	U1GFP_WT	WT	0.00407431	0.00252595	0.000531356	0.00078474	7.66777	0.61997
8	126	U1GFP_WT	WT	0.00392129	0.00173459	0.00166224	0.0010872	2.35904	0.442352
8	127	U1GFP_WT	WT	0.00309716	0.00155853	0.0015127	0.000980968	2.04743	0.503212
8	128	U1GFP_WT	WT	0.00250409	0.00135884	0.00159357	0.00104269	1.57137	0.542648
8	129	U1GFP_WT	WT	0.00235277	0.00123012	0.00171546	0.00104972	1.37151	0.522838
8	130	U1GFP_WT	WT	0.00161676	0.00103895	0.00114271	0.000955362	1.41485	0.642612
8	131	U1GFP_WT	WT	0.00244695	0.00128502	0.00181956	0.00108541	1.3448	0.525154
8	132	U1GFP_WT	WT	0.00232042	0.00124234	0.00150235	0.00105146	1.54452	0.535393
8	133	U1GFP_WT	WT	0.00208875	0.0015685	0.00137426	0.00103296	1.51991	0.750926
8	134	U1GFP_WT	WT	0.00364275	0.00202506	0.00105004	0.000939291	3.46914	0.555916
8	135	U1GFP_WT	WT	0.00505667	0.00374283	0.000850104	0.000864632	5.9483	0.740176
8	136	U1GFP_WT	WT	0.00360512	0.00204197	0.00110801	0.000947044	3.25368	0.566409
9	137	U1GFP_WT	WT	0.00238939	0.00134479	0.000992957	0.000875123	2.40634	0.562817
9	138	U1GFP_WT	WT	0.00191577	0.00152459	0.000800558	0.000835307	2.39304	0.795809
9	139	U1GFP_WT	WT	0.00222653	0.00162245	0.00101073	0.000934566	2.2029	0.72869
9	140	U1GFP_WT	WT	0.00402694	0.00246515	0.000474405	0.000748817	8.4884	0.612166
9	141	U1GFP_WT	WT	0.00383059	0.00173815	0.00165002	0.0011032	2.32154	0.453755
9	142	U1GFP_WT	WT	0.00305606	0.00154093	0.00149542	0.000978164	2.04361	0.504222
9	143	U1GFP_WT	WT	0.00240176	0.0013227	0.00152637	0.000995653	1.57352	0.55072
9	144	U1GFP_WT	WT	0.0022544	0.00120269	0.00166518	0.00101861	1.35385	0.533486
9	145	U1GFP_WT	WT	0.00157114	0.00107246	0.00109089	0.000908852	1.44024	0.682602
9	146	U1GFP_WT	WT	0.00227214	0.00122858	0.00140406	0.000966386	1.61826	0.540714
9	147	U1GFP_WT	WT	0.00352419	0.00201538	0.000954827	0.000880021	3.69092	0.571869
9	148	U1GFP_WT	WT	0.00202644	0.00155425	0.00132177	0.000970375	1.53312	0.766987
9	149	U1GFP_WT	WT	0.00490161	0.0035959	0.000928166	0.000957171	5.28097	0.733616
9	150	U1GFP_WT	WT	0.00353548	0.00206319	0.0011007	0.000924385	3.21203	0.583567
10	151	U1GFP_WT	WT	0.00342717	0.0034821	0.00103295	0.00103109	3.31786	1.01603
10	152	U1GFP_WT	WT	0.00229759	0.0029813	0.000450248	0.00074276	5.10295	1.29758
10	153	U1GFP_WT	WT	0.00157736	0.00144798	0.000836329	0.00082955	1.88606	0.917978
10	154	U1GFP_WT	WT	0.00225387	0.00199147	0.000828476	0.000811236	2.72051	0.883577
10	155	U1GFP_WT	WT	0.00441116	0.00361097	0.00147885	0.0012263	2.98282	0.8186
10	156	U1GFP_WT	WT	0.00255543	0.00199583	0.000966026	0.00092155	2.6453	0.781018
10	157	U1GFP_WT	WT	0.00325376	0.00247568	0.000730982	0.00082796	4.45123	0.760868
10	158	U1GFP_WT	WT	0.00211164	0.00173919	0.00131366	0.000936475	1.60745	0.823618
10	159	U1GFP_WT	WT	0.00227527	0.00197736	0.00050626	0.000759005	4.49428	0.869065
10	160	U1GFP_WT	WT	0.00220253	0.00305511	0.000825802	0.000867976	2.66714	1.38709
10	161	U1GFP_WT	WT	0.0022486	0.0014368	0.00156541	0.00102379	1.43643	0.638974
10	162	U1GFP_WT	WT	0.0015418	0.0010351	0.00135865	0.000991407	1.1348	0.67136
10	163	U1GFP_WT	WT	0.00215037	0.0017132	0.0011532	0.000928949	1.8647	0.796698
10	164	U1GFP_WT	WT	0.0024281	0.00178334	0.00135973	0.000930227	1.78572	0.73446
10	165	U1GFP_WT	WT	0.00167794	0.00119181	0.0011745	0.000909728	1.42864	0.71028
10	166	U1GFP_WT	WT	0.00431595	0.00340098	0.00112107	0.000922967	3.84985	0.788003
10	167	U1GFP_WT	WT	0.00291361	0.00170327	0.00098058	0.000913444	2.97132	0.584591
10	168	U1GFP_WT	WT	0.0039937	0.0038587	0.000791242	0.000899334	5.04739	0.966194
11	169	U1GFP_WT	WT	0.00254333	0.00185988	0.000783841	0.000823874	3.2447	0.731278
11	170	U1GFP_WT	WT	0.00172977	0.00108363	0.00116306	0.000885803	1.48726	0.626462
11	171	U1GFP_WT	WT	0.00209914	0.0013803	0.00137615	0.00098975	1.52537	0.657554
11	172	U1GFP_WT	WT	0.00229851	0.00128484	0.00152723	0.00097436	1.50502	0.558987
11	173	U1GFP_WT	WT	0.00161381	0.0010674	0.00126836	0.000999097	1.27236	0.661414
11	174	U1GFP_WT	WT	0.00180758	0.00114484	0.0010776	0.000888684	1.67741	0.633356
11	175	U1GFP_WT	WT	0.00289218	0.00218313	0.00103222	0.000911245	2.8019	0.754837
11	176	U1GFP_WT	WT	0.00287307	0.0016507	0.000972648	0.000888931	2.95386	0.574543
11	177	U1GFP_WT	WT	0.00301494	0.00205149	0.000968762	0.000899514	3.11216	0.680443
12	178	U1GFP_WT	WT	0.00458738	0.00256402	0.000788894	0.000881558	5.81495	0.55893
12	179	U1GFP_WT	WT	0.00520363	0.00278007	0.000882865	0.000853042	5.89403	0.534255
12	180	U1GFP_WT	WT	0.00273088	0.00163713	0.000944947	0.000892391	2.88998	0.599489
12	181	U1GFP_WT	WT	0.00239186	0.00168344	0.000722719	0.000843952	3.30953	0.703823
12	182	U1GFP_WT	WT	0.0016244	0.00106317	0.00107543	0.000930823	1.51047	0.654501
12	183	U1GFP_WT	WT	0.00479603	0.00419261	0.000868602	0.000888943	5.52156	0.874183
12	184	U1GFP_WT	WT	0.0050889	0.00338543	0.00155616	0.00101986	3.27016	0.665257
12	185	U1GFP_WT	WT	0.00161708	0.00102808	0.00144904	0.000967434	1.11596	0.635767
12	186	U1GFP_WT	WT	0.001776	0.00126272	0.00132146	0.000970062	1.34397	0.710988
12	187	U1GFP_WT	WT	0.00324928	0.00205646	0.00143323	0.00097381	2.26709	0.632898
12	188	U1GFP_WT	WT	0.00174893	0.0010518	0.00142042	0.000967883	1.23127	0.601396
12	189	U1GFP_WT	WT	0.00164619	0.00106228	0.00117965	0.000953424	1.39549	0.645293
12	190	U1GFP_WT	WT	0.00192294	0.00122055	0.00096183	0.000867033	1.99925	0.634734
12	191	U1GFP_WT	WT	0.00382303	0.00261927	0.00142272	0.00100468	2.68713	0.685129
12	192	U1GFP_WT	WT	0.00329804	0.00206483	0.00164465	0.00167861	2.00532	0.626077
12	193	U1GFP_WT	WT	0.00194155	0.00121633	0.000968319	0.000886799	2.00507	0.626475
12	194	U1GFP_WT	WT	0.00382626	0.00245545	0.00121911	0.00101124	3.13856	0.641736
13	195	U1GFP_WT	WT	0.00272286	0.00286783	0.000461056	0.000762936	5.9057	1.05324
13	196	U1GFP_WT	WT	0.00357993	0.0026567	0.000884017	0.000916363	4.04962	0.742108
13	197	U1GFP_WT	WT	0.00358298	0.00376347	0.000900328	0.000853938	3.97964	1.05037
13	198	U1GFP_WT	WT	0.00201534	0.0011994	0.00107371	0.00089895	1.87699	0.595136
13	199	U1GFP_WT	WT	0.0125941	0.0160111	0.00106645	0.000924733	11.8094	1.27132
13	200	U1GFP_WT	WT	0.003113	0.0016801	0.00138808	0.00093823	2.24267	0.539704
13	201	U1GFP_WT	WT	0.00174754	0.0011058	0.00120625	0.000943554	1.44874	0.632775
13	202	U1GFP_WT	WT	0.00180174	0.00110036	0.00142739	0.000991897	1.26226	0.610721
13	203	U1GFP_WT	WT	0.00394555	0.00230444	0.00140468	0.00138141	2.80886	0.58406
13	204	U1GFP_WT	WT	0.00168024	0.00109019	0.00144515	0.00100611	1.16268	0.648829
13	205	U1GFP_WT	WT	0.00548779	0.00448276	0.00108795	0.000948133	5.04415	0.816861
13	206	U1GFP_WT	WT	0.00279021	0.00141921	0.00143188	0.00100453	1.94863	0.508638
13	207	U1GFP_WT	WT	0.00173745	0.00110062	0.00121377	0.000982347	1.43145	0.633469
13	208	U1GFP_WT	WT	0.00173985	0.00105864	0.00148394	0.000990854	1.17245	0.608465
13	209	U1GFP_WT	WT	0.00564694	0.00414169	0.00211281	0.00262551	2.67271	0.73344
13	210	U1GFP_WT	WT	0.00282797	0.0017193	0.000798026	0.000854448	3.5437	0.607965
13	211	U1GFP_WT	WT	0.00156574	0.00116427	0.00191413	0.00203916	0.817994	0.743591
14	212	U1GFP_WT	WT	0.00181013	0.00126731	0.000831965	0.00093036	2.17573	0.700121
14	213	U1GFP_WT	WT	0.00157763	0.00175613	0.000679496	0.000809689	2.32177	1.11314
14	214	U1GFP_WT	WT	0.00177557	0.00225502	0.000270903	0.000697614	6.55428	1.27002
14	215	U1GFP_WT	WT	0.00378625	0.00195378	0.000723751	0.000794175	5.23144	0.51602
14	216	U1GFP_WT	WT	0.00176614	0.00110797	0.00155017	0.00100753	1.13932	0.627339
14	217	U1GFP_WT	WT	0.00465578	0.00445821	0.000882255	0.000848495	5.27713	0.957565
14	218	U1GFP_WT	WT	0.00450547	0.00400821	0.00131937	0.00116189	3.41485	0.889633
14	219	U1GFP_WT	WT	0.00405729	0.00294267	0.00176506	0.00116942	2.29866	0.72528
14	220	U1GFP_WT	WT	0.00412091	0.00195145	0.00115524	0.000917877	3.56716	0.473547
14	221	U1GFP_WT	WT	0.00343326	0.00177619	0.000851934	0.000866566	4.02996	0.517348
14	222	U1GFP_WT	WT	0.00164079	0.0013102	0.00119211	0.000949407	1.37637	0.798519
14	223	U1GFP_WT	WT	0.00410231	0.00366862	0.00105256	0.000943755	3.89745	0.894281
14	224	U1GFP_WT	WT	0.00205763	0.00148636	0.000834748	0.000868	2.46498	0.722364
15	225	U1GFP_WT	WT	0.00564603	0.00361699	0.00129611	0.00117064	4.35615	0.640626
15	226	U1GFP_WT	WT	0.00545652	0.00324346	0.00104645	0.00142041	5.21433	0.59442
15	227	U1GFP_WT	WT	0.00249907	0.00292223	0.000785309	0.000858884	3.18228	1.16933
15	228	U1GFP_WT	WT	0.00619337	0.00351992	0.00089833	0.0009347	6.89431	0.568338
15	229	U1GFP_WT	WT	0.00592984	0.00311409	0.00121336	0.00164314	4.88712	0.525157
15	230	U1GFP_WT	WT	0.00272057	0.00284053	0.000963179	0.000869467	2.82458	1.04409
15	231	U1GFP_WT	WT	0.00182607	0.00172249	0.000842906	0.000847806	2.1664	0.943279
15	232	U1GFP_WT	WT	0.00434584	0.00277198	0.000718392	0.000817437	6.0494	0.637848
15	233	U1GFP_WT	WT	0.00337278	0.00169731	0.00168384	0.00105216	2.00303	0.503237
15	234	U1GFP_WT	WT	0.00204735	0.00223073	0.000742704	0.000811614	2.75661	1.08957
15	235	U1GFP_WT	WT	0.00161348	0.0010459	0.0013107	0.000975958	1.23101	0.648228
15	236	U1GFP_WT	WT	0.00261229	0.00278119	0.000487146	0.000760654	5.36245	1.06466
15	237	U1GFP_WT	WT	0.0022992	0.00128089	0.00149965	0.000973047	1.53315	0.557102
15	238	U1GFP_WT	WT	0.0020749	0.00115667	0.00147789	0.000995996	1.40396	0.557456
15	239	U1GFP_WT	WT	0.00192358	0.0013316	0.00141352	0.000994204	1.36084	0.692251
15	240	U1GFP_WT	WT	0.00354424	0.00165555	0.00160408	0.00101839	2.20952	0.467111
15	241	U1GFP_WT	WT	0.00888125	0.00617615	0.00153916	0.00106967	5.77019	0.695414
15	242	U1GFP_WT	WT	0.00150863	0.00101148	0.0012876	0.000996493	1.17166	0.670463
15	243	U1GFP_WT	WT	0.00167749	0.00123577	0.000871362	0.000899658	1.92513	0.73668
15	244	U1GFP_WT	WT	0.00381909	0.00218931	0.0011947	0.000941754	3.19669	0.573256
15	245	U1GFP_WT	WT	0.00346596	0.00175399	0.000870869	0.000876635	3.97989	0.506063
16	246	U1GFP_WT	WT	0.00294828	0.00313255	0.000334821	0.000680848	8.80554	1.0625
16	247	U1GFP_WT	WT	0.00482808	0.00281835	0.000986001	0.000890297	4.89663	0.583741
16	248	U1GFP_WT	WT	0.00584275	0.00698146	0.000996289	0.000881539	5.86452	1.19489
16	249	U1GFP_WT	WT	0.00278276	0.0025001	0.00122304	0.000944684	2.27528	0.898423
16	250	U1GFP_WT	WT	0.00238388	0.00183784	0.000842943	0.000799994	2.82805	0.770945
16	251	U1GFP_WT	WT	0.00508416	0.00514072	0.00143269	0.000989551	3.54867	1.01113
16	252	U1GFP_WT	WT	0.00407195	0.0022823	0.00184119	0.00102119	2.21158	0.560493
16	253	U1GFP_WT	WT	0.00285421	0.00170809	0.00118254	0.000947351	2.41363	0.598445
16	254	U1GFP_WT	WT	0.00153443	0.000987987	0.00145429	0.000956878	1.05511	0.643877
16	255	U1GFP_WT	WT	0.00158421	0.00112147	0.00094497	0.0008792	1.67647	0.7079
16	256	U1GFP_WT	WT	0.00178855	0.0011015	0.00153833	0.000990193	1.16266	0.61586
16	257	U1GFP_WT	WT	0.00242699	0.00158557	0.00145207	0.00100599	1.6714	0.65331
16	258	U1GFP_WT	WT	0.00219486	0.00128568	0.00137773	0.000955985	1.5931	0.585768
16	259	U1GFP_WT	WT	0.00291074	0.00219315	0.00158971	0.001008	1.83099	0.753468
16	260	U1GFP_WT	WT	0.00207576	0.00151867	0.00116141	0.000910422	1.78727	0.731622
16	261	U1GFP_WT	WT	0.00192121	0.00134149	0.00117124	0.000943474	1.64032	0.698255
16	262	U1GFP_WT	WT	0.00208056	0.00120624	0.00140926	0.000947021	1.47635	0.579769
16	263	U1GFP_WT	WT	0.00260857	0.00162198	0.00117417	0.000983264	2.22163	0.621788
16	264	U1GFP_WT	WT	0.00292918	0.00161912	0.00128504	0.000961137	2.27945	0.552755

## Sheet: Supplementary_Figure_6d_i
Related to Supplementary Figure 6d-i
Timepoint_Number	Timepoint_seconds_after_photobleach	Cell_line	cell number	Area1	Mean1	StdDev1	Min1	Max1	X1	Y1	BX1	BY1	Width1	Height1	Median1	Area2	Mean2	StdDev2	Min2	Max2	X2	Y2	BX2	BY2	Width2	Height2	Median2	RecoveryNorm	Mutant
1	-2	_U1GFP_D3K0C6	1	0.843	198.224	65.722	102	319	34.954	28.134	34.495	27.675	0.918	0.918	196	229.504	84.538	65.323	0	673	33.43	31.935	25.183	21.904	17.051	20.592	71	1.046	D3K0C6
2	-1.75	_U1GFP_D3K0C6	1	0.843	179.939	44.663	110	256	34.954	28.134	34.495	27.675	0.918	0.918	175	229.504	83.218	65.19	0	746	33.43	31.935	25.183	21.904	17.051	20.592	70	0.956	D3K0C6
3	-1.5	_U1GFP_D3K0C6	1	0.843	188.041	46.045	108	268	34.954	28.134	34.495	27.675	0.918	0.918	192	229.504	83.75	64.796	0	675	33.43	31.935	25.183	21.904	17.051	20.592	71	0.997	D3K0C6
4	-1.25	_U1GFP_D3K0C6	1	0.843	174.98	41.102	88	257	34.954	28.134	34.495	27.675	0.918	0.918	166	229.504	85.177	65.706	0	774	33.43	31.935	25.183	21.904	17.051	20.592	72	0.891	D3K0C6
5	-1	_U1GFP_D3K0C6	1	0.843	187.796	45.345	100	267	34.954	28.134	34.495	27.675	0.918	0.918	188	229.504	85.049	62.984	0	633	33.43	31.935	25.183	21.904	17.051	20.592	73	0.972	D3K0C6
6	-0.75	_U1GFP_D3K0C6	1	0.843	201.143	42.158	102	256	34.954	28.134	34.495	27.675	0.918	0.918	215	229.504	84.673	65.07	0	708	33.43	31.935	25.183	21.904	17.051	20.592	73	1.062	D3K0C6
7	-0.5	_U1GFP_D3K0C6	1	0.843	211.224	45.68	100	296	34.954	28.134	34.495	27.675	0.918	0.918	211	229.504	85.795	64.633	0	650	33.43	31.935	25.183	21.904	17.051	20.592	73	1.102	D3K0C6
8	-0.25	_U1GFP_D3K0C6	1	0.843	182.571	32.853	125	243	34.954	28.134	34.495	27.675	0.918	0.918	175	229.504	83.329	65.024	0	679	33.43	31.935	25.183	21.904	17.051	20.592	70	0.97	D3K0C6
9	0	_U1GFP_D3K0C6	1	0.843	48.653	15.337	26	98	34.954	28.134	34.495	27.675	0.918	0.918	44	229.504	82.083	63.594	0	713	33.43	31.935	25.183	21.904	17.051	20.592	70	0.121	D3K0C6
10	0.25	_U1GFP_D3K0C6	1	0.843	62.449	14.926	47	114	34.954	28.134	34.495	27.675	0.918	0.918	57	229.504	80.424	62.089	0	658	33.43	31.935	25.183	21.904	17.051	20.592	68	0.218	D3K0C6
11	0.5	_U1GFP_D3K0C6	1	0.843	63.286	18.431	35	120	34.954	28.134	34.495	27.675	0.918	0.918	58	229.504	79.586	61.225	0	608	33.43	31.935	25.183	21.904	17.051	20.592	68	0.228	D3K0C6
12	0.75	_U1GFP_D3K0C6	1	0.843	65.551	17.061	37	116	34.954	28.134	34.495	27.675	0.918	0.918	62	229.504	83.25	63.522	0	660	33.43	31.935	25.183	21.904	17.051	20.592	71	0.226	D3K0C6
13	1	_U1GFP_D3K0C6	1	0.843	69.653	14.463	48	117	34.954	28.134	34.495	27.675	0.918	0.918	68	229.504	81.045	63.238	0	707	33.43	31.935	25.183	21.904	17.051	20.592	69	0.264	D3K0C6
14	1.25	_U1GFP_D3K0C6	1	0.843	71.49	15.539	46	105	34.954	28.134	34.495	27.675	0.918	0.918	68	229.504	83.263	62.268	0	798	33.43	31.935	25.183	21.904	17.051	20.592	71	0.264	D3K0C6
15	1.5	_U1GFP_D3K0C6	1	0.843	71.633	16.093	52	116	34.954	28.134	34.495	27.675	0.918	0.918	70	229.504	83.661	62.633	0	765	33.43	31.935	25.183	21.904	17.051	20.592	71	0.263	D3K0C6
16	1.75	_U1GFP_D3K0C6	1	0.843	74.082	11.278	55	116	34.954	28.134	34.495	27.675	0.918	0.918	73	229.504	83.025	64.4	0	1027	33.43	31.935	25.183	21.904	17.051	20.592	71	0.282	D3K0C6
17	2	_U1GFP_D3K0C6	1	0.843	72.653	13.286	48	104	34.954	28.134	34.495	27.675	0.918	0.918	72	229.504	82.241	63.463	0	613	33.43	31.935	25.183	21.904	17.051	20.592	70	0.277	D3K0C6
18	2.25	_U1GFP_D3K0C6	1	0.843	81.49	16.598	55	108	34.954	28.134	34.495	27.675	0.918	0.918	83	229.504	81.841	63.307	0	722	33.43	31.935	25.183	21.904	17.051	20.592	70	0.337	D3K0C6
19	2.5	_U1GFP_D3K0C6	1	0.843	61.082	15.329	36	103	34.954	28.134	34.495	27.675	0.918	0.918	59	229.504	80.83	62.235	0	662	33.43	31.935	25.183	21.904	17.051	20.592	69	0.207	D3K0C6
20	2.75	_U1GFP_D3K0C6	1	0.843	72.429	21.663	34	113	34.954	28.134	34.495	27.675	0.918	0.918	67	229.504	80.832	62.821	0	673	33.43	31.935	25.183	21.904	17.051	20.592	69	0.283	D3K0C6
21	3	_U1GFP_D3K0C6	1	0.843	68	20.905	40	141	34.954	28.134	34.495	27.675	0.918	0.918	65	229.504	80.828	62.776	0	653	33.43	31.935	25.183	21.904	17.051	20.592	68	0.254	D3K0C6
22	3.25	_U1GFP_D3K0C6	1	0.843	68.939	22.356	40	126	34.954	28.134	34.495	27.675	0.918	0.918	65	229.504	82.631	62.852	0	632	33.43	31.935	25.183	21.904	17.051	20.592	70	0.251	D3K0C6
23	3.5	_U1GFP_D3K0C6	1	0.843	71.837	16.637	47	107	34.954	28.134	34.495	27.675	0.918	0.918	70	229.504	80.84	62.894	0	662	33.43	31.935	25.183	21.904	17.051	20.592	68	0.279	D3K0C6
24	3.75	_U1GFP_D3K0C6	1	0.843	78.939	21.689	45	144	34.954	28.134	34.495	27.675	0.918	0.918	79	229.504	81.938	62.201	0	625	33.43	31.935	25.183	21.904	17.051	20.592	70	0.32	D3K0C6
25	4	_U1GFP_D3K0C6	1	0.843	75.163	11.074	52	108	34.954	28.134	34.495	27.675	0.918	0.918	73	229.504	84.223	62.475	0	681	33.43	31.935	25.183	21.904	17.051	20.592	72	0.283	D3K0C6
26	4.25	_U1GFP_D3K0C6	1	0.843	73.633	16.182	48	116	34.954	28.134	34.495	27.675	0.918	0.918	69	229.504	82.257	60.793	0	595	33.43	31.935	25.183	21.904	17.051	20.592	70	0.283	D3K0C6
27	4.5	_U1GFP_D3K0C6	1	0.843	76.673	15.455	47	110	34.954	28.134	34.495	27.675	0.918	0.918	74	229.504	82.477	62.887	0	624	33.43	31.935	25.183	21.904	17.051	20.592	71	0.302	D3K0C6
28	4.75	_U1GFP_D3K0C6	1	0.843	74.918	21.462	31	111	34.954	28.134	34.495	27.675	0.918	0.918	80	229.504	81.091	62.102	0	709	33.43	31.935	25.183	21.904	17.051	20.592	69	0.298	D3K0C6
29	5	_U1GFP_D3K0C6	1	0.843	86.469	16.631	56	136	34.954	28.134	34.495	27.675	0.918	0.918	85	229.504	80.556	62.384	0	678	33.43	31.935	25.183	21.904	17.051	20.592	68	0.379	D3K0C6
30	5.25	_U1GFP_D3K0C6	1	0.843	80.265	25.131	48	145	34.954	28.134	34.495	27.675	0.918	0.918	72	229.504	82.595	61.821	0	710	33.43	31.935	25.183	21.904	17.051	20.592	71	0.324	D3K0C6
31	5.5	_U1GFP_D3K0C6	1	0.843	81.714	16.451	52	117	34.954	28.134	34.495	27.675	0.918	0.918	79	229.504	80.424	61.58	0	742	33.43	31.935	25.183	21.904	17.051	20.592	69	0.348	D3K0C6
32	5.75	_U1GFP_D3K0C6	1	0.843	81.184	11.333	56	106	34.954	28.134	34.495	27.675	0.918	0.918	82	229.504	80.993	63.22	0	679	33.43	31.935	25.183	21.904	17.051	20.592	68	0.34	D3K0C6
33	6	_U1GFP_D3K0C6	1	0.843	75.939	15.676	47	99	34.954	28.134	34.495	27.675	0.918	0.918	78	229.504	79.961	61.743	0	697	33.43	31.935	25.183	21.904	17.051	20.592	68	0.312	D3K0C6
34	6.25	_U1GFP_D3K0C6	1	0.843	77.449	15.079	53	119	34.954	28.134	34.495	27.675	0.918	0.918	75	229.504	78.674	62.116	0	685	33.43	31.935	25.183	21.904	17.051	20.592	67	0.331	D3K0C6
35	6.5	_U1GFP_D3K0C6	1	0.843	84.306	21.639	54	124	34.954	28.134	34.495	27.675	0.918	0.918	79	229.504	82.493	62.371	0	662	33.43	31.935	25.183	21.904	17.051	20.592	69	0.351	D3K0C6
36	6.75	_U1GFP_D3K0C6	1	0.843	75.469	16.086	44	119	34.954	28.134	34.495	27.675	0.918	0.918	75	229.504	80.428	61.796	0	619	33.43	31.935	25.183	21.904	17.051	20.592	69	0.306	D3K0C6
37	7	_U1GFP_D3K0C6	1	0.843	104.531	18.05	76	145	34.954	28.134	34.495	27.675	0.918	0.918	104	229.504	82.634	61.629	0	619	33.43	31.935	25.183	21.904	17.051	20.592	70	0.48	D3K0C6
38	7.25	_U1GFP_D3K0C6	1	0.843	81.102	19.444	55	120	34.954	28.134	34.495	27.675	0.918	0.918	75	229.504	80.91	61.301	0	727	33.43	31.935	25.183	21.904	17.051	20.592	68	0.34	D3K0C6
39	7.5	_U1GFP_D3K0C6	1	0.843	86.49	24.276	47	146	34.954	28.134	34.495	27.675	0.918	0.918	84	229.504	79.194	62.162	0	741	33.43	31.935	25.183	21.904	17.051	20.592	67	0.39	D3K0C6
40	7.75	_U1GFP_D3K0C6	1	0.843	82.347	21.042	53	134	34.954	28.134	34.495	27.675	0.918	0.918	76	229.504	80.84	62.779	0	723	33.43	31.935	25.183	21.904	17.051	20.592	69	0.349	D3K0C6
41	8	_U1GFP_D3K0C6	1	0.843	87.694	31.626	38	146	34.954	28.134	34.495	27.675	0.918	0.918	87	229.504	79.326	62.023	0	660	33.43	31.935	25.183	21.904	17.051	20.592	67	0.397	D3K0C6
42	8.25	_U1GFP_D3K0C6	1	0.843	90.286	28.02	59	162	34.954	28.134	34.495	27.675	0.918	0.918	80	229.504	81.556	61.139	0	616	33.43	31.935	25.183	21.904	17.051	20.592	70	0.397	D3K0C6
43	8.5	_U1GFP_D3K0C6	1	0.843	81.796	21.674	48	129	34.954	28.134	34.495	27.675	0.918	0.918	77	229.504	79.094	61.44	0	829	33.43	31.935	25.183	21.904	17.051	20.592	67	0.358	D3K0C6
44	8.75	_U1GFP_D3K0C6	1	0.843	92.816	25.444	52	163	34.954	28.134	34.495	27.675	0.918	0.918	95	229.504	81.92	61.349	0	692	33.43	31.935	25.183	21.904	17.051	20.592	69	0.41	D3K0C6
45	9	_U1GFP_D3K0C6	1	0.843	95.245	20.413	54	126	34.954	28.134	34.495	27.675	0.918	0.918	101	229.504	82.2	60.972	0	548	33.43	31.935	25.183	21.904	17.051	20.592	70	0.424	D3K0C6
46	9.25	_U1GFP_D3K0C6	1	0.843	91.816	29.766	39	157	34.954	28.134	34.495	27.675	0.918	0.918	85	229.504	80.794	60.804	0	587	33.43	31.935	25.183	21.904	17.051	20.592	70	0.413	D3K0C6
47	9.5	_U1GFP_D3K0C6	1	0.843	94.204	17.515	63	134	34.954	28.134	34.495	27.675	0.918	0.918	91	229.504	80.239	61.454	0	730	33.43	31.935	25.183	21.904	17.051	20.592	69	0.434	D3K0C6
48	9.75	_U1GFP_D3K0C6	1	0.843	98.367	14.868	69	135	34.954	28.134	34.495	27.675	0.918	0.918	98	229.504	80.516	61.971	0	682	33.43	31.935	25.183	21.904	17.051	20.592	68	0.459	D3K0C6
49	10	_U1GFP_D3K0C6	1	0.843	100.837	18.326	66	138	34.954	28.134	34.495	27.675	0.918	0.918	95	229.504	80.786	61.969	0	573	33.43	31.935	25.183	21.904	17.051	20.592	69	0.473	D3K0C6
50	10.25	_U1GFP_D3K0C6	1	0.843	98.429	29.967	51	152	34.954	28.134	34.495	27.675	0.918	0.918	92	229.504	81.8	62.138	0	696	33.43	31.935	25.183	21.904	17.051	20.592	70	0.448	D3K0C6
51	10.5	_U1GFP_D3K0C6	1	0.843	101.796	21.343	66	151	34.954	28.134	34.495	27.675	0.918	0.918	95	229.504	80.453	61.52	0	579	33.43	31.935	25.183	21.904	17.051	20.592	69	0.483	D3K0C6
52	10.75	_U1GFP_D3K0C6	1	0.843	108.163	24.446	52	146	34.954	28.134	34.495	27.675	0.918	0.918	113	229.504	79.226	61.074	0	614	33.43	31.935	25.183	21.904	17.051	20.592	67	0.539	D3K0C6
53	11	_U1GFP_D3K0C6	1	0.843	98.184	25.362	47	141	34.954	28.134	34.495	27.675	0.918	0.918	98	229.504	81.312	60.796	0	653	33.43	31.935	25.183	21.904	17.051	20.592	70	0.451	D3K0C6
54	11.25	_U1GFP_D3K0C6	1	0.843	97.796	14.858	69	131	34.954	28.134	34.495	27.675	0.918	0.918	99	229.504	80.206	61.089	0	608	33.43	31.935	25.183	21.904	17.051	20.592	69	0.458	D3K0C6
55	11.5	_U1GFP_D3K0C6	1	0.843	108.041	15.67	80	146	34.954	28.134	34.495	27.675	0.918	0.918	109	229.504	80.019	61.383	0	762	33.43	31.935	25.183	21.904	17.051	20.592	68	0.529	D3K0C6
56	11.75	_U1GFP_D3K0C6	1	0.843	93.51	20.278	66	147	34.954	28.134	34.495	27.675	0.918	0.918	89	229.504	80.648	62.029	0	707	33.43	31.935	25.183	21.904	17.051	20.592	68	0.425	D3K0C6
57	12	_U1GFP_D3K0C6	1	0.843	94.837	16.113	67	125	34.954	28.134	34.495	27.675	0.918	0.918	93	229.504	79.037	61.177	0	566	33.43	31.935	25.183	21.904	17.051	20.592	67	0.449	D3K0C6
58	12.25	_U1GFP_D3K0C6	1	0.843	101	13.424	71	128	34.954	28.134	34.495	27.675	0.918	0.918	97	229.504	82.989	62.396	0	688	33.43	31.935	25.183	21.904	17.051	20.592	70	0.455	D3K0C6
59	12.5	_U1GFP_D3K0C6	1	0.843	117.429	24.678	73	176	34.954	28.134	34.495	27.675	0.918	0.918	121	229.504	79.887	63.261	0	629	33.43	31.935	25.183	21.904	17.051	20.592	67	0.594	D3K0C6
60	12.75	_U1GFP_D3K0C6	1	0.843	104.714	19.729	61	147	34.954	28.134	34.495	27.675	0.918	0.918	102	229.504	78.879	60.804	0	561	33.43	31.935	25.183	21.904	17.051	20.592	67	0.519	D3K0C6
61	13	_U1GFP_D3K0C6	1	0.843	110.837	18.915	73	143	34.954	28.134	34.495	27.675	0.918	0.918	113	229.504	80.701	61.868	0	690	33.43	31.935	25.183	21.904	17.051	20.592	69	0.541	D3K0C6
62	13.25	_U1GFP_D3K0C6	1	0.843	99.265	24.147	64	158	34.954	28.134	34.495	27.675	0.918	0.918	100	229.504	82.986	63.569	0	791	33.43	31.935	25.183	21.904	17.051	20.592	70	0.443	D3K0C6
63	13.5	_U1GFP_D3K0C6	1	0.843	96.408	17.774	63	162	34.954	28.134	34.495	27.675	0.918	0.918	92	229.504	80.831	61.666	0	615	33.43	31.935	25.183	21.904	17.051	20.592	69	0.443	D3K0C6
64	13.75	_U1GFP_D3K0C6	1	0.843	97.265	21.827	64	159	34.954	28.134	34.495	27.675	0.918	0.918	93	229.504	79.946	61.84	0	707	33.43	31.935	25.183	21.904	17.051	20.592	68	0.457	D3K0C6
65	14	_U1GFP_D3K0C6	1	0.843	88.755	16.855	61	126	34.954	28.134	34.495	27.675	0.918	0.918	87	229.504	78.921	62.48	0	607	33.43	31.935	25.183	21.904	17.051	20.592	67	0.407	D3K0C6
66	14.25	_U1GFP_D3K0C6	1	0.843	98.857	29.899	53	166	34.954	28.134	34.495	27.675	0.918	0.918	89	229.504	79.27	62.589	0	653	33.43	31.935	25.183	21.904	17.051	20.592	67	0.474	D3K0C6
67	14.5	_U1GFP_D3K0C6	1	0.843	107.388	24.794	58	156	34.954	28.134	34.495	27.675	0.918	0.918	105	229.504	81.017	61.601	0	635	33.43	31.935	25.183	21.904	17.051	20.592	69	0.515	D3K0C6
68	14.75	_U1GFP_D3K0C6	1	0.843	106.102	24.47	57	160	34.954	28.134	34.495	27.675	0.918	0.918	103	229.504	81.039	62.326	0	632	33.43	31.935	25.183	21.904	17.051	20.592	69	0.506	D3K0C6
69	15	_U1GFP_D3K0C6	1	0.843	98.224	28.921	52	157	34.954	28.134	34.495	27.675	0.918	0.918	91	229.504	79.694	61.448	0	752	33.43	31.935	25.183	21.904	17.051	20.592	68	0.466	D3K0C6
70	15.25	_U1GFP_D3K0C6	1	0.843	103.061	18.011	73	148	34.954	28.134	34.495	27.675	0.918	0.918	101	229.504	83.573	61.081	0	612	33.43	31.935	25.183	21.904	17.051	20.592	72	0.463	D3K0C6
71	15.5	_U1GFP_D3K0C6	1	0.843	112.776	17.38	84	157	34.954	28.134	34.495	27.675	0.918	0.918	113	229.504	81.967	61.128	0	633	33.43	31.935	25.183	21.904	17.051	20.592	71	0.54	D3K0C6
72	15.75	_U1GFP_D3K0C6	1	0.843	99.51	21.003	62	147	34.954	28.134	34.495	27.675	0.918	0.918	103	229.504	81.034	60.975	0	593	33.43	31.935	25.183	21.904	17.051	20.592	69	0.462	D3K0C6
73	16	_U1GFP_D3K0C6	1	0.843	102.898	22.383	71	154	34.954	28.134	34.495	27.675	0.918	0.918	100	229.504	80.877	62.288	0	615	33.43	31.935	25.183	21.904	17.051	20.592	68	0.486	D3K0C6
74	16.25	_U1GFP_D3K0C6	1	0.843	99.735	15.89	61	135	34.954	28.134	34.495	27.675	0.918	0.918	101	229.504	82.469	61.821	0	722	33.43	31.935	25.183	21.904	17.051	20.592	70	0.451	D3K0C6
75	16.5	_U1GFP_D3K0C6	1	0.843	102.143	20.924	66	142	34.954	28.134	34.495	27.675	0.918	0.918	98	229.504	81.178	62.672	0	702	33.43	31.935	25.183	21.904	17.051	20.592	69	0.478	D3K0C6
76	16.75	_U1GFP_D3K0C6	1	0.843	110.49	26.859	64	156	34.954	28.134	34.495	27.675	0.918	0.918	113	229.504	81.528	62.123	0	623	33.43	31.935	25.183	21.904	17.051	20.592	69	0.53	D3K0C6
77	17	_U1GFP_D3K0C6	1	0.843	98.796	24.032	43	135	34.954	28.134	34.495	27.675	0.918	0.918	102	229.504	80.23	62.519	0	687	33.43	31.935	25.183	21.904	17.051	20.592	68	0.465	D3K0C6
78	17.25	_U1GFP_D3K0C6	1	0.843	96.224	22.709	53	150	34.954	28.134	34.495	27.675	0.918	0.918	94	229.504	80.005	62.003	0	614	33.43	31.935	25.183	21.904	17.051	20.592	68	0.449	D3K0C6
79	17.5	_U1GFP_D3K0C6	1	0.843	102.857	23.487	58	142	34.954	28.134	34.495	27.675	0.918	0.918	105	229.504	78.878	62.402	0	609	33.43	31.935	25.183	21.904	17.051	20.592	67	0.506	D3K0C6
80	17.75	_U1GFP_D3K0C6	1	0.843	96.061	24.544	46	138	34.954	28.134	34.495	27.675	0.918	0.918	94	229.504	77.614	63.072	0	712	33.43	31.935	25.183	21.904	17.051	20.592	65	0.471	D3K0C6
81	18	_U1GFP_D3K0C6	1	0.843	102.776	25.327	64	154	34.954	28.134	34.495	27.675	0.918	0.918	102	229.504	82.107	62.318	0	698	33.43	31.935	25.183	21.904	17.051	20.592	70	0.474	D3K0C6
82	18.25	_U1GFP_D3K0C6	1	0.843	115.551	32.47	71	189	34.954	28.134	34.495	27.675	0.918	0.918	112	229.504	80.11	61.004	0	591	33.43	31.935	25.183	21.904	17.051	20.592	68	0.579	D3K0C6
83	18.5	_U1GFP_D3K0C6	1	0.843	128.367	30.64	64	182	34.954	28.134	34.495	27.675	0.918	0.918	138	229.504	79.533	62.382	0	622	33.43	31.935	25.183	21.904	17.051	20.592	67	0.674	D3K0C6
84	18.75	_U1GFP_D3K0C6	1	0.843	125.49	16.764	99	177	34.954	28.134	34.495	27.675	0.918	0.918	124	229.504	82.478	62.324	0	679	33.43	31.935	25.183	21.904	17.051	20.592	70	0.617	D3K0C6
85	19	_U1GFP_D3K0C6	1	0.843	115.265	22.752	68	154	34.954	28.134	34.495	27.675	0.918	0.918	116	229.504	78.822	62.444	0	813	33.43	31.935	25.183	21.904	17.051	20.592	66	0.592	D3K0C6
86	19.25	_U1GFP_D3K0C6	1	0.843	99.592	21.243	49	147	34.954	28.134	34.495	27.675	0.918	0.918	98	229.504	80.537	62.792	0	766	33.43	31.935	25.183	21.904	17.051	20.592	68	0.467	D3K0C6
87	19.5	_U1GFP_D3K0C6	1	0.843	123.939	28.606	80	185	34.954	28.134	34.495	27.675	0.918	0.918	124	229.504	80.372	62.478	0	706	33.43	31.935	25.183	21.904	17.051	20.592	68	0.633	D3K0C6
88	19.75	_U1GFP_D3K0C6	1	0.843	118.429	28.826	75	177	34.954	28.134	34.495	27.675	0.918	0.918	109	229.504	81.523	60.601	0	658	33.43	31.935	25.183	21.904	17.051	20.592	70	0.582	D3K0C6
89	20	_U1GFP_D3K0C6	1	0.843	115.122	24.66	73	157	34.954	28.134	34.495	27.675	0.918	0.918	111	229.504	79.751	61.765	0	655	33.43	31.935	25.183	21.904	17.051	20.592	67	0.58	D3K0C6
90	20.25	_U1GFP_D3K0C6	1	0.843	125.143	31.054	71	178	34.954	28.134	34.495	27.675	0.918	0.918	123	229.504	79.447	62.063	0	654	33.43	31.935	25.183	21.904	17.051	20.592	67	0.653	D3K0C6
91	20.5	_U1GFP_D3K0C6	1	0.843	109.245	22.233	65	142	34.954	28.134	34.495	27.675	0.918	0.918	115	229.504	79.908	62.492	0	705	33.43	31.935	25.183	21.904	17.051	20.592	67	0.539	D3K0C6
92	20.75	_U1GFP_D3K0C6	1	0.843	126.245	23.01	77	163	34.954	28.134	34.495	27.675	0.918	0.918	128	229.504	80.944	61.878	0	689	33.43	31.935	25.183	21.904	17.051	20.592	69	0.641	D3K0C6
93	21	_U1GFP_D3K0C6	1	0.843	114.592	31.172	63	180	34.954	28.134	34.495	27.675	0.918	0.918	110	229.504	80.014	62.218	0	670	33.43	31.935	25.183	21.904	17.051	20.592	68	0.574	D3K0C6
94	21.25	_U1GFP_D3K0C6	1	0.843	124.653	30.684	56	171	34.954	28.134	34.495	27.675	0.918	0.918	135	229.504	79.873	61.937	0	607	33.43	31.935	25.183	21.904	17.051	20.592	68	0.644	D3K0C6
95	21.5	_U1GFP_D3K0C6	1	0.843	116.939	18.066	80	154	34.954	28.134	34.495	27.675	0.918	0.918	117	229.504	81.129	61.369	0	648	33.43	31.935	25.183	21.904	17.051	20.592	69	0.577	D3K0C6
96	21.75	_U1GFP_D3K0C6	1	0.843	109.918	22.039	69	155	34.954	28.134	34.495	27.675	0.918	0.918	107	229.504	78.32	61.619	0	616	33.43	31.935	25.183	21.904	17.051	20.592	66	0.561	D3K0C6
97	22	_U1GFP_D3K0C6	1	0.843	121.388	20.244	96	171	34.954	28.134	34.495	27.675	0.918	0.918	115	229.504	81.592	62.196	0	620	33.43	31.935	25.183	21.904	17.051	20.592	69	0.601	D3K0C6
98	22.25	_U1GFP_D3K0C6	1	0.843	128.714	25.236	80	170	34.954	28.134	34.495	27.675	0.918	0.918	130	229.504	80.939	62.038	0	713	33.43	31.935	25.183	21.904	17.051	20.592	69	0.657	D3K0C6
99	22.5	_U1GFP_D3K0C6	1	0.843	134.857	26.276	80	178	34.954	28.134	34.495	27.675	0.918	0.918	132	229.504	81.848	61.423	0	674	33.43	31.935	25.183	21.904	17.051	20.592	69	0.686	D3K0C6
100	22.75	_U1GFP_D3K0C6	1	0.843	120.408	26.847	70	166	34.954	28.134	34.495	27.675	0.918	0.918	123	229.504	81.108	61.987	0	654	33.43	31.935	25.183	21.904	17.051	20.592	69	0.6	D3K0C6
101	23	_U1GFP_D3K0C6	1	0.843	123.388	16.729	98	174	34.954	28.134	34.495	27.675	0.918	0.918	119	229.504	79.837	61.145	0	868	33.43	31.935	25.183	21.904	17.051	20.592	68	0.636	D3K0C6
102	23.25	_U1GFP_D3K0C6	1	0.843	116.816	24.063	69	164	34.954	28.134	34.495	27.675	0.918	0.918	120	229.504	78.572	60.83	0	885	33.43	31.935	25.183	21.904	17.051	20.592	67	0.606	D3K0C6
103	23.5	_U1GFP_D3K0C6	1	0.843	118	19.719	67	156	34.954	28.134	34.495	27.675	0.918	0.918	120	229.504	79.255	61.416	0	643	33.43	31.935	25.183	21.904	17.051	20.592	67	0.606	D3K0C6
104	23.75	_U1GFP_D3K0C6	1	0.843	119.082	21.3	88	165	34.954	28.134	34.495	27.675	0.918	0.918	117	229.504	80.104	61.506	0	584	33.43	31.935	25.183	21.904	17.051	20.592	68	0.603	D3K0C6
105	24	_U1GFP_D3K0C6	1	0.843	114.061	24.672	72	165	34.954	28.134	34.495	27.675	0.918	0.918	117	229.504	81.618	61.096	0	713	33.43	31.935	25.183	21.904	17.051	20.592	70	0.552	D3K0C6
106	24.25	_U1GFP_D3K0C6	1	0.843	128.204	24.166	78	178	34.954	28.134	34.495	27.675	0.918	0.918	129	229.504	79.016	59.923	0	652	33.43	31.935	25.183	21.904	17.051	20.592	67	0.68	D3K0C6
107	24.5	_U1GFP_D3K0C6	1	0.843	125.816	20.652	73	164	34.954	28.134	34.495	27.675	0.918	0.918	125	229.504	78.546	60.926	0	607	33.43	31.935	25.183	21.904	17.051	20.592	66	0.67	D3K0C6
108	24.75	_U1GFP_D3K0C6	1	0.843	123.531	23.429	82	183	34.954	28.134	34.495	27.675	0.918	0.918	125	229.504	80.644	61.453	0	738	33.43	31.935	25.183	21.904	17.051	20.592	68	0.626	D3K0C6
109	25	_U1GFP_D3K0C6	1	0.843	126.143	15.5	82	155	34.954	28.134	34.495	27.675	0.918	0.918	129	229.504	78.984	61.251	0	648	33.43	31.935	25.183	21.904	17.051	20.592	67	0.666	D3K0C6
110	25.25	_U1GFP_D3K0C6	1	0.843	115.633	27.609	62	189	34.954	28.134	34.495	27.675	0.918	0.918	114	229.504	78.883	60.371	0	619	33.43	31.935	25.183	21.904	17.051	20.592	67	0.594	D3K0C6
111	25.5	_U1GFP_D3K0C6	1	0.843	120.49	22.94	83	167	34.954	28.134	34.495	27.675	0.918	0.918	117	229.504	80.817	60.998	0	697	33.43	31.935	25.183	21.904	17.051	20.592	69	0.604	D3K0C6
112	25.75	_U1GFP_D3K0C6	1	0.843	117.245	17.865	79	146	34.954	28.134	34.495	27.675	0.918	0.918	120	229.504	79.437	61.402	0	647	33.43	31.935	25.183	21.904	17.051	20.592	67	0.599	D3K0C6
113	26	_U1GFP_D3K0C6	1	0.843	133.347	22.214	100	175	34.954	28.134	34.495	27.675	0.918	0.918	130	229.504	79.99	60.608	0	624	33.43	31.935	25.183	21.904	17.051	20.592	69	0.701	D3K0C6
114	26.25	_U1GFP_D3K0C6	1	0.843	130.163	23.265	80	167	34.954	28.134	34.495	27.675	0.918	0.918	134	229.504	79.281	60.678	0	576	33.43	31.935	25.183	21.904	17.051	20.592	67	0.689	D3K0C6
115	26.5	_U1GFP_D3K0C6	1	0.843	112.551	21.669	81	170	34.954	28.134	34.495	27.675	0.918	0.918	108	229.504	79.308	60.522	0	624	33.43	31.935	25.183	21.904	17.051	20.592	68	0.568	D3K0C6
116	26.75	_U1GFP_D3K0C6	1	0.843	131.918	30.626	71	201	34.954	28.134	34.495	27.675	0.918	0.918	130	229.504	79.956	59.738	0	576	33.43	31.935	25.183	21.904	17.051	20.592	68	0.692	D3K0C6
117	27	_U1GFP_D3K0C6	1	0.843	124.49	34.184	75	193	34.954	28.134	34.495	27.675	0.918	0.918	112	229.504	80.263	60.118	0	544	33.43	31.935	25.183	21.904	17.051	20.592	69	0.638	D3K0C6
118	27.25	_U1GFP_D3K0C6	1	0.843	128.469	29.306	81	179	34.954	28.134	34.495	27.675	0.918	0.918	125	229.504	80.154	61.202	0	544	33.43	31.935	25.183	21.904	17.051	20.592	68	0.666	D3K0C6
119	27.5	_U1GFP_D3K0C6	1	0.843	133.388	19.861	81	167	34.954	28.134	34.495	27.675	0.918	0.918	139	229.504	79.659	60.658	0	630	33.43	31.935	25.183	21.904	17.051	20.592	68	0.706	D3K0C6
120	27.75	_U1GFP_D3K0C6	1	0.843	122.51	22.942	80	164	34.954	28.134	34.495	27.675	0.918	0.918	128	229.504	79.147	60.527	0	649	33.43	31.935	25.183	21.904	17.051	20.592	67	0.639	D3K0C6
121	28	_U1GFP_D3K0C6	1	0.843	128.735	27.265	76	182	34.954	28.134	34.495	27.675	0.918	0.918	130	229.504	77.737	61.088	0	621	33.43	31.935	25.183	21.904	17.051	20.592	66	0.702	D3K0C6
122	28.25	_U1GFP_D3K0C6	1	0.843	115.449	23.023	68	152	34.954	28.134	34.495	27.675	0.918	0.918	113	229.504	78.11	62.073	0	699	33.43	31.935	25.183	21.904	17.051	20.592	65	0.602	D3K0C6
123	28.5	_U1GFP_D3K0C6	1	0.843	137.041	20.3	96	174	34.954	28.134	34.495	27.675	0.918	0.918	140	229.504	78.944	61.268	0	681	33.43	31.935	25.183	21.904	17.051	20.592	67	0.742	D3K0C6
124	28.75	_U1GFP_D3K0C6	1	0.843	124.939	25.006	78	183	34.954	28.134	34.495	27.675	0.918	0.918	118	229.504	79.965	61.24	0	593	33.43	31.935	25.183	21.904	17.051	20.592	67	0.645	D3K0C6
125	29	_U1GFP_D3K0C6	1	0.843	128.388	27.665	82	171	34.954	28.134	34.495	27.675	0.918	0.918	128	229.504	78.759	61.577	0	683	33.43	31.935	25.183	21.904	17.051	20.592	66	0.684	D3K0C6
126	29.25	_U1GFP_D3K0C6	1	0.843	130.633	30.873	76	187	34.954	28.134	34.495	27.675	0.918	0.918	128	229.504	79.712	61.299	0	649	33.43	31.935	25.183	21.904	17.051	20.592	67	0.687	D3K0C6
127	29.5	_U1GFP_D3K0C6	1	0.843	111.551	23.09	62	152	34.954	28.134	34.495	27.675	0.918	0.918	116	229.504	77.868	60.485	0	599	33.43	31.935	25.183	21.904	17.051	20.592	65	0.578	D3K0C6
128	29.75	_U1GFP_D3K0C6	1	0.843	121.898	12.608	95	151	34.954	28.134	34.495	27.675	0.918	0.918	123	229.504	80.856	60.856	0	655	33.43	31.935	25.183	21.904	17.051	20.592	69	0.613	D3K0C6
129	30	_U1GFP_D3K0C6	1	0.843	133.286	17.323	85	157	34.954	28.134	34.495	27.675	0.918	0.918	137	229.504	80.301	61.033	0	598	33.43	31.935	25.183	21.904	17.051	20.592	68	0.697	D3K0C6
130	30.25	_U1GFP_D3K0C6	1	0.843	120.551	24.483	77	158	34.954	28.134	34.495	27.675	0.918	0.918	121	229.504	78.486	60.855	0	647	33.43	31.935	25.183	21.904	17.051	20.592	66	0.634	D3K0C6
131	30.5	_U1GFP_D3K0C6	1	0.843	120.469	22.634	74	166	34.954	28.134	34.495	27.675	0.918	0.918	120	229.504	81.12	61.804	0	622	33.43	31.935	25.183	21.904	17.051	20.592	69	0.6	D3K0C6
132	30.75	_U1GFP_D3K0C6	1	0.843	133.612	28.268	78	179	34.954	28.134	34.495	27.675	0.918	0.918	133	229.504	78.271	61.592	0	646	33.43	31.935	25.183	21.904	17.051	20.592	66	0.728	D3K0C6
133	31	_U1GFP_D3K0C6	1	0.843	129.02	24.253	85	172	34.954	28.134	34.495	27.675	0.918	0.918	129	229.504	78.766	59.529	0	628	33.43	31.935	25.183	21.904	17.051	20.592	67	0.689	D3K0C6
134	31.25	_U1GFP_D3K0C6	1	0.843	122.531	23.8	81	182	34.954	28.134	34.495	27.675	0.918	0.918	119	229.504	78.985	59.781	0	546	33.43	31.935	25.183	21.904	17.051	20.592	68	0.641	D3K0C6
135	31.5	_U1GFP_D3K0C6	1	0.843	121.204	32.807	63	168	34.954	28.134	34.495	27.675	0.918	0.918	122	229.504	80.079	60.696	0	676	33.43	31.935	25.183	21.904	17.051	20.592	68	0.618	D3K0C6
136	31.75	_U1GFP_D3K0C6	1	0.843	146.143	31.439	71	200	34.954	28.134	34.495	27.675	0.918	0.918	147	229.504	81.022	60.662	0	650	33.43	31.935	25.183	21.904	17.051	20.592	69	0.772	D3K0C6
137	32	_U1GFP_D3K0C6	1	0.843	120.163	28.826	73	180	34.954	28.134	34.495	27.675	0.918	0.918	116	229.504	78.69	61.218	0	667	33.43	31.935	25.183	21.904	17.051	20.592	67	0.628	D3K0C6
138	32.25	_U1GFP_D3K0C6	1	0.843	115	28.129	63	169	34.954	28.134	34.495	27.675	0.918	0.918	117	229.504	79.54	61.154	0	660	33.43	31.935	25.183	21.904	17.051	20.592	68	0.582	D3K0C6
139	32.5	_U1GFP_D3K0C6	1	0.843	136.122	38.26	54	211	34.954	28.134	34.495	27.675	0.918	0.918	128	229.504	81.442	60.975	0	587	33.43	31.935	25.183	21.904	17.051	20.592	69	0.7	D3K0C6
140	32.75	_U1GFP_D3K0C6	1	0.843	125.878	24.636	70	193	34.954	28.134	34.495	27.675	0.918	0.918	126	229.504	78.376	59.972	0	618	33.43	31.935	25.183	21.904	17.051	20.592	67	0.672	D3K0C6
141	33	_U1GFP_D3K0C6	1	0.843	123.898	29.045	80	177	34.954	28.134	34.495	27.675	0.918	0.918	121	229.504	81.38	61.866	0	738	33.43	31.935	25.183	21.904	17.051	20.592	69	0.62	D3K0C6
142	33.25	_U1GFP_D3K0C6	1	0.843	116.776	25.481	58	157	34.954	28.134	34.495	27.675	0.918	0.918	123	229.504	77.208	60.321	0	592	33.43	31.935	25.183	21.904	17.051	20.592	65	0.624	D3K0C6
143	33.5	_U1GFP_D3K0C6	1	0.843	127.51	39.332	56	188	34.954	28.134	34.495	27.675	0.918	0.918	145	229.504	79.741	60.835	0	523	33.43	31.935	25.183	21.904	17.051	20.592	68	0.665	D3K0C6
144	33.75	_U1GFP_D3K0C6	1	0.843	138.449	29.839	87	191	34.954	28.134	34.495	27.675	0.918	0.918	139	229.504	81.328	60.788	0	674	33.43	31.935	25.183	21.904	17.051	20.592	69	0.717	D3K0C6
145	34	_U1GFP_D3K0C6	1	0.843	130.327	24.468	76	165	34.954	28.134	34.495	27.675	0.918	0.918	128	229.504	79.663	61.232	0	588	33.43	31.935	25.183	21.904	17.051	20.592	67	0.685	D3K0C6
146	34.25	_U1GFP_D3K0C6	1	0.843	124.837	37.829	67	214	34.954	28.134	34.495	27.675	0.918	0.918	118	229.504	79.192	60.431	0	607	33.43	31.935	25.183	21.904	17.051	20.592	67	0.654	D3K0C6
147	34.5	_U1GFP_D3K0C6	1	0.843	137.408	32.364	73	189	34.954	28.134	34.495	27.675	0.918	0.918	140	229.504	79.145	61.02	0	612	33.43	31.935	25.183	21.904	17.051	20.592	67	0.741	D3K0C6
148	34.75	_U1GFP_D3K0C6	1	0.843	126.02	36.074	68	196	34.954	28.134	34.495	27.675	0.918	0.918	121	229.504	79.69	61.7	0	794	33.43	31.935	25.183	21.904	17.051	20.592	67	0.655	D3K0C6
149	35	_U1GFP_D3K0C6	1	0.843	119.939	32.416	72	204	34.954	28.134	34.495	27.675	0.918	0.918	111	229.504	77.509	61.164	0	614	33.43	31.935	25.183	21.904	17.051	20.592	66	0.642	D3K0C6
150	35.25	_U1GFP_D3K0C6	1	0.843	128.857	30.692	82	195	34.954	28.134	34.495	27.675	0.918	0.918	120	229.504	81.191	61.869	0	704	33.43	31.935	25.183	21.904	17.051	20.592	69	0.655	D3K0C6
151	35.5	_U1GFP_D3K0C6	1	0.843	132.857	25.701	94	183	34.954	28.134	34.495	27.675	0.918	0.918	127	229.504	80.055	60.363	0	654	33.43	31.935	25.183	21.904	17.051	20.592	69	0.697	D3K0C6
152	35.75	_U1GFP_D3K0C6	1	0.843	133.918	36.466	84	203	34.954	28.134	34.495	27.675	0.918	0.918	122	229.504	77.372	60.494	0	651	33.43	31.935	25.183	21.904	17.051	20.592	65	0.744	D3K0C6
153	36	_U1GFP_D3K0C6	1	0.843	133.367	33.153	75	193	34.954	28.134	34.495	27.675	0.918	0.918	137	229.504	79.636	62.311	0	609	33.43	31.935	25.183	21.904	17.051	20.592	68	0.706	D3K0C6
154	36.25	_U1GFP_D3K0C6	1	0.843	134.837	30.66	73	179	34.954	28.134	34.495	27.675	0.918	0.918	139	229.504	78.164	60.237	0	565	33.43	31.935	25.183	21.904	17.051	20.592	66	0.738	D3K0C6
155	36.5	_U1GFP_D3K0C6	1	0.843	142.816	27.794	97	191	34.954	28.134	34.495	27.675	0.918	0.918	144	229.504	83.627	63.009	0	696	33.43	31.935	25.183	21.904	17.051	20.592	71	0.714	D3K0C6
156	36.75	_U1GFP_D3K0C6	1	0.843	128.714	36.521	73	186	34.954	28.134	34.495	27.675	0.918	0.918	133	229.504	78.011	59.856	0	554	33.43	31.935	25.183	21.904	17.051	20.592	67	0.697	D3K0C6
157	37	_U1GFP_D3K0C6	1	0.843	134.755	33.725	77	206	34.954	28.134	34.495	27.675	0.918	0.918	128	229.504	79.384	62.121	0	728	33.43	31.935	25.183	21.904	17.051	20.592	67	0.72	D3K0C6
158	37.25	_U1GFP_D3K0C6	1	0.843	145.429	38.545	73	213	34.954	28.134	34.495	27.675	0.918	0.918	144	229.504	76.755	60.175	0	620	33.43	31.935	25.183	21.904	17.051	20.592	65	0.837	D3K0C6
159	37.5	_U1GFP_D3K0C6	1	0.843	133.735	32.661	67	209	34.954	28.134	34.495	27.675	0.918	0.918	139	229.504	80.631	60.331	0	598	33.43	31.935	25.183	21.904	17.051	20.592	69	0.695	D3K0C6
160	37.75	_U1GFP_D3K0C6	1	0.843	121.469	24.123	76	163	34.954	28.134	34.495	27.675	0.918	0.918	123	229.504	77.436	60.2	0	608	33.43	31.935	25.183	21.904	17.051	20.592	66	0.654	D3K0C6
161	38	_U1GFP_D3K0C6	1	0.843	129.408	33.989	70	197	34.954	28.134	34.495	27.675	0.918	0.918	138	229.504	78.793	60.865	0	590	33.43	31.935	25.183	21.904	17.051	20.592	67	0.691	D3K0C6
162	38.25	_U1GFP_D3K0C6	1	0.843	131.347	21.993	84	169	34.954	28.134	34.495	27.675	0.918	0.918	129	229.504	77.932	61.434	0	790	33.43	31.935	25.183	21.904	17.051	20.592	66	0.717	D3K0C6
163	38.5	_U1GFP_D3K0C6	1	0.843	126.347	20.23	86	176	34.954	28.134	34.495	27.675	0.918	0.918	123	229.504	76.3	60.88	0	611	33.43	31.935	25.183	21.904	17.051	20.592	64	0.706	D3K0C6
164	38.75	_U1GFP_D3K0C6	1	0.843	125.959	21.521	81	163	34.954	28.134	34.495	27.675	0.918	0.918	131	229.504	78.82	61.016	0	576	33.43	31.935	25.183	21.904	17.051	20.592	66	0.667	D3K0C6
165	39	_U1GFP_D3K0C6	1	0.843	133.041	28.071	81	193	34.954	28.134	34.495	27.675	0.918	0.918	131	229.504	77.429	61.85	0	639	33.43	31.935	25.183	21.904	17.051	20.592	65	0.737	D3K0C6
166	39.25	_U1GFP_D3K0C6	1	0.843	123.796	22.605	82	166	34.954	28.134	34.495	27.675	0.918	0.918	127	229.504	78.824	61.576	0	596	33.43	31.935	25.183	21.904	17.051	20.592	66	0.652	D3K0C6
167	39.5	_U1GFP_D3K0C6	1	0.843	132.735	25.99	87	182	34.954	28.134	34.495	27.675	0.918	0.918	127	229.504	77.754	61.37	0	601	33.43	31.935	25.183	21.904	17.051	20.592	65	0.73	D3K0C6
168	39.75	_U1GFP_D3K0C6	1	0.843	128.347	26.903	77	178	34.954	28.134	34.495	27.675	0.918	0.918	134	229.504	80.212	60.22	0	603	33.43	31.935	25.183	21.904	17.051	20.592	68	0.664	D3K0C6
169	40	_U1GFP_D3K0C6	1	0.843	120.571	26.924	66	167	34.954	28.134	34.495	27.675	0.918	0.918	120	229.504	78.488	61.058	0	592	33.43	31.935	25.183	21.904	17.051	20.592	67	0.634	D3K0C6
170	40.25	_U1GFP_D3K0C6	1	0.843	119.245	20.153	83	160	34.954	28.134	34.495	27.675	0.918	0.918	118	229.504	80.047	60.571	0	696	33.43	31.935	25.183	21.904	17.051	20.592	69	0.605	D3K0C6
171	40.5	_U1GFP_D3K0C6	1	0.843	126.49	16.192	83	159	34.954	28.134	34.495	27.675	0.918	0.918	127	229.504	76.912	59.217	0	640	33.43	31.935	25.183	21.904	17.051	20.592	65	0.698	D3K0C6
172	40.75	_U1GFP_D3K0C6	1	0.843	118.531	24.174	80	169	34.954	28.134	34.495	27.675	0.918	0.918	118	229.504	79.307	59.32	0	595	33.43	31.935	25.183	21.904	17.051	20.592	68	0.609	D3K0C6
173	41	_U1GFP_D3K0C6	1	0.843	125.898	15.71	91	160	34.954	28.134	34.495	27.675	0.918	0.918	125	229.504	78.199	60.955	0	559	33.43	31.935	25.183	21.904	17.051	20.592	66	0.675	D3K0C6
174	41.25	_U1GFP_D3K0C6	1	0.843	140.429	30.799	89	188	34.954	28.134	34.495	27.675	0.918	0.918	143	229.504	79.248	60.807	0	666	33.43	31.935	25.183	21.904	17.051	20.592	67	0.761	D3K0C6
175	41.5	_U1GFP_D3K0C6	1	0.843	129.755	23.57	77	166	34.954	28.134	34.495	27.675	0.918	0.918	136	229.504	76.839	60.92	0	681	33.43	31.935	25.183	21.904	17.051	20.592	64	0.722	D3K0C6
176	41.75	_U1GFP_D3K0C6	1	0.843	117.347	21.112	74	163	34.954	28.134	34.495	27.675	0.918	0.918	119	229.504	81.026	60.873	0	611	33.43	31.935	25.183	21.904	17.051	20.592	70	0.581	D3K0C6
177	42	_U1GFP_D3K0C6	1	0.843	128.286	19.654	100	183	34.954	28.134	34.495	27.675	0.918	0.918	126	229.504	80.363	61.359	0	637	33.43	31.935	25.183	21.904	17.051	20.592	68	0.662	D3K0C6
178	42.25	_U1GFP_D3K0C6	1	0.843	131.51	29.263	82	180	34.954	28.134	34.495	27.675	0.918	0.918	133	229.504	76.889	60.466	0	601	33.43	31.935	25.183	21.904	17.051	20.592	65	0.734	D3K0C6
179	42.5	_U1GFP_D3K0C6	1	0.843	124.653	30.521	78	194	34.954	28.134	34.495	27.675	0.918	0.918	114	229.504	76.403	60.219	0	591	33.43	31.935	25.183	21.904	17.051	20.592	65	0.692	D3K0C6
180	42.75	_U1GFP_D3K0C6	1	0.843	132.959	26.356	83	175	34.954	28.134	34.495	27.675	0.918	0.918	129	229.504	81.236	60.513	0	662	33.43	31.935	25.183	21.904	17.051	20.592	69	0.682	D3K0C6
181	43	_U1GFP_D3K0C6	1	0.843	136.184	29.529	87	186	34.954	28.134	34.495	27.675	0.918	0.918	133	229.504	76.564	60.318	0	604	33.43	31.935	25.183	21.904	17.051	20.592	65	0.774	D3K0C6
182	43.25	_U1GFP_D3K0C6	1	0.843	117.694	16.194	81	153	34.954	28.134	34.495	27.675	0.918	0.918	116	229.504	81.903	61.69	0	631	33.43	31.935	25.183	21.904	17.051	20.592	69	0.573	D3K0C6
183	43.5	_U1GFP_D3K0C6	1	0.843	114.204	31.218	64	168	34.954	28.134	34.495	27.675	0.918	0.918	113	229.504	77.673	60.914	0	579	33.43	31.935	25.183	21.904	17.051	20.592	65	0.599	D3K0C6
184	43.75	_U1GFP_D3K0C6	1	0.843	122.918	25.664	68	159	34.954	28.134	34.495	27.675	0.918	0.918	129	229.504	78.267	59.845	0	628	33.43	31.935	25.183	21.904	17.051	20.592	67	0.653	D3K0C6
185	44	_U1GFP_D3K0C6	1	0.843	124.653	21.119	84	161	34.954	28.134	34.495	27.675	0.918	0.918	122	229.504	76.816	59.822	0	674	33.43	31.935	25.183	21.904	17.051	20.592	65	0.686	D3K0C6
186	44.25	_U1GFP_D3K0C6	1	0.843	118.163	19.942	80	164	34.954	28.134	34.495	27.675	0.918	0.918	119	229.504	79.924	60.78	0	646	33.43	31.935	25.183	21.904	17.051	20.592	68	0.599	D3K0C6
187	44.5	_U1GFP_D3K0C6	1	0.843	114.265	19.202	79	153	34.954	28.134	34.495	27.675	0.918	0.918	113	229.504	77.568	59.997	0	545	33.43	31.935	25.183	21.904	17.051	20.592	66	0.601	D3K0C6
188	44.75	_U1GFP_D3K0C6	1	0.843	126.918	30.279	65	168	34.954	28.134	34.495	27.675	0.918	0.918	139	229.504	78.39	60.257	0	680	33.43	31.935	25.183	21.904	17.051	20.592	67	0.679	D3K0C6
189	45	_U1GFP_D3K0C6	1	0.843	122.224	17.648	85	159	34.954	28.134	34.495	27.675	0.918	0.918	121	229.504	80.48	59.963	0	666	33.43	31.935	25.183	21.904	17.051	20.592	69	0.62	D3K0C6
190	45.25	_U1GFP_D3K0C6	1	0.843	116.878	23.586	87	179	34.954	28.134	34.495	27.675	0.918	0.918	108	229.504	78.69	60.134	0	610	33.43	31.935	25.183	21.904	17.051	20.592	67	0.605	D3K0C6
191	45.5	_U1GFP_D3K0C6	1	0.843	126.408	20.117	88	165	34.954	28.134	34.495	27.675	0.918	0.918	126	229.504	78.978	60.765	0	722	33.43	31.935	25.183	21.904	17.051	20.592	67	0.668	D3K0C6
192	45.75	_U1GFP_D3K0C6	1	0.843	123.755	19.834	86	166	34.954	28.134	34.495	27.675	0.918	0.918	129	229.504	78.593	59.136	0	755	33.43	31.935	25.183	21.904	17.051	20.592	68	0.654	D3K0C6
193	46	_U1GFP_D3K0C6	1	0.843	117.286	22.787	78	170	34.954	28.134	34.495	27.675	0.918	0.918	122	229.504	80.481	61.11	0	699	33.43	31.935	25.183	21.904	17.051	20.592	68	0.587	D3K0C6
194	46.25	_U1GFP_D3K0C6	1	0.843	109.837	22.873	67	147	34.954	28.134	34.495	27.675	0.918	0.918	111	229.504	77.972	60.084	0	637	33.43	31.935	25.183	21.904	17.051	20.592	66	0.565	D3K0C6
195	46.5	_U1GFP_D3K0C6	1	0.843	120.163	24.072	80	174	34.954	28.134	34.495	27.675	0.918	0.918	119	229.504	80.981	60.497	0	597	33.43	31.935	25.183	21.904	17.051	20.592	69	0.6	D3K0C6
196	46.75	_U1GFP_D3K0C6	1	0.843	118.245	24.142	79	167	34.954	28.134	34.495	27.675	0.918	0.918	116	229.504	79.76	61.819	0	614	33.43	31.935	25.183	21.904	17.051	20.592	67	0.602	D3K0C6
197	47	_U1GFP_D3K0C6	1	0.843	114.408	21.587	51	156	34.954	28.134	34.495	27.675	0.918	0.918	117	229.504	79.119	60.855	0	630	33.43	31.935	25.183	21.904	17.051	20.592	67	0.583	D3K0C6
198	47.25	_U1GFP_D3K0C6	1	0.843	118.551	13.273	92	149	34.954	28.134	34.495	27.675	0.918	0.918	114	229.504	81.26	60.93	0	532	33.43	31.935	25.183	21.904	17.051	20.592	69	0.586	D3K0C6
199	47.5	_U1GFP_D3K0C6	1	0.843	119.122	27.529	64	173	34.954	28.134	34.495	27.675	0.918	0.918	117	229.504	77.229	59.419	0	594	33.43	31.935	25.183	21.904	17.051	20.592	66	0.64	D3K0C6
200	47.75	_U1GFP_D3K0C6	1	0.843	118.776	24.067	63	161	34.954	28.134	34.495	27.675	0.918	0.918	123	229.504	77.922	60.922	0	646	33.43	31.935	25.183	21.904	17.051	20.592	66	0.628	D3K0C6
201	48	_U1GFP_D3K0C6	1	0.843	126.694	14.292	105	168	34.954	28.134	34.495	27.675	0.918	0.918	123	229.504	79.366	60.318	0	554	33.43	31.935	25.183	21.904	17.051	20.592	67	0.664	D3K0C6
202	48.25	_U1GFP_D3K0C6	1	0.843	122.776	27.574	70	172	34.954	28.134	34.495	27.675	0.918	0.918	121	229.504	79.362	60.344	0	581	33.43	31.935	25.183	21.904	17.051	20.592	67	0.638	D3K0C6
203	48.5	_U1GFP_D3K0C6	1	0.843	142.429	29.713	71	215	34.954	28.134	34.495	27.675	0.918	0.918	140	229.504	77.943	60.236	0	602	33.43	31.935	25.183	21.904	17.051	20.592	66	0.795	D3K0C6
204	48.75	_U1GFP_D3K0C6	1	0.843	116.51	21.232	83	156	34.954	28.134	34.495	27.675	0.918	0.918	120	229.504	78.249	59.684	0	597	33.43	31.935	25.183	21.904	17.051	20.592	66	0.608	D3K0C6
205	49	_U1GFP_D3K0C6	1	0.843	128.041	27.194	47	168	34.954	28.134	34.495	27.675	0.918	0.918	133	229.504	77.845	60.129	0	702	33.43	31.935	25.183	21.904	17.051	20.592	66	0.695	D3K0C6
206	49.25	_U1GFP_D3K0C6	1	0.843	122.939	21.059	71	165	34.954	28.134	34.495	27.675	0.918	0.918	127	229.504	78.44	59.118	0	584	33.43	31.935	25.183	21.904	17.051	20.592	67	0.651	D3K0C6
207	49.5	_U1GFP_D3K0C6	1	0.843	122.633	23.338	73	159	34.954	28.134	34.495	27.675	0.918	0.918	128	229.504	79.958	60.057	0	632	33.43	31.935	25.183	21.904	17.051	20.592	68	0.629	D3K0C6
208	49.75	_U1GFP_D3K0C6	1	0.843	139.633	24.871	94	195	34.954	28.134	34.495	27.675	0.918	0.918	140	229.504	77.971	59.057	0	524	33.43	31.935	25.183	21.904	17.051	20.592	66	0.775	D3K0C6
209	50	_U1GFP_D3K0C6	1	0.843	125.959	20.833	82	156	34.954	28.134	34.495	27.675	0.918	0.918	129	229.504	78.862	59.56	0	594	33.43	31.935	25.183	21.904	17.051	20.592	67	0.666	D3K0C6
210	50.25	_U1GFP_D3K0C6	1	0.843	127.959	19.718	83	164	34.954	28.134	34.495	27.675	0.918	0.918	131	229.504	78.053	60.26	0	617	33.43	31.935	25.183	21.904	17.051	20.592	66	0.692	D3K0C6
211	50.5	_U1GFP_D3K0C6	1	0.843	140.571	32.611	76	216	34.954	28.134	34.495	27.675	0.918	0.918	134	229.504	80.277	59.985	0	638	33.43	31.935	25.183	21.904	17.051	20.592	68	0.746	D3K0C6
212	50.75	_U1GFP_D3K0C6	1	0.843	122.49	18.194	84	160	34.954	28.134	34.495	27.675	0.918	0.918	124	229.504	77.527	58.923	0	627	33.43	31.935	25.183	21.904	17.051	20.592	66	0.66	D3K0C6
213	51	_U1GFP_D3K0C6	1	0.843	147.816	19.479	114	188	34.954	28.134	34.495	27.675	0.918	0.918	142	229.504	78.755	59.334	0	639	33.43	31.935	25.183	21.904	17.051	20.592	68	0.82	D3K0C6
214	51.25	_U1GFP_D3K0C6	1	0.843	119.163	17.224	88	149	34.954	28.134	34.495	27.675	0.918	0.918	120	229.504	78.756	58.106	0	550	33.43	31.935	25.183	21.904	17.051	20.592	67	0.62	D3K0C6
215	51.5	_U1GFP_D3K0C6	1	0.843	133.49	24.665	75	172	34.954	28.134	34.495	27.675	0.918	0.918	138	229.504	77.941	58.769	0	575	33.43	31.935	25.183	21.904	17.051	20.592	66	0.732	D3K0C6
216	51.75	_U1GFP_D3K0C6	1	0.843	131.347	25.782	83	180	34.954	28.134	34.495	27.675	0.918	0.918	132	229.504	77.28	60.156	0	682	33.43	31.935	25.183	21.904	17.051	20.592	65	0.727	D3K0C6
217	52	_U1GFP_D3K0C6	1	0.843	128.041	26.038	80	176	34.954	28.134	34.495	27.675	0.918	0.918	132	229.504	77.052	58.739	0	561	33.43	31.935	25.183	21.904	17.051	20.592	66	0.707	D3K0C6
218	52.25	_U1GFP_D3K0C6	1	0.843	125.796	20.788	86	176	34.954	28.134	34.495	27.675	0.918	0.918	127	229.504	76.339	59.213	0	617	33.43	31.935	25.183	21.904	17.051	20.592	65	0.701	D3K0C6
219	52.5	_U1GFP_D3K0C6	1	0.843	147.878	28.164	87	193	34.954	28.134	34.495	27.675	0.918	0.918	151	229.504	77.385	59.787	0	574	33.43	31.935	25.183	21.904	17.051	20.592	66	0.844	D3K0C6
220	52.75	_U1GFP_D3K0C6	1	0.843	141.02	23.429	78	177	34.954	28.134	34.495	27.675	0.918	0.918	140	229.504	76.593	58.795	0	579	33.43	31.935	25.183	21.904	17.051	20.592	65	0.808	D3K0C6
221	53	_U1GFP_D3K0C6	1	0.843	137.204	22.302	74	170	34.954	28.134	34.495	27.675	0.918	0.918	145	229.504	77.26	59.878	0	715	33.43	31.935	25.183	21.904	17.051	20.592	65	0.769	D3K0C6
222	53.25	_U1GFP_D3K0C6	1	0.843	125.612	16.544	90	159	34.954	28.134	34.495	27.675	0.918	0.918	128	229.504	75.634	58.887	0	549	33.43	31.935	25.183	21.904	17.051	20.592	63	0.711	D3K0C6
223	53.5	_U1GFP_D3K0C6	1	0.843	131.469	18.236	92	163	34.954	28.134	34.495	27.675	0.918	0.918	137	229.504	79.239	59.03	0	585	33.43	31.935	25.183	21.904	17.051	20.592	68	0.699	D3K0C6
224	53.75	_U1GFP_D3K0C6	1	0.843	127.367	23.957	80	179	34.954	28.134	34.495	27.675	0.918	0.918	127	229.504	79.41	59.501	0	640	33.43	31.935	25.183	21.904	17.051	20.592	68	0.668	D3K0C6
225	54	_U1GFP_D3K0C6	1	0.843	119.837	22.807	68	157	34.954	28.134	34.495	27.675	0.918	0.918	120	229.504	76.006	58.154	0	543	33.43	31.935	25.183	21.904	17.051	20.592	64	0.662	D3K0C6
226	54.25	_U1GFP_D3K0C6	1	0.843	125.347	19.446	82	164	34.954	28.134	34.495	27.675	0.918	0.918	129	229.504	79.026	59.566	0	559	33.43	31.935	25.183	21.904	17.051	20.592	67	0.66	D3K0C6
227	54.5	_U1GFP_D3K0C6	1	0.843	136	21.752	60	166	34.954	28.134	34.495	27.675	0.918	0.918	139	229.504	77.801	59.604	0	664	33.43	31.935	25.183	21.904	17.051	20.592	66	0.752	D3K0C6
228	54.75	_U1GFP_D3K0C6	1	0.843	123.327	18.867	79	148	34.954	28.134	34.495	27.675	0.918	0.918	130	229.504	79.03	59.383	0	596	33.43	31.935	25.183	21.904	17.051	20.592	68	0.646	D3K0C6
229	55	_U1GFP_D3K0C6	1	0.843	135.755	16.643	97	164	34.954	28.134	34.495	27.675	0.918	0.918	138	229.504	78.249	58.793	0	577	33.43	31.935	25.183	21.904	17.051	20.592	67	0.744	D3K0C6
230	55.25	_U1GFP_D3K0C6	1	0.843	128.408	32.635	72	202	34.954	28.134	34.495	27.675	0.918	0.918	130	229.504	79.244	60.417	0	664	33.43	31.935	25.183	21.904	17.051	20.592	68	0.678	D3K0C6
231	55.5	_U1GFP_D3K0C6	1	0.843	125.204	31.169	61	188	34.954	28.134	34.495	27.675	0.918	0.918	131	229.504	77.126	59.112	0	603	33.43	31.935	25.183	21.904	17.051	20.592	66	0.685	D3K0C6
232	55.75	_U1GFP_D3K0C6	1	0.843	123.673	24.574	65	159	34.954	28.134	34.495	27.675	0.918	0.918	130	229.504	75.839	59.124	0	630	33.43	31.935	25.183	21.904	17.051	20.592	64	0.693	D3K0C6
233	56	_U1GFP_D3K0C6	1	0.843	120.592	21.95	77	156	34.954	28.134	34.495	27.675	0.918	0.918	120	229.504	78.209	59.874	0	744	33.43	31.935	25.183	21.904	17.051	20.592	67	0.637	D3K0C6
234	56.25	_U1GFP_D3K0C6	1	0.843	129.571	29.24	68	186	34.954	28.134	34.495	27.675	0.918	0.918	134	229.504	78.912	59.171	0	571	33.43	31.935	25.183	21.904	17.051	20.592	67	0.691	D3K0C6
235	56.5	_U1GFP_D3K0C6	1	0.843	114.776	24.456	68	157	34.954	28.134	34.495	27.675	0.918	0.918	117	229.504	77.485	59.158	0	654	33.43	31.935	25.183	21.904	17.051	20.592	66	0.606	D3K0C6
236	56.75	_U1GFP_D3K0C6	1	0.843	146.122	18.005	105	177	34.954	28.134	34.495	27.675	0.918	0.918	148	229.504	80.19	59.495	0	634	33.43	31.935	25.183	21.904	17.051	20.592	68	0.785	D3K0C6
237	57	_U1GFP_D3K0C6	1	0.843	118.143	15.439	91	158	34.954	28.134	34.495	27.675	0.918	0.918	118	229.504	77.245	58.957	0	540	33.43	31.935	25.183	21.904	17.051	20.592	66	0.633	D3K0C6
238	57.25	_U1GFP_D3K0C6	1	0.843	145.429	24.029	103	190	34.954	28.134	34.495	27.675	0.918	0.918	147	229.504	77.434	59.279	0	651	33.43	31.935	25.183	21.904	17.051	20.592	66	0.825	D3K0C6
239	57.5	_U1GFP_D3K0C6	1	0.843	113.98	20.793	69	166	34.954	28.134	34.495	27.675	0.918	0.918	111	229.504	78.961	59.648	0	611	33.43	31.935	25.183	21.904	17.051	20.592	68	0.582	D3K0C6
240	57.75	_U1GFP_D3K0C6	1	0.843	137.878	21.205	89	177	34.954	28.134	34.495	27.675	0.918	0.918	135	229.504	77.22	58.957	0	543	33.43	31.935	25.183	21.904	17.051	20.592	65	0.775	D3K0C6
241	58	_U1GFP_D3K0C6	1	0.843	143.633	22.821	79	201	34.954	28.134	34.495	27.675	0.918	0.918	142	229.504	75.473	59.205	0	602	33.43	31.935	25.183	21.904	17.051	20.592	64	0.848	D3K0C6
242	58.25	_U1GFP_D3K0C6	1	0.843	136.918	28.713	80	198	34.954	28.134	34.495	27.675	0.918	0.918	135	229.504	77.199	59.2	0	572	33.43	31.935	25.183	21.904	17.051	20.592	66	0.768	D3K0C6
243	58.5	_U1GFP_D3K0C6	1	0.843	124.408	26.069	57	165	34.954	28.134	34.495	27.675	0.918	0.918	127	229.504	77.061	60.215	0	635	33.43	31.935	25.183	21.904	17.051	20.592	65	0.68	D3K0C6
244	58.75	_U1GFP_D3K0C6	1	0.843	130.327	22.803	75	172	34.954	28.134	34.495	27.675	0.918	0.918	127	229.504	77.304	59.559	0	604	33.43	31.935	25.183	21.904	17.051	20.592	66	0.719	D3K0C6
245	59	_U1GFP_D3K0C6	1	0.843	124.408	29.277	72	175	34.954	28.134	34.495	27.675	0.918	0.918	131	229.504	77.129	59.578	0	882	33.43	31.935	25.183	21.904	17.051	20.592	66	0.68	D3K0C6
246	59.25	_U1GFP_D3K0C6	1	0.843	134.51	30.081	73	204	34.954	28.134	34.495	27.675	0.918	0.918	136	229.504	79.072	59.925	0	723	33.43	31.935	25.183	21.904	17.051	20.592	67	0.722	D3K0C6
247	59.5	_U1GFP_D3K0C6	1	0.843	138.265	17.332	107	171	34.954	28.134	34.495	27.675	0.918	0.918	144	229.504	77.76	58.521	0	574	33.43	31.935	25.183	21.904	17.051	20.592	66	0.769	D3K0C6
248	59.75	_U1GFP_D3K0C6	1	0.843	127.959	24.248	77	179	34.954	28.134	34.495	27.675	0.918	0.918	132	229.504	77.365	58.909	0	794	33.43	31.935	25.183	21.904	17.051	20.592	66	0.702	D3K0C6
1	-2	_U1GFP_D3K0C6	2	0.843	169.714	60.079	84	267	34.954	28.134	34.495	27.675	0.918	0.918	174	234.527	75.65	61.135	0	616	34.317	25.137	23.609	16.788	21.248	16.395	63	0.983	D3K0C6
2	-1.75	_U1GFP_D3K0C6	2	0.843	162.673	54.23	75	260	34.954	28.134	34.495	27.675	0.918	0.918	174	234.527	73.208	58.421	0	493	34.317	25.137	23.609	16.788	21.248	16.395	61	0.986	D3K0C6
3	-1.5	_U1GFP_D3K0C6	2	0.843	158.163	60.135	68	299	34.954	28.134	34.495	27.675	0.918	0.918	146	234.527	70.512	57.591	0	675	34.317	25.137	23.609	16.788	21.248	16.395	58	1.016	D3K0C6
4	-1.25	_U1GFP_D3K0C6	2	0.843	170.878	56.946	85	259	34.954	28.134	34.495	27.675	0.918	0.918	179	234.527	68.111	57.225	0	521	34.317	25.137	23.609	16.788	21.248	16.395	56	1.187	D3K0C6
5	-1	_U1GFP_D3K0C6	2	0.843	149.673	53.149	65	255	34.954	28.134	34.495	27.675	0.918	0.918	141	234.527	70.132	56.654	0	560	34.317	25.137	23.609	16.788	21.248	16.395	59	0.958	D3K0C6
6	-0.75	_U1GFP_D3K0C6	2	0.843	157.633	56.306	65	236	34.954	28.134	34.495	27.675	0.918	0.918	161	234.527	70.902	57.174	0	493	34.317	25.137	23.609	16.788	21.248	16.395	59	1.002	D3K0C6
7	-0.5	_U1GFP_D3K0C6	2	0.843	162.796	58.567	59	254	34.954	28.134	34.495	27.675	0.918	0.918	174	234.527	70.894	57.02	0	533	34.317	25.137	23.609	16.788	21.248	16.395	59	1.043	D3K0C6
8	-0.25	_U1GFP_D3K0C6	2	0.843	140.857	41.415	77	206	34.954	28.134	34.495	27.675	0.918	0.918	138	234.527	72.108	57.752	0	689	34.317	25.137	23.609	16.788	21.248	16.395	60	0.845	D3K0C6
9	0	_U1GFP_D3K0C6	2	0.843	45.673	28.998	14	129	34.954	28.134	34.495	27.675	0.918	0.918	36	234.527	66.009	54.329	0	464	34.317	25.137	23.609	16.788	21.248	16.395	54	0.14	D3K0C6
10	0.25	_U1GFP_D3K0C6	2	0.843	56.122	21.321	29	123	34.954	28.134	34.495	27.675	0.918	0.918	49	234.527	68.295	55.057	0	541	34.317	25.137	23.609	16.788	21.248	16.395	57	0.219	D3K0C6
11	0.5	_U1GFP_D3K0C6	2	0.843	60.816	22.037	32	121	34.954	28.134	34.495	27.675	0.918	0.918	53	234.527	66.901	54.374	0	534	34.317	25.137	23.609	16.788	21.248	16.395	56	0.268	D3K0C6
12	0.75	_U1GFP_D3K0C6	2	0.843	56.224	20.696	32	104	34.954	28.134	34.495	27.675	0.918	0.918	48	234.527	68.402	55.83	0	638	34.317	25.137	23.609	16.788	21.248	16.395	56	0.219	D3K0C6
13	1	_U1GFP_D3K0C6	2	0.843	61.163	23.298	31	121	34.954	28.134	34.495	27.675	0.918	0.918	58	234.527	68.152	55.497	0	576	34.317	25.137	23.609	16.788	21.248	16.395	56	0.262	D3K0C6
14	1.25	_U1GFP_D3K0C6	2	0.843	54.816	21.265	28	111	34.954	28.134	34.495	27.675	0.918	0.918	47	234.527	68.059	55.342	0	569	34.317	25.137	23.609	16.788	21.248	16.395	57	0.209	D3K0C6
15	1.5	_U1GFP_D3K0C6	2	0.843	66.816	25.452	34	142	34.954	28.134	34.495	27.675	0.918	0.918	63	234.527	68.148	54.242	0	533	34.317	25.137	23.609	16.788	21.248	16.395	57	0.31	D3K0C6
16	1.75	_U1GFP_D3K0C6	2	0.843	70.776	27.847	26	152	34.954	28.134	34.495	27.675	0.918	0.918	66	234.527	69.805	55.511	0	551	34.317	25.137	23.609	16.788	21.248	16.395	58	0.329	D3K0C6
17	2	_U1GFP_D3K0C6	2	0.843	61.429	28.105	31	143	34.954	28.134	34.495	27.675	0.918	0.918	51	234.527	66.469	54.651	0	512	34.317	25.137	23.609	16.788	21.248	16.395	55	0.277	D3K0C6
18	2.25	_U1GFP_D3K0C6	2	0.843	62.102	19.582	39	122	34.954	28.134	34.495	27.675	0.918	0.918	55	234.527	67.743	54.725	0	454	34.317	25.137	23.609	16.788	21.248	16.395	56	0.273	D3K0C6
19	2.5	_U1GFP_D3K0C6	2	0.843	60.694	30.123	24	140	34.954	28.134	34.495	27.675	0.918	0.918	54	234.527	68.063	56.234	0	538	34.317	25.137	23.609	16.788	21.248	16.395	56	0.259	D3K0C6
20	2.75	_U1GFP_D3K0C6	2	0.843	69.735	25.683	36	144	34.954	28.134	34.495	27.675	0.918	0.918	64	234.527	68.827	55.811	0	523	34.317	25.137	23.609	16.788	21.248	16.395	57	0.329	D3K0C6
21	3	_U1GFP_D3K0C6	2	0.843	72.204	21.406	48	128	34.954	28.134	34.495	27.675	0.918	0.918	69	234.527	68.126	55.275	0	480	34.317	25.137	23.609	16.788	21.248	16.395	57	0.355	D3K0C6
22	3.25	_U1GFP_D3K0C6	2	0.843	80.347	29.616	51	155	34.954	28.134	34.495	27.675	0.918	0.918	68	234.527	67.29	54.979	0	585	34.317	25.137	23.609	16.788	21.248	16.395	56	0.434	D3K0C6
23	3.5	_U1GFP_D3K0C6	2	0.843	62.163	22.169	32	112	34.954	28.134	34.495	27.675	0.918	0.918	57	234.527	69.599	54.582	0	657	34.317	25.137	23.609	16.788	21.248	16.395	59	0.261	D3K0C6
24	3.75	_U1GFP_D3K0C6	2	0.843	61.796	26.145	35	146	34.954	28.134	34.495	27.675	0.918	0.918	51	234.527	66.974	53.82	0	528	34.317	25.137	23.609	16.788	21.248	16.395	56	0.276	D3K0C6
25	4	_U1GFP_D3K0C6	2	0.843	71.327	17.032	46	118	34.954	28.134	34.495	27.675	0.918	0.918	69	234.527	70.429	55.184	0	537	34.317	25.137	23.609	16.788	21.248	16.395	59	0.328	D3K0C6
26	4.25	_U1GFP_D3K0C6	2	0.843	70.633	25.256	40	144	34.954	28.134	34.495	27.675	0.918	0.918	65	234.527	69.305	55.864	0	564	34.317	25.137	23.609	16.788	21.248	16.395	57	0.332	D3K0C6
27	4.5	_U1GFP_D3K0C6	2	0.843	62.408	25.167	30	139	34.954	28.134	34.495	27.675	0.918	0.918	58	234.527	68.337	55.693	0	583	34.317	25.137	23.609	16.788	21.248	16.395	57	0.271	D3K0C6
28	4.75	_U1GFP_D3K0C6	2	0.843	62.898	17.107	38	113	34.954	28.134	34.495	27.675	0.918	0.918	59	234.527	70.75	54.996	0	514	34.317	25.137	23.609	16.788	21.248	16.395	60	0.259	D3K0C6
29	5	_U1GFP_D3K0C6	2	0.843	63.469	24.177	34	121	34.954	28.134	34.495	27.675	0.918	0.918	59	234.527	69.061	54.803	0	497	34.317	25.137	23.609	16.788	21.248	16.395	58	0.275	D3K0C6
30	5.25	_U1GFP_D3K0C6	2	0.843	76.694	29.173	38	144	34.954	28.134	34.495	27.675	0.918	0.918	70	234.527	70.646	55.689	0	511	34.317	25.137	23.609	16.788	21.248	16.395	59	0.369	D3K0C6
31	5.5	_U1GFP_D3K0C6	2	0.843	76.061	25.405	35	143	34.954	28.134	34.495	27.675	0.918	0.918	72	234.527	68.168	54.35	0	497	34.317	25.137	23.609	16.788	21.248	16.395	57	0.388	D3K0C6
32	5.75	_U1GFP_D3K0C6	2	0.843	71.082	26.011	40	132	34.954	28.134	34.495	27.675	0.918	0.918	62	234.527	69.055	55.317	0	540	34.317	25.137	23.609	16.788	21.248	16.395	57	0.338	D3K0C6
33	6	_U1GFP_D3K0C6	2	0.843	76.98	25.571	43	132	34.954	28.134	34.495	27.675	0.918	0.918	76	234.527	70.319	54.609	0	476	34.317	25.137	23.609	16.788	21.248	16.395	59	0.374	D3K0C6
34	6.25	_U1GFP_D3K0C6	2	0.843	84.755	39.96	22	160	34.954	28.134	34.495	27.675	0.918	0.918	80	234.527	67.925	54.887	0	578	34.317	25.137	23.609	16.788	21.248	16.395	56	0.464	D3K0C6
35	6.5	_U1GFP_D3K0C6	2	0.843	73.367	19.057	49	127	34.954	28.134	34.495	27.675	0.918	0.918	68	234.527	68.214	54.851	0	498	34.317	25.137	23.609	16.788	21.248	16.395	57	0.364	D3K0C6
36	6.75	_U1GFP_D3K0C6	2	0.843	82.98	41.312	33	165	34.954	28.134	34.495	27.675	0.918	0.918	78	234.527	68.487	54.871	0	512	34.317	25.137	23.609	16.788	21.248	16.395	57	0.442	D3K0C6
37	7	_U1GFP_D3K0C6	2	0.843	79.265	43.055	33	186	34.954	28.134	34.495	27.675	0.918	0.918	69	234.527	68.816	54.613	0	456	34.317	25.137	23.609	16.788	21.248	16.395	57	0.408	D3K0C6
38	7.25	_U1GFP_D3K0C6	2	0.843	87	34.182	50	160	34.954	28.134	34.495	27.675	0.918	0.918	74	234.527	71.202	54.486	0	589	34.317	25.137	23.609	16.788	21.248	16.395	60	0.444	D3K0C6
39	7.5	_U1GFP_D3K0C6	2	0.843	73.898	35.274	29	152	34.954	28.134	34.495	27.675	0.918	0.918	61	234.527	68.024	54.788	0	528	34.317	25.137	23.609	16.788	21.248	16.395	57	0.371	D3K0C6
40	7.75	_U1GFP_D3K0C6	2	0.843	77.184	31.547	39	156	34.954	28.134	34.495	27.675	0.918	0.918	65	234.527	68.434	56.11	0	556	34.317	25.137	23.609	16.788	21.248	16.395	57	0.394	D3K0C6
41	8	_U1GFP_D3K0C6	2	0.843	89.714	33.162	35	165	34.954	28.134	34.495	27.675	0.918	0.918	86	234.527	66.31	54.466	0	570	34.317	25.137	23.609	16.788	21.248	16.395	55	0.528	D3K0C6
42	8.25	_U1GFP_D3K0C6	2	0.843	86.306	35.327	48	163	34.954	28.134	34.495	27.675	0.918	0.918	73	234.527	69.6	54.657	0	548	34.317	25.137	23.609	16.788	21.248	16.395	58	0.457	D3K0C6
43	8.5	_U1GFP_D3K0C6	2	0.843	80.306	34.966	38	192	34.954	28.134	34.495	27.675	0.918	0.918	74	234.527	70.451	54.789	0	528	34.317	25.137	23.609	16.788	21.248	16.395	59	0.399	D3K0C6
44	8.75	_U1GFP_D3K0C6	2	0.843	97.143	41.671	41	193	34.954	28.134	34.495	27.675	0.918	0.918	92	234.527	68.339	54.473	0	476	34.317	25.137	23.609	16.788	21.248	16.395	57	0.562	D3K0C6
45	9	_U1GFP_D3K0C6	2	0.843	88.592	39.234	41	171	34.954	28.134	34.495	27.675	0.918	0.918	73	234.527	69.902	54.213	0	469	34.317	25.137	23.609	16.788	21.248	16.395	59	0.472	D3K0C6
46	9.25	_U1GFP_D3K0C6	2	0.843	95.102	37.921	39	159	34.954	28.134	34.495	27.675	0.918	0.918	83	234.527	66.874	53.925	0	501	34.317	25.137	23.609	16.788	21.248	16.395	56	0.567	D3K0C6
47	9.5	_U1GFP_D3K0C6	2	0.843	97.878	26.592	58	155	34.954	28.134	34.495	27.675	0.918	0.918	95	234.527	68.749	54.813	0	518	34.317	25.137	23.609	16.788	21.248	16.395	58	0.563	D3K0C6
48	9.75	_U1GFP_D3K0C6	2	0.843	93.388	35.748	44	162	34.954	28.134	34.495	27.675	0.918	0.918	85	234.527	70.451	54.594	0	477	34.317	25.137	23.609	16.788	21.248	16.395	59	0.503	D3K0C6
49	10	_U1GFP_D3K0C6	2	0.843	93.796	35.144	50	181	34.954	28.134	34.495	27.675	0.918	0.918	83	234.527	69.211	54.523	0	422	34.317	25.137	23.609	16.788	21.248	16.395	58	0.522	D3K0C6
50	10.25	_U1GFP_D3K0C6	2	0.843	87	33.34	41	148	34.954	28.134	34.495	27.675	0.918	0.918	85	234.527	69.293	54.477	0	456	34.317	25.137	23.609	16.788	21.248	16.395	58	0.466	D3K0C6
51	10.5	_U1GFP_D3K0C6	2	0.843	78.245	33.022	33	154	34.954	28.134	34.495	27.675	0.918	0.918	73	234.527	68.441	54.304	0	493	34.317	25.137	23.609	16.788	21.248	16.395	57	0.403	D3K0C6
52	10.75	_U1GFP_D3K0C6	2	0.843	95.02	40.373	28	179	34.954	28.134	34.495	27.675	0.918	0.918	93	234.527	67.773	54.946	0	507	34.317	25.137	23.609	16.788	21.248	16.395	56	0.553	D3K0C6
53	11	_U1GFP_D3K0C6	2	0.843	86.531	38.468	33	166	34.954	28.134	34.495	27.675	0.918	0.918	74	234.527	66.228	54.232	0	496	34.317	25.137	23.609	16.788	21.248	16.395	55	0.501	D3K0C6
54	11.25	_U1GFP_D3K0C6	2	0.843	85.286	28.176	51	157	34.954	28.134	34.495	27.675	0.918	0.918	76	234.527	69.784	55.055	0	554	34.317	25.137	23.609	16.788	21.248	16.395	58	0.446	D3K0C6
55	11.5	_U1GFP_D3K0C6	2	0.843	78.327	30.801	32	156	34.954	28.134	34.495	27.675	0.918	0.918	70	234.527	66.798	54.126	0	471	34.317	25.137	23.609	16.788	21.248	16.395	56	0.422	D3K0C6
56	11.75	_U1GFP_D3K0C6	2	0.843	82.98	26.823	53	158	34.954	28.134	34.495	27.675	0.918	0.918	71	234.527	67.363	54.113	0	497	34.317	25.137	23.609	16.788	21.248	16.395	56	0.455	D3K0C6
57	12	_U1GFP_D3K0C6	2	0.843	85.755	26.733	46	157	34.954	28.134	34.495	27.675	0.918	0.918	82	234.527	67.485	54.874	0	595	34.317	25.137	23.609	16.788	21.248	16.395	56	0.478	D3K0C6
58	12.25	_U1GFP_D3K0C6	2	0.843	104.633	27.974	62	178	34.954	28.134	34.495	27.675	0.918	0.918	100	234.527	69.639	54.554	0	517	34.317	25.137	23.609	16.788	21.248	16.395	59	0.605	D3K0C6
59	12.5	_U1GFP_D3K0C6	2	0.843	92.735	31.607	56	167	34.954	28.134	34.495	27.675	0.918	0.918	85	234.527	68.487	55.054	0	465	34.317	25.137	23.609	16.788	21.248	16.395	57	0.523	D3K0C6
60	12.75	_U1GFP_D3K0C6	2	0.843	80.265	25.114	44	134	34.954	28.134	34.495	27.675	0.918	0.918	73	234.527	67.62	55.671	0	501	34.317	25.137	23.609	16.788	21.248	16.395	56	0.429	D3K0C6
61	13	_U1GFP_D3K0C6	2	0.843	87.857	31.016	34	150	34.954	28.134	34.495	27.675	0.918	0.918	87	234.527	69.262	53.748	0	522	34.317	25.137	23.609	16.788	21.248	16.395	58	0.473	D3K0C6
62	13.25	_U1GFP_D3K0C6	2	0.843	108.673	30.337	50	170	34.954	28.134	34.495	27.675	0.918	0.918	112	234.527	67.278	53.16	0	559	34.317	25.137	23.609	16.788	21.248	16.395	56	0.678	D3K0C6
63	13.5	_U1GFP_D3K0C6	2	0.843	94.673	30.751	52	164	34.954	28.134	34.495	27.675	0.918	0.918	89	234.527	66.624	54.748	0	527	34.317	25.137	23.609	16.788	21.248	16.395	55	0.567	D3K0C6
64	13.75	_U1GFP_D3K0C6	2	0.843	88.796	29.22	51	155	34.954	28.134	34.495	27.675	0.918	0.918	81	234.527	68.129	53.758	0	456	34.317	25.137	23.609	16.788	21.248	16.395	57	0.495	D3K0C6
65	14	_U1GFP_D3K0C6	2	0.843	90.082	25.063	40	142	34.954	28.134	34.495	27.675	0.918	0.918	89	234.527	66.398	53.314	0	422	34.317	25.137	23.609	16.788	21.248	16.395	55	0.53	D3K0C6
66	14.25	_U1GFP_D3K0C6	2	0.843	104.837	31.073	62	179	34.954	28.134	34.495	27.675	0.918	0.918	99	234.527	69.386	56.384	0	553	34.317	25.137	23.609	16.788	21.248	16.395	57	0.61	D3K0C6
67	14.5	_U1GFP_D3K0C6	2	0.843	100.347	28.986	54	144	34.954	28.134	34.495	27.675	0.918	0.918	94	234.527	68.021	54.032	0	465	34.317	25.137	23.609	16.788	21.248	16.395	57	0.594	D3K0C6
68	14.75	_U1GFP_D3K0C6	2	0.843	97.776	36.383	61	194	34.954	28.134	34.495	27.675	0.918	0.918	82	234.527	67.424	55.126	0	514	34.317	25.137	23.609	16.788	21.248	16.395	56	0.582	D3K0C6
69	15	_U1GFP_D3K0C6	2	0.843	90.694	18.783	64	128	34.954	28.134	34.495	27.675	0.918	0.918	84	234.527	66.727	54.46	0	523	34.317	25.137	23.609	16.788	21.248	16.395	55	0.531	D3K0C6
70	15.25	_U1GFP_D3K0C6	2	0.843	104.204	37.643	45	170	34.954	28.134	34.495	27.675	0.918	0.918	113	234.527	67.291	53.398	0	467	34.317	25.137	23.609	16.788	21.248	16.395	57	0.639	D3K0C6
71	15.5	_U1GFP_D3K0C6	2	0.843	103.469	28.307	56	175	34.954	28.134	34.495	27.675	0.918	0.918	100	234.527	69.295	54.584	0	514	34.317	25.137	23.609	16.788	21.248	16.395	58	0.6	D3K0C6
72	15.75	_U1GFP_D3K0C6	2	0.843	100.204	26.332	55	159	34.954	28.134	34.495	27.675	0.918	0.918	99	234.527	68.476	54.061	0	508	34.317	25.137	23.609	16.788	21.248	16.395	58	0.586	D3K0C6
73	16	_U1GFP_D3K0C6	2	0.843	94.612	34.949	45	173	34.954	28.134	34.495	27.675	0.918	0.918	82	234.527	68.148	54.564	0	476	34.317	25.137	23.609	16.788	21.248	16.395	57	0.544	D3K0C6
74	16.25	_U1GFP_D3K0C6	2	0.843	99.694	33.454	54	182	34.954	28.134	34.495	27.675	0.918	0.918	89	234.527	69.856	53.769	0	471	34.317	25.137	23.609	16.788	21.248	16.395	59	0.562	D3K0C6
75	16.5	_U1GFP_D3K0C6	2	0.843	96.755	33.258	51	170	34.954	28.134	34.495	27.675	0.918	0.918	86	234.527	66.796	53.889	0	524	34.317	25.137	23.609	16.788	21.248	16.395	56	0.583	D3K0C6
76	16.75	_U1GFP_D3K0C6	2	0.843	93.776	25.024	43	142	34.954	28.134	34.495	27.675	0.918	0.918	93	234.527	67.37	54.008	0	513	34.317	25.137	23.609	16.788	21.248	16.395	57	0.548	D3K0C6
77	17	_U1GFP_D3K0C6	2	0.843	104.673	33.325	50	172	34.954	28.134	34.495	27.675	0.918	0.918	108	234.527	67.174	54.375	0	492	34.317	25.137	23.609	16.788	21.248	16.395	56	0.645	D3K0C6
78	17.25	_U1GFP_D3K0C6	2	0.843	92.755	25.231	60	152	34.954	28.134	34.495	27.675	0.918	0.918	83	234.527	69.473	55.241	0	567	34.317	25.137	23.609	16.788	21.248	16.395	58	0.511	D3K0C6
79	17.5	_U1GFP_D3K0C6	2	0.843	98.673	30.101	54	170	34.954	28.134	34.495	27.675	0.918	0.918	98	234.527	68.422	54.654	0	504	34.317	25.137	23.609	16.788	21.248	16.395	57	0.574	D3K0C6
80	17.75	_U1GFP_D3K0C6	2	0.843	91.612	37.797	39	154	34.954	28.134	34.495	27.675	0.918	0.918	85	234.527	68.929	54.959	0	617	34.317	25.137	23.609	16.788	21.248	16.395	57	0.508	D3K0C6
81	18	_U1GFP_D3K0C6	2	0.843	87.898	33.121	33	175	34.954	28.134	34.495	27.675	0.918	0.918	82	234.527	70.952	56.008	0	540	34.317	25.137	23.609	16.788	21.248	16.395	59	0.454	D3K0C6
82	18.25	_U1GFP_D3K0C6	2	0.843	91.633	24.164	49	139	34.954	28.134	34.495	27.675	0.918	0.918	91	234.527	67.825	54.173	0	542	34.317	25.137	23.609	16.788	21.248	16.395	56	0.523	D3K0C6
83	18.5	_U1GFP_D3K0C6	2	0.843	89.449	26.259	54	155	34.954	28.134	34.495	27.675	0.918	0.918	85	234.527	67.278	53.155	0	489	34.317	25.137	23.609	16.788	21.248	16.395	56	0.512	D3K0C6
84	18.75	_U1GFP_D3K0C6	2	0.843	101.531	35.152	44	191	34.954	28.134	34.495	27.675	0.918	0.918	98	234.527	69.089	53.381	0	550	34.317	25.137	23.609	16.788	21.248	16.395	59	0.588	D3K0C6
85	19	_U1GFP_D3K0C6	2	0.843	95.694	38.63	44	188	34.954	28.134	34.495	27.675	0.918	0.918	96	234.527	66.717	54.248	0	472	34.317	25.137	23.609	16.788	21.248	16.395	55	0.575	D3K0C6
86	19.25	_U1GFP_D3K0C6	2	0.843	101.714	35.855	52	164	34.954	28.134	34.495	27.675	0.918	0.918	101	234.527	67.579	54.118	0	532	34.317	25.137	23.609	16.788	21.248	16.395	57	0.613	D3K0C6
87	19.5	_U1GFP_D3K0C6	2	0.843	102.061	36.162	54	178	34.954	28.134	34.495	27.675	0.918	0.918	95	234.527	68.995	54.801	0	482	34.317	25.137	23.609	16.788	21.248	16.395	58	0.593	D3K0C6
88	19.75	_U1GFP_D3K0C6	2	0.843	101.245	32.34	44	168	34.954	28.134	34.495	27.675	0.918	0.918	105	234.527	68.387	54.206	0	491	34.317	25.137	23.609	16.788	21.248	16.395	57	0.596	D3K0C6
89	20	_U1GFP_D3K0C6	2	0.843	116.163	48.517	49	224	34.954	28.134	34.495	27.675	0.918	0.918	114	234.527	69.913	54.581	0	607	34.317	25.137	23.609	16.788	21.248	16.395	59	0.693	D3K0C6
90	20.25	_U1GFP_D3K0C6	2	0.843	106	37.777	51	164	34.954	28.134	34.495	27.675	0.918	0.918	110	234.527	67.974	54.209	0	527	34.317	25.137	23.609	16.788	21.248	16.395	57	0.643	D3K0C6
91	20.5	_U1GFP_D3K0C6	2	0.843	101.224	30.621	51	177	34.954	28.134	34.495	27.675	0.918	0.918	99	234.527	67.671	54.817	0	486	34.317	25.137	23.609	16.788	21.248	16.395	56	0.607	D3K0C6
92	20.75	_U1GFP_D3K0C6	2	0.843	94.939	35.183	44	155	34.954	28.134	34.495	27.675	0.918	0.918	103	234.527	66.566	53.953	0	459	34.317	25.137	23.609	16.788	21.248	16.395	55	0.57	D3K0C6
93	21	_U1GFP_D3K0C6	2	0.843	101.245	31.276	52	161	34.954	28.134	34.495	27.675	0.918	0.918	107	234.527	67.427	54.07	0	537	34.317	25.137	23.609	16.788	21.248	16.395	56	0.611	D3K0C6
94	21.25	_U1GFP_D3K0C6	2	0.843	93.939	35.938	52	173	34.954	28.134	34.495	27.675	0.918	0.918	82	234.527	66.891	54.022	0	513	34.317	25.137	23.609	16.788	21.248	16.395	55	0.557	D3K0C6
95	21.5	_U1GFP_D3K0C6	2	0.843	98.755	37.914	52	164	34.954	28.134	34.495	27.675	0.918	0.918	88	234.527	68.454	54.663	0	622	34.317	25.137	23.609	16.788	21.248	16.395	57	0.574	D3K0C6
96	21.75	_U1GFP_D3K0C6	2	0.843	99.857	33.299	43	158	34.954	28.134	34.495	27.675	0.918	0.918	99	234.527	68.787	53.713	0	584	34.317	25.137	23.609	16.788	21.248	16.395	58	0.578	D3K0C6
97	22	_U1GFP_D3K0C6	2	0.843	103.857	37.232	57	195	34.954	28.134	34.495	27.675	0.918	0.918	95	234.527	70.349	54.45	0	520	34.317	25.137	23.609	16.788	21.248	16.395	60	0.588	D3K0C6
98	22.25	_U1GFP_D3K0C6	2	0.843	104.816	43.43	46	189	34.954	28.134	34.495	27.675	0.918	0.918	94	234.527	70.752	55.754	0	571	34.317	25.137	23.609	16.788	21.248	16.395	59	0.59	D3K0C6
99	22.5	_U1GFP_D3K0C6	2	0.843	110.531	35.745	48	185	34.954	28.134	34.495	27.675	0.918	0.918	109	234.527	68.494	54.448	0	627	34.317	25.137	23.609	16.788	21.248	16.395	57	0.672	D3K0C6
100	22.75	_U1GFP_D3K0C6	2	0.843	108.837	35.673	67	180	34.954	28.134	34.495	27.675	0.918	0.918	98	234.527	68.441	54.288	0	434	34.317	25.137	23.609	16.788	21.248	16.395	57	0.659	D3K0C6
101	23	_U1GFP_D3K0C6	2	0.843	109.735	40.654	60	193	34.954	28.134	34.495	27.675	0.918	0.918	95	234.527	68.084	54.29	0	549	34.317	25.137	23.609	16.788	21.248	16.395	57	0.672	D3K0C6
102	23.25	_U1GFP_D3K0C6	2	0.843	103.082	41.902	40	185	34.954	28.134	34.495	27.675	0.918	0.918	99	234.527	69.365	54.758	0	468	34.317	25.137	23.609	16.788	21.248	16.395	58	0.596	D3K0C6
103	23.5	_U1GFP_D3K0C6	2	0.843	104.612	35.262	59	170	34.954	28.134	34.495	27.675	0.918	0.918	100	234.527	68.107	54.111	0	485	34.317	25.137	23.609	16.788	21.248	16.395	57	0.629	D3K0C6
104	23.75	_U1GFP_D3K0C6	2	0.843	105.592	55.368	44	208	34.954	28.134	34.495	27.675	0.918	0.918	84	234.527	68.309	55.031	0	463	34.317	25.137	23.609	16.788	21.248	16.395	57	0.634	D3K0C6
105	24	_U1GFP_D3K0C6	2	0.843	98.837	34.57	49	165	34.954	28.134	34.495	27.675	0.918	0.918	96	234.527	67.658	54.418	0	491	34.317	25.137	23.609	16.788	21.248	16.395	56	0.587	D3K0C6
106	24.25	_U1GFP_D3K0C6	2	0.843	96.714	36.614	31	162	34.954	28.134	34.495	27.675	0.918	0.918	95	234.527	66.743	53.766	0	507	34.317	25.137	23.609	16.788	21.248	16.395	55	0.583	D3K0C6
107	24.5	_U1GFP_D3K0C6	2	0.843	93.347	33.563	40	171	34.954	28.134	34.495	27.675	0.918	0.918	85	234.527	67.694	54.743	0	528	34.317	25.137	23.609	16.788	21.248	16.395	57	0.54	D3K0C6
108	24.75	_U1GFP_D3K0C6	2	0.843	104.796	33.193	44	166	34.954	28.134	34.495	27.675	0.918	0.918	103	234.527	67.586	53.556	0	451	34.317	25.137	23.609	16.788	21.248	16.395	56	0.639	D3K0C6
109	25	_U1GFP_D3K0C6	2	0.843	107	31.478	56	172	34.954	28.134	34.495	27.675	0.918	0.918	108	234.527	69.693	54.855	0	524	34.317	25.137	23.609	16.788	21.248	16.395	58	0.623	D3K0C6
110	25.25	_U1GFP_D3K0C6	2	0.843	101.939	28.212	43	154	34.954	28.134	34.495	27.675	0.918	0.918	98	234.527	66.909	54.426	0	537	34.317	25.137	23.609	16.788	21.248	16.395	55	0.626	D3K0C6
111	25.5	_U1GFP_D3K0C6	2	0.843	98.102	32.213	49	169	34.954	28.134	34.495	27.675	0.918	0.918	96	234.527	69.236	54.393	0	658	34.317	25.137	23.609	16.788	21.248	16.395	58	0.557	D3K0C6
112	25.75	_U1GFP_D3K0C6	2	0.843	87.02	29.386	36	163	34.954	28.134	34.495	27.675	0.918	0.918	85	234.527	68.672	54.482	0	516	34.317	25.137	23.609	16.788	21.248	16.395	57	0.473	D3K0C6
113	26	_U1GFP_D3K0C6	2	0.843	88.367	35.844	38	173	34.954	28.134	34.495	27.675	0.918	0.918	77	234.527	67.622	55.186	0	601	34.317	25.137	23.609	16.788	21.248	16.395	56	0.498	D3K0C6
114	26.25	_U1GFP_D3K0C6	2	0.843	98.939	26.58	57	176	34.954	28.134	34.495	27.675	0.918	0.918	94	234.527	70.104	54.699	0	541	34.317	25.137	23.609	16.788	21.248	16.395	59	0.552	D3K0C6
115	26.5	_U1GFP_D3K0C6	2	0.843	108.224	32.917	44	178	34.954	28.134	34.495	27.675	0.918	0.918	110	234.527	68.282	54.647	0	569	34.317	25.137	23.609	16.788	21.248	16.395	57	0.656	D3K0C6
116	26.75	_U1GFP_D3K0C6	2	0.843	97.776	21.533	54	145	34.954	28.134	34.495	27.675	0.918	0.918	97	234.527	66.591	53.877	0	520	34.317	25.137	23.609	16.788	21.248	16.395	56	0.595	D3K0C6
117	27	_U1GFP_D3K0C6	2	0.843	100.245	31.229	54	160	34.954	28.134	34.495	27.675	0.918	0.918	94	234.527	66.471	53.94	0	551	34.317	25.137	23.609	16.788	21.248	16.395	55	0.618	D3K0C6
118	27.25	_U1GFP_D3K0C6	2	0.843	90.551	31.334	50	178	34.954	28.134	34.495	27.675	0.918	0.918	82	234.527	66.867	53.926	0	541	34.317	25.137	23.609	16.788	21.248	16.395	55	0.527	D3K0C6
119	27.5	_U1GFP_D3K0C6	2	0.843	111.469	41.499	45	178	34.954	28.134	34.495	27.675	0.918	0.918	108	234.527	68.086	54.532	0	483	34.317	25.137	23.609	16.788	21.248	16.395	57	0.687	D3K0C6
120	27.75	_U1GFP_D3K0C6	2	0.843	90.122	27.779	53	142	34.954	28.134	34.495	27.675	0.918	0.918	84	234.527	68.059	53.863	0	429	34.317	25.137	23.609	16.788	21.248	16.395	57	0.507	D3K0C6
121	28	_U1GFP_D3K0C6	2	0.843	98	27.116	49	150	34.954	28.134	34.495	27.675	0.918	0.918	97	234.527	67.515	54.836	0	535	34.317	25.137	23.609	16.788	21.248	16.395	56	0.582	D3K0C6
122	28.25	_U1GFP_D3K0C6	2	0.843	106.796	40.474	48	187	34.954	28.134	34.495	27.675	0.918	0.918	108	234.527	68.307	54.248	0	538	34.317	25.137	23.609	16.788	21.248	16.395	57	0.644	D3K0C6
123	28.5	_U1GFP_D3K0C6	2	0.843	105.714	39.215	44	168	34.954	28.134	34.495	27.675	0.918	0.918	97	234.527	69.593	54.498	0	680	34.317	25.137	23.609	16.788	21.248	16.395	59	0.614	D3K0C6
124	28.75	_U1GFP_D3K0C6	2	0.843	99.673	29.797	42	164	34.954	28.134	34.495	27.675	0.918	0.918	102	234.527	68.983	53.581	0	520	34.317	25.137	23.609	16.788	21.248	16.395	58	0.574	D3K0C6
125	29	_U1GFP_D3K0C6	2	0.843	95.816	25.962	62	154	34.954	28.134	34.495	27.675	0.918	0.918	93	234.527	69.208	54.481	0	467	34.317	25.137	23.609	16.788	21.248	16.395	59	0.539	D3K0C6
126	29.25	_U1GFP_D3K0C6	2	0.843	92.714	26.736	38	144	34.954	28.134	34.495	27.675	0.918	0.918	100	234.527	65.575	54.384	0	486	34.317	25.137	23.609	16.788	21.248	16.395	54	0.566	D3K0C6
127	29.5	_U1GFP_D3K0C6	2	0.843	98.245	30.476	50	168	34.954	28.134	34.495	27.675	0.918	0.918	95	234.527	68.299	54.459	0	515	34.317	25.137	23.609	16.788	21.248	16.395	57	0.572	D3K0C6
128	29.75	_U1GFP_D3K0C6	2	0.843	102.551	28.237	51	161	34.954	28.134	34.495	27.675	0.918	0.918	105	234.527	66.142	54.742	0	556	34.317	25.137	23.609	16.788	21.248	16.395	54	0.645	D3K0C6
129	30	_U1GFP_D3K0C6	2	0.843	110.673	30.386	49	159	34.954	28.134	34.495	27.675	0.918	0.918	117	234.527	68.452	54.753	0	473	34.317	25.137	23.609	16.788	21.248	16.395	57	0.674	D3K0C6
130	30.25	_U1GFP_D3K0C6	2	0.843	106.02	41.44	46	185	34.954	28.134	34.495	27.675	0.918	0.918	113	234.527	68.731	54.56	0	486	34.317	25.137	23.609	16.788	21.248	16.395	57	0.63	D3K0C6
131	30.5	_U1GFP_D3K0C6	2	0.843	98.408	30.625	60	160	34.954	28.134	34.495	27.675	0.918	0.918	94	234.527	66.983	54.86	0	585	34.317	25.137	23.609	16.788	21.248	16.395	55	0.594	D3K0C6
132	30.75	_U1GFP_D3K0C6	2	0.843	103.388	38.675	56	187	34.954	28.134	34.495	27.675	0.918	0.918	96	234.527	67.046	54.323	0	473	34.317	25.137	23.609	16.788	21.248	16.395	56	0.636	D3K0C6
133	31	_U1GFP_D3K0C6	2	0.843	97.51	27.882	52	148	34.954	28.134	34.495	27.675	0.918	0.918	96	234.527	67.436	54.868	0	538	34.317	25.137	23.609	16.788	21.248	16.395	56	0.579	D3K0C6
134	31.25	_U1GFP_D3K0C6	2	0.843	107.837	39.066	50	180	34.954	28.134	34.495	27.675	0.918	0.918	100	234.527	66.703	54.803	0	465	34.317	25.137	23.609	16.788	21.248	16.395	55	0.681	D3K0C6
135	31.5	_U1GFP_D3K0C6	2	0.843	105.327	36.487	40	174	34.954	28.134	34.495	27.675	0.918	0.918	101	234.527	67.227	55.295	0	448	34.317	25.137	23.609	16.788	21.248	16.395	56	0.65	D3K0C6
136	31.75	_U1GFP_D3K0C6	2	0.843	104.714	43.151	52	200	34.954	28.134	34.495	27.675	0.918	0.918	98	234.527	69.081	54.382	0	529	34.317	25.137	23.609	16.788	21.248	16.395	58	0.614	D3K0C6
137	32	_U1GFP_D3K0C6	2	0.843	107.633	33.466	65	181	34.954	28.134	34.495	27.675	0.918	0.918	99	234.527	66.597	53.882	0	497	34.317	25.137	23.609	16.788	21.248	16.395	56	0.681	D3K0C6
138	32.25	_U1GFP_D3K0C6	2	0.843	105.796	39.103	43	185	34.954	28.134	34.495	27.675	0.918	0.918	103	234.527	68.051	54.199	0	535	34.317	25.137	23.609	16.788	21.248	16.395	57	0.64	D3K0C6
139	32.5	_U1GFP_D3K0C6	2	0.843	118.204	34.862	55	169	34.954	28.134	34.495	27.675	0.918	0.918	121	234.527	68.806	55.177	0	535	34.317	25.137	23.609	16.788	21.248	16.395	57	0.73	D3K0C6
140	32.75	_U1GFP_D3K0C6	2	0.843	90.429	33.093	45	165	34.954	28.134	34.495	27.675	0.918	0.918	89	234.527	63.884	53.914	0	548	34.317	25.137	23.609	16.788	21.248	16.395	53	0.573	D3K0C6
141	33	_U1GFP_D3K0C6	2	0.843	106.959	27.748	52	162	34.954	28.134	34.495	27.675	0.918	0.918	114	234.527	65.718	53.642	0	571	34.317	25.137	23.609	16.788	21.248	16.395	55	0.692	D3K0C6
142	33.25	_U1GFP_D3K0C6	2	0.843	104.286	50.216	34	174	34.954	28.134	34.495	27.675	0.918	0.918	101	234.527	67.145	54.486	0	511	34.317	25.137	23.609	16.788	21.248	16.395	55	0.642	D3K0C6
143	33.5	_U1GFP_D3K0C6	2	0.843	107.469	45.444	50	198	34.954	28.134	34.495	27.675	0.918	0.918	98	234.527	68.803	55.06	0	518	34.317	25.137	23.609	16.788	21.248	16.395	57	0.641	D3K0C6
144	33.75	_U1GFP_D3K0C6	2	0.843	106.531	36.513	53	180	34.954	28.134	34.495	27.675	0.918	0.918	103	234.527	68.361	56.129	0	575	34.317	25.137	23.609	16.788	21.248	16.395	57	0.641	D3K0C6
145	34	_U1GFP_D3K0C6	2	0.843	112.796	38.466	60	167	34.954	28.134	34.495	27.675	0.918	0.918	117	234.527	66.345	54.788	0	478	34.317	25.137	23.609	16.788	21.248	16.395	55	0.732	D3K0C6
146	34.25	_U1GFP_D3K0C6	2	0.843	106.571	41.576	56	204	34.954	28.134	34.495	27.675	0.918	0.918	89	234.527	68.187	54.726	0	473	34.317	25.137	23.609	16.788	21.248	16.395	58	0.644	D3K0C6
147	34.5	_U1GFP_D3K0C6	2	0.843	100.796	39.193	27	162	34.954	28.134	34.495	27.675	0.918	0.918	101	234.527	67.054	54.713	0	509	34.317	25.137	23.609	16.788	21.248	16.395	56	0.614	D3K0C6
148	34.75	_U1GFP_D3K0C6	2	0.843	103.653	42.912	51	210	34.954	28.134	34.495	27.675	0.918	0.918	94	234.527	66.529	55.021	0	489	34.317	25.137	23.609	16.788	21.248	16.395	55	0.647	D3K0C6
149	35	_U1GFP_D3K0C6	2	0.843	100.612	47.17	26	175	34.954	28.134	34.495	27.675	0.918	0.918	95	234.527	69.807	54.753	0	490	34.317	25.137	23.609	16.788	21.248	16.395	58	0.57	D3K0C6
150	35.25	_U1GFP_D3K0C6	2	0.843	100.143	38.496	42	194	34.954	28.134	34.495	27.675	0.918	0.918	97	234.527	68.283	53.9	0	544	34.317	25.137	23.609	16.788	21.248	16.395	57	0.588	D3K0C6
151	35.5	_U1GFP_D3K0C6	2	0.843	95.082	40.362	49	179	34.954	28.134	34.495	27.675	0.918	0.918	79	234.527	69.384	54.423	0	542	34.317	25.137	23.609	16.788	21.248	16.395	58	0.531	D3K0C6
152	35.75	_U1GFP_D3K0C6	2	0.843	97.918	44.959	31	180	34.954	28.134	34.495	27.675	0.918	0.918	90	234.527	69.233	54.667	0	539	34.317	25.137	23.609	16.788	21.248	16.395	58	0.556	D3K0C6
153	36	_U1GFP_D3K0C6	2	0.843	114.49	46.466	55	191	34.954	28.134	34.495	27.675	0.918	0.918	112	234.527	67.788	54.36	0	607	34.317	25.137	23.609	16.788	21.248	16.395	57	0.718	D3K0C6
154	36.25	_U1GFP_D3K0C6	2	0.843	115.388	45.332	52	226	34.954	28.134	34.495	27.675	0.918	0.918	100	234.527	67.191	53.625	0	458	34.317	25.137	23.609	16.788	21.248	16.395	57	0.737	D3K0C6
155	36.5	_U1GFP_D3K0C6	2	0.843	117.673	46.772	47	203	34.954	28.134	34.495	27.675	0.918	0.918	115	234.527	69.823	54.879	0	540	34.317	25.137	23.609	16.788	21.248	16.395	58	0.707	D3K0C6
156	36.75	_U1GFP_D3K0C6	2	0.843	98.286	34.798	44	156	34.954	28.134	34.495	27.675	0.918	0.918	98	234.527	67.627	54.276	0	490	34.317	25.137	23.609	16.788	21.248	16.395	56	0.583	D3K0C6
157	37	_U1GFP_D3K0C6	2	0.843	93.429	36.73	39	162	34.954	28.134	34.495	27.675	0.918	0.918	88	234.527	66.163	54.615	0	536	34.317	25.137	23.609	16.788	21.248	16.395	54	0.563	D3K0C6
158	37.25	_U1GFP_D3K0C6	2	0.843	119.653	33.991	65	174	34.954	28.134	34.495	27.675	0.918	0.918	119	234.527	67.077	54.94	0	508	34.317	25.137	23.609	16.788	21.248	16.395	56	0.776	D3K0C6
159	37.5	_U1GFP_D3K0C6	2	0.843	97.245	29.943	50	150	34.954	28.134	34.495	27.675	0.918	0.918	91	234.527	65.884	54.793	0	471	34.317	25.137	23.609	16.788	21.248	16.395	54	0.602	D3K0C6
160	37.75	_U1GFP_D3K0C6	2	0.843	116.122	50.323	41	202	34.954	28.134	34.495	27.675	0.918	0.918	109	234.527	67.547	54.644	0	649	34.317	25.137	23.609	16.788	21.248	16.395	56	0.737	D3K0C6
161	38	_U1GFP_D3K0C6	2	0.843	116.633	47.595	53	221	34.954	28.134	34.495	27.675	0.918	0.918	103	234.527	66.08	53.938	0	485	34.317	25.137	23.609	16.788	21.248	16.395	55	0.771	D3K0C6
162	38.25	_U1GFP_D3K0C6	2	0.843	115.898	33.911	52	189	34.954	28.134	34.495	27.675	0.918	0.918	108	234.527	66.194	54.634	0	535	34.317	25.137	23.609	16.788	21.248	16.395	55	0.762	D3K0C6
163	38.5	_U1GFP_D3K0C6	2	0.843	109	52.082	41	210	34.954	28.134	34.495	27.675	0.918	0.918	96	234.527	66.916	54.825	0	535	34.317	25.137	23.609	16.788	21.248	16.395	55	0.687	D3K0C6
164	38.75	_U1GFP_D3K0C6	2	0.843	113.245	51.342	44	208	34.954	28.134	34.495	27.675	0.918	0.918	100	234.527	68.91	54.936	0	492	34.317	25.137	23.609	16.788	21.248	16.395	57	0.687	D3K0C6
165	39	_U1GFP_D3K0C6	2	0.843	102.714	38.31	50	185	34.954	28.134	34.495	27.675	0.918	0.918	91	234.527	67.76	54.555	0	594	34.317	25.137	23.609	16.788	21.248	16.395	56	0.618	D3K0C6
166	39.25	_U1GFP_D3K0C6	2	0.843	105.245	38.349	44	189	34.954	28.134	34.495	27.675	0.918	0.918	95	234.527	67.472	53.83	0	543	34.317	25.137	23.609	16.788	21.248	16.395	56	0.645	D3K0C6
167	39.5	_U1GFP_D3K0C6	2	0.843	101.837	32.282	57	176	34.954	28.134	34.495	27.675	0.918	0.918	92	234.527	67.462	54.33	0	485	34.317	25.137	23.609	16.788	21.248	16.395	56	0.616	D3K0C6
168	39.75	_U1GFP_D3K0C6	2	0.843	104.265	43.773	43	204	34.954	28.134	34.495	27.675	0.918	0.918	90	234.527	68.362	54.028	0	565	34.317	25.137	23.609	16.788	21.248	16.395	57	0.622	D3K0C6
169	40	_U1GFP_D3K0C6	2	0.843	101.592	48.66	51	205	34.954	28.134	34.495	27.675	0.918	0.918	82	234.527	67.72	54.821	0	606	34.317	25.137	23.609	16.788	21.248	16.395	56	0.609	D3K0C6
170	40.25	_U1GFP_D3K0C6	2	0.843	104.408	38.661	36	176	34.954	28.134	34.495	27.675	0.918	0.918	102	234.527	71.393	54.431	0	530	34.317	25.137	23.609	16.788	21.248	16.395	60	0.577	D3K0C6
171	40.5	_U1GFP_D3K0C6	2	0.843	98.857	51.061	34	233	34.954	28.134	34.495	27.675	0.918	0.918	84	234.527	67.05	54.164	0	561	34.317	25.137	23.609	16.788	21.248	16.395	55	0.597	D3K0C6
172	40.75	_U1GFP_D3K0C6	2	0.843	98.714	37.906	38	168	34.954	28.134	34.495	27.675	0.918	0.918	93	234.527	66.474	53.87	0	446	34.317	25.137	23.609	16.788	21.248	16.395	55	0.605	D3K0C6
173	41	_U1GFP_D3K0C6	2	0.843	96.469	47.209	38	188	34.954	28.134	34.495	27.675	0.918	0.918	80	234.527	67.219	54.205	0	491	34.317	25.137	23.609	16.788	21.248	16.395	56	0.573	D3K0C6
174	41.25	_U1GFP_D3K0C6	2	0.843	98.837	34.454	55	176	34.954	28.134	34.495	27.675	0.918	0.918	92	234.527	66.366	53.586	0	515	34.317	25.137	23.609	16.788	21.248	16.395	55	0.608	D3K0C6
175	41.5	_U1GFP_D3K0C6	2	0.843	106.041	36.924	47	176	34.954	28.134	34.495	27.675	0.918	0.918	104	234.527	69.821	52.947	0	483	34.317	25.137	23.609	16.788	21.248	16.395	60	0.613	D3K0C6
176	41.75	_U1GFP_D3K0C6	2	0.843	101.633	41.351	37	184	34.954	28.134	34.495	27.675	0.918	0.918	93	234.527	66.828	54.235	0	551	34.317	25.137	23.609	16.788	21.248	16.395	55	0.625	D3K0C6
177	42	_U1GFP_D3K0C6	2	0.843	113.224	38.124	60	179	34.954	28.134	34.495	27.675	0.918	0.918	106	234.527	67.002	54.595	0	465	34.317	25.137	23.609	16.788	21.248	16.395	56	0.722	D3K0C6
178	42.25	_U1GFP_D3K0C6	2	0.843	112.551	54.9	45	229	34.954	28.134	34.495	27.675	0.918	0.918	90	234.527	67.175	53.89	0	479	34.317	25.137	23.609	16.788	21.248	16.395	56	0.713	D3K0C6
179	42.5	_U1GFP_D3K0C6	2	0.843	123.041	51.792	51	227	34.954	28.134	34.495	27.675	0.918	0.918	104	234.527	65.566	53.879	0	616	34.317	25.137	23.609	16.788	21.248	16.395	54	0.84	D3K0C6
180	42.75	_U1GFP_D3K0C6	2	0.843	106.918	32.472	51	167	34.954	28.134	34.495	27.675	0.918	0.918	107	234.527	67.653	53.426	0	476	34.317	25.137	23.609	16.788	21.248	16.395	57	0.656	D3K0C6
181	43	_U1GFP_D3K0C6	2	0.843	115.286	33.571	71	191	34.954	28.134	34.495	27.675	0.918	0.918	108	234.527	68.381	52.707	0	506	34.317	25.137	23.609	16.788	21.248	16.395	58	0.714	D3K0C6
182	43.25	_U1GFP_D3K0C6	2	0.843	119.612	43.312	53	197	34.954	28.134	34.495	27.675	0.918	0.918	117	234.527	65.687	53.887	0	450	34.317	25.137	23.609	16.788	21.248	16.395	54	0.806	D3K0C6
183	43.5	_U1GFP_D3K0C6	2	0.843	109.347	46.557	37	222	34.954	28.134	34.495	27.675	0.918	0.918	103	234.527	66.175	54.351	0	546	34.317	25.137	23.609	16.788	21.248	16.395	55	0.704	D3K0C6
184	43.75	_U1GFP_D3K0C6	2	0.843	97.245	33.532	48	181	34.954	28.134	34.495	27.675	0.918	0.918	91	234.527	65.411	52.417	0	426	34.317	25.137	23.609	16.788	21.248	16.395	54	0.61	D3K0C6
185	44	_U1GFP_D3K0C6	2	0.843	108.041	24.311	56	164	34.954	28.134	34.495	27.675	0.918	0.918	106	234.527	65.224	53.324	0	476	34.317	25.137	23.609	16.788	21.248	16.395	54	0.711	D3K0C6
186	44.25	_U1GFP_D3K0C6	2	0.843	94.694	37.15	45	165	34.954	28.134	34.495	27.675	0.918	0.918	89	234.527	67.007	53.62	0	477	34.317	25.137	23.609	16.788	21.248	16.395	56	0.561	D3K0C6
187	44.5	_U1GFP_D3K0C6	2	0.843	110.837	36.339	52	191	34.954	28.134	34.495	27.675	0.918	0.918	112	234.527	67.407	53.307	0	481	34.317	25.137	23.609	16.788	21.248	16.395	56	0.694	D3K0C6
188	44.75	_U1GFP_D3K0C6	2	0.843	116.449	47.106	54	232	34.954	28.134	34.495	27.675	0.918	0.918	107	234.527	66.615	52.984	0	509	34.317	25.137	23.609	16.788	21.248	16.395	56	0.758	D3K0C6
189	45	_U1GFP_D3K0C6	2	0.843	106.184	38.545	56	175	34.954	28.134	34.495	27.675	0.918	0.918	95	234.527	65.811	54.466	0	615	34.317	25.137	23.609	16.788	21.248	16.395	55	0.683	D3K0C6
190	45.25	_U1GFP_D3K0C6	2	0.843	102.469	38.575	42	191	34.954	28.134	34.495	27.675	0.918	0.918	102	234.527	67.298	54.117	0	550	34.317	25.137	23.609	16.788	21.248	16.395	56	0.624	D3K0C6
191	45.5	_U1GFP_D3K0C6	2	0.843	96.041	36.699	44	172	34.954	28.134	34.495	27.675	0.918	0.918	79	234.527	64.922	53.044	0	472	34.317	25.137	23.609	16.788	21.248	16.395	54	0.607	D3K0C6
192	45.75	_U1GFP_D3K0C6	2	0.843	100.224	44.792	52	244	34.954	28.134	34.495	27.675	0.918	0.918	79	234.527	67.37	52.901	0	425	34.317	25.137	23.609	16.788	21.248	16.395	57	0.603	D3K0C6
193	46	_U1GFP_D3K0C6	2	0.843	90.49	44.02	46	202	34.954	28.134	34.495	27.675	0.918	0.918	74	234.527	67.102	53.318	0	558	34.317	25.137	23.609	16.788	21.248	16.395	56	0.524	D3K0C6
194	46.25	_U1GFP_D3K0C6	2	0.843	115.286	45.276	64	225	34.954	28.134	34.495	27.675	0.918	0.918	95	234.527	64.65	54.752	0	621	34.317	25.137	23.609	16.788	21.248	16.395	53	0.79	D3K0C6
195	46.5	_U1GFP_D3K0C6	2	0.843	93.367	39.424	45	179	34.954	28.134	34.495	27.675	0.918	0.918	83	234.527	66.686	54.142	0	482	34.317	25.137	23.609	16.788	21.248	16.395	56	0.555	D3K0C6
196	46.75	_U1GFP_D3K0C6	2	0.843	105.531	46.809	32	183	34.954	28.134	34.495	27.675	0.918	0.918	106	234.527	66.857	54.768	0	551	34.317	25.137	23.609	16.788	21.248	16.395	55	0.658	D3K0C6
197	47	_U1GFP_D3K0C6	2	0.843	103.878	35.188	57	178	34.954	28.134	34.495	27.675	0.918	0.918	93	234.527	66.909	54.097	0	509	34.317	25.137	23.609	16.788	21.248	16.395	56	0.643	D3K0C6
198	47.25	_U1GFP_D3K0C6	2	0.843	107.286	43.81	38	183	34.954	28.134	34.495	27.675	0.918	0.918	111	234.527	65.474	53.465	0	471	34.317	25.137	23.609	16.788	21.248	16.395	54	0.7	D3K0C6
199	47.5	_U1GFP_D3K0C6	2	0.843	113.51	47.99	60	244	34.954	28.134	34.495	27.675	0.918	0.918	102	234.527	70.154	53.828	0	518	34.317	25.137	23.609	16.788	21.248	16.395	60	0.668	D3K0C6
200	47.75	_U1GFP_D3K0C6	2	0.843	102.041	28.596	55	153	34.954	28.134	34.495	27.675	0.918	0.918	98	234.527	67.197	53.073	0	536	34.317	25.137	23.609	16.788	21.248	16.395	57	0.622	D3K0C6
201	48	_U1GFP_D3K0C6	2	0.843	107.429	39.806	50	189	34.954	28.134	34.495	27.675	0.918	0.918	112	234.527	67.02	52.909	0	531	34.317	25.137	23.609	16.788	21.248	16.395	56	0.672	D3K0C6
202	48.25	_U1GFP_D3K0C6	2	0.843	94.347	37.981	34	175	34.954	28.134	34.495	27.675	0.918	0.918	87	234.527	66.908	54.519	0	579	34.317	25.137	23.609	16.788	21.248	16.395	56	0.56	D3K0C6
203	48.5	_U1GFP_D3K0C6	2	0.843	108.633	35.576	45	181	34.954	28.134	34.495	27.675	0.918	0.918	102	234.527	65.968	53.28	0	630	34.317	25.137	23.609	16.788	21.248	16.395	55	0.702	D3K0C6
204	48.75	_U1GFP_D3K0C6	2	0.843	92.837	31.622	38	161	34.954	28.134	34.495	27.675	0.918	0.918	87	234.527	68.361	54.621	0	495	34.317	25.137	23.609	16.788	21.248	16.395	57	0.526	D3K0C6
205	49	_U1GFP_D3K0C6	2	0.843	94.612	35.706	42	195	34.954	28.134	34.495	27.675	0.918	0.918	92	234.527	64.253	53.496	0	492	34.317	25.137	23.609	16.788	21.248	16.395	53	0.606	D3K0C6
206	49.25	_U1GFP_D3K0C6	2	0.843	119.51	42.337	68	202	34.954	28.134	34.495	27.675	0.918	0.918	104	234.527	67.691	53.998	0	489	34.317	25.137	23.609	16.788	21.248	16.395	57	0.763	D3K0C6
207	49.5	_U1GFP_D3K0C6	2	0.843	123.633	49.252	62	221	34.954	28.134	34.495	27.675	0.918	0.918	109	234.527	69.936	53.647	0	490	34.317	25.137	23.609	16.788	21.248	16.395	59	0.753	D3K0C6
208	49.75	_U1GFP_D3K0C6	2	0.843	105.531	48.605	47	199	34.954	28.134	34.495	27.675	0.918	0.918	83	234.527	68.087	53.537	0	508	34.317	25.137	23.609	16.788	21.248	16.395	58	0.637	D3K0C6
209	50	_U1GFP_D3K0C6	2	0.843	106.98	51.283	43	218	34.954	28.134	34.495	27.675	0.918	0.918	89	234.527	68.216	54.337	0	540	34.317	25.137	23.609	16.788	21.248	16.395	57	0.647	D3K0C6
210	50.25	_U1GFP_D3K0C6	2	0.843	116.714	40.234	54	205	34.954	28.134	34.495	27.675	0.918	0.918	109	234.527	67.643	54.809	0	471	34.317	25.137	23.609	16.788	21.248	16.395	56	0.74	D3K0C6
211	50.5	_U1GFP_D3K0C6	2	0.843	113.306	55.929	55	251	34.954	28.134	34.495	27.675	0.918	0.918	89	234.527	67.426	53.227	0	526	34.317	25.137	23.609	16.788	21.248	16.395	57	0.715	D3K0C6
212	50.75	_U1GFP_D3K0C6	2	0.843	109.51	53.156	53	241	34.954	28.134	34.495	27.675	0.918	0.918	84	234.527	63.874	53.319	0	447	34.317	25.137	23.609	16.788	21.248	16.395	52	0.754	D3K0C6
213	51	_U1GFP_D3K0C6	2	0.843	109.755	38.23	52	190	34.954	28.134	34.495	27.675	0.918	0.918	105	234.527	68.542	54.371	0	543	34.317	25.137	23.609	16.788	21.248	16.395	57	0.664	D3K0C6
214	51.25	_U1GFP_D3K0C6	2	0.843	98.306	40.756	40	180	34.954	28.134	34.495	27.675	0.918	0.918	94	234.527	67.542	53.473	0	476	34.317	25.137	23.609	16.788	21.248	16.395	57	0.584	D3K0C6
215	51.5	_U1GFP_D3K0C6	2	0.843	99.531	44.081	45	183	34.954	28.134	34.495	27.675	0.918	0.918	81	234.527	65.879	53.501	0	590	34.317	25.137	23.609	16.788	21.248	16.395	55	0.622	D3K0C6
216	51.75	_U1GFP_D3K0C6	2	0.843	106.041	49.331	51	212	34.954	28.134	34.495	27.675	0.918	0.918	84	234.527	66.662	53.636	0	513	34.317	25.137	23.609	16.788	21.248	16.395	55	0.666	D3K0C6
217	52	_U1GFP_D3K0C6	2	0.843	100.122	42.378	52	186	34.954	28.134	34.495	27.675	0.918	0.918	84	234.527	67.205	53.482	0	520	34.317	25.137	23.609	16.788	21.248	16.395	57	0.605	D3K0C6
218	52.25	_U1GFP_D3K0C6	2	0.843	101.102	36.281	46	176	34.954	28.134	34.495	27.675	0.918	0.918	93	234.527	67.778	53.83	0	505	34.317	25.137	23.609	16.788	21.248	16.395	56	0.604	D3K0C6
219	52.5	_U1GFP_D3K0C6	2	0.843	89.878	36.035	45	179	34.954	28.134	34.495	27.675	0.918	0.918	75	234.527	66.206	53.846	0	717	34.317	25.137	23.609	16.788	21.248	16.395	55	0.531	D3K0C6
220	52.75	_U1GFP_D3K0C6	2	0.843	102.245	46.135	36	210	34.954	28.134	34.495	27.675	0.918	0.918	88	234.527	64.797	53.492	0	480	34.317	25.137	23.609	16.788	21.248	16.395	53	0.667	D3K0C6
221	53	_U1GFP_D3K0C6	2	0.843	109.327	31.876	56	198	34.954	28.134	34.495	27.675	0.918	0.918	99	234.527	67.506	53.925	0	637	34.317	25.137	23.609	16.788	21.248	16.395	56	0.679	D3K0C6
222	53.25	_U1GFP_D3K0C6	2	0.843	108.776	44.259	51	203	34.954	28.134	34.495	27.675	0.918	0.918	99	234.527	68.182	53.813	0	555	34.317	25.137	23.609	16.788	21.248	16.395	58	0.663	D3K0C6
223	53.5	_U1GFP_D3K0C6	2	0.843	114.184	55.468	56	250	34.954	28.134	34.495	27.675	0.918	0.918	89	234.527	67.511	54.087	0	505	34.317	25.137	23.609	16.788	21.248	16.395	56	0.721	D3K0C6
224	53.75	_U1GFP_D3K0C6	2	0.843	105.041	38.402	42	216	34.954	28.134	34.495	27.675	0.918	0.918	106	234.527	67.427	53.381	0	523	34.317	25.137	23.609	16.788	21.248	16.395	56	0.644	D3K0C6
225	54	_U1GFP_D3K0C6	2	0.843	94.918	39.798	55	201	34.954	28.134	34.495	27.675	0.918	0.918	78	234.527	66.529	52.869	0	458	34.317	25.137	23.609	16.788	21.248	16.395	56	0.571	D3K0C6
226	54.25	_U1GFP_D3K0C6	2	0.843	106.408	37.655	52	192	34.954	28.134	34.495	27.675	0.918	0.918	93	234.527	66.706	53.768	0	468	34.317	25.137	23.609	16.788	21.248	16.395	56	0.668	D3K0C6
227	54.5	_U1GFP_D3K0C6	2	0.843	97.612	24.029	50	145	34.954	28.134	34.495	27.675	0.918	0.918	97	234.527	66.241	53.173	0	471	34.317	25.137	23.609	16.788	21.248	16.395	56	0.599	D3K0C6
228	54.75	_U1GFP_D3K0C6	2	0.843	108.041	43.705	43	212	34.954	28.134	34.495	27.675	0.918	0.918	94	234.527	65.88	53.264	0	469	34.317	25.137	23.609	16.788	21.248	16.395	55	0.698	D3K0C6
229	55	_U1GFP_D3K0C6	2	0.843	107.857	40.054	51	207	34.954	28.134	34.495	27.675	0.918	0.918	101	234.527	68.499	53.918	0	555	34.317	25.137	23.609	16.788	21.248	16.395	58	0.649	D3K0C6
230	55.25	_U1GFP_D3K0C6	2	0.843	119.122	49.539	56	217	34.954	28.134	34.495	27.675	0.918	0.918	101	234.527	67.934	54.591	0	621	34.317	25.137	23.609	16.788	21.248	16.395	57	0.754	D3K0C6
231	55.5	_U1GFP_D3K0C6	2	0.843	104.694	38.993	60	188	34.954	28.134	34.495	27.675	0.918	0.918	91	234.527	69.452	52.59	0	552	34.317	25.137	23.609	16.788	21.248	16.395	59	0.608	D3K0C6
232	55.75	_U1GFP_D3K0C6	2	0.843	98.959	39.21	36	183	34.954	28.134	34.495	27.675	0.918	0.918	91	234.527	67.257	53.348	0	513	34.317	25.137	23.609	16.788	21.248	16.395	56	0.594	D3K0C6
233	56	_U1GFP_D3K0C6	2	0.843	107.735	40.956	30	198	34.954	28.134	34.495	27.675	0.918	0.918	112	234.527	66.843	52.853	0	528	34.317	25.137	23.609	16.788	21.248	16.395	56	0.678	D3K0C6
234	56.25	_U1GFP_D3K0C6	2	0.843	98.592	35.772	52	190	34.954	28.134	34.495	27.675	0.918	0.918	89	234.527	65.271	53.377	0	483	34.317	25.137	23.609	16.788	21.248	16.395	54	0.624	D3K0C6
235	56.5	_U1GFP_D3K0C6	2	0.843	106.143	45.598	40	203	34.954	28.134	34.495	27.675	0.918	0.918	99	234.527	66.419	52.103	0	525	34.317	25.137	23.609	16.788	21.248	16.395	56	0.671	D3K0C6
236	56.75	_U1GFP_D3K0C6	2	0.843	111.694	43.097	64	214	34.954	28.134	34.495	27.675	0.918	0.918	102	234.527	64.908	52.466	0	473	34.317	25.137	23.609	16.788	21.248	16.395	55	0.751	D3K0C6
237	57	_U1GFP_D3K0C6	2	0.843	110.02	41.275	59	193	34.954	28.134	34.495	27.675	0.918	0.918	102	234.527	65.443	52.907	0	646	34.317	25.137	23.609	16.788	21.248	16.395	55	0.725	D3K0C6
238	57.25	_U1GFP_D3K0C6	2	0.843	108.612	32.542	70	184	34.954	28.134	34.495	27.675	0.918	0.918	96	234.527	69.394	53.394	0	553	34.317	25.137	23.609	16.788	21.248	16.395	59	0.641	D3K0C6
239	57.5	_U1GFP_D3K0C6	2	0.843	108.347	48.466	49	197	34.954	28.134	34.495	27.675	0.918	0.918	99	234.527	66.328	52.766	0	494	34.317	25.137	23.609	16.788	21.248	16.395	56	0.693	D3K0C6
240	57.75	_U1GFP_D3K0C6	2	0.843	114.898	44.036	52	199	34.954	28.134	34.495	27.675	0.918	0.918	105	234.527	66.589	52.285	0	503	34.317	25.137	23.609	16.788	21.248	16.395	56	0.745	D3K0C6
241	58	_U1GFP_D3K0C6	2	0.843	105.306	44.159	46	204	34.954	28.134	34.495	27.675	0.918	0.918	91	234.527	65.504	53.178	0	505	34.317	25.137	23.609	16.788	21.248	16.395	55	0.681	D3K0C6
242	58.25	_U1GFP_D3K0C6	2	0.843	103.388	33.466	54	181	34.954	28.134	34.495	27.675	0.918	0.918	109	234.527	67.354	53.728	0	511	34.317	25.137	23.609	16.788	21.248	16.395	56	0.631	D3K0C6
243	58.5	_U1GFP_D3K0C6	2	0.843	112.286	39.358	49	191	34.954	28.134	34.495	27.675	0.918	0.918	108	234.527	68.724	52.717	0	567	34.317	25.137	23.609	16.788	21.248	16.395	58	0.682	D3K0C6
244	58.75	_U1GFP_D3K0C6	2	0.843	93.286	21.524	63	136	34.954	28.134	34.495	27.675	0.918	0.918	88	234.527	65.752	52.791	0	546	34.317	25.137	23.609	16.788	21.248	16.395	55	0.568	D3K0C6
245	59	_U1GFP_D3K0C6	2	0.843	113.265	39.762	54	188	34.954	28.134	34.495	27.675	0.918	0.918	106	234.527	65.931	52.501	0	520	34.317	25.137	23.609	16.788	21.248	16.395	55	0.744	D3K0C6
246	59.25	_U1GFP_D3K0C6	2	0.843	123.388	46.945	56	217	34.954	28.134	34.495	27.675	0.918	0.918	122	234.527	65.821	53.355	0	578	34.317	25.137	23.609	16.788	21.248	16.395	55	0.837	D3K0C6
247	59.5	_U1GFP_D3K0C6	2	0.843	123.612	53.582	59	225	34.954	28.134	34.495	27.675	0.918	0.918	108	234.527	65.467	52.346	0	472	34.317	25.137	23.609	16.788	21.248	16.395	54	0.848	D3K0C6
248	59.75	_U1GFP_D3K0C6	2	0.843	107.184	42.007	42	203	34.954	28.134	34.495	27.675	0.918	0.918	102	234.527	67.59	53.804	0	480	34.317	25.137	23.609	16.788	21.248	16.395	56	0.659	D3K0C6
1	-2	_U1GFP_D3K0C6	3	0.843	114.163	17.873	84	168	34.954	28.134	34.495	27.675	0.918	0.918	113	393.533	117.298	73.927	0	746	32.561	22.59	21.117	9.312	21.51	24.789	105	0.939	D3K0C6
2	-1.75	_U1GFP_D3K0C6	3	0.843	111.959	16.552	77	143	34.954	28.134	34.495	27.675	0.918	0.918	109	393.533	109.103	70.253	0	759	32.561	22.59	21.117	9.312	21.51	24.789	98	1.01	D3K0C6
3	-1.5	_U1GFP_D3K0C6	3	0.843	124.469	11.051	103	154	34.954	28.134	34.495	27.675	0.918	0.918	123	393.533	109.517	69.245	0	753	32.561	22.59	21.117	9.312	21.51	24.789	99	1.158	D3K0C6
4	-1.25	_U1GFP_D3K0C6	3	0.843	100.959	17.836	74	137	34.954	28.134	34.495	27.675	0.918	0.918	95	393.533	106.788	69.095	0	661	32.561	22.59	21.117	9.312	21.51	24.789	95	0.9	D3K0C6
5	-1	_U1GFP_D3K0C6	3	0.843	116.694	17.664	89	158	34.954	28.134	34.495	27.675	0.918	0.918	119	393.533	107.75	68.331	0	672	32.561	22.59	21.117	9.312	21.51	24.789	97	1.086	D3K0C6
6	-0.75	_U1GFP_D3K0C6	3	0.843	94.102	17.856	63	163	34.954	28.134	34.495	27.675	0.918	0.918	92	393.533	106.851	68.462	0	669	32.561	22.59	21.117	9.312	21.51	24.789	95	0.813	D3K0C6
7	-0.5	_U1GFP_D3K0C6	3	0.843	113.51	14.875	92	148	34.954	28.134	34.495	27.675	0.918	0.918	111	393.533	106.122	68.541	0	769	32.561	22.59	21.117	9.312	21.51	24.789	95	1.069	D3K0C6
8	-0.25	_U1GFP_D3K0C6	3	0.843	109.612	20.196	79	164	34.954	28.134	34.495	27.675	0.918	0.918	109	393.533	105.475	67.611	0	690	32.561	22.59	21.117	9.312	21.51	24.789	94	1.028	D3K0C6
9	0	_U1GFP_D3K0C6	3	0.843	49.714	10.056	33	73	34.954	28.134	34.495	27.675	0.918	0.918	49	393.533	104.151	66.916	0	686	32.561	22.59	21.117	9.312	21.51	24.789	94	0.259	D3K0C6
10	0.25	_U1GFP_D3K0C6	3	0.843	60.429	12.575	37	79	34.954	28.134	34.495	27.675	0.918	0.918	61	393.533	103.764	68.079	0	772	32.561	22.59	21.117	9.312	21.51	24.789	93	0.402	D3K0C6
11	0.5	_U1GFP_D3K0C6	3	0.843	55.755	12.161	38	85	34.954	28.134	34.495	27.675	0.918	0.918	55	393.533	105.087	68.078	0	696	32.561	22.59	21.117	9.312	21.51	24.789	94	0.334	D3K0C6
12	0.75	_U1GFP_D3K0C6	3	0.843	58.408	10.43	36	85	34.954	28.134	34.495	27.675	0.918	0.918	59	393.533	106.706	67.996	0	767	32.561	22.59	21.117	9.312	21.51	24.789	96	0.361	D3K0C6
13	1	_U1GFP_D3K0C6	3	0.843	73.122	8.212	53	89	34.954	28.134	34.495	27.675	0.918	0.918	75	393.533	103.847	67.345	0	671	32.561	22.59	21.117	9.312	21.51	24.789	93	0.569	D3K0C6
14	1.25	_U1GFP_D3K0C6	3	0.843	68.673	13.425	46	91	34.954	28.134	34.495	27.675	0.918	0.918	72	393.533	105.625	67.487	0	772	32.561	22.59	21.117	9.312	21.51	24.789	95	0.498	D3K0C6
15	1.5	_U1GFP_D3K0C6	3	0.843	80.02	11.404	60	101	34.954	28.134	34.495	27.675	0.918	0.918	80	393.533	106.073	67.847	0	788	32.561	22.59	21.117	9.312	21.51	24.789	94	0.641	D3K0C6
16	1.75	_U1GFP_D3K0C6	3	0.843	85.776	12.152	58	105	34.954	28.134	34.495	27.675	0.918	0.918	87	393.533	105.185	68.17	0	833	32.561	22.59	21.117	9.312	21.51	24.789	94	0.723	D3K0C6
17	2	_U1GFP_D3K0C6	3	0.843	87.327	13.02	64	109	34.954	28.134	34.495	27.675	0.918	0.918	88	393.533	105.2	67.775	0	676	32.561	22.59	21.117	9.312	21.51	24.789	94	0.743	D3K0C6
18	2.25	_U1GFP_D3K0C6	3	0.843	82.143	16.075	55	119	34.954	28.134	34.495	27.675	0.918	0.918	79	393.533	106.025	67.464	0	763	32.561	22.59	21.117	9.312	21.51	24.789	96	0.668	D3K0C6
19	2.5	_U1GFP_D3K0C6	3	0.843	80.857	12.356	60	110	34.954	28.134	34.495	27.675	0.918	0.918	78	393.533	103.39	67.22	0	689	32.561	22.59	21.117	9.312	21.51	24.789	93	0.675	D3K0C6
20	2.75	_U1GFP_D3K0C6	3	0.843	82.939	12.839	56	112	34.954	28.134	34.495	27.675	0.918	0.918	83	393.533	104.939	67.622	0	652	32.561	22.59	21.117	9.312	21.51	24.789	94	0.688	D3K0C6
21	3	_U1GFP_D3K0C6	3	0.843	75.694	13.93	47	102	34.954	28.134	34.495	27.675	0.918	0.918	76	393.533	102.577	67.913	0	791	32.561	22.59	21.117	9.312	21.51	24.789	91	0.613	D3K0C6
22	3.25	_U1GFP_D3K0C6	3	0.843	68.327	13.773	52	105	34.954	28.134	34.495	27.675	0.918	0.918	63	393.533	104.104	67.222	0	721	32.561	22.59	21.117	9.312	21.51	24.789	93	0.504	D3K0C6
23	3.5	_U1GFP_D3K0C6	3	0.843	77.347	12.83	49	103	34.954	28.134	34.495	27.675	0.918	0.918	79	393.533	103.218	66.155	0	680	32.561	22.59	21.117	9.312	21.51	24.789	93	0.63	D3K0C6
24	3.75	_U1GFP_D3K0C6	3	0.843	82.143	9.407	60	97	34.954	28.134	34.495	27.675	0.918	0.918	84	393.533	105.183	66.527	0	668	32.561	22.59	21.117	9.312	21.51	24.789	95	0.676	D3K0C6
25	4	_U1GFP_D3K0C6	3	0.843	89.429	14.511	63	117	34.954	28.134	34.495	27.675	0.918	0.918	90	393.533	105.743	66.028	0	633	32.561	22.59	21.117	9.312	21.51	24.789	95	0.764	D3K0C6
26	4.25	_U1GFP_D3K0C6	3	0.843	76.816	10.674	63	105	34.954	28.134	34.495	27.675	0.918	0.918	72	393.533	104.684	66.818	0	697	32.561	22.59	21.117	9.312	21.51	24.789	94	0.611	D3K0C6
27	4.5	_U1GFP_D3K0C6	3	0.843	92.143	9.042	66	108	34.954	28.134	34.495	27.675	0.918	0.918	92	393.533	104.933	66.558	0	750	32.561	22.59	21.117	9.312	21.51	24.789	94	0.808	D3K0C6
28	4.75	_U1GFP_D3K0C6	3	0.843	78.49	13.066	51	105	34.954	28.134	34.495	27.675	0.918	0.918	79	393.533	104.642	66.066	0	811	32.561	22.59	21.117	9.312	21.51	24.789	94	0.633	D3K0C6
29	5	_U1GFP_D3K0C6	3	0.843	82.959	16.724	48	121	34.954	28.134	34.495	27.675	0.918	0.918	86	393.533	106.663	67.092	0	714	32.561	22.59	21.117	9.312	21.51	24.789	96	0.673	D3K0C6
30	5.25	_U1GFP_D3K0C6	3	0.843	86.735	11.663	62	108	34.954	28.134	34.495	27.675	0.918	0.918	87	393.533	106.595	66.647	0	706	32.561	22.59	21.117	9.312	21.51	24.789	96	0.722	D3K0C6
31	5.5	_U1GFP_D3K0C6	3	0.843	87.286	11.689	69	123	34.954	28.134	34.495	27.675	0.918	0.918	87	393.533	103.535	66.633	0	744	32.561	22.59	21.117	9.312	21.51	24.789	93	0.759	D3K0C6
32	5.75	_U1GFP_D3K0C6	3	0.843	88.224	15.65	58	119	34.954	28.134	34.495	27.675	0.918	0.918	88	393.533	105.157	67.627	0	733	32.561	22.59	21.117	9.312	21.51	24.789	94	0.755	D3K0C6
33	6	_U1GFP_D3K0C6	3	0.843	80.51	14.247	57	114	34.954	28.134	34.495	27.675	0.918	0.918	77	393.533	103.371	65.974	0	616	32.561	22.59	21.117	9.312	21.51	24.789	93	0.671	D3K0C6
34	6.25	_U1GFP_D3K0C6	3	0.843	88.612	18.187	51	126	34.954	28.134	34.495	27.675	0.918	0.918	85	393.533	104.011	66.598	0	722	32.561	22.59	21.117	9.312	21.51	24.789	93	0.772	D3K0C6
35	6.5	_U1GFP_D3K0C6	3	0.843	88.592	18.159	45	117	34.954	28.134	34.495	27.675	0.918	0.918	92	393.533	104.936	67.075	0	792	32.561	22.59	21.117	9.312	21.51	24.789	94	0.762	D3K0C6
36	6.75	_U1GFP_D3K0C6	3	0.843	92.02	12.476	62	119	34.954	28.134	34.495	27.675	0.918	0.918	90	393.533	103.665	66.112	0	712	32.561	22.59	21.117	9.312	21.51	24.789	93	0.82	D3K0C6
37	7	_U1GFP_D3K0C6	3	0.843	89.224	16.046	53	124	34.954	28.134	34.495	27.675	0.918	0.918	89	393.533	104.685	66.766	0	733	32.561	22.59	21.117	9.312	21.51	24.789	94	0.773	D3K0C6
38	7.25	_U1GFP_D3K0C6	3	0.843	87.571	14.315	65	116	34.954	28.134	34.495	27.675	0.918	0.918	84	393.533	102.357	65.404	0	648	32.561	22.59	21.117	9.312	21.51	24.789	92	0.775	D3K0C6
39	7.5	_U1GFP_D3K0C6	3	0.843	85.184	17.184	63	121	34.954	28.134	34.495	27.675	0.918	0.918	78	393.533	102.979	67.023	0	699	32.561	22.59	21.117	9.312	21.51	24.789	92	0.737	D3K0C6
40	7.75	_U1GFP_D3K0C6	3	0.843	96.163	11.783	70	123	34.954	28.134	34.495	27.675	0.918	0.918	95	393.533	104.247	66.975	0	914	32.561	22.59	21.117	9.312	21.51	24.789	94	0.868	D3K0C6
41	8	_U1GFP_D3K0C6	3	0.843	100.571	17.759	74	153	34.954	28.134	34.495	27.675	0.918	0.918	97	393.533	101.94	66.139	0	729	32.561	22.59	21.117	9.312	21.51	24.789	92	0.956	D3K0C6
42	8.25	_U1GFP_D3K0C6	3	0.843	83.939	13.723	60	117	34.954	28.134	34.495	27.675	0.918	0.918	81	393.533	104.485	66.517	0	668	32.561	22.59	21.117	9.312	21.51	24.789	94	0.706	D3K0C6
43	8.5	_U1GFP_D3K0C6	3	0.843	89.041	8.065	70	105	34.954	28.134	34.495	27.675	0.918	0.918	90	393.533	103.464	66.836	0	712	32.561	22.59	21.117	9.312	21.51	24.789	93	0.783	D3K0C6
44	8.75	_U1GFP_D3K0C6	3	0.843	86.939	11.609	67	112	34.954	28.134	34.495	27.675	0.918	0.918	84	393.533	105.838	67.549	0	738	32.561	22.59	21.117	9.312	21.51	24.789	95	0.732	D3K0C6
45	9	_U1GFP_D3K0C6	3	0.843	92.122	13.011	59	117	34.954	28.134	34.495	27.675	0.918	0.918	93	393.533	105.94	66.603	0	797	32.561	22.59	21.117	9.312	21.51	24.789	96	0.797	D3K0C6
46	9.25	_U1GFP_D3K0C6	3	0.843	98.735	13.307	69	130	34.954	28.134	34.495	27.675	0.918	0.918	100	393.533	109.702	67.166	0	728	32.561	22.59	21.117	9.312	21.51	24.789	99	0.84	D3K0C6
47	9.5	_U1GFP_D3K0C6	3	0.843	92.367	21.388	66	147	34.954	28.134	34.495	27.675	0.918	0.918	88	393.533	103.196	67.459	0	796	32.561	22.59	21.117	9.312	21.51	24.789	93	0.83	D3K0C6
48	9.75	_U1GFP_D3K0C6	3	0.843	98.531	19.111	62	129	34.954	28.134	34.495	27.675	0.918	0.918	102	393.533	103.443	67.272	0	854	32.561	22.59	21.117	9.312	21.51	24.789	93	0.909	D3K0C6
49	10	_U1GFP_D3K0C6	3	0.843	107.49	30.411	59	189	34.954	28.134	34.495	27.675	0.918	0.918	105	393.533	104.772	66.337	0	640	32.561	22.59	21.117	9.312	21.51	24.789	94	1.01	D3K0C6
50	10.25	_U1GFP_D3K0C6	3	0.843	100.959	18.626	69	151	34.954	28.134	34.495	27.675	0.918	0.918	97	393.533	104.403	67.92	0	846	32.561	22.59	21.117	9.312	21.51	24.789	93	0.929	D3K0C6
51	10.5	_U1GFP_D3K0C6	3	0.843	97.02	13.065	72	126	34.954	28.134	34.495	27.675	0.918	0.918	96	393.533	101.613	67.318	0	758	32.561	22.59	21.117	9.312	21.51	24.789	91	0.912	D3K0C6
52	10.75	_U1GFP_D3K0C6	3	0.843	101.51	20.132	71	164	34.954	28.134	34.495	27.675	0.918	0.918	97	393.533	107.132	67.284	0	673	32.561	22.59	21.117	9.312	21.51	24.789	97	0.903	D3K0C6
53	11	_U1GFP_D3K0C6	3	0.843	87.959	16.396	55	119	34.954	28.134	34.495	27.675	0.918	0.918	89	393.533	104.096	65.841	0	693	32.561	22.59	21.117	9.312	21.51	24.789	93	0.762	D3K0C6
54	11.25	_U1GFP_D3K0C6	3	0.843	97.122	13.349	71	136	34.954	28.134	34.495	27.675	0.918	0.918	97	393.533	105.111	66.166	0	626	32.561	22.59	21.117	9.312	21.51	24.789	95	0.871	D3K0C6
55	11.5	_U1GFP_D3K0C6	3	0.843	99.837	13.564	72	128	34.954	28.134	34.495	27.675	0.918	0.918	101	393.533	104.52	67.275	0	775	32.561	22.59	21.117	9.312	21.51	24.789	94	0.913	D3K0C6
56	11.75	_U1GFP_D3K0C6	3	0.843	94.163	11.778	76	120	34.954	28.134	34.495	27.675	0.918	0.918	90	393.533	105.812	66.659	0	735	32.561	22.59	21.117	9.312	21.51	24.789	95	0.825	D3K0C6
57	12	_U1GFP_D3K0C6	3	0.843	91.612	11.323	69	124	34.954	28.134	34.495	27.675	0.918	0.918	90	393.533	104.513	65.716	0	695	32.561	22.59	21.117	9.312	21.51	24.789	94	0.806	D3K0C6
58	12.25	_U1GFP_D3K0C6	3	0.843	78.041	10.249	56	103	34.954	28.134	34.495	27.675	0.918	0.918	79	393.533	102.178	66.369	0	710	32.561	22.59	21.117	9.312	21.51	24.789	91	0.649	D3K0C6
59	12.5	_U1GFP_D3K0C6	3	0.843	95.755	17.6	61	126	34.954	28.134	34.495	27.675	0.918	0.918	98	393.533	101.824	66.056	0	709	32.561	22.59	21.117	9.312	21.51	24.789	91	0.892	D3K0C6
60	12.75	_U1GFP_D3K0C6	3	0.843	90.327	10.911	58	108	34.954	28.134	34.495	27.675	0.918	0.918	93	393.533	102.486	65.77	0	708	32.561	22.59	21.117	9.312	21.51	24.789	92	0.811	D3K0C6
61	13	_U1GFP_D3K0C6	3	0.843	106.122	21.156	71	148	34.954	28.134	34.495	27.675	0.918	0.918	104	393.533	103.982	66.707	0	633	32.561	22.59	21.117	9.312	21.51	24.789	93	1.003	D3K0C6
62	13.25	_U1GFP_D3K0C6	3	0.843	88.306	15.039	53	115	34.954	28.134	34.495	27.675	0.918	0.918	93	393.533	103.378	66.739	0	685	32.561	22.59	21.117	9.312	21.51	24.789	93	0.774	D3K0C6
63	13.5	_U1GFP_D3K0C6	3	0.843	99.776	21.284	65	150	34.954	28.134	34.495	27.675	0.918	0.918	97	393.533	102.402	67.155	0	699	32.561	22.59	21.117	9.312	21.51	24.789	91	0.939	D3K0C6
64	13.75	_U1GFP_D3K0C6	3	0.843	98.959	13.328	72	133	34.954	28.134	34.495	27.675	0.918	0.918	97	393.533	100.778	66.09	0	693	32.561	22.59	21.117	9.312	21.51	24.789	90	0.949	D3K0C6
65	14	_U1GFP_D3K0C6	3	0.843	93.857	14.953	69	125	34.954	28.134	34.495	27.675	0.918	0.918	96	393.533	105.573	65.983	0	712	32.561	22.59	21.117	9.312	21.51	24.789	95	0.823	D3K0C6
66	14.25	_U1GFP_D3K0C6	3	0.843	87.122	13.976	55	116	34.954	28.134	34.495	27.675	0.918	0.918	85	393.533	103.938	67.583	0	686	32.561	22.59	21.117	9.312	21.51	24.789	93	0.753	D3K0C6
67	14.5	_U1GFP_D3K0C6	3	0.843	95.367	18.223	64	139	34.954	28.134	34.495	27.675	0.918	0.918	96	393.533	104.856	65.762	0	618	32.561	22.59	21.117	9.312	21.51	24.789	95	0.851	D3K0C6
68	14.75	_U1GFP_D3K0C6	3	0.843	99.367	11.996	70	128	34.954	28.134	34.495	27.675	0.918	0.918	98	393.533	103.33	66.656	0	659	32.561	22.59	21.117	9.312	21.51	24.789	93	0.922	D3K0C6
69	15	_U1GFP_D3K0C6	3	0.843	92.653	12.719	66	117	34.954	28.134	34.495	27.675	0.918	0.918	93	393.533	103.772	67.02	0	773	32.561	22.59	21.117	9.312	21.51	24.789	93	0.827	D3K0C6
70	15.25	_U1GFP_D3K0C6	3	0.843	98.551	11.055	69	125	34.954	28.134	34.495	27.675	0.918	0.918	99	393.533	102.499	66.372	0	669	32.561	22.59	21.117	9.312	21.51	24.789	92	0.921	D3K0C6
71	15.5	_U1GFP_D3K0C6	3	0.843	98.286	16.515	70	139	34.954	28.134	34.495	27.675	0.918	0.918	98	393.533	105.949	66.52	0	709	32.561	22.59	21.117	9.312	21.51	24.789	96	0.876	D3K0C6
72	15.75	_U1GFP_D3K0C6	3	0.843	102.204	20.529	67	142	34.954	28.134	34.495	27.675	0.918	0.918	105	393.533	103.824	65.977	0	611	32.561	22.59	21.117	9.312	21.51	24.789	94	0.953	D3K0C6
73	16	_U1GFP_D3K0C6	3	0.843	106.714	19.7	68	159	34.954	28.134	34.495	27.675	0.918	0.918	103	393.533	104.152	67.328	0	677	32.561	22.59	21.117	9.312	21.51	24.789	93	1.008	D3K0C6
74	16.25	_U1GFP_D3K0C6	3	0.843	104.061	21.618	70	140	34.954	28.134	34.495	27.675	0.918	0.918	99	393.533	102.78	66.474	0	727	32.561	22.59	21.117	9.312	21.51	24.789	93	0.991	D3K0C6
75	16.5	_U1GFP_D3K0C6	3	0.843	100.98	14.92	76	144	34.954	28.134	34.495	27.675	0.918	0.918	99	393.533	103.552	66.642	0	677	32.561	22.59	21.117	9.312	21.51	24.789	93	0.94	D3K0C6
76	16.75	_U1GFP_D3K0C6	3	0.843	115.959	23.855	74	171	34.954	28.134	34.495	27.675	0.918	0.918	115	393.533	105.426	66.665	0	643	32.561	22.59	21.117	9.312	21.51	24.789	95	1.11	D3K0C6
77	17	_U1GFP_D3K0C6	3	0.843	94.347	12.461	70	125	34.954	28.134	34.495	27.675	0.918	0.918	92	393.533	99.905	66.019	0	682	32.561	22.59	21.117	9.312	21.51	24.789	89	0.897	D3K0C6
78	17.25	_U1GFP_D3K0C6	3	0.843	105.551	23.878	61	160	34.954	28.134	34.495	27.675	0.918	0.918	102	393.533	103.935	67.205	0	712	32.561	22.59	21.117	9.312	21.51	24.789	93	0.996	D3K0C6
79	17.5	_U1GFP_D3K0C6	3	0.843	112.918	23.35	76	167	34.954	28.134	34.495	27.675	0.918	0.918	111	393.533	105.538	66.125	0	740	32.561	22.59	21.117	9.312	21.51	24.789	95	1.07	D3K0C6
80	17.75	_U1GFP_D3K0C6	3	0.843	87.898	10.108	70	108	34.954	28.134	34.495	27.675	0.918	0.918	88	393.533	101.714	66.051	0	651	32.561	22.59	21.117	9.312	21.51	24.789	91	0.787	D3K0C6
81	18	_U1GFP_D3K0C6	3	0.843	89.49	20.984	63	164	34.954	28.134	34.495	27.675	0.918	0.918	84	393.533	102.791	65.616	0	680	32.561	22.59	21.117	9.312	21.51	24.789	92	0.796	D3K0C6
82	18.25	_U1GFP_D3K0C6	3	0.843	97.061	23.341	53	147	34.954	28.134	34.495	27.675	0.918	0.918	96	393.533	102.967	66.545	0	670	32.561	22.59	21.117	9.312	21.51	24.789	92	0.895	D3K0C6
83	18.5	_U1GFP_D3K0C6	3	0.843	91.102	16.403	67	133	34.954	28.134	34.495	27.675	0.918	0.918	88	393.533	102.781	65.624	0	640	32.561	22.59	21.117	9.312	21.51	24.789	92	0.818	D3K0C6
84	18.75	_U1GFP_D3K0C6	3	0.843	87.163	9.175	67	102	34.954	28.134	34.495	27.675	0.918	0.918	87	393.533	103.653	66.801	0	628	32.561	22.59	21.117	9.312	21.51	24.789	93	0.756	D3K0C6
85	19	_U1GFP_D3K0C6	3	0.843	81.939	21.763	44	138	34.954	28.134	34.495	27.675	0.918	0.918	78	393.533	102.895	67.134	0	720	32.561	22.59	21.117	9.312	21.51	24.789	92	0.694	D3K0C6
86	19.25	_U1GFP_D3K0C6	3	0.843	102.776	17.226	55	137	34.954	28.134	34.495	27.675	0.918	0.918	105	393.533	102.88	66.391	0	802	32.561	22.59	21.117	9.312	21.51	24.789	92	0.973	D3K0C6
87	19.5	_U1GFP_D3K0C6	3	0.843	84.224	13.663	60	106	34.954	28.134	34.495	27.675	0.918	0.918	85	393.533	99.809	66.118	0	744	32.561	22.59	21.117	9.312	21.51	24.789	89	0.757	D3K0C6
88	19.75	_U1GFP_D3K0C6	3	0.843	83.082	17.175	57	127	34.954	28.134	34.495	27.675	0.918	0.918	79	393.533	100.626	65.834	0	735	32.561	22.59	21.117	9.312	21.51	24.789	90	0.732	D3K0C6
89	20	_U1GFP_D3K0C6	3	0.843	104.51	18.697	61	150	34.954	28.134	34.495	27.675	0.918	0.918	103	393.533	102.06	65.468	0	637	32.561	22.59	21.117	9.312	21.51	24.789	92	1.007	D3K0C6
90	20.25	_U1GFP_D3K0C6	3	0.843	85.571	21.065	57	138	34.954	28.134	34.495	27.675	0.918	0.918	83	393.533	101.575	65.085	0	749	32.561	22.59	21.117	9.312	21.51	24.789	92	0.756	D3K0C6
91	20.5	_U1GFP_D3K0C6	3	0.843	85.408	19.979	56	138	34.954	28.134	34.495	27.675	0.918	0.918	80	393.533	103	66.151	0	739	32.561	22.59	21.117	9.312	21.51	24.789	92	0.74	D3K0C6
92	20.75	_U1GFP_D3K0C6	3	0.843	101.776	10.593	81	121	34.954	28.134	34.495	27.675	0.918	0.918	101	393.533	100.732	65.231	0	737	32.561	22.59	21.117	9.312	21.51	24.789	91	0.989	D3K0C6
93	21	_U1GFP_D3K0C6	3	0.843	97.51	22.067	60	151	34.954	28.134	34.495	27.675	0.918	0.918	94	393.533	102.088	65.954	0	620	32.561	22.59	21.117	9.312	21.51	24.789	92	0.912	D3K0C6
94	21.25	_U1GFP_D3K0C6	3	0.843	73.408	15.513	49	123	34.954	28.134	34.495	27.675	0.918	0.918	69	393.533	104.639	65.847	0	601	32.561	22.59	21.117	9.312	21.51	24.789	94	0.567	D3K0C6
95	21.5	_U1GFP_D3K0C6	3	0.843	87.061	15.522	61	125	34.954	28.134	34.495	27.675	0.918	0.918	87	393.533	101.971	65.744	0	950	32.561	22.59	21.117	9.312	21.51	24.789	91	0.772	D3K0C6
96	21.75	_U1GFP_D3K0C6	3	0.843	90.061	12.24	65	115	34.954	28.134	34.495	27.675	0.918	0.918	90	393.533	102.303	67.15	0	733	32.561	22.59	21.117	9.312	21.51	24.789	91	0.809	D3K0C6
97	22	_U1GFP_D3K0C6	3	0.843	97.592	15.317	67	128	34.954	28.134	34.495	27.675	0.918	0.918	96	393.533	102.936	66.163	0	716	32.561	22.59	21.117	9.312	21.51	24.789	92	0.903	D3K0C6
98	22.25	_U1GFP_D3K0C6	3	0.843	87.469	15.038	62	135	34.954	28.134	34.495	27.675	0.918	0.918	86	393.533	101.771	65.354	0	617	32.561	22.59	21.117	9.312	21.51	24.789	91	0.78	D3K0C6
99	22.5	_U1GFP_D3K0C6	3	0.843	88.673	13.798	68	131	34.954	28.134	34.495	27.675	0.918	0.918	84	393.533	102.939	65.396	0	726	32.561	22.59	21.117	9.312	21.51	24.789	92	0.784	D3K0C6
100	22.75	_U1GFP_D3K0C6	3	0.843	104.286	22.022	64	154	34.954	28.134	34.495	27.675	0.918	0.918	104	393.533	102.238	66.005	0	808	32.561	22.59	21.117	9.312	21.51	24.789	92	1.002	D3K0C6
101	23	_U1GFP_D3K0C6	3	0.843	101.265	19.028	70	138	34.954	28.134	34.495	27.675	0.918	0.918	101	393.533	104.53	66.431	0	718	32.561	22.59	21.117	9.312	21.51	24.789	94	0.932	D3K0C6
102	23.25	_U1GFP_D3K0C6	3	0.843	91.816	15.517	65	132	34.954	28.134	34.495	27.675	0.918	0.918	89	393.533	100.858	66.21	0	659	32.561	22.59	21.117	9.312	21.51	24.789	90	0.85	D3K0C6
103	23.5	_U1GFP_D3K0C6	3	0.843	89.939	14.307	68	134	34.954	28.134	34.495	27.675	0.918	0.918	89	393.533	102.536	65.926	0	710	32.561	22.59	21.117	9.312	21.51	24.789	92	0.805	D3K0C6
104	23.75	_U1GFP_D3K0C6	3	0.843	93.531	12.159	67	127	34.954	28.134	34.495	27.675	0.918	0.918	90	393.533	102.8	66.015	0	699	32.561	22.59	21.117	9.312	21.51	24.789	92	0.85	D3K0C6
105	24	_U1GFP_D3K0C6	3	0.843	98.531	12.334	60	128	34.954	28.134	34.495	27.675	0.918	0.918	98	393.533	101.925	66.428	0	735	32.561	22.59	21.117	9.312	21.51	24.789	91	0.928	D3K0C6
106	24.25	_U1GFP_D3K0C6	3	0.843	98.816	19.775	70	144	34.954	28.134	34.495	27.675	0.918	0.918	93	393.533	103.119	65.642	0	739	32.561	22.59	21.117	9.312	21.51	24.789	93	0.917	D3K0C6
107	24.5	_U1GFP_D3K0C6	3	0.843	96.408	13.976	72	125	34.954	28.134	34.495	27.675	0.918	0.918	95	393.533	101.664	65.458	0	641	32.561	22.59	21.117	9.312	21.51	24.789	91	0.903	D3K0C6
108	24.75	_U1GFP_D3K0C6	3	0.843	95.857	7.765	81	119	34.954	28.134	34.495	27.675	0.918	0.918	97	393.533	102.812	65.211	0	779	32.561	22.59	21.117	9.312	21.51	24.789	92	0.881	D3K0C6
109	25	_U1GFP_D3K0C6	3	0.843	103.735	15.968	74	134	34.954	28.134	34.495	27.675	0.918	0.918	104	393.533	102.542	66.245	0	707	32.561	22.59	21.117	9.312	21.51	24.789	92	0.99	D3K0C6
110	25.25	_U1GFP_D3K0C6	3	0.843	99.429	17.461	61	134	34.954	28.134	34.495	27.675	0.918	0.918	99	393.533	102.808	66.064	0	819	32.561	22.59	21.117	9.312	21.51	24.789	92	0.929	D3K0C6
111	25.5	_U1GFP_D3K0C6	3	0.843	92.469	19.102	61	146	34.954	28.134	34.495	27.675	0.918	0.918	85	393.533	102.52	65.907	0	647	32.561	22.59	21.117	9.312	21.51	24.789	92	0.839	D3K0C6
112	25.75	_U1GFP_D3K0C6	3	0.843	102.673	25.416	46	154	34.954	28.134	34.495	27.675	0.918	0.918	100	393.533	103.185	66.399	0	755	32.561	22.59	21.117	9.312	21.51	24.789	92	0.968	D3K0C6
113	26	_U1GFP_D3K0C6	3	0.843	84.918	8.291	67	102	34.954	28.134	34.495	27.675	0.918	0.918	85	393.533	102.578	66.362	0	648	32.561	22.59	21.117	9.312	21.51	24.789	92	0.737	D3K0C6
114	26.25	_U1GFP_D3K0C6	3	0.843	95.551	15.981	64	124	34.954	28.134	34.495	27.675	0.918	0.918	96	393.533	101.328	65.13	0	643	32.561	22.59	21.117	9.312	21.51	24.789	91	0.895	D3K0C6
115	26.5	_U1GFP_D3K0C6	3	0.843	97.224	11.43	59	117	34.954	28.134	34.495	27.675	0.918	0.918	99	393.533	102.076	66.609	0	673	32.561	22.59	21.117	9.312	21.51	24.789	91	0.909	D3K0C6
116	26.75	_U1GFP_D3K0C6	3	0.843	97.286	17.272	56	133	34.954	28.134	34.495	27.675	0.918	0.918	99	393.533	100.629	65.348	0	737	32.561	22.59	21.117	9.312	21.51	24.789	91	0.928	D3K0C6
117	27	_U1GFP_D3K0C6	3	0.843	100.224	14.645	72	123	34.954	28.134	34.495	27.675	0.918	0.918	101	393.533	102.732	64.938	0	681	32.561	22.59	21.117	9.312	21.51	24.789	92	0.941	D3K0C6
118	27.25	_U1GFP_D3K0C6	3	0.843	95.469	17.498	61	126	34.954	28.134	34.495	27.675	0.918	0.918	99	393.533	101.013	65.45	0	794	32.561	22.59	21.117	9.312	21.51	24.789	91	0.898	D3K0C6
119	27.5	_U1GFP_D3K0C6	3	0.843	98.714	20.111	62	146	34.954	28.134	34.495	27.675	0.918	0.918	98	393.533	101.288	65.653	0	709	32.561	22.59	21.117	9.312	21.51	24.789	91	0.939	D3K0C6
120	27.75	_U1GFP_D3K0C6	3	0.843	100.184	9.729	76	120	34.954	28.134	34.495	27.675	0.918	0.918	101	393.533	102.25	65.134	0	666	32.561	22.59	21.117	9.312	21.51	24.789	92	0.946	D3K0C6
121	28	_U1GFP_D3K0C6	3	0.843	100.857	14.749	75	128	34.954	28.134	34.495	27.675	0.918	0.918	98	393.533	102.502	65.384	0	668	32.561	22.59	21.117	9.312	21.51	24.789	92	0.952	D3K0C6
122	28.25	_U1GFP_D3K0C6	3	0.843	99.653	12.836	71	129	34.954	28.134	34.495	27.675	0.918	0.918	100	393.533	100.167	65.379	0	779	32.561	22.59	21.117	9.312	21.51	24.789	90	0.967	D3K0C6
123	28.5	_U1GFP_D3K0C6	3	0.843	103.531	19.402	78	157	34.954	28.134	34.495	27.675	0.918	0.918	97	393.533	102	64.679	0	604	32.561	22.59	21.117	9.312	21.51	24.789	92	0.995	D3K0C6
124	28.75	_U1GFP_D3K0C6	3	0.843	104.306	15.436	76	130	34.954	28.134	34.495	27.675	0.918	0.918	107	393.533	100.381	66.254	0	768	32.561	22.59	21.117	9.312	21.51	24.789	89	1.029	D3K0C6
125	29	_U1GFP_D3K0C6	3	0.843	107.939	14.788	81	133	34.954	28.134	34.495	27.675	0.918	0.918	108	393.533	101.355	66.639	0	778	32.561	22.59	21.117	9.312	21.51	24.789	91	1.064	D3K0C6
126	29.25	_U1GFP_D3K0C6	3	0.843	108.388	19.569	78	152	34.954	28.134	34.495	27.675	0.918	0.918	106	393.533	100.227	66.412	0	701	32.561	22.59	21.117	9.312	21.51	24.789	90	1.088	D3K0C6
127	29.5	_U1GFP_D3K0C6	3	0.843	106.959	20.228	73	152	34.954	28.134	34.495	27.675	0.918	0.918	101	393.533	100.779	65.988	0	653	32.561	22.59	21.117	9.312	21.51	24.789	90	1.059	D3K0C6
128	29.75	_U1GFP_D3K0C6	3	0.843	102	16.234	77	137	34.954	28.134	34.495	27.675	0.918	0.918	97	393.533	101.359	64.938	0	662	32.561	22.59	21.117	9.312	21.51	24.789	91	0.983	D3K0C6
129	30	_U1GFP_D3K0C6	3	0.843	101.061	18.529	74	160	34.954	28.134	34.495	27.675	0.918	0.918	100	393.533	101.631	66.257	0	806	32.561	22.59	21.117	9.312	21.51	24.789	91	0.967	D3K0C6
130	30.25	_U1GFP_D3K0C6	3	0.843	97.633	14.802	70	133	34.954	28.134	34.495	27.675	0.918	0.918	96	393.533	100.645	66.47	0	658	32.561	22.59	21.117	9.312	21.51	24.789	90	0.933	D3K0C6
131	30.5	_U1GFP_D3K0C6	3	0.843	113.286	17.038	78	137	34.954	28.134	34.495	27.675	0.918	0.918	116	393.533	100.832	65.921	0	762	32.561	22.59	21.117	9.312	21.51	24.789	91	1.146	D3K0C6
132	30.75	_U1GFP_D3K0C6	3	0.843	95.592	13.835	69	126	34.954	28.134	34.495	27.675	0.918	0.918	96	393.533	100.266	65.221	0	787	32.561	22.59	21.117	9.312	21.51	24.789	90	0.91	D3K0C6
133	31	_U1GFP_D3K0C6	3	0.843	100.592	17.141	63	137	34.954	28.134	34.495	27.675	0.918	0.918	100	393.533	101.955	66.076	0	726	32.561	22.59	21.117	9.312	21.51	24.789	91	0.956	D3K0C6
134	31.25	_U1GFP_D3K0C6	3	0.843	95.959	12.33	75	126	34.954	28.134	34.495	27.675	0.918	0.918	95	393.533	102.748	66.126	0	697	32.561	22.59	21.117	9.312	21.51	24.789	92	0.883	D3K0C6
135	31.5	_U1GFP_D3K0C6	3	0.843	102.163	15.605	78	139	34.954	28.134	34.495	27.675	0.918	0.918	102	393.533	104.384	66.912	0	719	32.561	22.59	21.117	9.312	21.51	24.789	94	0.945	D3K0C6
136	31.75	_U1GFP_D3K0C6	3	0.843	99.571	21.705	62	158	34.954	28.134	34.495	27.675	0.918	0.918	98	393.533	101.671	64.845	0	665	32.561	22.59	21.117	9.312	21.51	24.789	91	0.946	D3K0C6
137	32	_U1GFP_D3K0C6	3	0.843	94.796	11.425	73	120	34.954	28.134	34.495	27.675	0.918	0.918	95	393.533	101.776	65.445	0	653	32.561	22.59	21.117	9.312	21.51	24.789	91	0.88	D3K0C6
138	32.25	_U1GFP_D3K0C6	3	0.843	92.571	11.769	73	119	34.954	28.134	34.495	27.675	0.918	0.918	91	393.533	101.559	65.807	0	698	32.561	22.59	21.117	9.312	21.51	24.789	91	0.852	D3K0C6
139	32.5	_U1GFP_D3K0C6	3	0.843	92.551	16.552	55	133	34.954	28.134	34.495	27.675	0.918	0.918	95	393.533	101.484	65.295	0	718	32.561	22.59	21.117	9.312	21.51	24.789	91	0.853	D3K0C6
140	32.75	_U1GFP_D3K0C6	3	0.843	75.367	13.211	54	122	34.954	28.134	34.495	27.675	0.918	0.918	76	393.533	101.528	65.261	0	743	32.561	22.59	21.117	9.312	21.51	24.789	91	0.618	D3K0C6
141	33	_U1GFP_D3K0C6	3	0.843	83.878	15.171	55	123	34.954	28.134	34.495	27.675	0.918	0.918	81	393.533	103.931	65.517	0	708	32.561	22.59	21.117	9.312	21.51	24.789	94	0.71	D3K0C6
142	33.25	_U1GFP_D3K0C6	3	0.843	87.041	12.913	62	112	34.954	28.134	34.495	27.675	0.918	0.918	88	393.533	101.591	65.423	0	676	32.561	22.59	21.117	9.312	21.51	24.789	91	0.776	D3K0C6
143	33.5	_U1GFP_D3K0C6	3	0.843	94.592	16.534	67	134	34.954	28.134	34.495	27.675	0.918	0.918	91	393.533	101.468	65.435	0	770	32.561	22.59	21.117	9.312	21.51	24.789	91	0.881	D3K0C6
144	33.75	_U1GFP_D3K0C6	3	0.843	106.837	16.247	65	134	34.954	28.134	34.495	27.675	0.918	0.918	107	393.533	100.734	65.305	0	673	32.561	22.59	21.117	9.312	21.51	24.789	91	1.058	D3K0C6
145	34	_U1GFP_D3K0C6	3	0.843	109.367	20.559	79	163	34.954	28.134	34.495	27.675	0.918	0.918	105	393.533	102.287	65.563	0	634	32.561	22.59	21.117	9.312	21.51	24.789	92	1.07	D3K0C6
146	34.25	_U1GFP_D3K0C6	3	0.843	95.51	15.456	61	121	34.954	28.134	34.495	27.675	0.918	0.918	94	393.533	100.047	65.403	0	684	32.561	22.59	21.117	9.312	21.51	24.789	89	0.911	D3K0C6
147	34.5	_U1GFP_D3K0C6	3	0.843	103.347	13.671	73	134	34.954	28.134	34.495	27.675	0.918	0.918	103	393.533	100.756	65.811	0	666	32.561	22.59	21.117	9.312	21.51	24.789	90	1.01	D3K0C6
148	34.75	_U1GFP_D3K0C6	3	0.843	98.612	14.171	69	128	34.954	28.134	34.495	27.675	0.918	0.918	97	393.533	99.645	65.588	0	687	32.561	22.59	21.117	9.312	21.51	24.789	89	0.96	D3K0C6
149	35	_U1GFP_D3K0C6	3	0.843	94.673	13.316	68	121	34.954	28.134	34.495	27.675	0.918	0.918	92	393.533	101.764	65.519	0	773	32.561	22.59	21.117	9.312	21.51	24.789	91	0.878	D3K0C6
150	35.25	_U1GFP_D3K0C6	3	0.843	98.98	16.661	68	133	34.954	28.134	34.495	27.675	0.918	0.918	101	393.533	99.921	65.346	0	639	32.561	22.59	21.117	9.312	21.51	24.789	90	0.961	D3K0C6
151	35.5	_U1GFP_D3K0C6	3	0.843	90.531	8.951	76	120	34.954	28.134	34.495	27.675	0.918	0.918	89	393.533	100.703	65.568	0	766	32.561	22.59	21.117	9.312	21.51	24.789	90	0.834	D3K0C6
152	35.75	_U1GFP_D3K0C6	3	0.843	99.367	16.692	69	144	34.954	28.134	34.495	27.675	0.918	0.918	99	393.533	102.525	65.22	0	722	32.561	22.59	21.117	9.312	21.51	24.789	91	0.932	D3K0C6
153	36	_U1GFP_D3K0C6	3	0.843	93.959	10.966	69	117	34.954	28.134	34.495	27.675	0.918	0.918	95	393.533	101.383	64.897	0	599	32.561	22.59	21.117	9.312	21.51	24.789	91	0.873	D3K0C6
154	36.25	_U1GFP_D3K0C6	3	0.843	100.816	17.006	63	138	34.954	28.134	34.495	27.675	0.918	0.918	102	393.533	101.367	65.222	0	675	32.561	22.59	21.117	9.312	21.51	24.789	91	0.967	D3K0C6
155	36.5	_U1GFP_D3K0C6	3	0.843	90.408	15.713	60	130	34.954	28.134	34.495	27.675	0.918	0.918	90	393.533	100.444	65.733	0	636	32.561	22.59	21.117	9.312	21.51	24.789	90	0.836	D3K0C6
156	36.75	_U1GFP_D3K0C6	3	0.843	97.408	24.876	50	139	34.954	28.134	34.495	27.675	0.918	0.918	98	393.533	101.189	65.756	0	705	32.561	22.59	21.117	9.312	21.51	24.789	91	0.923	D3K0C6
157	37	_U1GFP_D3K0C6	3	0.843	85.776	12.962	62	112	34.954	28.134	34.495	27.675	0.918	0.918	84	393.533	99.172	65.179	0	677	32.561	22.59	21.117	9.312	21.51	24.789	88	0.786	D3K0C6
158	37.25	_U1GFP_D3K0C6	3	0.843	93.408	17.92	63	133	34.954	28.134	34.495	27.675	0.918	0.918	91	393.533	99.713	64.653	0	650	32.561	22.59	21.117	9.312	21.51	24.789	89	0.886	D3K0C6
159	37.5	_U1GFP_D3K0C6	3	0.843	94.51	13.545	67	123	34.954	28.134	34.495	27.675	0.918	0.918	95	393.533	98.976	64.736	0	705	32.561	22.59	21.117	9.312	21.51	24.789	89	0.911	D3K0C6
160	37.75	_U1GFP_D3K0C6	3	0.843	93.776	12.319	63	117	34.954	28.134	34.495	27.675	0.918	0.918	95	393.533	99.867	65.849	0	709	32.561	22.59	21.117	9.312	21.51	24.789	90	0.889	D3K0C6
161	38	_U1GFP_D3K0C6	3	0.843	93.612	14.384	74	124	34.954	28.134	34.495	27.675	0.918	0.918	91	393.533	101.862	65.773	0	655	32.561	22.59	21.117	9.312	21.51	24.789	91	0.862	D3K0C6
162	38.25	_U1GFP_D3K0C6	3	0.843	83.735	10.839	67	109	34.954	28.134	34.495	27.675	0.918	0.918	81	393.533	101.13	65.099	0	697	32.561	22.59	21.117	9.312	21.51	24.789	91	0.736	D3K0C6
163	38.5	_U1GFP_D3K0C6	3	0.843	90.878	13.665	64	115	34.954	28.134	34.495	27.675	0.918	0.918	93	393.533	102.078	65.933	0	690	32.561	22.59	21.117	9.312	21.51	24.789	92	0.823	D3K0C6
164	38.75	_U1GFP_D3K0C6	3	0.843	99.449	11.106	77	127	34.954	28.134	34.495	27.675	0.918	0.918	99	393.533	99.864	65.173	0	632	32.561	22.59	21.117	9.312	21.51	24.789	90	0.969	D3K0C6
165	39	_U1GFP_D3K0C6	3	0.843	90	15.492	62	125	34.954	28.134	34.495	27.675	0.918	0.918	90	393.533	101.115	65.877	0	644	32.561	22.59	21.117	9.312	21.51	24.789	91	0.822	D3K0C6
166	39.25	_U1GFP_D3K0C6	3	0.843	96.49	15.687	61	123	34.954	28.134	34.495	27.675	0.918	0.918	95	393.533	99.006	65.536	0	624	32.561	22.59	21.117	9.312	21.51	24.789	88	0.939	D3K0C6
167	39.5	_U1GFP_D3K0C6	3	0.843	86.265	12.24	67	115	34.954	28.134	34.495	27.675	0.918	0.918	85	393.533	101.312	65.277	0	722	32.561	22.59	21.117	9.312	21.51	24.789	91	0.769	D3K0C6
168	39.75	_U1GFP_D3K0C6	3	0.843	85.531	11.294	58	112	34.954	28.134	34.495	27.675	0.918	0.918	86	393.533	99.456	65.676	0	822	32.561	22.59	21.117	9.312	21.51	24.789	89	0.779	D3K0C6
169	40	_U1GFP_D3K0C6	3	0.843	99.918	12.228	77	124	34.954	28.134	34.495	27.675	0.918	0.918	101	393.533	101.219	65.422	0	645	32.561	22.59	21.117	9.312	21.51	24.789	91	0.957	D3K0C6
170	40.25	_U1GFP_D3K0C6	3	0.843	94.061	17.059	65	127	34.954	28.134	34.495	27.675	0.918	0.918	93	393.533	100.068	63.965	0	665	32.561	22.59	21.117	9.312	21.51	24.789	90	0.891	D3K0C6
171	40.5	_U1GFP_D3K0C6	3	0.843	109.918	21.351	67	155	34.954	28.134	34.495	27.675	0.918	0.918	109	393.533	102.339	64.76	0	653	32.561	22.59	21.117	9.312	21.51	24.789	92	1.076	D3K0C6
172	40.75	_U1GFP_D3K0C6	3	0.843	101.918	16.418	72	138	34.954	28.134	34.495	27.675	0.918	0.918	101	393.533	99.754	65.05	0	784	32.561	22.59	21.117	9.312	21.51	24.789	89	1.005	D3K0C6
173	41	_U1GFP_D3K0C6	3	0.843	99.939	8.644	84	117	34.954	28.134	34.495	27.675	0.918	0.918	100	393.533	100.298	65.016	0	694	32.561	22.59	21.117	9.312	21.51	24.789	90	0.969	D3K0C6
174	41.25	_U1GFP_D3K0C6	3	0.843	112.612	25.763	73	170	34.954	28.134	34.495	27.675	0.918	0.918	111	393.533	103.983	65.523	0	653	32.561	22.59	21.117	9.312	21.51	24.789	94	1.088	D3K0C6
175	41.5	_U1GFP_D3K0C6	3	0.843	101.102	17.873	64	146	34.954	28.134	34.495	27.675	0.918	0.918	103	393.533	102.145	64.458	0	659	32.561	22.59	21.117	9.312	21.51	24.789	92	0.96	D3K0C6
176	41.75	_U1GFP_D3K0C6	3	0.843	102.429	15.345	60	125	34.954	28.134	34.495	27.675	0.918	0.918	105	393.533	100.014	65.346	0	680	32.561	22.59	21.117	9.312	21.51	24.789	90	1.008	D3K0C6
177	42	_U1GFP_D3K0C6	3	0.843	88.571	16.106	59	135	34.954	28.134	34.495	27.675	0.918	0.918	86	393.533	100.677	64.756	0	612	32.561	22.59	21.117	9.312	21.51	24.789	90	0.807	D3K0C6
178	42.25	_U1GFP_D3K0C6	3	0.843	100.959	17.642	78	154	34.954	28.134	34.495	27.675	0.918	0.918	97	393.533	99.939	64.661	0	743	32.561	22.59	21.117	9.312	21.51	24.789	90	0.989	D3K0C6
179	42.5	_U1GFP_D3K0C6	3	0.843	106.041	21.793	71	150	34.954	28.134	34.495	27.675	0.918	0.918	103	393.533	100.306	65.354	0	679	32.561	22.59	21.117	9.312	21.51	24.789	90	1.054	D3K0C6
180	42.75	_U1GFP_D3K0C6	3	0.843	93.714	13.449	72	129	34.954	28.134	34.495	27.675	0.918	0.918	92	393.533	100.667	65.031	0	640	32.561	22.59	21.117	9.312	21.51	24.789	90	0.878	D3K0C6
181	43	_U1GFP_D3K0C6	3	0.843	89.612	13.338	58	117	34.954	28.134	34.495	27.675	0.918	0.918	89	393.533	100.137	65.479	0	666	32.561	22.59	21.117	9.312	21.51	24.789	89	0.828	D3K0C6
182	43.25	_U1GFP_D3K0C6	3	0.843	84.061	10.096	59	102	34.954	28.134	34.495	27.675	0.918	0.918	85	393.533	99.717	65.157	0	822	32.561	22.59	21.117	9.312	21.51	24.789	89	0.756	D3K0C6
183	43.5	_U1GFP_D3K0C6	3	0.843	98.959	13.598	76	131	34.954	28.134	34.495	27.675	0.918	0.918	97	393.533	99.791	65.339	0	674	32.561	22.59	21.117	9.312	21.51	24.789	89	0.963	D3K0C6
184	43.75	_U1GFP_D3K0C6	3	0.843	96.939	13.763	72	129	34.954	28.134	34.495	27.675	0.918	0.918	96	393.533	100.668	65.538	0	731	32.561	22.59	21.117	9.312	21.51	24.789	90	0.923	D3K0C6
185	44	_U1GFP_D3K0C6	3	0.843	107.163	15.224	78	137	34.954	28.134	34.495	27.675	0.918	0.918	106	393.533	98.773	65.505	0	665	32.561	22.59	21.117	9.312	21.51	24.789	88	1.093	D3K0C6
186	44.25	_U1GFP_D3K0C6	3	0.843	97.633	21.455	56	142	34.954	28.134	34.495	27.675	0.918	0.918	96	393.533	100.024	65.265	0	744	32.561	22.59	21.117	9.312	21.51	24.789	89	0.941	D3K0C6
187	44.5	_U1GFP_D3K0C6	3	0.843	99.184	12.345	75	122	34.954	28.134	34.495	27.675	0.918	0.918	99	393.533	97.642	64.825	0	678	32.561	22.59	21.117	9.312	21.51	24.789	87	0.997	D3K0C6
188	44.75	_U1GFP_D3K0C6	3	0.843	89.306	18.051	54	129	34.954	28.134	34.495	27.675	0.918	0.918	86	393.533	100.672	64.898	0	665	32.561	22.59	21.117	9.312	21.51	24.789	90	0.818	D3K0C6
189	45	_U1GFP_D3K0C6	3	0.843	91.408	14.994	65	122	34.954	28.134	34.495	27.675	0.918	0.918	90	393.533	98.329	64.899	0	654	32.561	22.59	21.117	9.312	21.51	24.789	87	0.876	D3K0C6
190	45.25	_U1GFP_D3K0C6	3	0.843	100.857	14.932	73	132	34.954	28.134	34.495	27.675	0.918	0.918	100	393.533	99.233	65.523	0	690	32.561	22.59	21.117	9.312	21.51	24.789	89	0.997	D3K0C6
191	45.5	_U1GFP_D3K0C6	3	0.843	89.755	13.275	66	121	34.954	28.134	34.495	27.675	0.918	0.918	91	393.533	100.488	64.945	0	696	32.561	22.59	21.117	9.312	21.51	24.789	91	0.826	D3K0C6
192	45.75	_U1GFP_D3K0C6	3	0.843	94.184	11.958	65	115	34.954	28.134	34.495	27.675	0.918	0.918	95	393.533	102.632	64.385	0	671	32.561	22.59	21.117	9.312	21.51	24.789	92	0.861	D3K0C6
193	46	_U1GFP_D3K0C6	3	0.843	103.061	12.17	74	125	34.954	28.134	34.495	27.675	0.918	0.918	105	393.533	102.999	64.538	0	653	32.561	22.59	21.117	9.312	21.51	24.789	93	0.975	D3K0C6
194	46.25	_U1GFP_D3K0C6	3	0.843	89.653	14.044	61	123	34.954	28.134	34.495	27.675	0.918	0.918	91	393.533	98.619	64.145	0	718	32.561	22.59	21.117	9.312	21.51	24.789	88	0.847	D3K0C6
195	46.5	_U1GFP_D3K0C6	3	0.843	106.204	13.457	76	132	34.954	28.134	34.495	27.675	0.918	0.918	106	393.533	98.875	64.909	0	700	32.561	22.59	21.117	9.312	21.51	24.789	88	1.078	D3K0C6
196	46.75	_U1GFP_D3K0C6	3	0.843	89.163	12.348	69	111	34.954	28.134	34.495	27.675	0.918	0.918	88	393.533	100.309	63.75	0	620	32.561	22.59	21.117	9.312	21.51	24.789	90	0.82	D3K0C6
197	47	_U1GFP_D3K0C6	3	0.843	91.776	18.911	53	136	34.954	28.134	34.495	27.675	0.918	0.918	94	393.533	99.954	64.811	0	701	32.561	22.59	21.117	9.312	21.51	24.789	90	0.86	D3K0C6
198	47.25	_U1GFP_D3K0C6	3	0.843	109.857	18.475	66	144	34.954	28.134	34.495	27.675	0.918	0.918	111	393.533	101.703	64.505	0	616	32.561	22.59	21.117	9.312	21.51	24.789	92	1.085	D3K0C6
199	47.5	_U1GFP_D3K0C6	3	0.843	93.449	20.168	57	129	34.954	28.134	34.495	27.675	0.918	0.918	98	393.533	98.563	64.493	0	682	32.561	22.59	21.117	9.312	21.51	24.789	88	0.902	D3K0C6
200	47.75	_U1GFP_D3K0C6	3	0.843	113.918	24.045	74	169	34.954	28.134	34.495	27.675	0.918	0.918	109	393.533	101.45	65.269	0	862	32.561	22.59	21.117	9.312	21.51	24.789	91	1.144	D3K0C6
201	48	_U1GFP_D3K0C6	3	0.843	128.184	22.129	83	182	34.954	28.134	34.495	27.675	0.918	0.918	127	393.533	98.701	64.482	0	825	32.561	22.59	21.117	9.312	21.51	24.789	89	1.392	D3K0C6
202	48.25	_U1GFP_D3K0C6	3	0.843	101.082	24.01	54	156	34.954	28.134	34.495	27.675	0.918	0.918	97	393.533	101.687	63.854	0	593	32.561	22.59	21.117	9.312	21.51	24.789	91	0.966	D3K0C6
203	48.5	_U1GFP_D3K0C6	3	0.843	103.694	18.911	67	142	34.954	28.134	34.495	27.675	0.918	0.918	98	393.533	98.601	63.866	0	645	32.561	22.59	21.117	9.312	21.51	24.789	89	1.047	D3K0C6
204	48.75	_U1GFP_D3K0C6	3	0.843	86.939	13.355	60	117	34.954	28.134	34.495	27.675	0.918	0.918	86	393.533	99.066	64.201	0	734	32.561	22.59	21.117	9.312	21.51	24.789	89	0.803	D3K0C6
205	49	_U1GFP_D3K0C6	3	0.843	90.653	11.08	71	112	34.954	28.134	34.495	27.675	0.918	0.918	91	393.533	99.043	64.5	0	740	32.561	22.59	21.117	9.312	21.51	24.789	88	0.856	D3K0C6
206	49.25	_U1GFP_D3K0C6	3	0.843	87.429	14.858	64	114	34.954	28.134	34.495	27.675	0.918	0.918	86	393.533	97.775	64.225	0	745	32.561	22.59	21.117	9.312	21.51	24.789	87	0.826	D3K0C6
207	49.5	_U1GFP_D3K0C6	3	0.843	92.429	21.705	53	140	34.954	28.134	34.495	27.675	0.918	0.918	90	393.533	99.841	64.265	0	811	32.561	22.59	21.117	9.312	21.51	24.789	90	0.871	D3K0C6
208	49.75	_U1GFP_D3K0C6	3	0.843	98.143	18.632	50	133	34.954	28.134	34.495	27.675	0.918	0.918	103	393.533	98.821	64.657	0	667	32.561	22.59	21.117	9.312	21.51	24.789	89	0.965	D3K0C6
209	50	_U1GFP_D3K0C6	3	0.843	94.102	17.994	66	130	34.954	28.134	34.495	27.675	0.918	0.918	90	393.533	98.702	64.482	0	717	32.561	22.59	21.117	9.312	21.51	24.789	88	0.909	D3K0C6
210	50.25	_U1GFP_D3K0C6	3	0.843	96.224	23.44	68	152	34.954	28.134	34.495	27.675	0.918	0.918	87	393.533	99.474	64.309	0	703	32.561	22.59	21.117	9.312	21.51	24.789	89	0.929	D3K0C6
211	50.5	_U1GFP_D3K0C6	3	0.843	86.776	11.074	64	107	34.954	28.134	34.495	27.675	0.918	0.918	86	393.533	101.341	64.279	0	691	32.561	22.59	21.117	9.312	21.51	24.789	91	0.775	D3K0C6
212	50.75	_U1GFP_D3K0C6	3	0.843	86.49	15.092	63	115	34.954	28.134	34.495	27.675	0.918	0.918	84	393.533	98.494	64.706	0	666	32.561	22.59	21.117	9.312	21.51	24.789	88	0.804	D3K0C6
213	51	_U1GFP_D3K0C6	3	0.843	88.184	18.204	54	123	34.954	28.134	34.495	27.675	0.918	0.918	86	393.533	97.039	64.883	0	695	32.561	22.59	21.117	9.312	21.51	24.789	87	0.846	D3K0C6
214	51.25	_U1GFP_D3K0C6	3	0.843	98.776	17.607	69	131	34.954	28.134	34.495	27.675	0.918	0.918	98	393.533	100.463	65.854	0	795	32.561	22.59	21.117	9.312	21.51	24.789	89	0.951	D3K0C6
215	51.5	_U1GFP_D3K0C6	3	0.843	95.163	13.694	69	122	34.954	28.134	34.495	27.675	0.918	0.918	98	393.533	99.533	64.531	0	684	32.561	22.59	21.117	9.312	21.51	24.789	90	0.913	D3K0C6
216	51.75	_U1GFP_D3K0C6	3	0.843	105.898	15.289	69	135	34.954	28.134	34.495	27.675	0.918	0.918	106	393.533	100.31	64.783	0	712	32.561	22.59	21.117	9.312	21.51	24.789	90	1.052	D3K0C6
217	52	_U1GFP_D3K0C6	3	0.843	90.714	9.906	72	109	34.954	28.134	34.495	27.675	0.918	0.918	91	393.533	100.804	64.928	0	722	32.561	22.59	21.117	9.312	21.51	24.789	90	0.835	D3K0C6
218	52.25	_U1GFP_D3K0C6	3	0.843	95.163	12.715	64	115	34.954	28.134	34.495	27.675	0.918	0.918	99	393.533	99.358	64.847	0	672	32.561	22.59	21.117	9.312	21.51	24.789	89	0.915	D3K0C6
219	52.5	_U1GFP_D3K0C6	3	0.843	101.163	13.786	73	127	34.954	28.134	34.495	27.675	0.918	0.918	100	393.533	99.396	64.481	0	616	32.561	22.59	21.117	9.312	21.51	24.789	89	0.999	D3K0C6
220	52.75	_U1GFP_D3K0C6	3	0.843	97.061	18.236	68	132	34.954	28.134	34.495	27.675	0.918	0.918	98	393.533	100.521	64.093	0	628	32.561	22.59	21.117	9.312	21.51	24.789	90	0.927	D3K0C6
221	53	_U1GFP_D3K0C6	3	0.843	94.02	19.233	48	129	34.954	28.134	34.495	27.675	0.918	0.918	95	393.533	99.625	64.377	0	708	32.561	22.59	21.117	9.312	21.51	24.789	90	0.896	D3K0C6
222	53.25	_U1GFP_D3K0C6	3	0.843	103.878	13.977	77	129	34.954	28.134	34.495	27.675	0.918	0.918	106	393.533	101.068	64.279	0	608	32.561	22.59	21.117	9.312	21.51	24.789	91	1.013	D3K0C6
223	53.5	_U1GFP_D3K0C6	3	0.843	95.673	12.314	62	120	34.954	28.134	34.495	27.675	0.918	0.918	97	393.533	97.847	64.952	0	647	32.561	22.59	21.117	9.312	21.51	24.789	87	0.943	D3K0C6
224	53.75	_U1GFP_D3K0C6	3	0.843	85.041	12.595	59	109	34.954	28.134	34.495	27.675	0.918	0.918	85	393.533	99.258	64.204	0	673	32.561	22.59	21.117	9.312	21.51	24.789	89	0.774	D3K0C6
225	54	_U1GFP_D3K0C6	3	0.843	101.959	19.048	71	148	34.954	28.134	34.495	27.675	0.918	0.918	99	393.533	98.13	64.739	0	672	32.561	22.59	21.117	9.312	21.51	24.789	88	1.029	D3K0C6
226	54.25	_U1GFP_D3K0C6	3	0.843	106.612	19.356	70	145	34.954	28.134	34.495	27.675	0.918	0.918	112	393.533	101.291	64.391	0	713	32.561	22.59	21.117	9.312	21.51	24.789	91	1.047	D3K0C6
227	54.5	_U1GFP_D3K0C6	3	0.843	95.653	16.107	63	134	34.954	28.134	34.495	27.675	0.918	0.918	94	393.533	100.46	65.281	0	709	32.561	22.59	21.117	9.312	21.51	24.789	90	0.908	D3K0C6
228	54.75	_U1GFP_D3K0C6	3	0.843	97.388	15.583	71	125	34.954	28.134	34.495	27.675	0.918	0.918	98	393.533	99.295	65.129	0	627	32.561	22.59	21.117	9.312	21.51	24.789	89	0.948	D3K0C6
229	55	_U1GFP_D3K0C6	3	0.843	88.531	14.82	55	119	34.954	28.134	34.495	27.675	0.918	0.918	89	393.533	100.616	64.961	0	660	32.561	22.59	21.117	9.312	21.51	24.789	90	0.808	D3K0C6
230	55.25	_U1GFP_D3K0C6	3	0.843	87.816	16.09	60	115	34.954	28.134	34.495	27.675	0.918	0.918	87	393.533	97.263	64.459	0	614	32.561	22.59	21.117	9.312	21.51	24.789	87	0.837	D3K0C6
231	55.5	_U1GFP_D3K0C6	3	0.843	84.714	16.93	55	117	34.954	28.134	34.495	27.675	0.918	0.918	82	393.533	99.014	64.116	0	730	32.561	22.59	21.117	9.312	21.51	24.789	89	0.772	D3K0C6
232	55.75	_U1GFP_D3K0C6	3	0.843	105.918	16.752	76	141	34.954	28.134	34.495	27.675	0.918	0.918	106	393.533	99.895	64.926	0	691	32.561	22.59	21.117	9.312	21.51	24.789	89	1.058	D3K0C6
233	56	_U1GFP_D3K0C6	3	0.843	93.98	11.226	74	113	34.954	28.134	34.495	27.675	0.918	0.918	95	393.533	100.676	65.245	0	634	32.561	22.59	21.117	9.312	21.51	24.789	90	0.882	D3K0C6
234	56.25	_U1GFP_D3K0C6	3	0.843	94.429	15.426	61	126	34.954	28.134	34.495	27.675	0.918	0.918	95	393.533	100.377	65.237	0	685	32.561	22.59	21.117	9.312	21.51	24.789	90	0.892	D3K0C6
235	56.5	_U1GFP_D3K0C6	3	0.843	88.653	11.168	70	114	34.954	28.134	34.495	27.675	0.918	0.918	89	393.533	100.022	65.192	0	759	32.561	22.59	21.117	9.312	21.51	24.789	89	0.816	D3K0C6
236	56.75	_U1GFP_D3K0C6	3	0.843	96.776	12.156	72	118	34.954	28.134	34.495	27.675	0.918	0.918	99	393.533	98.625	64.294	0	755	32.561	22.59	21.117	9.312	21.51	24.789	89	0.948	D3K0C6
237	57	_U1GFP_D3K0C6	3	0.843	98.327	15.98	63	126	34.954	28.134	34.495	27.675	0.918	0.918	97	393.533	98.387	64.315	0	692	32.561	22.59	21.117	9.312	21.51	24.789	88	0.973	D3K0C6
238	57.25	_U1GFP_D3K0C6	3	0.843	92.898	12.316	72	125	34.954	28.134	34.495	27.675	0.918	0.918	90	393.533	97.441	65.274	0	738	32.561	22.59	21.117	9.312	21.51	24.789	87	0.909	D3K0C6
239	57.5	_U1GFP_D3K0C6	3	0.843	108.408	20.998	67	143	34.954	28.134	34.495	27.675	0.918	0.918	105	393.533	99.373	65.08	0	684	32.561	22.59	21.117	9.312	21.51	24.789	89	1.101	D3K0C6
240	57.75	_U1GFP_D3K0C6	3	0.843	94.816	9.004	75	112	34.954	28.134	34.495	27.675	0.918	0.918	94	393.533	97.965	64.876	0	659	32.561	22.59	21.117	9.312	21.51	24.789	87	0.929	D3K0C6
241	58	_U1GFP_D3K0C6	3	0.843	96.327	13.81	64	130	34.954	28.134	34.495	27.675	0.918	0.918	97	393.533	98.764	65.016	0	719	32.561	22.59	21.117	9.312	21.51	24.789	88	0.94	D3K0C6
242	58.25	_U1GFP_D3K0C6	3	0.843	83.122	14.452	57	107	34.954	28.134	34.495	27.675	0.918	0.918	83	393.533	101.752	65.02	0	581	32.561	22.59	21.117	9.312	21.51	24.789	91	0.721	D3K0C6
243	58.5	_U1GFP_D3K0C6	3	0.843	100.367	16.465	69	130	34.954	28.134	34.495	27.675	0.918	0.918	101	393.533	100.132	65.684	0	765	32.561	22.59	21.117	9.312	21.51	24.789	90	0.978	D3K0C6
244	58.75	_U1GFP_D3K0C6	3	0.843	81.429	18.097	43	113	34.954	28.134	34.495	27.675	0.918	0.918	82	393.533	99.06	64.939	0	626	32.561	22.59	21.117	9.312	21.51	24.789	89	0.726	D3K0C6
245	59	_U1GFP_D3K0C6	3	0.843	89.122	11.508	63	115	34.954	28.134	34.495	27.675	0.918	0.918	88	393.533	100.32	65.245	0	704	32.561	22.59	21.117	9.312	21.51	24.789	90	0.819	D3K0C6
246	59.25	_U1GFP_D3K0C6	3	0.843	96.102	19.207	70	141	34.954	28.134	34.495	27.675	0.918	0.918	92	393.533	98.724	65.536	0	679	32.561	22.59	21.117	9.312	21.51	24.789	88	0.937	D3K0C6
247	59.5	_U1GFP_D3K0C6	3	0.843	87.673	12.502	64	122	34.954	28.134	34.495	27.675	0.918	0.918	86	393.533	99.469	64.378	0	638	32.561	22.59	21.117	9.312	21.51	24.789	89	0.809	D3K0C6
248	59.75	_U1GFP_D3K0C6	3	0.843	84.551	15.988	61	136	34.954	28.134	34.495	27.675	0.918	0.918	81	393.533	99.341	65.749	0	647	32.561	22.59	21.117	9.312	21.51	24.789	88	0.767	D3K0C6
1	-2	_U1GFP_D3K0C6	6	0.843	57.286	9.201	39	78	34.954	28.134	34.495	27.675	0.918	0.918	58	239.344	65.754	60.578	0	613	35.936	25.858	27.937	15.739	15.477	20.067	52	0.873	D3K0C6
2	-1.75	_U1GFP_D3K0C6	6	0.843	64.694	10.49	42	87	34.954	28.134	34.495	27.675	0.918	0.918	64	239.344	64.161	57.329	0	517	35.936	25.858	27.937	15.739	15.477	20.067	52	1.161	D3K0C6
3	-1.5	_U1GFP_D3K0C6	6	0.843	47.735	12.837	27	79	34.954	28.134	34.495	27.675	0.918	0.918	47	239.344	59.925	56.457	0	610	35.936	25.858	27.937	15.739	15.477	20.067	47	0.678	D3K0C6
4	-1.25	_U1GFP_D3K0C6	6	0.843	56.898	6.998	46	70	34.954	28.134	34.495	27.675	0.918	0.918	56	239.344	64.431	56.255	0	523	35.936	25.858	27.937	15.739	15.477	20.067	52	0.893	D3K0C6
5	-1	_U1GFP_D3K0C6	6	0.843	56.49	6.615	44	74	34.954	28.134	34.495	27.675	0.918	0.918	55	239.344	59.682	56.271	0	630	35.936	25.858	27.937	15.739	15.477	20.067	47	1.021	D3K0C6
6	-0.75	_U1GFP_D3K0C6	6	0.843	64.143	12.057	33	86	34.954	28.134	34.495	27.675	0.918	0.918	66	239.344	63.124	56.341	0	537	35.936	25.858	27.937	15.739	15.477	20.067	51	1.179	D3K0C6
7	-0.5	_U1GFP_D3K0C6	6	0.843	51.959	8.986	36	70	34.954	28.134	34.495	27.675	0.918	0.918	52	239.344	59.607	55.187	0	560	35.936	25.858	27.937	15.739	15.477	20.067	48	0.848	D3K0C6
8	-0.25	_U1GFP_D3K0C6	6	0.843	66.551	13.522	31	92	34.954	28.134	34.495	27.675	0.918	0.918	68	239.344	61.488	55.124	0	515	35.936	25.858	27.937	15.739	15.477	20.067	49	1.327	D3K0C6
9	0	_U1GFP_D3K0C6	6	0.843	37.143	9.081	22	62	34.954	28.134	34.495	27.675	0.918	0.918	37	239.344	60.222	53.007	0	451	35.936	25.858	27.937	15.739	15.477	20.067	49	0.27	D3K0C6
10	0.25	_U1GFP_D3K0C6	6	0.843	41.796	7.388	27	60	34.954	28.134	34.495	27.675	0.918	0.918	41	239.344	61.406	55.65	0	556	35.936	25.858	27.937	15.739	15.477	20.067	49	0.43	D3K0C6
11	0.5	_U1GFP_D3K0C6	6	0.843	49.51	11.19	34	82	34.954	28.134	34.495	27.675	0.918	0.918	46	239.344	61.138	54.248	0	566	35.936	25.858	27.937	15.739	15.477	20.067	49	0.717	D3K0C6
12	0.75	_U1GFP_D3K0C6	6	0.843	40.041	10.271	28	65	34.954	28.134	34.495	27.675	0.918	0.918	36	239.344	57.692	54.547	0	638	35.936	25.858	27.937	15.739	15.477	20.067	45	0.415	D3K0C6
13	1	_U1GFP_D3K0C6	6	0.843	51.612	12.296	28	78	34.954	28.134	34.495	27.675	0.918	0.918	51	239.344	59.86	55.321	0	553	35.936	25.858	27.937	15.739	15.477	20.067	47	0.828	D3K0C6
14	1.25	_U1GFP_D3K0C6	6	0.843	43.061	11.464	27	71	34.954	28.134	34.495	27.675	0.918	0.918	41	239.344	60.514	54.267	0	472	35.936	25.858	27.937	15.739	15.477	20.067	49	0.489	D3K0C6
15	1.5	_U1GFP_D3K0C6	6	0.843	36.51	6.807	23	50	34.954	28.134	34.495	27.675	0.918	0.918	37	239.344	62.741	55.475	0	563	35.936	25.858	27.937	15.739	15.477	20.067	50	0.227	D3K0C6
16	1.75	_U1GFP_D3K0C6	6	0.843	39.633	9.985	20	60	34.954	28.134	34.495	27.675	0.918	0.918	40	239.344	60.027	54.855	0	513	35.936	25.858	27.937	15.739	15.477	20.067	48	0.367	D3K0C6
17	2	_U1GFP_D3K0C6	6	0.843	42.755	11.514	27	73	34.954	28.134	34.495	27.675	0.918	0.918	41	239.344	60.105	55.367	0	527	35.936	25.858	27.937	15.739	15.477	20.067	47	0.485	D3K0C6
18	2.25	_U1GFP_D3K0C6	6	0.843	36.51	6.161	26	54	34.954	28.134	34.495	27.675	0.918	0.918	36	239.344	62.474	54.995	0	525	35.936	25.858	27.937	15.739	15.477	20.067	50	0.229	D3K0C6
19	2.5	_U1GFP_D3K0C6	6	0.843	45.02	10.309	26	71	34.954	28.134	34.495	27.675	0.918	0.918	45	239.344	62.568	54.653	0	543	35.936	25.858	27.937	15.739	15.477	20.067	51	0.527	D3K0C6
20	2.75	_U1GFP_D3K0C6	6	0.843	42.694	10.425	27	68	34.954	28.134	34.495	27.675	0.918	0.918	41	239.344	61.042	55.035	0	526	35.936	25.858	27.937	15.739	15.477	20.067	49	0.468	D3K0C6
21	3	_U1GFP_D3K0C6	6	0.843	53.245	8.017	31	67	34.954	28.134	34.495	27.675	0.918	0.918	53	239.344	62.855	54.074	0	512	35.936	25.858	27.937	15.739	15.477	20.067	50	0.809	D3K0C6
22	3.25	_U1GFP_D3K0C6	6	0.843	42.102	8.961	26	61	34.954	28.134	34.495	27.675	0.918	0.918	41	239.344	61.435	54.361	0	583	35.936	25.858	27.937	15.739	15.477	20.067	49	0.44	D3K0C6
23	3.5	_U1GFP_D3K0C6	6	0.843	45.469	8.132	30	58	34.954	28.134	34.495	27.675	0.918	0.918	47	239.344	61.341	55.922	0	563	35.936	25.858	27.937	15.739	15.477	20.067	49	0.564	D3K0C6
24	3.75	_U1GFP_D3K0C6	6	0.843	34.714	7.539	25	53	34.954	28.134	34.495	27.675	0.918	0.918	33	239.344	59.14	54.264	0	512	35.936	25.858	27.937	15.739	15.477	20.067	47	0.185	D3K0C6
25	4	_U1GFP_D3K0C6	6	0.843	38.959	10.283	17	57	34.954	28.134	34.495	27.675	0.918	0.918	40	239.344	59.554	55.415	0	540	35.936	25.858	27.937	15.739	15.477	20.067	47	0.347	D3K0C6
26	4.25	_U1GFP_D3K0C6	6	0.843	41.184	14.253	21	72	34.954	28.134	34.495	27.675	0.918	0.918	37	239.344	61.571	55.649	0	672	35.936	25.858	27.937	15.739	15.477	20.067	49	0.405	D3K0C6
27	4.5	_U1GFP_D3K0C6	6	0.843	41.306	6.43	30	55	34.954	28.134	34.495	27.675	0.918	0.918	41	239.344	60.442	54.021	0	554	35.936	25.858	27.937	15.739	15.477	20.067	48	0.425	D3K0C6
28	4.75	_U1GFP_D3K0C6	6	0.843	42.469	10.342	28	75	34.954	28.134	34.495	27.675	0.918	0.918	40	239.344	60.325	54.565	0	508	35.936	25.858	27.937	15.739	15.477	20.067	48	0.47	D3K0C6
29	5	_U1GFP_D3K0C6	6	0.843	39.327	11.359	20	67	34.954	28.134	34.495	27.675	0.918	0.918	37	239.344	59.507	54.338	0	570	35.936	25.858	27.937	15.739	15.477	20.067	47	0.361	D3K0C6
30	5.25	_U1GFP_D3K0C6	6	0.843	39.224	5.949	29	54	34.954	28.134	34.495	27.675	0.918	0.918	38	239.344	59.433	53.938	0	541	35.936	25.858	27.937	15.739	15.477	20.067	47	0.358	D3K0C6
31	5.5	_U1GFP_D3K0C6	6	0.843	45.408	6.079	33	57	34.954	28.134	34.495	27.675	0.918	0.918	45	239.344	61.937	55.747	0	577	35.936	25.858	27.937	15.739	15.477	20.067	49	0.552	D3K0C6
32	5.75	_U1GFP_D3K0C6	6	0.843	47.551	11.01	28	83	34.954	28.134	34.495	27.675	0.918	0.918	46	239.344	60.728	54.595	0	552	35.936	25.858	27.937	15.739	15.477	20.067	48	0.653	D3K0C6
33	6	_U1GFP_D3K0C6	6	0.843	44.878	7.096	31	66	34.954	28.134	34.495	27.675	0.918	0.918	44	239.344	59.991	55.724	0	543	35.936	25.858	27.937	15.739	15.477	20.067	48	0.567	D3K0C6
34	6.25	_U1GFP_D3K0C6	6	0.843	41.449	6.605	30	62	34.954	28.134	34.495	27.675	0.918	0.918	40	239.344	58.534	54.03	0	591	35.936	25.858	27.937	15.739	15.477	20.067	46	0.459	D3K0C6
35	6.5	_U1GFP_D3K0C6	6	0.843	43.204	9.476	28	73	34.954	28.134	34.495	27.675	0.918	0.918	42	239.344	61.581	54.372	0	547	35.936	25.858	27.937	15.739	15.477	20.067	49	0.478	D3K0C6
36	6.75	_U1GFP_D3K0C6	6	0.843	40.714	10.765	20	61	34.954	28.134	34.495	27.675	0.918	0.918	41	239.344	63.724	55.459	0	493	35.936	25.858	27.937	15.739	15.477	20.067	51	0.363	D3K0C6
37	7	_U1GFP_D3K0C6	6	0.843	53.02	8.531	35	74	34.954	28.134	34.495	27.675	0.918	0.918	53	239.344	62.024	54.663	0	459	35.936	25.858	27.937	15.739	15.477	20.067	49	0.822	D3K0C6
38	7.25	_U1GFP_D3K0C6	6	0.843	43.837	11.198	18	65	34.954	28.134	34.495	27.675	0.918	0.918	46	239.344	57.758	52.933	0	503	35.936	25.858	27.937	15.739	15.477	20.067	46	0.57	D3K0C6
39	7.5	_U1GFP_D3K0C6	6	0.843	45.102	9.308	30	65	34.954	28.134	34.495	27.675	0.918	0.918	46	239.344	58.253	55.044	0	617	35.936	25.858	27.937	15.739	15.477	20.067	46	0.611	D3K0C6
40	7.75	_U1GFP_D3K0C6	6	0.843	49.347	9.831	36	72	34.954	28.134	34.495	27.675	0.918	0.918	48	239.344	60.874	54.599	0	479	35.936	25.858	27.937	15.739	15.477	20.067	49	0.717	D3K0C6
41	8	_U1GFP_D3K0C6	6	0.843	40.469	8.763	25	64	34.954	28.134	34.495	27.675	0.918	0.918	40	239.344	58.592	55.496	0	538	35.936	25.858	27.937	15.739	15.477	20.067	46	0.419	D3K0C6
42	8.25	_U1GFP_D3K0C6	6	0.843	43.061	10.796	20	65	34.954	28.134	34.495	27.675	0.918	0.918	42	239.344	61.087	54.739	0	674	35.936	25.858	27.937	15.739	15.477	20.067	48	0.48	D3K0C6
43	8.5	_U1GFP_D3K0C6	6	0.843	37.653	10.168	23	58	34.954	28.134	34.495	27.675	0.918	0.918	35	239.344	58.226	54.075	0	480	35.936	25.858	27.937	15.739	15.477	20.067	46	0.31	D3K0C6
44	8.75	_U1GFP_D3K0C6	6	0.843	50.694	9.711	30	67	34.954	28.134	34.495	27.675	0.918	0.918	52	239.344	61.194	54.445	0	535	35.936	25.858	27.937	15.739	15.477	20.067	49	0.759	D3K0C6
45	9	_U1GFP_D3K0C6	6	0.843	40.367	9.178	20	60	34.954	28.134	34.495	27.675	0.918	0.918	41	239.344	59.077	54.857	0	568	35.936	25.858	27.937	15.739	15.477	20.067	47	0.408	D3K0C6
46	9.25	_U1GFP_D3K0C6	6	0.843	38.898	8.32	27	57	34.954	28.134	34.495	27.675	0.918	0.918	40	239.344	58.999	53.903	0	495	35.936	25.858	27.937	15.739	15.477	20.067	47	0.351	D3K0C6
47	9.5	_U1GFP_D3K0C6	6	0.843	48.531	9.691	31	74	34.954	28.134	34.495	27.675	0.918	0.918	50	239.344	60.915	54.685	0	486	35.936	25.858	27.937	15.739	15.477	20.067	49	0.685	D3K0C6
48	9.75	_U1GFP_D3K0C6	6	0.843	50.469	10.628	31	77	34.954	28.134	34.495	27.675	0.918	0.918	50	239.344	59.875	54.535	0	587	35.936	25.858	27.937	15.739	15.477	20.067	48	0.784	D3K0C6
49	10	_U1GFP_D3K0C6	6	0.843	39.755	8.652	24	62	34.954	28.134	34.495	27.675	0.918	0.918	39	239.344	61.27	53.797	0	539	35.936	25.858	27.937	15.739	15.477	20.067	49	0.357	D3K0C6
50	10.25	_U1GFP_D3K0C6	6	0.843	46.939	12.526	13	68	34.954	28.134	34.495	27.675	0.918	0.918	48	239.344	59.894	53.646	0	563	35.936	25.858	27.937	15.739	15.477	20.067	48	0.648	D3K0C6
51	10.5	_U1GFP_D3K0C6	6	0.843	53.347	10.543	36	74	34.954	28.134	34.495	27.675	0.918	0.918	53	239.344	61.683	54.269	0	570	35.936	25.858	27.937	15.739	15.477	20.067	49	0.843	D3K0C6
52	10.75	_U1GFP_D3K0C6	6	0.843	54.755	11.501	31	82	34.954	28.134	34.495	27.675	0.918	0.918	53	239.344	59.663	53.632	0	546	35.936	25.858	27.937	15.739	15.477	20.067	48	0.954	D3K0C6
53	11	_U1GFP_D3K0C6	6	0.843	49.612	9.667	34	75	34.954	28.134	34.495	27.675	0.918	0.918	46	239.344	58.451	54.171	0	459	35.936	25.858	27.937	15.739	15.477	20.067	46	0.788	D3K0C6
54	11.25	_U1GFP_D3K0C6	6	0.843	43.429	6.12	30	55	34.954	28.134	34.495	27.675	0.918	0.918	45	239.344	58.101	53.955	0	603	35.936	25.858	27.937	15.739	15.477	20.067	46	0.547	D3K0C6
55	11.5	_U1GFP_D3K0C6	6	0.843	47.694	9.454	32	69	34.954	28.134	34.495	27.675	0.918	0.918	46	239.344	61.037	54.305	0	523	35.936	25.858	27.937	15.739	15.477	20.067	49	0.652	D3K0C6
56	11.75	_U1GFP_D3K0C6	6	0.843	47.122	6.55	31	60	34.954	28.134	34.495	27.675	0.918	0.918	47	239.344	61.783	53.5	0	490	35.936	25.858	27.937	15.739	15.477	20.067	50	0.616	D3K0C6
57	12	_U1GFP_D3K0C6	6	0.843	39.49	6.471	30	59	34.954	28.134	34.495	27.675	0.918	0.918	38	239.344	60.122	54.961	0	489	35.936	25.858	27.937	15.739	15.477	20.067	48	0.36	D3K0C6
58	12.25	_U1GFP_D3K0C6	6	0.843	46.265	12.081	27	66	34.954	28.134	34.495	27.675	0.918	0.918	46	239.344	61.518	54.528	0	592	35.936	25.858	27.937	15.739	15.477	20.067	50	0.59	D3K0C6
59	12.5	_U1GFP_D3K0C6	6	0.843	54.041	10.72	32	75	34.954	28.134	34.495	27.675	0.918	0.918	53	239.344	60.017	53.844	0	541	35.936	25.858	27.937	15.739	15.477	20.067	48	0.916	D3K0C6
60	12.75	_U1GFP_D3K0C6	6	0.843	47.327	10.071	26	66	34.954	28.134	34.495	27.675	0.918	0.918	45	239.344	61.04	53.479	0	520	35.936	25.858	27.937	15.739	15.477	20.067	49	0.638	D3K0C6
61	13	_U1GFP_D3K0C6	6	0.843	54.51	14.525	32	82	34.954	28.134	34.495	27.675	0.918	0.918	57	239.344	59.401	54.885	0	535	35.936	25.858	27.937	15.739	15.477	20.067	47	0.953	D3K0C6
62	13.25	_U1GFP_D3K0C6	6	0.843	48.408	10.295	33	71	34.954	28.134	34.495	27.675	0.918	0.918	48	239.344	62.068	53.678	0	521	35.936	25.858	27.937	15.739	15.477	20.067	50	0.656	D3K0C6
63	13.5	_U1GFP_D3K0C6	6	0.843	47.02	13.916	21	76	34.954	28.134	34.495	27.675	0.918	0.918	48	239.344	60.718	54.588	0	544	35.936	25.858	27.937	15.739	15.477	20.067	48	0.634	D3K0C6
64	13.75	_U1GFP_D3K0C6	6	0.843	43.571	9.379	25	59	34.954	28.134	34.495	27.675	0.918	0.918	45	239.344	57.903	54.013	0	685	35.936	25.858	27.937	15.739	15.477	20.067	46	0.556	D3K0C6
65	14	_U1GFP_D3K0C6	6	0.843	42.306	8.692	30	64	34.954	28.134	34.495	27.675	0.918	0.918	41	239.344	61.989	55.327	0	639	35.936	25.858	27.937	15.739	15.477	20.067	50	0.44	D3K0C6
66	14.25	_U1GFP_D3K0C6	6	0.843	49.592	8.106	38	74	34.954	28.134	34.495	27.675	0.918	0.918	47	239.344	60.946	53.446	0	559	35.936	25.858	27.937	15.739	15.477	20.067	50	0.724	D3K0C6
67	14.5	_U1GFP_D3K0C6	6	0.843	51.49	7.717	39	72	34.954	28.134	34.495	27.675	0.918	0.918	52	239.344	59.8	53.171	0	507	35.936	25.858	27.937	15.739	15.477	20.067	48	0.825	D3K0C6
68	14.75	_U1GFP_D3K0C6	6	0.843	44.735	8.614	31	65	34.954	28.134	34.495	27.675	0.918	0.918	44	239.344	60.599	54.551	0	502	35.936	25.858	27.937	15.739	15.477	20.067	49	0.551	D3K0C6
69	15	_U1GFP_D3K0C6	6	0.843	42.49	7.447	31	60	34.954	28.134	34.495	27.675	0.918	0.918	41	239.344	59.824	54.08	0	505	35.936	25.858	27.937	15.739	15.477	20.067	48	0.479	D3K0C6
70	15.25	_U1GFP_D3K0C6	6	0.843	46.551	8.61	34	68	34.954	28.134	34.495	27.675	0.918	0.918	46	239.344	60.14	52.647	0	481	35.936	25.858	27.937	15.739	15.477	20.067	49	0.628	D3K0C6
71	15.5	_U1GFP_D3K0C6	6	0.843	46.592	10.424	27	65	34.954	28.134	34.495	27.675	0.918	0.918	49	239.344	59.294	53.433	0	475	35.936	25.858	27.937	15.739	15.477	20.067	47	0.648	D3K0C6
72	15.75	_U1GFP_D3K0C6	6	0.843	49.878	4.998	38	61	34.954	28.134	34.495	27.675	0.918	0.918	50	239.344	58.924	53.378	0	589	35.936	25.858	27.937	15.739	15.477	20.067	47	0.786	D3K0C6
73	16	_U1GFP_D3K0C6	6	0.843	53.122	8.311	38	76	34.954	28.134	34.495	27.675	0.918	0.918	53	239.344	61.696	54.148	0	630	35.936	25.858	27.937	15.739	15.477	20.067	50	0.834	D3K0C6
74	16.25	_U1GFP_D3K0C6	6	0.843	44.265	6.797	31	62	34.954	28.134	34.495	27.675	0.918	0.918	45	239.344	60.387	54.333	0	613	35.936	25.858	27.937	15.739	15.477	20.067	48	0.537	D3K0C6
75	16.5	_U1GFP_D3K0C6	6	0.843	54.51	11.943	27	75	34.954	28.134	34.495	27.675	0.918	0.918	54	239.344	57.945	53.317	0	498	35.936	25.858	27.937	15.739	15.477	20.067	46	1.003	D3K0C6
76	16.75	_U1GFP_D3K0C6	6	0.843	53.286	8.619	31	67	34.954	28.134	34.495	27.675	0.918	0.918	55	239.344	59.244	53.24	0	500	35.936	25.858	27.937	15.739	15.477	20.067	48	0.911	D3K0C6
77	17	_U1GFP_D3K0C6	6	0.843	50.857	11.859	25	79	34.954	28.134	34.495	27.675	0.918	0.918	52	239.344	59.846	55.245	0	520	35.936	25.858	27.937	15.739	15.477	20.067	47	0.799	D3K0C6
78	17.25	_U1GFP_D3K0C6	6	0.843	43.367	6.512	34	63	34.954	28.134	34.495	27.675	0.918	0.918	42	239.344	59.577	53.803	0	548	35.936	25.858	27.937	15.739	15.477	20.067	48	0.517	D3K0C6
79	17.5	_U1GFP_D3K0C6	6	0.843	40.612	9.863	20	61	34.954	28.134	34.495	27.675	0.918	0.918	41	239.344	59.343	52.955	0	482	35.936	25.858	27.937	15.739	15.477	20.067	47	0.414	D3K0C6
80	17.75	_U1GFP_D3K0C6	6	0.843	44.102	9.452	29	70	34.954	28.134	34.495	27.675	0.918	0.918	42	239.344	58.509	53.941	0	550	35.936	25.858	27.937	15.739	15.477	20.067	46	0.566	D3K0C6
81	18	_U1GFP_D3K0C6	6	0.843	49.735	10.134	33	69	34.954	28.134	34.495	27.675	0.918	0.918	50	239.344	59.338	53.883	0	565	35.936	25.858	27.937	15.739	15.477	20.067	47	0.769	D3K0C6
82	18.25	_U1GFP_D3K0C6	6	0.843	42.184	9.995	27	64	34.954	28.134	34.495	27.675	0.918	0.918	41	239.344	60.047	53.765	0	529	35.936	25.858	27.937	15.739	15.477	20.067	48	0.464	D3K0C6
83	18.5	_U1GFP_D3K0C6	6	0.843	47.673	8.985	31	65	34.954	28.134	34.495	27.675	0.918	0.918	48	239.344	60.612	54.342	0	546	35.936	25.858	27.937	15.739	15.477	20.067	48	0.66	D3K0C6
84	18.75	_U1GFP_D3K0C6	6	0.843	46.143	7.848	32	67	34.954	28.134	34.495	27.675	0.918	0.918	46	239.344	57.211	52.429	0	660	35.936	25.858	27.937	15.739	15.477	20.067	46	0.678	D3K0C6
85	19	_U1GFP_D3K0C6	6	0.843	49.673	10.908	31	75	34.954	28.134	34.495	27.675	0.918	0.918	48	239.344	58.929	53.189	0	500	35.936	25.858	27.937	15.739	15.477	20.067	47	0.778	D3K0C6
86	19.25	_U1GFP_D3K0C6	6	0.843	41.163	8.315	25	55	34.954	28.134	34.495	27.675	0.918	0.918	41	239.344	58.757	52.831	0	498	35.936	25.858	27.937	15.739	15.477	20.067	47	0.444	D3K0C6
87	19.5	_U1GFP_D3K0C6	6	0.843	48.041	8.519	33	61	34.954	28.134	34.495	27.675	0.918	0.918	50	239.344	61.67	53.495	0	466	35.936	25.858	27.937	15.739	15.477	20.067	50	0.651	D3K0C6
88	19.75	_U1GFP_D3K0C6	6	0.843	52.204	8.386	37	73	34.954	28.134	34.495	27.675	0.918	0.918	52	239.344	58.613	54.181	0	557	35.936	25.858	27.937	15.739	15.477	20.067	47	0.887	D3K0C6
89	20	_U1GFP_D3K0C6	6	0.843	46.408	11.403	21	82	34.954	28.134	34.495	27.675	0.918	0.918	46	239.344	59.597	52.74	0	479	35.936	25.858	27.937	15.739	15.477	20.067	48	0.634	D3K0C6
90	20.25	_U1GFP_D3K0C6	6	0.843	51.735	13.095	34	87	34.954	28.134	34.495	27.675	0.918	0.918	49	239.344	59.525	53.154	0	519	35.936	25.858	27.937	15.739	15.477	20.067	47	0.842	D3K0C6
91	20.5	_U1GFP_D3K0C6	6	0.843	50.143	9.811	33	73	34.954	28.134	34.495	27.675	0.918	0.918	50	239.344	61.167	54.46	0	547	35.936	25.858	27.937	15.739	15.477	20.067	49	0.739	D3K0C6
92	20.75	_U1GFP_D3K0C6	6	0.843	46.327	7.543	30	61	34.954	28.134	34.495	27.675	0.918	0.918	47	239.344	60.003	53.735	0	594	35.936	25.858	27.937	15.739	15.477	20.067	48	0.622	D3K0C6
93	21	_U1GFP_D3K0C6	6	0.843	44.571	10.478	26	72	34.954	28.134	34.495	27.675	0.918	0.918	43	239.344	58.509	53.693	0	566	35.936	25.858	27.937	15.739	15.477	20.067	47	0.584	D3K0C6
94	21.25	_U1GFP_D3K0C6	6	0.843	47.327	7.666	34	60	34.954	28.134	34.495	27.675	0.918	0.918	47	239.344	58.206	53.759	0	509	35.936	25.858	27.937	15.739	15.477	20.067	46	0.703	D3K0C6
95	21.5	_U1GFP_D3K0C6	6	0.843	49.592	8.441	33	66	34.954	28.134	34.495	27.675	0.918	0.918	50	239.344	59.023	53.949	0	568	35.936	25.858	27.937	15.739	15.477	20.067	47	0.772	D3K0C6
96	21.75	_U1GFP_D3K0C6	6	0.843	40.98	6.398	27	52	34.954	28.134	34.495	27.675	0.918	0.918	42	239.344	57.877	53.525	0	567	35.936	25.858	27.937	15.739	15.477	20.067	45	0.45	D3K0C6
97	22	_U1GFP_D3K0C6	6	0.843	49.939	9.752	30	65	34.954	28.134	34.495	27.675	0.918	0.918	51	239.344	57.723	53.517	0	688	35.936	25.858	27.937	15.739	15.477	20.067	46	0.822	D3K0C6
98	22.25	_U1GFP_D3K0C6	6	0.843	54.551	9.876	38	75	34.954	28.134	34.495	27.675	0.918	0.918	54	239.344	60.538	54.265	0	554	35.936	25.858	27.937	15.739	15.477	20.067	49	0.919	D3K0C6
99	22.5	_U1GFP_D3K0C6	6	0.843	50.347	6.591	37	63	34.954	28.134	34.495	27.675	0.918	0.918	51	239.344	60.145	53.602	0	467	35.936	25.858	27.937	15.739	15.477	20.067	48	0.772	D3K0C6
100	22.75	_U1GFP_D3K0C6	6	0.843	53.755	10.738	35	81	34.954	28.134	34.495	27.675	0.918	0.918	52	239.344	59.808	53.733	0	544	35.936	25.858	27.937	15.739	15.477	20.067	48	0.911	D3K0C6
101	23	_U1GFP_D3K0C6	6	0.843	47.918	6.985	38	66	34.954	28.134	34.495	27.675	0.918	0.918	47	239.344	61.129	54.083	0	464	35.936	25.858	27.937	15.739	15.477	20.067	49	0.658	D3K0C6
102	23.25	_U1GFP_D3K0C6	6	0.843	53.122	11.488	35	80	34.954	28.134	34.495	27.675	0.918	0.918	50	239.344	62.27	54.384	0	490	35.936	25.858	27.937	15.739	15.477	20.067	50	0.819	D3K0C6
103	23.5	_U1GFP_D3K0C6	6	0.843	47.898	10.578	29	72	34.954	28.134	34.495	27.675	0.918	0.918	48	239.344	61.385	54.755	0	492	35.936	25.858	27.937	15.739	15.477	20.067	49	0.652	D3K0C6
104	23.75	_U1GFP_D3K0C6	6	0.843	44.367	9.767	28	78	34.954	28.134	34.495	27.675	0.918	0.918	42	239.344	59.158	53.467	0	483	35.936	25.858	27.937	15.739	15.477	20.067	47	0.563	D3K0C6
105	24	_U1GFP_D3K0C6	6	0.843	38.98	11.174	19	77	34.954	28.134	34.495	27.675	0.918	0.918	38	239.344	60.139	53.559	0	456	35.936	25.858	27.937	15.739	15.477	20.067	48	0.341	D3K0C6
106	24.25	_U1GFP_D3K0C6	6	0.843	43.531	8.532	24	63	34.954	28.134	34.495	27.675	0.918	0.918	44	239.344	57.891	53.421	0	528	35.936	25.858	27.937	15.739	15.477	20.067	46	0.555	D3K0C6
107	24.5	_U1GFP_D3K0C6	6	0.843	42.367	10.855	22	64	34.954	28.134	34.495	27.675	0.918	0.918	42	239.344	58.672	53.611	0	592	35.936	25.858	27.937	15.739	15.477	20.067	46	0.493	D3K0C6
108	24.75	_U1GFP_D3K0C6	6	0.843	49.959	8.067	36	68	34.954	28.134	34.495	27.675	0.918	0.918	48	239.344	59.2	53.227	0	528	35.936	25.858	27.937	15.739	15.477	20.067	47	0.782	D3K0C6
109	25	_U1GFP_D3K0C6	6	0.843	43.633	10.887	24	63	34.954	28.134	34.495	27.675	0.918	0.918	42	239.344	60.322	54.66	0	567	35.936	25.858	27.937	15.739	15.477	20.067	48	0.514	D3K0C6
110	25.25	_U1GFP_D3K0C6	6	0.843	45.673	9.765	25	68	34.954	28.134	34.495	27.675	0.918	0.918	46	239.344	59.709	55.066	0	502	35.936	25.858	27.937	15.739	15.477	20.067	47	0.603	D3K0C6
111	25.5	_U1GFP_D3K0C6	6	0.843	40.286	10.182	26	64	34.954	28.134	34.495	27.675	0.918	0.918	39	239.344	60.311	53.388	0	531	35.936	25.858	27.937	15.739	15.477	20.067	48	0.388	D3K0C6
112	25.75	_U1GFP_D3K0C6	6	0.843	45.531	7.684	29	59	34.954	28.134	34.495	27.675	0.918	0.918	46	239.344	59.575	54.224	0	568	35.936	25.858	27.937	15.739	15.477	20.067	47	0.601	D3K0C6
113	26	_U1GFP_D3K0C6	6	0.843	46.673	10.725	25	69	34.954	28.134	34.495	27.675	0.918	0.918	47	239.344	59.842	54.442	0	635	35.936	25.858	27.937	15.739	15.477	20.067	47	0.639	D3K0C6
114	26.25	_U1GFP_D3K0C6	6	0.843	51.041	10.306	38	78	34.954	28.134	34.495	27.675	0.918	0.918	49	239.344	59.514	52.522	0	468	35.936	25.858	27.937	15.739	15.477	20.067	48	0.815	D3K0C6
115	26.5	_U1GFP_D3K0C6	6	0.843	46.653	10.746	22	69	34.954	28.134	34.495	27.675	0.918	0.918	45	239.344	60.266	53.592	0	507	35.936	25.858	27.937	15.739	15.477	20.067	48	0.629	D3K0C6
116	26.75	_U1GFP_D3K0C6	6	0.843	41.898	10.302	21	64	34.954	28.134	34.495	27.675	0.918	0.918	43	239.344	59.882	53.478	0	578	35.936	25.858	27.937	15.739	15.477	20.067	48	0.455	D3K0C6
117	27	_U1GFP_D3K0C6	6	0.843	50.959	12.057	27	74	34.954	28.134	34.495	27.675	0.918	0.918	51	239.344	57.775	53.565	0	538	35.936	25.858	27.937	15.739	15.477	20.067	46	0.863	D3K0C6
118	27.25	_U1GFP_D3K0C6	6	0.843	46.694	12.398	22	70	34.954	28.134	34.495	27.675	0.918	0.918	48	239.344	60.988	53.704	0	497	35.936	25.858	27.937	15.739	15.477	20.067	49	0.616	D3K0C6
119	27.5	_U1GFP_D3K0C6	6	0.843	41.816	9.665	23	65	34.954	28.134	34.495	27.675	0.918	0.918	41	239.344	61.082	54.111	0	481	35.936	25.858	27.937	15.739	15.477	20.067	48	0.435	D3K0C6
120	27.75	_U1GFP_D3K0C6	6	0.843	52.857	6.11	42	66	34.954	28.134	34.495	27.675	0.918	0.918	53	239.344	58.943	52.224	0	433	35.936	25.858	27.937	15.739	15.477	20.067	47	0.903	D3K0C6
121	28	_U1GFP_D3K0C6	6	0.843	48.122	9.013	30	70	34.954	28.134	34.495	27.675	0.918	0.918	48	239.344	59.164	53.886	0	565	35.936	25.858	27.937	15.739	15.477	20.067	47	0.711	D3K0C6
122	28.25	_U1GFP_D3K0C6	6	0.843	39.531	8.701	23	61	34.954	28.134	34.495	27.675	0.918	0.918	39	239.344	61.659	54.425	0	529	35.936	25.858	27.937	15.739	15.477	20.067	50	0.344	D3K0C6
123	28.5	_U1GFP_D3K0C6	6	0.843	55.898	11.068	35	80	34.954	28.134	34.495	27.675	0.918	0.918	56	239.344	59.468	53.269	0	559	35.936	25.858	27.937	15.739	15.477	20.067	48	1.005	D3K0C6
124	28.75	_U1GFP_D3K0C6	6	0.843	49.265	9.688	33	69	34.954	28.134	34.495	27.675	0.918	0.918	48	239.344	59.955	53.956	0	523	35.936	25.858	27.937	15.739	15.477	20.067	48	0.735	D3K0C6
125	29	_U1GFP_D3K0C6	6	0.843	52.327	20.616	18	101	34.954	28.134	34.495	27.675	0.918	0.918	49	239.344	60.132	53.615	0	529	35.936	25.858	27.937	15.739	15.477	20.067	48	0.847	D3K0C6
126	29.25	_U1GFP_D3K0C6	6	0.843	45.592	10.362	26	75	34.954	28.134	34.495	27.675	0.918	0.918	45	239.344	59.339	54.113	0	481	35.936	25.858	27.937	15.739	15.477	20.067	47	0.608	D3K0C6
127	29.5	_U1GFP_D3K0C6	6	0.843	44	12.176	25	69	34.954	28.134	34.495	27.675	0.918	0.918	42	239.344	59.824	53.177	0	587	35.936	25.858	27.937	15.739	15.477	20.067	48	0.537	D3K0C6
128	29.75	_U1GFP_D3K0C6	6	0.843	55.796	9.372	38	77	34.954	28.134	34.495	27.675	0.918	0.918	53	239.344	59.497	54.431	0	519	35.936	25.858	27.937	15.739	15.477	20.067	47	1	D3K0C6
129	30	_U1GFP_D3K0C6	6	0.843	44.531	6.172	33	58	34.954	28.134	34.495	27.675	0.918	0.918	44	239.344	58.509	54.177	0	506	35.936	25.858	27.937	15.739	15.477	20.067	46	0.583	D3K0C6
130	30.25	_U1GFP_D3K0C6	6	0.843	46.429	10.143	32	71	34.954	28.134	34.495	27.675	0.918	0.918	44	239.344	58.209	51.871	0	560	35.936	25.858	27.937	15.739	15.477	20.067	47	0.666	D3K0C6
131	30.5	_U1GFP_D3K0C6	6	0.843	47.163	9.063	31	66	34.954	28.134	34.495	27.675	0.918	0.918	49	239.344	59.913	54.74	0	542	35.936	25.858	27.937	15.739	15.477	20.067	47	0.656	D3K0C6
132	30.75	_U1GFP_D3K0C6	6	0.843	49.02	10.74	28	73	34.954	28.134	34.495	27.675	0.918	0.918	49	239.344	58.425	52.726	0	530	35.936	25.858	27.937	15.739	15.477	20.067	47	0.765	D3K0C6
133	31	_U1GFP_D3K0C6	6	0.843	46.776	10.867	29	76	34.954	28.134	34.495	27.675	0.918	0.918	44	239.344	59.998	53.433	0	572	35.936	25.858	27.937	15.739	15.477	20.067	48	0.64	D3K0C6
134	31.25	_U1GFP_D3K0C6	6	0.843	59.061	8.491	40	78	34.954	28.134	34.495	27.675	0.918	0.918	58	239.344	61.149	53.406	0	458	35.936	25.858	27.937	15.739	15.477	20.067	49	1.067	D3K0C6
135	31.5	_U1GFP_D3K0C6	6	0.843	46	12.443	23	70	34.954	28.134	34.495	27.675	0.918	0.918	48	239.344	59.142	54.221	0	446	35.936	25.858	27.937	15.739	15.477	20.067	47	0.628	D3K0C6
136	31.75	_U1GFP_D3K0C6	6	0.843	54.51	13.19	34	82	34.954	28.134	34.495	27.675	0.918	0.918	54	239.344	59.564	52.87	0	523	35.936	25.858	27.937	15.739	15.477	20.067	48	0.948	D3K0C6
137	32	_U1GFP_D3K0C6	6	0.843	53.653	9.602	35	74	34.954	28.134	34.495	27.675	0.918	0.918	54	239.344	58.321	53.75	0	527	35.936	25.858	27.937	15.739	15.477	20.067	46	0.955	D3K0C6
138	32.25	_U1GFP_D3K0C6	6	0.843	40.02	6.196	31	55	34.954	28.134	34.495	27.675	0.918	0.918	38	239.344	58.694	52.741	0	536	35.936	25.858	27.937	15.739	15.477	20.067	47	0.399	D3K0C6
139	32.5	_U1GFP_D3K0C6	6	0.843	39.939	8.508	24	67	34.954	28.134	34.495	27.675	0.918	0.918	40	239.344	58.643	53.372	0	526	35.936	25.858	27.937	15.739	15.477	20.067	47	0.397	D3K0C6
140	32.75	_U1GFP_D3K0C6	6	0.843	49.306	9.644	33	73	34.954	28.134	34.495	27.675	0.918	0.918	48	239.344	61.757	53.74	0	473	35.936	25.858	27.937	15.739	15.477	20.067	50	0.695	D3K0C6
141	33	_U1GFP_D3K0C6	6	0.843	57.061	9.701	42	83	34.954	28.134	34.495	27.675	0.918	0.918	54	239.344	62.377	53.192	0	470	35.936	25.858	27.937	15.739	15.477	20.067	51	0.956	D3K0C6
142	33.25	_U1GFP_D3K0C6	6	0.843	49.816	9.187	33	76	34.954	28.134	34.495	27.675	0.918	0.918	51	239.344	59.216	52.273	0	520	35.936	25.858	27.937	15.739	15.477	20.067	47	0.776	D3K0C6
143	33.5	_U1GFP_D3K0C6	6	0.843	47.306	8.454	33	71	34.954	28.134	34.495	27.675	0.918	0.918	45	239.344	61.778	54.582	0	548	35.936	25.858	27.937	15.739	15.477	20.067	50	0.623	D3K0C6
144	33.75	_U1GFP_D3K0C6	6	0.843	51.98	8.064	38	68	34.954	28.134	34.495	27.675	0.918	0.918	52	239.344	57.799	53.441	0	526	35.936	25.858	27.937	15.739	15.477	20.067	46	0.904	D3K0C6
145	34	_U1GFP_D3K0C6	6	0.843	38.469	8.042	22	57	34.954	28.134	34.495	27.675	0.918	0.918	39	239.344	59.926	54.043	0	517	35.936	25.858	27.937	15.739	15.477	20.067	48	0.324	D3K0C6
146	34.25	_U1GFP_D3K0C6	6	0.843	48.592	11.092	30	73	34.954	28.134	34.495	27.675	0.918	0.918	48	239.344	59.209	53.039	0	478	35.936	25.858	27.937	15.739	15.477	20.067	47	0.728	D3K0C6
147	34.5	_U1GFP_D3K0C6	6	0.843	43.694	8.917	27	62	34.954	28.134	34.495	27.675	0.918	0.918	44	239.344	58.983	52.83	0	653	35.936	25.858	27.937	15.739	15.477	20.067	47	0.54	D3K0C6
148	34.75	_U1GFP_D3K0C6	6	0.843	45.469	8.122	31	61	34.954	28.134	34.495	27.675	0.918	0.918	45	239.344	56.152	51.92	0	476	35.936	25.858	27.937	15.739	15.477	20.067	45	0.676	D3K0C6
149	35	_U1GFP_D3K0C6	6	0.843	45.878	6.457	36	59	34.954	28.134	34.495	27.675	0.918	0.918	44	239.344	58.123	53.156	0	488	35.936	25.858	27.937	15.739	15.477	20.067	46	0.646	D3K0C6
150	35.25	_U1GFP_D3K0C6	6	0.843	44.592	9.855	27	65	34.954	28.134	34.495	27.675	0.918	0.918	44	239.344	57.111	53.414	0	521	35.936	25.858	27.937	15.739	15.477	20.067	45	0.616	D3K0C6
151	35.5	_U1GFP_D3K0C6	6	0.843	46.714	13.65	25	77	34.954	28.134	34.495	27.675	0.918	0.918	45	239.344	59.05	53.4	0	526	35.936	25.858	27.937	15.739	15.477	20.067	47	0.658	D3K0C6
152	35.75	_U1GFP_D3K0C6	6	0.843	52.224	7.54	36	67	34.954	28.134	34.495	27.675	0.918	0.918	53	239.344	59.648	52.743	0	519	35.936	25.858	27.937	15.739	15.477	20.067	48	0.857	D3K0C6
153	36	_U1GFP_D3K0C6	6	0.843	48.51	11.325	32	82	34.954	28.134	34.495	27.675	0.918	0.918	46	239.344	58.499	52.497	0	520	35.936	25.858	27.937	15.739	15.477	20.067	47	0.743	D3K0C6
154	36.25	_U1GFP_D3K0C6	6	0.843	53.327	10.061	36	78	34.954	28.134	34.495	27.675	0.918	0.918	51	239.344	58.823	52.935	0	560	35.936	25.858	27.937	15.739	15.477	20.067	47	0.926	D3K0C6
155	36.5	_U1GFP_D3K0C6	6	0.843	54.571	11.352	33	78	34.954	28.134	34.495	27.675	0.918	0.918	53	239.344	61.244	53.595	0	496	35.936	25.858	27.937	15.739	15.477	20.067	50	0.899	D3K0C6
156	36.75	_U1GFP_D3K0C6	6	0.843	59.286	7.956	46	84	34.954	28.134	34.495	27.675	0.918	0.918	59	239.344	59.653	53.452	0	484	35.936	25.858	27.937	15.739	15.477	20.067	48	1.129	D3K0C6
157	37	_U1GFP_D3K0C6	6	0.843	47.02	8.866	31	62	34.954	28.134	34.495	27.675	0.918	0.918	47	239.344	58.197	53.01	0	487	35.936	25.858	27.937	15.739	15.477	20.067	46	0.69	D3K0C6
158	37.25	_U1GFP_D3K0C6	6	0.843	50.857	9.789	22	68	34.954	28.134	34.495	27.675	0.918	0.918	54	239.344	59.37	53.785	0	522	35.936	25.858	27.937	15.739	15.477	20.067	47	0.812	D3K0C6
159	37.5	_U1GFP_D3K0C6	6	0.843	43.388	13.741	23	72	34.954	28.134	34.495	27.675	0.918	0.918	43	239.344	56.864	52.879	0	533	35.936	25.858	27.937	15.739	15.477	20.067	45	0.57	D3K0C6
160	37.75	_U1GFP_D3K0C6	6	0.843	56.592	10.4	40	85	34.954	28.134	34.495	27.675	0.918	0.918	55	239.344	59.1	53.498	0	507	35.936	25.858	27.937	15.739	15.477	20.067	47	1.045	D3K0C6
161	38	_U1GFP_D3K0C6	6	0.843	50.122	10.557	34	77	34.954	28.134	34.495	27.675	0.918	0.918	49	239.344	57.737	54.132	0	534	35.936	25.858	27.937	15.739	15.477	20.067	46	0.83	D3K0C6
162	38.25	_U1GFP_D3K0C6	6	0.843	52.592	8.399	40	80	34.954	28.134	34.495	27.675	0.918	0.918	51	239.344	61.147	54.273	0	570	35.936	25.858	27.937	15.739	15.477	20.067	49	0.829	D3K0C6
163	38.5	_U1GFP_D3K0C6	6	0.843	49.878	10.837	28	79	34.954	28.134	34.495	27.675	0.918	0.918	48	239.344	60.322	53.698	0	557	35.936	25.858	27.937	15.739	15.477	20.067	49	0.75	D3K0C6
164	38.75	_U1GFP_D3K0C6	6	0.843	50.735	9.059	36	70	34.954	28.134	34.495	27.675	0.918	0.918	52	239.344	56.89	54.268	0	553	35.936	25.858	27.937	15.739	15.477	20.067	45	0.882	D3K0C6
165	39	_U1GFP_D3K0C6	6	0.843	59.694	10.587	41	92	34.954	28.134	34.495	27.675	0.918	0.918	58	239.344	59.724	52.893	0	482	35.936	25.858	27.937	15.739	15.477	20.067	48	1.142	D3K0C6
166	39.25	_U1GFP_D3K0C6	6	0.843	52.122	7.862	32	68	34.954	28.134	34.495	27.675	0.918	0.918	52	239.344	58.08	53.653	0	620	35.936	25.858	27.937	15.739	15.477	20.067	46	0.901	D3K0C6
167	39.5	_U1GFP_D3K0C6	6	0.843	55	7.286	37	72	34.954	28.134	34.495	27.675	0.918	0.918	55	239.344	59.55	53.544	0	522	35.936	25.858	27.937	15.739	15.477	20.067	48	0.968	D3K0C6
168	39.75	_U1GFP_D3K0C6	6	0.843	55.837	9.56	39	71	34.954	28.134	34.495	27.675	0.918	0.918	55	239.344	61.231	52.419	0	464	35.936	25.858	27.937	15.739	15.477	20.067	50	0.946	D3K0C6
169	40	_U1GFP_D3K0C6	6	0.843	51.878	8.671	31	74	34.954	28.134	34.495	27.675	0.918	0.918	52	239.344	57.549	53.758	0	524	35.936	25.858	27.937	15.739	15.477	20.067	45	0.908	D3K0C6
170	40.25	_U1GFP_D3K0C6	6	0.843	48.653	13.869	31	87	34.954	28.134	34.495	27.675	0.918	0.918	45	239.344	58.18	53.552	0	569	35.936	25.858	27.937	15.739	15.477	20.067	46	0.757	D3K0C6
171	40.5	_U1GFP_D3K0C6	6	0.843	45.592	6.328	30	62	34.954	28.134	34.495	27.675	0.918	0.918	46	239.344	57.357	53.426	0	543	35.936	25.858	27.937	15.739	15.477	20.067	45	0.652	D3K0C6
172	40.75	_U1GFP_D3K0C6	6	0.843	45.306	7.912	31	71	34.954	28.134	34.495	27.675	0.918	0.918	44	239.344	59.112	53.038	0	580	35.936	25.858	27.937	15.739	15.477	20.067	47	0.601	D3K0C6
173	41	_U1GFP_D3K0C6	6	0.843	49.49	7.935	34	66	34.954	28.134	34.495	27.675	0.918	0.918	49	239.344	59.297	53.113	0	506	35.936	25.858	27.937	15.739	15.477	20.067	47	0.761	D3K0C6
174	41.25	_U1GFP_D3K0C6	6	0.843	57.551	16.857	35	101	34.954	28.134	34.495	27.675	0.918	0.918	55	239.344	57.881	52.544	0	553	35.936	25.858	27.937	15.739	15.477	20.067	46	1.13	D3K0C6
175	41.5	_U1GFP_D3K0C6	6	0.843	51.061	11.994	31	79	34.954	28.134	34.495	27.675	0.918	0.918	49	239.344	58.927	53.934	0	500	35.936	25.858	27.937	15.739	15.477	20.067	47	0.833	D3K0C6
176	41.75	_U1GFP_D3K0C6	6	0.843	44.592	11.807	29	79	34.954	28.134	34.495	27.675	0.918	0.918	42	239.344	57.461	53.342	0	571	35.936	25.858	27.937	15.739	15.477	20.067	45	0.608	D3K0C6
177	42	_U1GFP_D3K0C6	6	0.843	54.551	11.637	32	84	34.954	28.134	34.495	27.675	0.918	0.918	54	239.344	59.953	52.96	0	483	35.936	25.858	27.937	15.739	15.477	20.067	48	0.937	D3K0C6
178	42.25	_U1GFP_D3K0C6	6	0.843	40.918	7.002	28	55	34.954	28.134	34.495	27.675	0.918	0.918	41	239.344	58.65	54.173	0	570	35.936	25.858	27.937	15.739	15.477	20.067	46	0.436	D3K0C6
179	42.5	_U1GFP_D3K0C6	6	0.843	43.694	8.437	28	66	34.954	28.134	34.495	27.675	0.918	0.918	43	239.344	59.511	53.28	0	526	35.936	25.858	27.937	15.739	15.477	20.067	48	0.531	D3K0C6
180	42.75	_U1GFP_D3K0C6	6	0.843	48.245	10.185	29	77	34.954	28.134	34.495	27.675	0.918	0.918	47	239.344	58.237	52.386	0	457	35.936	25.858	27.937	15.739	15.477	20.067	46	0.739	D3K0C6
181	43	_U1GFP_D3K0C6	6	0.843	48.245	8.125	31	65	34.954	28.134	34.495	27.675	0.918	0.918	49	239.344	58.163	53.475	0	542	35.936	25.858	27.937	15.739	15.477	20.067	46	0.741	D3K0C6
182	43.25	_U1GFP_D3K0C6	6	0.843	53.959	8.963	33	78	34.954	28.134	34.495	27.675	0.918	0.918	52	239.344	60.063	53.445	0	500	35.936	25.858	27.937	15.739	15.477	20.067	48	0.911	D3K0C6
183	43.5	_U1GFP_D3K0C6	6	0.843	49.163	9.885	32	68	34.954	28.134	34.495	27.675	0.918	0.918	49	239.344	60.189	53.047	0	540	35.936	25.858	27.937	15.739	15.477	20.067	48	0.726	D3K0C6
184	43.75	_U1GFP_D3K0C6	6	0.843	49.122	8.558	30	71	34.954	28.134	34.495	27.675	0.918	0.918	49	239.344	59.53	54.023	0	545	35.936	25.858	27.937	15.739	15.477	20.067	47	0.741	D3K0C6
185	44	_U1GFP_D3K0C6	6	0.843	50.857	8.379	34	70	34.954	28.134	34.495	27.675	0.918	0.918	50	239.344	59.856	53.703	0	452	35.936	25.858	27.937	15.739	15.477	20.067	48	0.799	D3K0C6
186	44.25	_U1GFP_D3K0C6	6	0.843	45.612	7.981	33	63	34.954	28.134	34.495	27.675	0.918	0.918	46	239.344	57.339	52.167	0	444	35.936	25.858	27.937	15.739	15.477	20.067	45	0.653	D3K0C6
187	44.5	_U1GFP_D3K0C6	6	0.843	52.245	8.258	35	71	34.954	28.134	34.495	27.675	0.918	0.918	52	239.344	59.276	53.658	0	533	35.936	25.858	27.937	15.739	15.477	20.067	47	0.869	D3K0C6
188	44.75	_U1GFP_D3K0C6	6	0.843	49.224	10.861	23	74	34.954	28.134	34.495	27.675	0.918	0.918	49	239.344	59.378	53.218	0	557	35.936	25.858	27.937	15.739	15.477	20.067	48	0.748	D3K0C6
189	45	_U1GFP_D3K0C6	6	0.843	44.673	11.477	25	65	34.954	28.134	34.495	27.675	0.918	0.918	47	239.344	58.841	53.895	0	491	35.936	25.858	27.937	15.739	15.477	20.067	46	0.582	D3K0C6
190	45.25	_U1GFP_D3K0C6	6	0.843	50.429	6.275	40	62	34.954	28.134	34.495	27.675	0.918	0.918	50	239.344	57.777	52.489	0	568	35.936	25.858	27.937	15.739	15.477	20.067	46	0.841	D3K0C6
191	45.5	_U1GFP_D3K0C6	6	0.843	54.551	14.745	31	80	34.954	28.134	34.495	27.675	0.918	0.918	54	239.344	58.555	52.783	0	547	35.936	25.858	27.937	15.739	15.477	20.067	47	0.983	D3K0C6
192	45.75	_U1GFP_D3K0C6	6	0.843	56.245	12.459	40	88	34.954	28.134	34.495	27.675	0.918	0.918	53	239.344	57.436	51.961	0	518	35.936	25.858	27.937	15.739	15.477	20.067	46	1.094	D3K0C6
193	46	_U1GFP_D3K0C6	6	0.843	48.878	5.805	35	58	34.954	28.134	34.495	27.675	0.918	0.918	50	239.344	59.42	53.558	0	487	35.936	25.858	27.937	15.739	15.477	20.067	47	0.734	D3K0C6
194	46.25	_U1GFP_D3K0C6	6	0.843	47.837	12.222	29	77	34.954	28.134	34.495	27.675	0.918	0.918	48	239.344	60.524	53.165	0	523	35.936	25.858	27.937	15.739	15.477	20.067	49	0.668	D3K0C6
195	46.5	_U1GFP_D3K0C6	6	0.843	48.327	5.97	36	61	34.954	28.134	34.495	27.675	0.918	0.918	47	239.344	59.266	53.46	0	507	35.936	25.858	27.937	15.739	15.477	20.067	48	0.716	D3K0C6
196	46.75	_U1GFP_D3K0C6	6	0.843	52.959	10.624	27	81	34.954	28.134	34.495	27.675	0.918	0.918	52	239.344	59.231	53.637	0	528	35.936	25.858	27.937	15.739	15.477	20.067	47	0.898	D3K0C6
197	47	_U1GFP_D3K0C6	6	0.843	47.735	9.619	33	76	34.954	28.134	34.495	27.675	0.918	0.918	46	239.344	58.165	53.445	0	534	35.936	25.858	27.937	15.739	15.477	20.067	46	0.72	D3K0C6
198	47.25	_U1GFP_D3K0C6	6	0.843	46.592	5.845	27	57	34.954	28.134	34.495	27.675	0.918	0.918	47	239.344	59.055	52.975	0	509	35.936	25.858	27.937	15.739	15.477	20.067	48	0.653	D3K0C6
199	47.5	_U1GFP_D3K0C6	6	0.843	47.408	7.942	33	65	34.954	28.134	34.495	27.675	0.918	0.918	48	239.344	57.553	54.465	0	571	35.936	25.858	27.937	15.739	15.477	20.067	45	0.723	D3K0C6
200	47.75	_U1GFP_D3K0C6	6	0.843	53.878	8.55	34	68	34.954	28.134	34.495	27.675	0.918	0.918	57	239.344	59.372	53.737	0	548	35.936	25.858	27.937	15.739	15.477	20.067	47	0.93	D3K0C6
201	48	_U1GFP_D3K0C6	6	0.843	52.041	11.601	31	80	34.954	28.134	34.495	27.675	0.918	0.918	49	239.344	60.169	53.5	0	470	35.936	25.858	27.937	15.739	15.477	20.067	48	0.835	D3K0C6
202	48.25	_U1GFP_D3K0C6	6	0.843	60.714	17.489	30	106	34.954	28.134	34.495	27.675	0.918	0.918	56	239.344	59.762	53.689	0	529	35.936	25.858	27.937	15.739	15.477	20.067	48	1.18	D3K0C6
203	48.5	_U1GFP_D3K0C6	6	0.843	42.531	6.85	31	60	34.954	28.134	34.495	27.675	0.918	0.918	42	239.344	58.727	52.47	0	491	35.936	25.858	27.937	15.739	15.477	20.067	47	0.499	D3K0C6
204	48.75	_U1GFP_D3K0C6	6	0.843	43.531	7.935	29	66	34.954	28.134	34.495	27.675	0.918	0.918	42	239.344	59.158	52.941	0	594	35.936	25.858	27.937	15.739	15.477	20.067	47	0.531	D3K0C6
205	49	_U1GFP_D3K0C6	6	0.843	53.837	9.107	31	68	34.954	28.134	34.495	27.675	0.918	0.918	57	239.344	58.691	52.9	0	497	35.936	25.858	27.937	15.739	15.477	20.067	47	0.95	D3K0C6
206	49.25	_U1GFP_D3K0C6	6	0.843	47.959	6.452	38	68	34.954	28.134	34.495	27.675	0.918	0.918	48	239.344	59.844	54.42	0	585	35.936	25.858	27.937	15.739	15.477	20.067	48	0.688	D3K0C6
207	49.5	_U1GFP_D3K0C6	6	0.843	53.51	15.103	33	80	34.954	28.134	34.495	27.675	0.918	0.918	49	239.344	57.19	53.816	0	503	35.936	25.858	27.937	15.739	15.477	20.067	45	0.989	D3K0C6
208	49.75	_U1GFP_D3K0C6	6	0.843	55.857	7.858	36	71	34.954	28.134	34.495	27.675	0.918	0.918	56	239.344	60.419	53.635	0	507	35.936	25.858	27.937	15.739	15.477	20.067	49	0.972	D3K0C6
209	50	_U1GFP_D3K0C6	6	0.843	55.286	9.507	40	79	34.954	28.134	34.495	27.675	0.918	0.918	55	239.344	57.947	53.109	0	509	35.936	25.858	27.937	15.739	15.477	20.067	46	1.035	D3K0C6
210	50.25	_U1GFP_D3K0C6	6	0.843	48.816	11.733	25	73	34.954	28.134	34.495	27.675	0.918	0.918	51	239.344	57.64	53.232	0	569	35.936	25.858	27.937	15.739	15.477	20.067	46	0.779	D3K0C6
211	50.5	_U1GFP_D3K0C6	6	0.843	41.959	5.45	31	59	34.954	28.134	34.495	27.675	0.918	0.918	43	239.344	57.781	53.064	0	606	35.936	25.858	27.937	15.739	15.477	20.067	46	0.492	D3K0C6
212	50.75	_U1GFP_D3K0C6	6	0.843	52.408	13.846	27	85	34.954	28.134	34.495	27.675	0.918	0.918	51	239.344	60.408	53.77	0	509	35.936	25.858	27.937	15.739	15.477	20.067	49	0.843	D3K0C6
213	51	_U1GFP_D3K0C6	6	0.843	43	10.37	23	64	34.954	28.134	34.495	27.675	0.918	0.918	43	239.344	57.27	52.3	0	453	35.936	25.858	27.937	15.739	15.477	20.067	46	0.545	D3K0C6
214	51.25	_U1GFP_D3K0C6	6	0.843	52.306	6.935	39	62	34.954	28.134	34.495	27.675	0.918	0.918	54	239.344	59.395	53.186	0	464	35.936	25.858	27.937	15.739	15.477	20.067	47	0.868	D3K0C6
215	51.5	_U1GFP_D3K0C6	6	0.843	54.041	9.727	32	77	34.954	28.134	34.495	27.675	0.918	0.918	56	239.344	58.139	53.028	0	540	35.936	25.858	27.937	15.739	15.477	20.067	46	0.977	D3K0C6
216	51.75	_U1GFP_D3K0C6	6	0.843	41.755	9.837	22	59	34.954	28.134	34.495	27.675	0.918	0.918	43	239.344	62.617	53.212	0	554	35.936	25.858	27.937	15.739	15.477	20.067	51	0.412	D3K0C6
217	52	_U1GFP_D3K0C6	6	0.843	50.367	11.135	35	75	34.954	28.134	34.495	27.675	0.918	0.918	48	239.344	59.558	53.13	0	498	35.936	25.858	27.937	15.739	15.477	20.067	48	0.788	D3K0C6
218	52.25	_U1GFP_D3K0C6	6	0.843	52.429	7.906	40	72	34.954	28.134	34.495	27.675	0.918	0.918	51	239.344	58.283	53.24	0	477	35.936	25.858	27.937	15.739	15.477	20.067	47	0.907	D3K0C6
219	52.5	_U1GFP_D3K0C6	6	0.843	46.429	10.064	31	64	34.954	28.134	34.495	27.675	0.918	0.918	47	239.344	58.05	52.678	0	594	35.936	25.858	27.937	15.739	15.477	20.067	47	0.67	D3K0C6
220	52.75	_U1GFP_D3K0C6	6	0.843	46.571	10.567	22	67	34.954	28.134	34.495	27.675	0.918	0.918	47	239.344	58.847	53.607	0	611	35.936	25.858	27.937	15.739	15.477	20.067	47	0.657	D3K0C6
221	53	_U1GFP_D3K0C6	6	0.843	45.122	6.87	34	64	34.954	28.134	34.495	27.675	0.918	0.918	43	239.344	58.038	51.931	0	458	35.936	25.858	27.937	15.739	15.477	20.067	46	0.617	D3K0C6
222	53.25	_U1GFP_D3K0C6	6	0.843	54.082	9.431	35	72	34.954	28.134	34.495	27.675	0.918	0.918	55	239.344	57.207	52.903	0	545	35.936	25.858	27.937	15.739	15.477	20.067	45	1.012	D3K0C6
223	53.5	_U1GFP_D3K0C6	6	0.843	55.735	10.48	26	69	34.954	28.134	34.495	27.675	0.918	0.918	56	239.344	59.882	52.912	0	488	35.936	25.858	27.937	15.739	15.477	20.067	49	0.985	D3K0C6
224	53.75	_U1GFP_D3K0C6	6	0.843	58.082	8.051	36	70	34.954	28.134	34.495	27.675	0.918	0.918	61	239.344	61.464	52.429	0	555	35.936	25.858	27.937	15.739	15.477	20.067	50	1.021	D3K0C6
225	54	_U1GFP_D3K0C6	6	0.843	49.184	7.305	33	65	34.954	28.134	34.495	27.675	0.918	0.918	50	239.344	57.363	52.943	0	510	35.936	25.858	27.937	15.739	15.477	20.067	45	0.802	D3K0C6
226	54.25	_U1GFP_D3K0C6	6	0.843	52.265	12.072	30	89	34.954	28.134	34.495	27.675	0.918	0.918	51	239.344	57.762	53.03	0	475	35.936	25.858	27.937	15.739	15.477	20.067	46	0.917	D3K0C6
227	54.5	_U1GFP_D3K0C6	6	0.843	47.49	10.488	32	76	34.954	28.134	34.495	27.675	0.918	0.918	45	239.344	58.515	53.186	0	514	35.936	25.858	27.937	15.739	15.477	20.067	47	0.701	D3K0C6
228	54.75	_U1GFP_D3K0C6	6	0.843	54.51	10.638	33	84	34.954	28.134	34.495	27.675	0.918	0.918	55	239.344	58.176	52.892	0	483	35.936	25.858	27.937	15.739	15.477	20.067	46	0.995	D3K0C6
229	55	_U1GFP_D3K0C6	6	0.843	52.082	12.451	33	82	34.954	28.134	34.495	27.675	0.918	0.918	48	239.344	60.092	52.933	0	534	35.936	25.858	27.937	15.739	15.477	20.067	48	0.839	D3K0C6
230	55.25	_U1GFP_D3K0C6	6	0.843	47.224	11.366	21	72	34.954	28.134	34.495	27.675	0.918	0.918	47	239.344	59.714	53.154	0	581	35.936	25.858	27.937	15.739	15.477	20.067	48	0.663	D3K0C6
231	55.5	_U1GFP_D3K0C6	6	0.843	64.224	11.92	46	94	34.954	28.134	34.495	27.675	0.918	0.918	62	239.344	61.8	53.22	0	474	35.936	25.858	27.937	15.739	15.477	20.067	50	1.231	D3K0C6
232	55.75	_U1GFP_D3K0C6	6	0.843	50.02	10.018	29	76	34.954	28.134	34.495	27.675	0.918	0.918	51	239.344	58.305	51.971	0	488	35.936	25.858	27.937	15.739	15.477	20.067	47	0.809	D3K0C6
233	56	_U1GFP_D3K0C6	6	0.843	38.469	11.859	24	72	34.954	28.134	34.495	27.675	0.918	0.918	37	239.344	55.865	51.968	0	550	35.936	25.858	27.937	15.739	15.477	20.067	44	0.374	D3K0C6
234	56.25	_U1GFP_D3K0C6	6	0.843	52.306	7.951	39	78	34.954	28.134	34.495	27.675	0.918	0.918	50	239.344	60.73	52.532	0	526	35.936	25.858	27.937	15.739	15.477	20.067	49	0.83	D3K0C6
235	56.5	_U1GFP_D3K0C6	6	0.843	54.408	9.929	40	84	34.954	28.134	34.495	27.675	0.918	0.918	54	239.344	60.242	52.123	0	501	35.936	25.858	27.937	15.739	15.477	20.067	49	0.923	D3K0C6
236	56.75	_U1GFP_D3K0C6	6	0.843	56.163	17.064	32	93	34.954	28.134	34.495	27.675	0.918	0.918	51	239.344	61.119	53.671	0	546	35.936	25.858	27.937	15.739	15.477	20.067	50	0.961	D3K0C6
237	57	_U1GFP_D3K0C6	6	0.843	41.694	6.609	33	60	34.954	28.134	34.495	27.675	0.918	0.918	40	239.344	59.086	52.897	0	506	35.936	25.858	27.937	15.739	15.477	20.067	47	0.46	D3K0C6
238	57.25	_U1GFP_D3K0C6	6	0.843	40.612	10.394	18	69	34.954	28.134	34.495	27.675	0.918	0.918	41	239.344	56.842	53.251	0	467	35.936	25.858	27.937	15.739	15.477	20.067	45	0.452	D3K0C6
239	57.5	_U1GFP_D3K0C6	6	0.843	51.245	13.476	23	73	34.954	28.134	34.495	27.675	0.918	0.918	53	239.344	59.162	52.174	0	456	35.936	25.858	27.937	15.739	15.477	20.067	48	0.833	D3K0C6
240	57.75	_U1GFP_D3K0C6	6	0.843	55.898	10.094	29	79	34.954	28.134	34.495	27.675	0.918	0.918	55	239.344	59.708	52.621	0	497	35.936	25.858	27.937	15.739	15.477	20.067	48	0.997	D3K0C6
241	58	_U1GFP_D3K0C6	6	0.843	59.061	12.907	37	95	34.954	28.134	34.495	27.675	0.918	0.918	58	239.344	57.758	52.991	0	441	35.936	25.858	27.937	15.739	15.477	20.067	46	1.197	D3K0C6
242	58.25	_U1GFP_D3K0C6	6	0.843	47.857	8.372	37	67	34.954	28.134	34.495	27.675	0.918	0.918	45	239.344	58.472	52.465	0	473	35.936	25.858	27.937	15.739	15.477	20.067	46	0.717	D3K0C6
243	58.5	_U1GFP_D3K0C6	6	0.843	49.143	12.3	29	82	34.954	28.134	34.495	27.675	0.918	0.918	47	239.344	58.102	52.444	0	504	35.936	25.858	27.937	15.739	15.477	20.067	46	0.779	D3K0C6
244	58.75	_U1GFP_D3K0C6	6	0.843	51.041	7.283	35	67	34.954	28.134	34.495	27.675	0.918	0.918	51	239.344	62.011	52.848	0	509	35.936	25.858	27.937	15.739	15.477	20.067	51	0.752	D3K0C6
245	59	_U1GFP_D3K0C6	6	0.843	46.592	8.356	32	64	34.954	28.134	34.495	27.675	0.918	0.918	46	239.344	57.455	52.272	0	493	35.936	25.858	27.937	15.739	15.477	20.067	45	0.691	D3K0C6
246	59.25	_U1GFP_D3K0C6	6	0.843	46.673	11.426	26	67	34.954	28.134	34.495	27.675	0.918	0.918	49	239.344	56.475	52.894	0	545	35.936	25.858	27.937	15.739	15.477	20.067	45	0.72	D3K0C6
247	59.5	_U1GFP_D3K0C6	6	0.843	53.694	8.756	39	73	34.954	28.134	34.495	27.675	0.918	0.918	52	239.344	58.681	53.088	0	477	35.936	25.858	27.937	15.739	15.477	20.067	47	0.945	D3K0C6
248	59.75	_U1GFP_D3K0C6	6	0.843	49.367	11.874	31	72	34.954	28.134	34.495	27.675	0.918	0.918	48	239.344	58.558	53.052	0	497	35.936	25.858	27.937	15.739	15.477	20.067	46	0.776	D3K0C6
1	-2	_U1GFP_D3K0C6	7	0.843	113.592	13.438	87	143	34.954	28.134	34.495	27.675	0.918	0.918	112	184.656	108.871	99.936	0	866	35.202	26.043	28.855	17.182	12.985	18.231	83	1.123	D3K0C6
2	-1.75	_U1GFP_D3K0C6	7	0.843	95.204	8.744	80	123	34.954	28.134	34.495	27.675	0.918	0.918	93	184.656	102.164	94.705	0	776	35.202	26.043	28.855	17.182	12.985	18.231	77	0.957	D3K0C6
3	-1.5	_U1GFP_D3K0C6	7	0.843	97.122	18.194	69	159	34.954	28.134	34.495	27.675	0.918	0.918	94	184.656	101.435	90.886	0	728	35.202	26.043	28.855	17.182	12.985	18.231	79	0.995	D3K0C6
4	-1.25	_U1GFP_D3K0C6	7	0.843	99.367	12.589	72	123	34.954	28.134	34.495	27.675	0.918	0.918	102	184.656	98.337	92.014	0	726	35.202	26.043	28.855	17.182	12.985	18.231	75	1.075	D3K0C6
5	-1	_U1GFP_D3K0C6	7	0.843	95.939	13.547	74	129	34.954	28.134	34.495	27.675	0.918	0.918	94	184.656	97.512	90.055	0	717	35.202	26.043	28.855	17.182	12.985	18.231	74	1.035	D3K0C6
6	-0.75	_U1GFP_D3K0C6	7	0.843	86.653	14.102	64	118	34.954	28.134	34.495	27.675	0.918	0.918	86	184.656	100.196	93.454	0	731	35.202	26.043	28.855	17.182	12.985	18.231	77	0.855	D3K0C6
7	-0.5	_U1GFP_D3K0C6	7	0.843	89.939	15.931	56	124	34.954	28.134	34.495	27.675	0.918	0.918	90	184.656	98.544	91.003	0	707	35.202	26.043	28.855	17.182	12.985	18.231	74	0.926	D3K0C6
8	-0.25	_U1GFP_D3K0C6	7	0.843	97.122	27.76	64	199	34.954	28.134	34.495	27.675	0.918	0.918	90	184.656	99.538	92.304	0	987	35.202	26.043	28.855	17.182	12.985	18.231	76	1.022	D3K0C6
9	0	_U1GFP_D3K0C6	7	0.843	58.816	23.715	33	122	34.954	28.134	34.495	27.675	0.918	0.918	50	184.656	96.59	86.666	0	720	35.202	26.043	28.855	17.182	12.985	18.231	75	0.458	D3K0C6
10	0.25	_U1GFP_D3K0C6	7	0.843	51.551	16.212	26	107	34.954	28.134	34.495	27.675	0.918	0.918	46	184.656	93.312	88.144	0	733	35.202	26.043	28.855	17.182	12.985	18.231	70	0.361	D3K0C6
11	0.5	_U1GFP_D3K0C6	7	0.843	61.224	11.347	37	86	34.954	28.134	34.495	27.675	0.918	0.918	62	184.656	95.005	88.119	0	700	35.202	26.043	28.855	17.182	12.985	18.231	73	0.509	D3K0C6
12	0.75	_U1GFP_D3K0C6	7	0.843	61.041	13.898	34	111	34.954	28.134	34.495	27.675	0.918	0.918	60	184.656	97.876	90.285	0	730	35.202	26.043	28.855	17.182	12.985	18.231	74	0.484	D3K0C6
13	1	_U1GFP_D3K0C6	7	0.843	64.755	14.881	41	111	34.954	28.134	34.495	27.675	0.918	0.918	60	184.656	96.428	89.63	0	830	35.202	26.043	28.855	17.182	12.985	18.231	73	0.554	D3K0C6
14	1.25	_U1GFP_D3K0C6	7	0.843	52.633	12.187	31	91	34.954	28.134	34.495	27.675	0.918	0.918	51	184.656	93.479	87.169	0	751	35.202	26.043	28.855	17.182	12.985	18.231	72	0.378	D3K0C6
15	1.5	_U1GFP_D3K0C6	7	0.843	58.837	17.827	36	122	34.954	28.134	34.495	27.675	0.918	0.918	55	184.656	95.68	87.205	0	776	35.202	26.043	28.855	17.182	12.985	18.231	74	0.465	D3K0C6
16	1.75	_U1GFP_D3K0C6	7	0.843	65	17.949	47	122	34.954	28.134	34.495	27.675	0.918	0.918	59	184.656	95.238	89.452	0	785	35.202	26.043	28.855	17.182	12.985	18.231	73	0.568	D3K0C6
17	2	_U1GFP_D3K0C6	7	0.843	69.531	15.071	48	121	34.954	28.134	34.495	27.675	0.918	0.918	68	184.656	96.224	89.261	0	770	35.202	26.043	28.855	17.182	12.985	18.231	74	0.632	D3K0C6
18	2.25	_U1GFP_D3K0C6	7	0.843	71.184	17.421	33	105	34.954	28.134	34.495	27.675	0.918	0.918	73	184.656	94.907	87.657	0	796	35.202	26.043	28.855	17.182	12.985	18.231	73	0.672	D3K0C6
19	2.5	_U1GFP_D3K0C6	7	0.843	67.306	17.389	37	112	34.954	28.134	34.495	27.675	0.918	0.918	67	184.656	97.912	87.761	0	675	35.202	26.043	28.855	17.182	12.985	18.231	75	0.582	D3K0C6
20	2.75	_U1GFP_D3K0C6	7	0.843	74.837	18.13	48	129	34.954	28.134	34.495	27.675	0.918	0.918	71	184.656	98.149	87.029	0	731	35.202	26.043	28.855	17.182	12.985	18.231	75	0.697	D3K0C6
21	3	_U1GFP_D3K0C6	7	0.843	74.816	17.069	58	134	34.954	28.134	34.495	27.675	0.918	0.918	68	184.656	94.172	88.358	0	782	35.202	26.043	28.855	17.182	12.985	18.231	72	0.74	D3K0C6
22	3.25	_U1GFP_D3K0C6	7	0.843	79.02	15.387	56	136	34.954	28.134	34.495	27.675	0.918	0.918	77	184.656	98.429	87.268	0	743	35.202	26.043	28.855	17.182	12.985	18.231	76	0.759	D3K0C6
23	3.5	_U1GFP_D3K0C6	7	0.843	65.082	14.904	45	120	34.954	28.134	34.495	27.675	0.918	0.918	61	184.656	95.08	88.084	0	710	35.202	26.043	28.855	17.182	12.985	18.231	72	0.571	D3K0C6
24	3.75	_U1GFP_D3K0C6	7	0.843	62.429	21.633	31	151	34.954	28.134	34.495	27.675	0.918	0.918	55	184.656	95.416	89.499	0	668	35.202	26.043	28.855	17.182	12.985	18.231	72	0.525	D3K0C6
25	4	_U1GFP_D3K0C6	7	0.843	68.653	19.285	48	145	34.954	28.134	34.495	27.675	0.918	0.918	63	184.656	97.115	89.964	0	862	35.202	26.043	28.855	17.182	12.985	18.231	74	0.61	D3K0C6
26	4.25	_U1GFP_D3K0C6	7	0.843	80.265	20.211	47	136	34.954	28.134	34.495	27.675	0.918	0.918	77	184.656	95.109	88.982	0	728	35.202	26.043	28.855	17.182	12.985	18.231	72	0.818	D3K0C6
27	4.5	_U1GFP_D3K0C6	7	0.843	84.837	15.921	63	143	34.954	28.134	34.495	27.675	0.918	0.918	82	184.656	97.082	88.086	0	734	35.202	26.043	28.855	17.182	12.985	18.231	74	0.866	D3K0C6
28	4.75	_U1GFP_D3K0C6	7	0.843	78.612	19.098	56	148	34.954	28.134	34.495	27.675	0.918	0.918	74	184.656	95.982	88.548	0	732	35.202	26.043	28.855	17.182	12.985	18.231	73	0.78	D3K0C6
29	5	_U1GFP_D3K0C6	7	0.843	92.98	18.915	54	137	34.954	28.134	34.495	27.675	0.918	0.918	90	184.656	97.031	88.587	0	1064	35.202	26.043	28.855	17.182	12.985	18.231	75	0.995	D3K0C6
30	5.25	_U1GFP_D3K0C6	7	0.843	71.551	17.848	50	129	34.954	28.134	34.495	27.675	0.918	0.918	69	184.656	97.449	88.876	0	717	35.202	26.043	28.855	17.182	12.985	18.231	75	0.652	D3K0C6
31	5.5	_U1GFP_D3K0C6	7	0.843	74.796	21.113	34	116	34.954	28.134	34.495	27.675	0.918	0.918	77	184.656	95.571	87.391	0	745	35.202	26.043	28.855	17.182	12.985	18.231	74	0.724	D3K0C6
32	5.75	_U1GFP_D3K0C6	7	0.843	80.224	14.094	60	114	34.954	28.134	34.495	27.675	0.918	0.918	79	184.656	95.189	87.265	0	736	35.202	26.043	28.855	17.182	12.985	18.231	72	0.816	D3K0C6
33	6	_U1GFP_D3K0C6	7	0.843	84.388	19.258	56	133	34.954	28.134	34.495	27.675	0.918	0.918	81	184.656	95.975	88.016	0	804	35.202	26.043	28.855	17.182	12.985	18.231	74	0.873	D3K0C6
34	6.25	_U1GFP_D3K0C6	7	0.843	86.245	10.353	63	109	34.954	28.134	34.495	27.675	0.918	0.918	86	184.656	97.758	88.345	0	782	35.202	26.043	28.855	17.182	12.985	18.231	75	0.879	D3K0C6
35	6.5	_U1GFP_D3K0C6	7	0.843	82.755	11.333	63	115	34.954	28.134	34.495	27.675	0.918	0.918	85	184.656	97.499	88.573	0	777	35.202	26.043	28.855	17.182	12.985	18.231	75	0.828	D3K0C6
36	6.75	_U1GFP_D3K0C6	7	0.843	92.102	21.824	58	147	34.954	28.134	34.495	27.675	0.918	0.918	84	184.656	96.467	88.724	0	766	35.202	26.043	28.855	17.182	12.985	18.231	74	0.99	D3K0C6
37	7	_U1GFP_D3K0C6	7	0.843	80.469	10.147	61	108	34.954	28.134	34.495	27.675	0.918	0.918	79	184.656	97.589	89.7	0	837	35.202	26.043	28.855	17.182	12.985	18.231	75	0.791	D3K0C6
38	7.25	_U1GFP_D3K0C6	7	0.843	79.449	13.689	50	108	34.954	28.134	34.495	27.675	0.918	0.918	78	184.656	93.822	87.466	0	728	35.202	26.043	28.855	17.182	12.985	18.231	71	0.821	D3K0C6
39	7.5	_U1GFP_D3K0C6	7	0.843	78.163	17.077	46	126	34.954	28.134	34.495	27.675	0.918	0.918	75	184.656	95.416	86.476	0	718	35.202	26.043	28.855	17.182	12.985	18.231	74	0.78	D3K0C6
40	7.75	_U1GFP_D3K0C6	7	0.843	75.796	17.445	50	115	34.954	28.134	34.495	27.675	0.918	0.918	72	184.656	96.305	88.364	0	690	35.202	26.043	28.855	17.182	12.985	18.231	73	0.732	D3K0C6
41	8	_U1GFP_D3K0C6	7	0.843	92.531	15.726	65	128	34.954	28.134	34.495	27.675	0.918	0.918	89	184.656	98.055	87.994	0	738	35.202	26.043	28.855	17.182	12.985	18.231	76	0.973	D3K0C6
42	8.25	_U1GFP_D3K0C6	7	0.843	81.571	10.855	58	103	34.954	28.134	34.495	27.675	0.918	0.918	82	184.656	96.611	87.443	0	848	35.202	26.043	28.855	17.182	12.985	18.231	74	0.82	D3K0C6
43	8.5	_U1GFP_D3K0C6	7	0.843	84.673	12.512	61	120	34.954	28.134	34.495	27.675	0.918	0.918	84	184.656	95.363	88.026	0	720	35.202	26.043	28.855	17.182	12.985	18.231	73	0.886	D3K0C6
44	8.75	_U1GFP_D3K0C6	7	0.843	78.184	14.822	42	132	34.954	28.134	34.495	27.675	0.918	0.918	77	184.656	95.603	87.874	0	813	35.202	26.043	28.855	17.182	12.985	18.231	73	0.778	D3K0C6
45	9	_U1GFP_D3K0C6	7	0.843	92.694	22.307	63	166	34.954	28.134	34.495	27.675	0.918	0.918	87	184.656	97.453	89.515	0	717	35.202	26.043	28.855	17.182	12.985	18.231	73	0.984	D3K0C6
46	9.25	_U1GFP_D3K0C6	7	0.843	77.082	18.777	50	150	34.954	28.134	34.495	27.675	0.918	0.918	73	184.656	93.982	87.685	0	796	35.202	26.043	28.855	17.182	12.985	18.231	71	0.779	D3K0C6
47	9.5	_U1GFP_D3K0C6	7	0.843	83.327	11.244	65	109	34.954	28.134	34.495	27.675	0.918	0.918	82	184.656	94.136	86.414	0	695	35.202	26.043	28.855	17.182	12.985	18.231	72	0.881	D3K0C6
48	9.75	_U1GFP_D3K0C6	7	0.843	79.918	14.594	58	121	34.954	28.134	34.495	27.675	0.918	0.918	79	184.656	93.177	86.722	0	648	35.202	26.043	28.855	17.182	12.985	18.231	71	0.837	D3K0C6
49	10	_U1GFP_D3K0C6	7	0.843	93.224	23.668	49	154	34.954	28.134	34.495	27.675	0.918	0.918	93	184.656	97.303	88.001	0	644	35.202	26.043	28.855	17.182	12.985	18.231	74	0.995	D3K0C6
50	10.25	_U1GFP_D3K0C6	7	0.843	95.061	19.578	65	156	34.954	28.134	34.495	27.675	0.918	0.918	93	184.656	95.609	89.156	0	651	35.202	26.043	28.855	17.182	12.985	18.231	72	1.05	D3K0C6
51	10.5	_U1GFP_D3K0C6	7	0.843	83.061	19.129	54	147	34.954	28.134	34.495	27.675	0.918	0.918	79	184.656	96.986	103.292	0	3935	35.202	26.043	28.855	17.182	12.985	18.231	74	0.839	D3K0C6
52	10.75	_U1GFP_D3K0C6	7	0.843	86.082	18.872	62	146	34.954	28.134	34.495	27.675	0.918	0.918	83	184.656	98.406	89.496	0	789	35.202	26.043	28.855	17.182	12.985	18.231	75	0.868	D3K0C6
53	11	_U1GFP_D3K0C6	7	0.843	81.102	13.997	54	120	34.954	28.134	34.495	27.675	0.918	0.918	82	184.656	95.629	87.887	0	738	35.202	26.043	28.855	17.182	12.985	18.231	73	0.825	D3K0C6
54	11.25	_U1GFP_D3K0C6	7	0.843	76.082	16.146	51	120	34.954	28.134	34.495	27.675	0.918	0.918	74	184.656	99.118	86.519	0	774	35.202	26.043	28.855	17.182	12.985	18.231	77	0.706	D3K0C6
55	11.5	_U1GFP_D3K0C6	7	0.843	78.49	10.131	61	100	34.954	28.134	34.495	27.675	0.918	0.918	78	184.656	94.412	87.458	0	669	35.202	26.043	28.855	17.182	12.985	18.231	72	0.797	D3K0C6
56	11.75	_U1GFP_D3K0C6	7	0.843	75.878	11.681	56	98	34.954	28.134	34.495	27.675	0.918	0.918	74	184.656	95.031	87.191	0	806	35.202	26.043	28.855	17.182	12.985	18.231	72	0.747	D3K0C6
57	12	_U1GFP_D3K0C6	7	0.843	85.857	14.226	56	128	34.954	28.134	34.495	27.675	0.918	0.918	85	184.656	96.821	89.663	0	721	35.202	26.043	28.855	17.182	12.985	18.231	74	0.885	D3K0C6
58	12.25	_U1GFP_D3K0C6	7	0.843	82.041	25.045	45	155	34.954	28.134	34.495	27.675	0.918	0.918	79	184.656	94.446	87.22	0	754	35.202	26.043	28.855	17.182	12.985	18.231	72	0.855	D3K0C6
59	12.5	_U1GFP_D3K0C6	7	0.843	80.571	17.526	54	119	34.954	28.134	34.495	27.675	0.918	0.918	79	184.656	97.619	87.474	0	819	35.202	26.043	28.855	17.182	12.985	18.231	76	0.792	D3K0C6
60	12.75	_U1GFP_D3K0C6	7	0.843	70.286	13.252	48	120	34.954	28.134	34.495	27.675	0.918	0.918	69	184.656	96.353	88.216	0	811	35.202	26.043	28.855	17.182	12.985	18.231	74	0.643	D3K0C6
61	13	_U1GFP_D3K0C6	7	0.843	79.714	12.803	56	102	34.954	28.134	34.495	27.675	0.918	0.918	79	184.656	96.505	87.09	0	662	35.202	26.043	28.855	17.182	12.985	18.231	75	0.792	D3K0C6
62	13.25	_U1GFP_D3K0C6	7	0.843	92.041	13.457	59	118	34.954	28.134	34.495	27.675	0.918	0.918	92	184.656	95.701	87.049	0	893	35.202	26.043	28.855	17.182	12.985	18.231	74	1	D3K0C6
63	13.5	_U1GFP_D3K0C6	7	0.843	86.306	14.858	56	125	34.954	28.134	34.495	27.675	0.918	0.918	86	184.656	98.501	87.339	0	729	35.202	26.043	28.855	17.182	12.985	18.231	77	0.871	D3K0C6
64	13.75	_U1GFP_D3K0C6	7	0.843	90.959	12.393	68	129	34.954	28.134	34.495	27.675	0.918	0.918	90	184.656	97.747	88.33	0	802	35.202	26.043	28.855	17.182	12.985	18.231	75	0.953	D3K0C6
65	14	_U1GFP_D3K0C6	7	0.843	76.49	15.805	50	119	34.954	28.134	34.495	27.675	0.918	0.918	76	184.656	95.571	87.619	0	706	35.202	26.043	28.855	17.182	12.985	18.231	73	0.751	D3K0C6
66	14.25	_U1GFP_D3K0C6	7	0.843	79.163	14.397	56	116	34.954	28.134	34.495	27.675	0.918	0.918	77	184.656	94.078	87.914	0	737	35.202	26.043	28.855	17.182	12.985	18.231	72	0.813	D3K0C6
67	14.5	_U1GFP_D3K0C6	7	0.843	76.837	8.676	58	99	34.954	28.134	34.495	27.675	0.918	0.918	78	184.656	94.412	85.595	0	703	35.202	26.043	28.855	17.182	12.985	18.231	72	0.77	D3K0C6
68	14.75	_U1GFP_D3K0C6	7	0.843	82.306	16.205	60	153	34.954	28.134	34.495	27.675	0.918	0.918	80	184.656	95.155	86.538	0	766	35.202	26.043	28.855	17.182	12.985	18.231	72	0.85	D3K0C6
69	15	_U1GFP_D3K0C6	7	0.843	74.714	15.885	54	126	34.954	28.134	34.495	27.675	0.918	0.918	72	184.656	94.231	87.613	0	885	35.202	26.043	28.855	17.182	12.985	18.231	71	0.737	D3K0C6
70	15.25	_U1GFP_D3K0C6	7	0.843	78.347	15.904	52	128	34.954	28.134	34.495	27.675	0.918	0.918	77	184.656	95.211	86.466	0	762	35.202	26.043	28.855	17.182	12.985	18.231	73	0.785	D3K0C6
71	15.5	_U1GFP_D3K0C6	7	0.843	70.918	13.679	50	106	34.954	28.134	34.495	27.675	0.918	0.918	67	184.656	94.442	86.653	0	728	35.202	26.043	28.855	17.182	12.985	18.231	72	0.673	D3K0C6
72	15.75	_U1GFP_D3K0C6	7	0.843	71.51	15.046	40	113	34.954	28.134	34.495	27.675	0.918	0.918	70	184.656	95.174	86.009	0	698	35.202	26.043	28.855	17.182	12.985	18.231	73	0.675	D3K0C6
73	16	_U1GFP_D3K0C6	7	0.843	80.959	16.32	56	114	34.954	28.134	34.495	27.675	0.918	0.918	77	184.656	97.564	85.727	0	736	35.202	26.043	28.855	17.182	12.985	18.231	76	0.799	D3K0C6
74	16.25	_U1GFP_D3K0C6	7	0.843	77.714	17.148	44	127	34.954	28.134	34.495	27.675	0.918	0.918	76	184.656	93.463	86.581	0	669	35.202	26.043	28.855	17.182	12.985	18.231	71	0.796	D3K0C6
75	16.5	_U1GFP_D3K0C6	7	0.843	78.673	11.459	63	128	34.954	28.134	34.495	27.675	0.918	0.918	77	184.656	93.137	86.67	0	753	35.202	26.043	28.855	17.182	12.985	18.231	71	0.817	D3K0C6
76	16.75	_U1GFP_D3K0C6	7	0.843	90.408	14.176	63	130	34.954	28.134	34.495	27.675	0.918	0.918	90	184.656	96.435	86.78	0	784	35.202	26.043	28.855	17.182	12.985	18.231	75	0.963	D3K0C6
77	17	_U1GFP_D3K0C6	7	0.843	76.51	13.393	52	107	34.954	28.134	34.495	27.675	0.918	0.918	76	184.656	94.213	86.357	0	770	35.202	26.043	28.855	17.182	12.985	18.231	72	0.767	D3K0C6
78	17.25	_U1GFP_D3K0C6	7	0.843	76.857	13.562	55	107	34.954	28.134	34.495	27.675	0.918	0.918	76	184.656	92.182	86.267	0	810	35.202	26.043	28.855	17.182	12.985	18.231	70	0.798	D3K0C6
79	17.5	_U1GFP_D3K0C6	7	0.843	84.204	24.467	47	131	34.954	28.134	34.495	27.675	0.918	0.918	85	184.656	94.108	86.951	0	759	35.202	26.043	28.855	17.182	12.985	18.231	71	0.896	D3K0C6
80	17.75	_U1GFP_D3K0C6	7	0.843	80.714	11.383	63	131	34.954	28.134	34.495	27.675	0.918	0.918	80	184.656	93.942	86.543	0	687	35.202	26.043	28.855	17.182	12.985	18.231	72	0.84	D3K0C6
81	18	_U1GFP_D3K0C6	7	0.843	81.02	9.534	64	101	34.954	28.134	34.495	27.675	0.918	0.918	80	184.656	95.273	84.894	0	688	35.202	26.043	28.855	17.182	12.985	18.231	74	0.828	D3K0C6
82	18.25	_U1GFP_D3K0C6	7	0.843	79.204	20.486	42	130	34.954	28.134	34.495	27.675	0.918	0.918	76	184.656	94.062	85.802	0	669	35.202	26.043	28.855	17.182	12.985	18.231	73	0.814	D3K0C6
83	18.5	_U1GFP_D3K0C6	7	0.843	86.041	14.294	60	132	34.954	28.134	34.495	27.675	0.918	0.918	86	184.656	94.352	83.897	0	674	35.202	26.043	28.855	17.182	12.985	18.231	74	0.922	D3K0C6
84	18.75	_U1GFP_D3K0C6	7	0.843	84.347	9.675	62	107	34.954	28.134	34.495	27.675	0.918	0.918	84	184.656	94.643	86.868	0	765	35.202	26.043	28.855	17.182	12.985	18.231	73	0.89	D3K0C6
85	19	_U1GFP_D3K0C6	7	0.843	87.429	14.701	64	114	34.954	28.134	34.495	27.675	0.918	0.918	89	184.656	92.422	84.483	0	713	35.202	26.043	28.855	17.182	12.985	18.231	72	0.974	D3K0C6
86	19.25	_U1GFP_D3K0C6	7	0.843	90.816	14.016	69	129	34.954	28.134	34.495	27.675	0.918	0.918	89	184.656	94.505	86.054	0	781	35.202	26.043	28.855	17.182	12.985	18.231	73	0.999	D3K0C6
87	19.5	_U1GFP_D3K0C6	7	0.843	83.286	16.573	55	115	34.954	28.134	34.495	27.675	0.918	0.918	83	184.656	93.633	87.48	0	751	35.202	26.043	28.855	17.182	12.985	18.231	71	0.887	D3K0C6
88	19.75	_U1GFP_D3K0C6	7	0.843	87.531	16.171	56	130	34.954	28.134	34.495	27.675	0.918	0.918	88	184.656	95.299	84.118	0	637	35.202	26.043	28.855	17.182	12.985	18.231	74	0.933	D3K0C6
89	20	_U1GFP_D3K0C6	7	0.843	81.857	14.901	53	132	34.954	28.134	34.495	27.675	0.918	0.918	81	184.656	96.08	85.747	0	694	35.202	26.043	28.855	17.182	12.985	18.231	74	0.831	D3K0C6
90	20.25	_U1GFP_D3K0C6	7	0.843	90.347	17.777	66	136	34.954	28.134	34.495	27.675	0.918	0.918	85	184.656	93.632	86.905	0	676	35.202	26.043	28.855	17.182	12.985	18.231	71	1.005	D3K0C6
91	20.5	_U1GFP_D3K0C6	7	0.843	85.796	15.538	62	125	34.954	28.134	34.495	27.675	0.918	0.918	84	184.656	93.554	85.974	0	749	35.202	26.043	28.855	17.182	12.985	18.231	72	0.93	D3K0C6
92	20.75	_U1GFP_D3K0C6	7	0.843	96.592	17.174	61	131	34.954	28.134	34.495	27.675	0.918	0.918	96	184.656	92.871	85.27	0	674	35.202	26.043	28.855	17.182	12.985	18.231	71	1.122	D3K0C6
93	21	_U1GFP_D3K0C6	7	0.843	82.959	13.37	52	121	34.954	28.134	34.495	27.675	0.918	0.918	85	184.656	94.461	84.883	0	763	35.202	26.043	28.855	17.182	12.985	18.231	73	0.87	D3K0C6
94	21.25	_U1GFP_D3K0C6	7	0.843	94.122	15.617	53	136	34.954	28.134	34.495	27.675	0.918	0.918	93	184.656	95.012	86.185	0	705	35.202	26.043	28.855	17.182	12.985	18.231	73	1.045	D3K0C6
95	21.5	_U1GFP_D3K0C6	7	0.843	81.367	15.219	53	110	34.954	28.134	34.495	27.675	0.918	0.918	80	184.656	92.871	85.176	0	793	35.202	26.043	28.855	17.182	12.985	18.231	71	0.865	D3K0C6
96	21.75	_U1GFP_D3K0C6	7	0.843	81.02	12.311	59	121	34.954	28.134	34.495	27.675	0.918	0.918	80	184.656	95.77	85.858	0	754	35.202	26.043	28.855	17.182	12.985	18.231	75	0.822	D3K0C6
97	22	_U1GFP_D3K0C6	7	0.843	79.592	16.366	46	119	34.954	28.134	34.495	27.675	0.918	0.918	81	184.656	91.504	85.111	0	631	35.202	26.043	28.855	17.182	12.985	18.231	70	0.854	D3K0C6
98	22.25	_U1GFP_D3K0C6	7	0.843	81.857	13.922	51	108	34.954	28.134	34.495	27.675	0.918	0.918	82	184.656	95.393	86.276	0	725	35.202	26.043	28.855	17.182	12.985	18.231	74	0.84	D3K0C6
99	22.5	_U1GFP_D3K0C6	7	0.843	86.898	10.266	71	116	34.954	28.134	34.495	27.675	0.918	0.918	85	184.656	94.521	85.297	0	689	35.202	26.043	28.855	17.182	12.985	18.231	74	0.934	D3K0C6
100	22.75	_U1GFP_D3K0C6	7	0.843	96.714	25.742	60	151	34.954	28.134	34.495	27.675	0.918	0.918	87	184.656	94.165	85.806	0	689	35.202	26.043	28.855	17.182	12.985	18.231	73	1.101	D3K0C6
101	23	_U1GFP_D3K0C6	7	0.843	81.122	12.228	61	113	34.954	28.134	34.495	27.675	0.918	0.918	79	184.656	95.424	86.301	0	767	35.202	26.043	28.855	17.182	12.985	18.231	73	0.828	D3K0C6
102	23.25	_U1GFP_D3K0C6	7	0.843	73.388	15.396	49	124	34.954	28.134	34.495	27.675	0.918	0.918	71	184.656	93.588	85.408	0	729	35.202	26.043	28.855	17.182	12.985	18.231	72	0.723	D3K0C6
103	23.5	_U1GFP_D3K0C6	7	0.843	80.245	10.479	63	105	34.954	28.134	34.495	27.675	0.918	0.918	79	184.656	95.147	84.325	0	724	35.202	26.043	28.855	17.182	12.985	18.231	74	0.817	D3K0C6
104	23.75	_U1GFP_D3K0C6	7	0.843	72.082	11.23	52	98	34.954	28.134	34.495	27.675	0.918	0.918	68	184.656	94.36	85.729	0	800	35.202	26.043	28.855	17.182	12.985	18.231	73	0.693	D3K0C6
105	24	_U1GFP_D3K0C6	7	0.843	83.571	12.53	60	111	34.954	28.134	34.495	27.675	0.918	0.918	82	184.656	94.741	86.565	0	712	35.202	26.043	28.855	17.182	12.985	18.231	72	0.876	D3K0C6
106	24.25	_U1GFP_D3K0C6	7	0.843	93.265	9.445	76	115	34.954	28.134	34.495	27.675	0.918	0.918	93	184.656	93.709	85.792	0	699	35.202	26.043	28.855	17.182	12.985	18.231	72	1.052	D3K0C6
107	24.5	_U1GFP_D3K0C6	7	0.843	88.776	20.795	44	128	34.954	28.134	34.495	27.675	0.918	0.918	87	184.656	95.137	87.31	0	690	35.202	26.043	28.855	17.182	12.985	18.231	73	0.956	D3K0C6
108	24.75	_U1GFP_D3K0C6	7	0.843	78.918	8.236	66	101	34.954	28.134	34.495	27.675	0.918	0.918	78	184.656	95.099	86.388	0	701	35.202	26.043	28.855	17.182	12.985	18.231	73	0.796	D3K0C6
109	25	_U1GFP_D3K0C6	7	0.843	72.612	13.655	50	112	34.954	28.134	34.495	27.675	0.918	0.918	72	184.656	93.515	85.984	0	760	35.202	26.043	28.855	17.182	12.985	18.231	72	0.711	D3K0C6
110	25.25	_U1GFP_D3K0C6	7	0.843	93.49	14.592	70	133	34.954	28.134	34.495	27.675	0.918	0.918	90	184.656	94.819	86.084	0	725	35.202	26.043	28.855	17.182	12.985	18.231	73	1.037	D3K0C6
111	25.5	_U1GFP_D3K0C6	7	0.843	79.918	11.583	49	104	34.954	28.134	34.495	27.675	0.918	0.918	80	184.656	92.694	84.934	0	676	35.202	26.043	28.855	17.182	12.985	18.231	71	0.843	D3K0C6
112	25.75	_U1GFP_D3K0C6	7	0.843	86.245	21.657	54	122	34.954	28.134	34.495	27.675	0.918	0.918	83	184.656	94.13	85.723	0	723	35.202	26.043	28.855	17.182	12.985	18.231	72	0.929	D3K0C6
113	26	_U1GFP_D3K0C6	7	0.843	77.898	14.625	56	130	34.954	28.134	34.495	27.675	0.918	0.918	74	184.656	93.489	85.01	0	714	35.202	26.043	28.855	17.182	12.985	18.231	72	0.799	D3K0C6
114	26.25	_U1GFP_D3K0C6	7	0.843	82.163	15.205	54	122	34.954	28.134	34.495	27.675	0.918	0.918	80	184.656	92.053	86.508	0	710	35.202	26.043	28.855	17.182	12.985	18.231	70	0.89	D3K0C6
115	26.5	_U1GFP_D3K0C6	7	0.843	78.776	14.373	48	106	34.954	28.134	34.495	27.675	0.918	0.918	77	184.656	91.912	85.282	0	721	35.202	26.043	28.855	17.182	12.985	18.231	70	0.834	D3K0C6
116	26.75	_U1GFP_D3K0C6	7	0.843	84.041	23.957	54	160	34.954	28.134	34.495	27.675	0.918	0.918	78	184.656	96.007	85.535	0	698	35.202	26.043	28.855	17.182	12.985	18.231	75	0.867	D3K0C6
117	27	_U1GFP_D3K0C6	7	0.843	84.551	15.288	59	115	34.954	28.134	34.495	27.675	0.918	0.918	80	184.656	92.242	84.83	0	721	35.202	26.043	28.855	17.182	12.985	18.231	71	0.928	D3K0C6
118	27.25	_U1GFP_D3K0C6	7	0.843	90.857	15.055	64	121	34.954	28.134	34.495	27.675	0.918	0.918	89	184.656	94.292	84.986	0	733	35.202	26.043	28.855	17.182	12.985	18.231	73	1.003	D3K0C6
119	27.5	_U1GFP_D3K0C6	7	0.843	88.531	11.343	66	107	34.954	28.134	34.495	27.675	0.918	0.918	90	184.656	95.72	86.111	0	729	35.202	26.043	28.855	17.182	12.985	18.231	74	0.943	D3K0C6
120	27.75	_U1GFP_D3K0C6	7	0.843	75.633	9.584	57	98	34.954	28.134	34.495	27.675	0.918	0.918	76	184.656	93.961	85.746	0	922	35.202	26.043	28.855	17.182	12.985	18.231	72	0.756	D3K0C6
121	28	_U1GFP_D3K0C6	7	0.843	78.204	13.575	55	126	34.954	28.134	34.495	27.675	0.918	0.918	76	184.656	92.209	83.704	0	670	35.202	26.043	28.855	17.182	12.985	18.231	71	0.821	D3K0C6
122	28.25	_U1GFP_D3K0C6	7	0.843	79.857	8.132	67	100	34.954	28.134	34.495	27.675	0.918	0.918	77	184.656	93.814	85.421	0	799	35.202	26.043	28.855	17.182	12.985	18.231	73	0.828	D3K0C6
123	28.5	_U1GFP_D3K0C6	7	0.843	73.204	8.52	59	92	34.954	28.134	34.495	27.675	0.918	0.918	74	184.656	94.213	84.908	0	684	35.202	26.043	28.855	17.182	12.985	18.231	73	0.713	D3K0C6
124	28.75	_U1GFP_D3K0C6	7	0.843	79.776	15.005	57	117	34.954	28.134	34.495	27.675	0.918	0.918	76	184.656	91.929	86.396	0	648	35.202	26.043	28.855	17.182	12.985	18.231	70	0.851	D3K0C6
125	29	_U1GFP_D3K0C6	7	0.843	74.327	16.969	42	117	34.954	28.134	34.495	27.675	0.918	0.918	73	184.656	93.75	85.841	0	725	35.202	26.043	28.855	17.182	12.985	18.231	72	0.736	D3K0C6
126	29.25	_U1GFP_D3K0C6	7	0.843	82.061	13.85	62	111	34.954	28.134	34.495	27.675	0.918	0.918	81	184.656	94.109	85.223	0	757	35.202	26.043	28.855	17.182	12.985	18.231	73	0.86	D3K0C6
127	29.5	_U1GFP_D3K0C6	7	0.843	83.306	9	65	104	34.954	28.134	34.495	27.675	0.918	0.918	82	184.656	94.316	85.196	0	830	35.202	26.043	28.855	17.182	12.985	18.231	72	0.878	D3K0C6
128	29.75	_U1GFP_D3K0C6	7	0.843	79.776	14.709	49	107	34.954	28.134	34.495	27.675	0.918	0.918	78	184.656	93.077	85.738	0	796	35.202	26.043	28.855	17.182	12.985	18.231	72	0.836	D3K0C6
129	30	_U1GFP_D3K0C6	7	0.843	71.49	12.239	47	101	34.954	28.134	34.495	27.675	0.918	0.918	74	184.656	94.441	85.401	0	617	35.202	26.043	28.855	17.182	12.985	18.231	73	0.682	D3K0C6
130	30.25	_U1GFP_D3K0C6	7	0.843	77.612	12.115	54	106	34.954	28.134	34.495	27.675	0.918	0.918	80	184.656	91.102	84.376	0	681	35.202	26.043	28.855	17.182	12.985	18.231	70	0.825	D3K0C6
131	30.5	_U1GFP_D3K0C6	7	0.843	90.469	14.185	63	134	34.954	28.134	34.495	27.675	0.918	0.918	89	184.656	93.242	84.081	0	691	35.202	26.043	28.855	17.182	12.985	18.231	72	1.013	D3K0C6
132	30.75	_U1GFP_D3K0C6	7	0.843	75.327	11.564	56	120	34.954	28.134	34.495	27.675	0.918	0.918	75	184.656	92.187	85.487	0	676	35.202	26.043	28.855	17.182	12.985	18.231	71	0.772	D3K0C6
133	31	_U1GFP_D3K0C6	7	0.843	89.816	11.919	65	115	34.954	28.134	34.495	27.675	0.918	0.918	89	184.656	95.058	83.654	0	825	35.202	26.043	28.855	17.182	12.985	18.231	75	0.974	D3K0C6
134	31.25	_U1GFP_D3K0C6	7	0.843	84.939	16.477	56	114	34.954	28.134	34.495	27.675	0.918	0.918	83	184.656	94.948	85.651	0	775	35.202	26.043	28.855	17.182	12.985	18.231	73	0.896	D3K0C6
135	31.5	_U1GFP_D3K0C6	7	0.843	74.898	15.912	48	110	34.954	28.134	34.495	27.675	0.918	0.918	74	184.656	92.678	86.264	0	870	35.202	26.043	28.855	17.182	12.985	18.231	71	0.759	D3K0C6
136	31.75	_U1GFP_D3K0C6	7	0.843	85.224	12.108	64	119	34.954	28.134	34.495	27.675	0.918	0.918	86	184.656	94.41	83.426	0	714	35.202	26.043	28.855	17.182	12.985	18.231	73	0.908	D3K0C6
137	32	_U1GFP_D3K0C6	7	0.843	81.653	11.711	61	106	34.954	28.134	34.495	27.675	0.918	0.918	79	184.656	93.124	82.874	0	629	35.202	26.043	28.855	17.182	12.985	18.231	73	0.867	D3K0C6
138	32.25	_U1GFP_D3K0C6	7	0.843	82.694	8.764	65	100	34.954	28.134	34.495	27.675	0.918	0.918	84	184.656	95.313	84.25	0	750	35.202	26.043	28.855	17.182	12.985	18.231	74	0.855	D3K0C6
139	32.5	_U1GFP_D3K0C6	7	0.843	83.082	20.514	43	117	34.954	28.134	34.495	27.675	0.918	0.918	88	184.656	91.18	83.925	0	651	35.202	26.043	28.855	17.182	12.985	18.231	69	0.919	D3K0C6
140	32.75	_U1GFP_D3K0C6	7	0.843	86.449	15.723	57	115	34.954	28.134	34.495	27.675	0.918	0.918	91	184.656	91.35	85.102	0	820	35.202	26.043	28.855	17.182	12.985	18.231	69	0.975	D3K0C6
141	33	_U1GFP_D3K0C6	7	0.843	85.592	11.911	61	107	34.954	28.134	34.495	27.675	0.918	0.918	87	184.656	94.512	83.072	0	757	35.202	26.043	28.855	17.182	12.985	18.231	74	0.913	D3K0C6
142	33.25	_U1GFP_D3K0C6	7	0.843	84.735	17.913	53	128	34.954	28.134	34.495	27.675	0.918	0.918	84	184.656	95.327	84.288	0	677	35.202	26.043	28.855	17.182	12.985	18.231	74	0.887	D3K0C6
143	33.5	_U1GFP_D3K0C6	7	0.843	82.531	13.93	60	116	34.954	28.134	34.495	27.675	0.918	0.918	81	184.656	92.555	84.215	0	721	35.202	26.043	28.855	17.182	12.985	18.231	72	0.889	D3K0C6
144	33.75	_U1GFP_D3K0C6	7	0.843	81.204	11.85	63	102	34.954	28.134	34.495	27.675	0.918	0.918	81	184.656	92.221	84.29	0	694	35.202	26.043	28.855	17.182	12.985	18.231	70	0.872	D3K0C6
145	34	_U1GFP_D3K0C6	7	0.843	77.939	12.457	56	104	34.954	28.134	34.495	27.675	0.918	0.918	77	184.656	93.429	85.132	0	698	35.202	26.043	28.855	17.182	12.985	18.231	72	0.801	D3K0C6
146	34.25	_U1GFP_D3K0C6	7	0.843	79.531	14.652	52	109	34.954	28.134	34.495	27.675	0.918	0.918	80	184.656	92.466	84.119	0	703	35.202	26.043	28.855	17.182	12.985	18.231	72	0.84	D3K0C6
147	34.5	_U1GFP_D3K0C6	7	0.843	80.306	13.763	52	115	34.954	28.134	34.495	27.675	0.918	0.918	81	184.656	91.094	83.199	0	806	35.202	26.043	28.855	17.182	12.985	18.231	70	0.872	D3K0C6
148	34.75	_U1GFP_D3K0C6	7	0.843	89.49	10.015	66	112	34.954	28.134	34.495	27.675	0.918	0.918	90	184.656	92.037	83.089	0	669	35.202	26.043	28.855	17.182	12.985	18.231	71	1.016	D3K0C6
149	35	_U1GFP_D3K0C6	7	0.843	86.469	8.246	68	105	34.954	28.134	34.495	27.675	0.918	0.918	86	184.656	93.645	84.373	0	638	35.202	26.043	28.855	17.182	12.985	18.231	72	0.94	D3K0C6
150	35.25	_U1GFP_D3K0C6	7	0.843	72.694	11.726	48	98	34.954	28.134	34.495	27.675	0.918	0.918	73	184.656	89.182	82.766	0	695	35.202	26.043	28.855	17.182	12.985	18.231	68	0.764	D3K0C6
151	35.5	_U1GFP_D3K0C6	7	0.843	86.041	12.641	55	112	34.954	28.134	34.495	27.675	0.918	0.918	87	184.656	90.098	82.119	0	681	35.202	26.043	28.855	17.182	12.985	18.231	69	0.988	D3K0C6
152	35.75	_U1GFP_D3K0C6	7	0.843	73.51	14.94	53	110	34.954	28.134	34.495	27.675	0.918	0.918	71	184.656	91.558	84.725	0	642	35.202	26.043	28.855	17.182	12.985	18.231	70	0.749	D3K0C6
153	36	_U1GFP_D3K0C6	7	0.843	88.857	10.753	65	114	34.954	28.134	34.495	27.675	0.918	0.918	89	184.656	92.958	83.754	0	720	35.202	26.043	28.855	17.182	12.985	18.231	72	0.99	D3K0C6
154	36.25	_U1GFP_D3K0C6	7	0.843	101.837	18.853	73	149	34.954	28.134	34.495	27.675	0.918	0.918	103	184.656	92.106	84.805	0	777	35.202	26.043	28.855	17.182	12.985	18.231	70	1.225	D3K0C6
155	36.5	_U1GFP_D3K0C6	7	0.843	93	23.329	50	132	34.954	28.134	34.495	27.675	0.918	0.918	95	184.656	91.172	83.918	0	780	35.202	26.043	28.855	17.182	12.985	18.231	71	1.091	D3K0C6
156	36.75	_U1GFP_D3K0C6	7	0.843	79	12.39	56	104	34.954	28.134	34.495	27.675	0.918	0.918	80	184.656	92.15	84.905	0	786	35.202	26.043	28.855	17.182	12.985	18.231	70	0.835	D3K0C6
157	37	_U1GFP_D3K0C6	7	0.843	78.122	11.668	59	106	34.954	28.134	34.495	27.675	0.918	0.918	77	184.656	93.458	84.694	0	687	35.202	26.043	28.855	17.182	12.985	18.231	71	0.803	D3K0C6
158	37.25	_U1GFP_D3K0C6	7	0.843	94.102	18.648	57	149	34.954	28.134	34.495	27.675	0.918	0.918	97	184.656	91.387	84.848	0	648	35.202	26.043	28.855	17.182	12.985	18.231	70	1.106	D3K0C6
159	37.5	_U1GFP_D3K0C6	7	0.843	80.061	9.542	62	101	34.954	28.134	34.495	27.675	0.918	0.918	80	184.656	93.054	84.474	0	665	35.202	26.043	28.855	17.182	12.985	18.231	72	0.841	D3K0C6
160	37.75	_U1GFP_D3K0C6	7	0.843	84.102	12.101	59	110	34.954	28.134	34.495	27.675	0.918	0.918	85	184.656	94.746	85.681	0	732	35.202	26.043	28.855	17.182	12.985	18.231	73	0.885	D3K0C6
161	38	_U1GFP_D3K0C6	7	0.843	79.347	16.151	58	113	34.954	28.134	34.495	27.675	0.918	0.918	75	184.656	92.044	84.287	0	792	35.202	26.043	28.855	17.182	12.985	18.231	70	0.842	D3K0C6
162	38.25	_U1GFP_D3K0C6	7	0.843	83.816	13.561	64	112	34.954	28.134	34.495	27.675	0.918	0.918	80	184.656	94.54	83.531	0	750	35.202	26.043	28.855	17.182	12.985	18.231	74	0.883	D3K0C6
163	38.5	_U1GFP_D3K0C6	7	0.843	76.224	14.525	43	108	34.954	28.134	34.495	27.675	0.918	0.918	75	184.656	90.77	83.849	0	799	35.202	26.043	28.855	17.182	12.985	18.231	69	0.806	D3K0C6
164	38.75	_U1GFP_D3K0C6	7	0.843	76.673	19.609	53	135	34.954	28.134	34.495	27.675	0.918	0.918	70	184.656	93.278	85.305	0	710	35.202	26.043	28.855	17.182	12.985	18.231	72	0.781	D3K0C6
165	39	_U1GFP_D3K0C6	7	0.843	80.857	18.306	60	141	34.954	28.134	34.495	27.675	0.918	0.918	76	184.656	92.132	84	0	696	35.202	26.043	28.855	17.182	12.985	18.231	71	0.867	D3K0C6
166	39.25	_U1GFP_D3K0C6	7	0.843	78.694	13.147	58	109	34.954	28.134	34.495	27.675	0.918	0.918	76	184.656	92.641	85.119	0	716	35.202	26.043	28.855	17.182	12.985	18.231	71	0.823	D3K0C6
167	39.5	_U1GFP_D3K0C6	7	0.843	82	15.366	56	124	34.954	28.134	34.495	27.675	0.918	0.918	80	184.656	92.191	84.013	0	714	35.202	26.043	28.855	17.182	12.985	18.231	72	0.886	D3K0C6
168	39.75	_U1GFP_D3K0C6	7	0.843	87.531	11.834	69	124	34.954	28.134	34.495	27.675	0.918	0.918	86	184.656	94.162	85.479	0	771	35.202	26.043	28.855	17.182	12.985	18.231	73	0.95	D3K0C6
169	40	_U1GFP_D3K0C6	7	0.843	80.816	15.74	49	109	34.954	28.134	34.495	27.675	0.918	0.918	82	184.656	93.869	84.126	0	642	35.202	26.043	28.855	17.182	12.985	18.231	73	0.843	D3K0C6
170	40.25	_U1GFP_D3K0C6	7	0.843	85.265	16.885	57	127	34.954	28.134	34.495	27.675	0.918	0.918	84	184.656	91.386	83.375	0	692	35.202	26.043	28.855	17.182	12.985	18.231	70	0.954	D3K0C6
171	40.5	_U1GFP_D3K0C6	7	0.843	87.041	14.62	60	120	34.954	28.134	34.495	27.675	0.918	0.918	88	184.656	91.029	83.939	0	700	35.202	26.043	28.855	17.182	12.985	18.231	69	0.99	D3K0C6
172	40.75	_U1GFP_D3K0C6	7	0.843	82.347	14.668	61	118	34.954	28.134	34.495	27.675	0.918	0.918	81	184.656	91.775	83.74	0	786	35.202	26.043	28.855	17.182	12.985	18.231	71	0.898	D3K0C6
173	41	_U1GFP_D3K0C6	7	0.843	87.612	14.086	60	126	34.954	28.134	34.495	27.675	0.918	0.918	88	184.656	93.319	85.635	0	752	35.202	26.043	28.855	17.182	12.985	18.231	71	0.964	D3K0C6
174	41.25	_U1GFP_D3K0C6	7	0.843	85.061	13.154	63	121	34.954	28.134	34.495	27.675	0.918	0.918	86	184.656	93.15	84.243	0	708	35.202	26.043	28.855	17.182	12.985	18.231	73	0.924	D3K0C6
175	41.5	_U1GFP_D3K0C6	7	0.843	96.163	14.509	66	127	34.954	28.134	34.495	27.675	0.918	0.918	95	184.656	92.762	84.948	0	818	35.202	26.043	28.855	17.182	12.985	18.231	71	1.117	D3K0C6
176	41.75	_U1GFP_D3K0C6	7	0.843	84.98	19.842	50	133	34.954	28.134	34.495	27.675	0.918	0.918	79	184.656	93.491	83.335	0	658	35.202	26.043	28.855	17.182	12.985	18.231	73	0.917	D3K0C6
177	42	_U1GFP_D3K0C6	7	0.843	84.041	16.195	60	115	34.954	28.134	34.495	27.675	0.918	0.918	84	184.656	91.756	83.139	0	699	35.202	26.043	28.855	17.182	12.985	18.231	71	0.927	D3K0C6
178	42.25	_U1GFP_D3K0C6	7	0.843	81.551	14.241	59	122	34.954	28.134	34.495	27.675	0.918	0.918	79	184.656	92.403	83.504	0	821	35.202	26.043	28.855	17.182	12.985	18.231	71	0.875	D3K0C6
179	42.5	_U1GFP_D3K0C6	7	0.843	92.592	12.586	72	124	34.954	28.134	34.495	27.675	0.918	0.918	93	184.656	92.505	82.838	0	708	35.202	26.043	28.855	17.182	12.985	18.231	72	1.061	D3K0C6
180	42.75	_U1GFP_D3K0C6	7	0.843	81.245	17.734	47	112	34.954	28.134	34.495	27.675	0.918	0.918	81	184.656	93.255	84.225	0	743	35.202	26.043	28.855	17.182	12.985	18.231	73	0.858	D3K0C6
181	43	_U1GFP_D3K0C6	7	0.843	92.224	13.099	65	132	34.954	28.134	34.495	27.675	0.918	0.918	94	184.656	94.265	84.586	0	739	35.202	26.043	28.855	17.182	12.985	18.231	73	1.026	D3K0C6
182	43.25	_U1GFP_D3K0C6	7	0.843	85.347	7.758	66	102	34.954	28.134	34.495	27.675	0.918	0.918	85	184.656	94.353	85.062	0	707	35.202	26.043	28.855	17.182	12.985	18.231	73	0.911	D3K0C6
183	43.5	_U1GFP_D3K0C6	7	0.843	78.082	13.512	52	103	34.954	28.134	34.495	27.675	0.918	0.918	79	184.656	93.127	84.357	0	635	35.202	26.043	28.855	17.182	12.985	18.231	72	0.807	D3K0C6
184	43.75	_U1GFP_D3K0C6	7	0.843	86.959	14.255	57	113	34.954	28.134	34.495	27.675	0.918	0.918	87	184.656	94.901	85.979	0	688	35.202	26.043	28.855	17.182	12.985	18.231	74	0.93	D3K0C6
185	44	_U1GFP_D3K0C6	7	0.843	96.653	12.632	77	128	34.954	28.134	34.495	27.675	0.918	0.918	94	184.656	93.98	83.039	0	682	35.202	26.043	28.855	17.182	12.985	18.231	74	1.103	D3K0C6
186	44.25	_U1GFP_D3K0C6	7	0.843	71.429	10.603	54	97	34.954	28.134	34.495	27.675	0.918	0.918	70	184.656	91.285	84.79	0	811	35.202	26.043	28.855	17.182	12.985	18.231	70	0.716	D3K0C6
187	44.5	_U1GFP_D3K0C6	7	0.843	74.714	12.646	57	106	34.954	28.134	34.495	27.675	0.918	0.918	74	184.656	92.533	84.544	0	894	35.202	26.043	28.855	17.182	12.985	18.231	71	0.757	D3K0C6
188	44.75	_U1GFP_D3K0C6	7	0.843	83.49	14.713	59	121	34.954	28.134	34.495	27.675	0.918	0.918	82	184.656	91.999	84.159	0	712	35.202	26.043	28.855	17.182	12.985	18.231	71	0.914	D3K0C6
189	45	_U1GFP_D3K0C6	7	0.843	83.041	11.538	58	115	34.954	28.134	34.495	27.675	0.918	0.918	83	184.656	93.682	84.086	0	875	35.202	26.043	28.855	17.182	12.985	18.231	73	0.882	D3K0C6
190	45.25	_U1GFP_D3K0C6	7	0.843	85.878	17.734	53	115	34.954	28.134	34.495	27.675	0.918	0.918	85	184.656	91.88	82.968	0	643	35.202	26.043	28.855	17.182	12.985	18.231	72	0.956	D3K0C6
191	45.5	_U1GFP_D3K0C6	7	0.843	95.347	18.901	49	128	34.954	28.134	34.495	27.675	0.918	0.918	97	184.656	92.89	85.78	0	671	35.202	26.043	28.855	17.182	12.985	18.231	71	1.101	D3K0C6
192	45.75	_U1GFP_D3K0C6	7	0.843	75	16.183	53	116	34.954	28.134	34.495	27.675	0.918	0.918	72	184.656	90.649	84.651	0	682	35.202	26.043	28.855	17.182	12.985	18.231	69	0.786	D3K0C6
193	46	_U1GFP_D3K0C6	7	0.843	82.592	10.192	60	105	34.954	28.134	34.495	27.675	0.918	0.918	83	184.656	91.93	84.787	0	724	35.202	26.043	28.855	17.182	12.985	18.231	70	0.899	D3K0C6
194	46.25	_U1GFP_D3K0C6	7	0.843	88.796	11.594	70	116	34.954	28.134	34.495	27.675	0.918	0.918	90	184.656	92.506	84.985	0	685	35.202	26.043	28.855	17.182	12.985	18.231	71	0.996	D3K0C6
195	46.5	_U1GFP_D3K0C6	7	0.843	79.714	12.112	50	104	34.954	28.134	34.495	27.675	0.918	0.918	83	184.656	95.035	84.203	0	677	35.202	26.043	28.855	17.182	12.985	18.231	74	0.81	D3K0C6
196	46.75	_U1GFP_D3K0C6	7	0.843	83.694	12.09	56	111	34.954	28.134	34.495	27.675	0.918	0.918	83	184.656	94.856	84.216	0	722	35.202	26.043	28.855	17.182	12.985	18.231	74	0.877	D3K0C6
197	47	_U1GFP_D3K0C6	7	0.843	75.041	15.102	50	104	34.954	28.134	34.495	27.675	0.918	0.918	72	184.656	90.608	84.349	0	640	35.202	26.043	28.855	17.182	12.985	18.231	69	0.787	D3K0C6
198	47.25	_U1GFP_D3K0C6	7	0.843	87.204	12.734	60	106	34.954	28.134	34.495	27.675	0.918	0.918	91	184.656	92.885	82.237	0	713	35.202	26.043	28.855	17.182	12.985	18.231	72	0.963	D3K0C6
199	47.5	_U1GFP_D3K0C6	7	0.843	84.204	13.379	51	110	34.954	28.134	34.495	27.675	0.918	0.918	85	184.656	93.612	83.797	0	730	35.202	26.043	28.855	17.182	12.985	18.231	73	0.903	D3K0C6
200	47.75	_U1GFP_D3K0C6	7	0.843	84.122	13.377	56	110	34.954	28.134	34.495	27.675	0.918	0.918	84	184.656	91.799	82.742	0	683	35.202	26.043	28.855	17.182	12.985	18.231	71	0.928	D3K0C6
201	48	_U1GFP_D3K0C6	7	0.843	77.714	13.461	56	113	34.954	28.134	34.495	27.675	0.918	0.918	76	184.656	93.042	84.714	0	687	35.202	26.043	28.855	17.182	12.985	18.231	72	0.802	D3K0C6
202	48.25	_U1GFP_D3K0C6	7	0.843	86.143	12.019	62	107	34.954	28.134	34.495	27.675	0.918	0.918	84	184.656	91.841	83.887	0	737	35.202	26.043	28.855	17.182	12.985	18.231	70	0.962	D3K0C6
203	48.5	_U1GFP_D3K0C6	7	0.843	91.592	15.729	68	124	34.954	28.134	34.495	27.675	0.918	0.918	88	184.656	93.17	82.902	0	662	35.202	26.043	28.855	17.182	12.985	18.231	72	1.033	D3K0C6
204	48.75	_U1GFP_D3K0C6	7	0.843	78.122	17.163	52	115	34.954	28.134	34.495	27.675	0.918	0.918	74	184.656	90.55	82.456	0	683	35.202	26.043	28.855	17.182	12.985	18.231	70	0.842	D3K0C6
205	49	_U1GFP_D3K0C6	7	0.843	82.571	11.469	59	110	34.954	28.134	34.495	27.675	0.918	0.918	84	184.656	93.758	83.096	0	704	35.202	26.043	28.855	17.182	12.985	18.231	73	0.873	D3K0C6
206	49.25	_U1GFP_D3K0C6	7	0.843	79.469	12.408	58	132	34.954	28.134	34.495	27.675	0.918	0.918	78	184.656	90.92	82.541	0	649	35.202	26.043	28.855	17.182	12.985	18.231	70	0.86	D3K0C6
207	49.5	_U1GFP_D3K0C6	7	0.843	75.878	14.832	52	127	34.954	28.134	34.495	27.675	0.918	0.918	73	184.656	91.199	83.839	0	688	35.202	26.043	28.855	17.182	12.985	18.231	69	0.794	D3K0C6
208	49.75	_U1GFP_D3K0C6	7	0.843	77.857	14.194	51	121	34.954	28.134	34.495	27.675	0.918	0.918	76	184.656	91.263	83.248	0	644	35.202	26.043	28.855	17.182	12.985	18.231	70	0.827	D3K0C6
209	50	_U1GFP_D3K0C6	7	0.843	75.735	12.667	54	105	34.954	28.134	34.495	27.675	0.918	0.918	74	184.656	91.717	82.981	0	704	35.202	26.043	28.855	17.182	12.985	18.231	71	0.785	D3K0C6
210	50.25	_U1GFP_D3K0C6	7	0.843	88.694	11.259	67	113	34.954	28.134	34.495	27.675	0.918	0.918	88	184.656	94.023	82.686	0	660	35.202	26.043	28.855	17.182	12.985	18.231	74	0.971	D3K0C6
211	50.5	_U1GFP_D3K0C6	7	0.843	85.224	10.582	60	104	34.954	28.134	34.495	27.675	0.918	0.918	87	184.656	94.691	83.769	0	818	35.202	26.043	28.855	17.182	12.985	18.231	74	0.904	D3K0C6
212	50.75	_U1GFP_D3K0C6	7	0.843	86.224	12.831	65	117	34.954	28.134	34.495	27.675	0.918	0.918	86	184.656	90.75	81.765	0	695	35.202	26.043	28.855	17.182	12.985	18.231	70	0.98	D3K0C6
213	51	_U1GFP_D3K0C6	7	0.843	83.959	12.415	57	108	34.954	28.134	34.495	27.675	0.918	0.918	85	184.656	92.154	83.013	0	733	35.202	26.043	28.855	17.182	12.985	18.231	72	0.92	D3K0C6
214	51.25	_U1GFP_D3K0C6	7	0.843	86.612	25.248	48	131	34.954	28.134	34.495	27.675	0.918	0.918	87	184.656	91.754	84.328	0	703	35.202	26.043	28.855	17.182	12.985	18.231	70	0.971	D3K0C6
215	51.5	_U1GFP_D3K0C6	7	0.843	84	14.48	47	119	34.954	28.134	34.495	27.675	0.918	0.918	86	184.656	91.76	82.975	0	771	35.202	26.043	28.855	17.182	12.985	18.231	71	0.926	D3K0C6
216	51.75	_U1GFP_D3K0C6	7	0.843	89.612	19.222	55	140	34.954	28.134	34.495	27.675	0.918	0.918	88	184.656	90.294	82.203	0	717	35.202	26.043	28.855	17.182	12.985	18.231	70	1.047	D3K0C6
217	52	_U1GFP_D3K0C6	7	0.843	79.776	16.67	47	124	34.954	28.134	34.495	27.675	0.918	0.918	81	184.656	94.615	83.842	0	696	35.202	26.043	28.855	17.182	12.985	18.231	74	0.816	D3K0C6
218	52.25	_U1GFP_D3K0C6	7	0.843	88.388	12.55	62	109	34.954	28.134	34.495	27.675	0.918	0.918	88	184.656	92.551	84.614	0	708	35.202	26.043	28.855	17.182	12.985	18.231	71	0.989	D3K0C6
219	52.5	_U1GFP_D3K0C6	7	0.843	80.224	17.063	60	128	34.954	28.134	34.495	27.675	0.918	0.918	76	184.656	92.577	82.001	0	768	35.202	26.043	28.855	17.182	12.985	18.231	73	0.85	D3K0C6
220	52.75	_U1GFP_D3K0C6	7	0.843	93.898	14.915	61	121	34.954	28.134	34.495	27.675	0.918	0.918	96	184.656	92.633	84.766	0	668	35.202	26.043	28.855	17.182	12.985	18.231	71	1.081	D3K0C6
221	53	_U1GFP_D3K0C6	7	0.843	88.224	10.077	66	111	34.954	28.134	34.495	27.675	0.918	0.918	87	184.656	91.522	81.819	0	663	35.202	26.043	28.855	17.182	12.985	18.231	71	1.002	D3K0C6
222	53.25	_U1GFP_D3K0C6	7	0.843	79.306	8.569	63	98	34.954	28.134	34.495	27.675	0.918	0.918	77	184.656	92.164	82.88	0	715	35.202	26.043	28.855	17.182	12.985	18.231	71	0.84	D3K0C6
223	53.5	_U1GFP_D3K0C6	7	0.843	85.286	11.715	61	114	34.954	28.134	34.495	27.675	0.918	0.918	83	184.656	93.12	81.605	0	764	35.202	26.043	28.855	17.182	12.985	18.231	72	0.928	D3K0C6
224	53.75	_U1GFP_D3K0C6	7	0.843	84.286	26.285	45	148	34.954	28.134	34.495	27.675	0.918	0.918	82	184.656	91.667	81.288	0	675	35.202	26.043	28.855	17.182	12.985	18.231	71	0.932	D3K0C6
225	54	_U1GFP_D3K0C6	7	0.843	73.98	12.82	58	115	34.954	28.134	34.495	27.675	0.918	0.918	71	184.656	91.426	83.575	0	731	35.202	26.043	28.855	17.182	12.985	18.231	71	0.758	D3K0C6
226	54.25	_U1GFP_D3K0C6	7	0.843	79.735	22.699	56	155	34.954	28.134	34.495	27.675	0.918	0.918	72	184.656	91.562	82.352	0	651	35.202	26.043	28.855	17.182	12.985	18.231	72	0.856	D3K0C6
227	54.5	_U1GFP_D3K0C6	7	0.843	61.796	11.911	44	108	34.954	28.134	34.495	27.675	0.918	0.918	59	184.656	88.787	83.216	0	706	35.202	26.043	28.855	17.182	12.985	18.231	67	0.573	D3K0C6
228	54.75	_U1GFP_D3K0C6	7	0.843	89.184	20.527	53	141	34.954	28.134	34.495	27.675	0.918	0.918	88	184.656	93.16	83.772	0	709	35.202	26.043	28.855	17.182	12.985	18.231	72	0.993	D3K0C6
229	55	_U1GFP_D3K0C6	7	0.843	99.531	14.11	75	138	34.954	28.134	34.495	27.675	0.918	0.918	100	184.656	92.498	85.234	0	674	35.202	26.043	28.855	17.182	12.985	18.231	72	1.178	D3K0C6
230	55.25	_U1GFP_D3K0C6	7	0.843	96.102	15.642	65	136	34.954	28.134	34.495	27.675	0.918	0.918	94	184.656	90.283	82.925	0	711	35.202	26.043	28.855	17.182	12.985	18.231	69	1.161	D3K0C6
231	55.5	_U1GFP_D3K0C6	7	0.843	87.49	18.008	66	152	34.954	28.134	34.495	27.675	0.918	0.918	83	184.656	91.768	82.165	0	756	35.202	26.043	28.855	17.182	12.985	18.231	71	0.986	D3K0C6
232	55.75	_U1GFP_D3K0C6	7	0.843	95.449	24.825	56	162	34.954	28.134	34.495	27.675	0.918	0.918	93	184.656	91.301	81.74	0	672	35.202	26.043	28.855	17.182	12.985	18.231	71	1.131	D3K0C6
233	56	_U1GFP_D3K0C6	7	0.843	88.918	12.205	69	121	34.954	28.134	34.495	27.675	0.918	0.918	89	184.656	91.141	83.015	0	752	35.202	26.043	28.855	17.182	12.985	18.231	70	1.021	D3K0C6
234	56.25	_U1GFP_D3K0C6	7	0.843	83.245	10.283	68	114	34.954	28.134	34.495	27.675	0.918	0.918	81	184.656	90.296	82.964	0	644	35.202	26.043	28.855	17.182	12.985	18.231	70	0.935	D3K0C6
235	56.5	_U1GFP_D3K0C6	7	0.843	90.837	13.822	70	118	34.954	28.134	34.495	27.675	0.918	0.918	89	184.656	93.229	82.416	0	702	35.202	26.043	28.855	17.182	12.985	18.231	73	1.019	D3K0C6
236	56.75	_U1GFP_D3K0C6	7	0.843	93.286	16.862	63	124	34.954	28.134	34.495	27.675	0.918	0.918	92	184.656	90.517	81.545	0	715	35.202	26.043	28.855	17.182	12.985	18.231	70	1.108	D3K0C6
237	57	_U1GFP_D3K0C6	7	0.843	89.245	17.944	48	125	34.954	28.134	34.495	27.675	0.918	0.918	92	184.656	89.902	82.842	0	664	35.202	26.043	28.855	17.182	12.985	18.231	69	1.048	D3K0C6
238	57.25	_U1GFP_D3K0C6	7	0.843	84.122	13.47	66	112	34.954	28.134	34.495	27.675	0.918	0.918	83	184.656	92.084	81.53	0	800	35.202	26.043	28.855	17.182	12.985	18.231	72	0.923	D3K0C6
239	57.5	_U1GFP_D3K0C6	7	0.843	88.286	19.671	53	140	34.954	28.134	34.495	27.675	0.918	0.918	86	184.656	92.844	83.395	0	643	35.202	26.043	28.855	17.182	12.985	18.231	72	0.982	D3K0C6
240	57.75	_U1GFP_D3K0C6	7	0.843	78.776	12.565	56	102	34.954	28.134	34.495	27.675	0.918	0.918	77	184.656	89.135	83.351	0	858	35.202	26.043	28.855	17.182	12.985	18.231	68	0.874	D3K0C6
241	58	_U1GFP_D3K0C6	7	0.843	80.02	16.175	50	118	34.954	28.134	34.495	27.675	0.918	0.918	77	184.656	92.043	84.477	0	689	35.202	26.043	28.855	17.182	12.985	18.231	71	0.854	D3K0C6
242	58.25	_U1GFP_D3K0C6	7	0.843	87.531	19.884	60	123	34.954	28.134	34.495	27.675	0.918	0.918	82	184.656	93.279	83.291	0	638	35.202	26.043	28.855	17.182	12.985	18.231	73	0.963	D3K0C6
243	58.5	_U1GFP_D3K0C6	7	0.843	76	12.055	49	100	34.954	28.134	34.495	27.675	0.918	0.918	77	184.656	91.442	83.236	0	673	35.202	26.043	28.855	17.182	12.985	18.231	70	0.793	D3K0C6
244	58.75	_U1GFP_D3K0C6	7	0.843	87.082	12.259	63	122	34.954	28.134	34.495	27.675	0.918	0.918	87	184.656	90.687	81.764	0	707	35.202	26.043	28.855	17.182	12.985	18.231	71	0.996	D3K0C6
245	59	_U1GFP_D3K0C6	7	0.843	84.755	14.76	55	120	34.954	28.134	34.495	27.675	0.918	0.918	84	184.656	91.409	81.7	0	640	35.202	26.043	28.855	17.182	12.985	18.231	72	0.944	D3K0C6
246	59.25	_U1GFP_D3K0C6	7	0.843	91.449	14.804	58	125	34.954	28.134	34.495	27.675	0.918	0.918	91	184.656	93.01	82.83	0	629	35.202	26.043	28.855	17.182	12.985	18.231	72	1.033	D3K0C6
247	59.5	_U1GFP_D3K0C6	7	0.843	89.204	11.747	64	109	34.954	28.134	34.495	27.675	0.918	0.918	91	184.656	92.267	81.228	0	601	35.202	26.043	28.855	17.182	12.985	18.231	72	1.007	D3K0C6
248	59.75	_U1GFP_D3K0C6	7	0.843	74.837	10.507	51	94	34.954	28.134	34.495	27.675	0.918	0.918	73	184.656	91.03	83.483	0	700	35.202	26.043	28.855	17.182	12.985	18.231	70	0.778	D3K0C6
1	-2	_U1GFP_D3K0C6	10	0.843	106.082	22.623	64	145	34.954	28.134	34.495	27.675	0.918	0.918	110	224.549	84.174	51.725	0	456	34.274	28.949	25.183	20.986	18.887	15.608	77	1.206	D3K0C6
2	-1.75	_U1GFP_D3K0C6	10	0.843	75.551	10.934	54	96	34.954	28.134	34.495	27.675	0.918	0.918	76	224.549	80.103	50.363	0	436	34.274	28.949	25.183	20.986	18.887	15.608	73	0.781	D3K0C6
3	-1.5	_U1GFP_D3K0C6	10	0.843	86.061	13.248	66	130	34.954	28.134	34.495	27.675	0.918	0.918	83	224.549	78.525	50.356	0	447	34.274	28.949	25.183	20.986	18.887	15.608	71	0.992	D3K0C6
4	-1.25	_U1GFP_D3K0C6	10	0.843	90.408	8.507	75	120	34.954	28.134	34.495	27.675	0.918	0.918	90	224.549	75.909	49.169	0	378	34.274	28.949	25.183	20.986	18.887	15.608	69	1.13	D3K0C6
5	-1	_U1GFP_D3K0C6	10	0.843	78.082	18.771	35	119	34.954	28.134	34.495	27.675	0.918	0.918	79	224.549	75.227	49.381	0	432	34.274	28.949	25.183	20.986	18.887	15.608	68	0.913	D3K0C6
6	-0.75	_U1GFP_D3K0C6	10	0.843	74.286	16.907	47	118	34.954	28.134	34.495	27.675	0.918	0.918	71	224.549	75.68	49.513	0	429	34.274	28.949	25.183	20.986	18.887	15.608	68	0.832	D3K0C6
7	-0.5	_U1GFP_D3K0C6	10	0.843	79.959	10.73	62	106	34.954	28.134	34.495	27.675	0.918	0.918	77	224.549	75.671	48.755	0	404	34.274	28.949	25.183	20.986	18.887	15.608	69	0.939	D3K0C6
8	-0.25	_U1GFP_D3K0C6	10	0.843	95.224	25.861	47	155	34.954	28.134	34.495	27.675	0.918	0.918	91	224.549	77.351	49.423	0	505	34.274	28.949	25.183	20.986	18.887	15.608	70	1.183	D3K0C6
9	0	_U1GFP_D3K0C6	10	0.843	45.265	7.48	31	63	34.954	28.134	34.495	27.675	0.918	0.918	45	224.549	74.906	48.184	0	456	34.274	28.949	25.183	20.986	18.887	15.608	68	0.292	D3K0C6
10	0.25	_U1GFP_D3K0C6	10	0.843	47.571	13.681	24	73	34.954	28.134	34.495	27.675	0.918	0.918	46	224.549	73.923	47.637	0	424	34.274	28.949	25.183	20.986	18.887	15.608	67	0.343	D3K0C6
11	0.5	_U1GFP_D3K0C6	10	0.843	52.245	7.201	33	65	34.954	28.134	34.495	27.675	0.918	0.918	52	224.549	74.231	48.303	0	407	34.274	28.949	25.183	20.986	18.887	15.608	67	0.432	D3K0C6
12	0.75	_U1GFP_D3K0C6	10	0.843	52.469	11.208	34	75	34.954	28.134	34.495	27.675	0.918	0.918	52	224.549	74.367	47.784	0	353	34.274	28.949	25.183	20.986	18.887	15.608	67	0.435	D3K0C6
13	1	_U1GFP_D3K0C6	10	0.843	59.163	11.371	37	85	34.954	28.134	34.495	27.675	0.918	0.918	58	224.549	76.612	48.395	0	478	34.274	28.949	25.183	20.986	18.887	15.608	70	0.537	D3K0C6
14	1.25	_U1GFP_D3K0C6	10	0.843	60.347	9.395	39	77	34.954	28.134	34.495	27.675	0.918	0.918	60	224.549	72.378	47.499	0	432	34.274	28.949	25.183	20.986	18.887	15.608	65	0.615	D3K0C6
15	1.5	_U1GFP_D3K0C6	10	0.843	58.224	11.734	31	80	34.954	28.134	34.495	27.675	0.918	0.918	58	224.549	73.684	47.607	0	321	34.274	28.949	25.183	20.986	18.887	15.608	67	0.555	D3K0C6
16	1.75	_U1GFP_D3K0C6	10	0.843	58.082	11.878	32	81	34.954	28.134	34.495	27.675	0.918	0.918	58	224.549	74.797	47.42	0	367	34.274	28.949	25.183	20.986	18.887	15.608	68	0.538	D3K0C6
17	2	_U1GFP_D3K0C6	10	0.843	64.878	10.053	44	89	34.954	28.134	34.495	27.675	0.918	0.918	66	224.549	74.241	47.788	0	414	34.274	28.949	25.183	20.986	18.887	15.608	68	0.677	D3K0C6
18	2.25	_U1GFP_D3K0C6	10	0.843	75.061	12.919	49	103	34.954	28.134	34.495	27.675	0.918	0.918	76	224.549	74.698	48.026	0	390	34.274	28.949	25.183	20.986	18.887	15.608	67	0.866	D3K0C6
19	2.5	_U1GFP_D3K0C6	10	0.843	59.224	17.604	21	85	34.954	28.134	34.495	27.675	0.918	0.918	66	224.549	75.58	48.145	0	387	34.274	28.949	25.183	20.986	18.887	15.608	68	0.551	D3K0C6
20	2.75	_U1GFP_D3K0C6	10	0.843	60.184	16.383	34	90	34.954	28.134	34.495	27.675	0.918	0.918	58	224.549	73.847	47.941	0	379	34.274	28.949	25.183	20.986	18.887	15.608	67	0.591	D3K0C6
21	3	_U1GFP_D3K0C6	10	0.843	65.837	10.779	41	94	34.954	28.134	34.495	27.675	0.918	0.918	65	224.549	77.668	47.975	0	489	34.274	28.949	25.183	20.986	18.887	15.608	71	0.646	D3K0C6
22	3.25	_U1GFP_D3K0C6	10	0.843	65.673	17.192	35	98	34.954	28.134	34.495	27.675	0.918	0.918	68	224.549	73.017	48.314	0	530	34.274	28.949	25.183	20.986	18.887	15.608	66	0.712	D3K0C6
23	3.5	_U1GFP_D3K0C6	10	0.843	74	10.778	58	99	34.954	28.134	34.495	27.675	0.918	0.918	74	224.549	76.48	47.857	0	360	34.274	28.949	25.183	20.986	18.887	15.608	70	0.813	D3K0C6
24	3.75	_U1GFP_D3K0C6	10	0.843	62.776	11.4	44	87	34.954	28.134	34.495	27.675	0.918	0.918	61	224.549	72.731	47.615	0	358	34.274	28.949	25.183	20.986	18.887	15.608	66	0.659	D3K0C6
25	4	_U1GFP_D3K0C6	10	0.843	71.816	11.26	54	97	34.954	28.134	34.495	27.675	0.918	0.918	71	224.549	74.391	47.968	0	361	34.274	28.949	25.183	20.986	18.887	15.608	68	0.809	D3K0C6
26	4.25	_U1GFP_D3K0C6	10	0.843	82.449	16.073	54	116	34.954	28.134	34.495	27.675	0.918	0.918	81	224.549	75.295	47.552	0	471	34.274	28.949	25.183	20.986	18.887	15.608	68	0.994	D3K0C6
27	4.5	_U1GFP_D3K0C6	10	0.843	64.816	13.106	41	89	34.954	28.134	34.495	27.675	0.918	0.918	63	224.549	75.145	47.556	0	356	34.274	28.949	25.183	20.986	18.887	15.608	69	0.662	D3K0C6
28	4.75	_U1GFP_D3K0C6	10	0.843	68.49	14.382	44	105	34.954	28.134	34.495	27.675	0.918	0.918	69	224.549	74.562	47.057	0	349	34.274	28.949	25.183	20.986	18.887	15.608	68	0.742	D3K0C6
29	5	_U1GFP_D3K0C6	10	0.843	73.898	16.291	28	102	34.954	28.134	34.495	27.675	0.918	0.918	78	224.549	75.329	47.683	0	389	34.274	28.949	25.183	20.986	18.887	15.608	69	0.831	D3K0C6
30	5.25	_U1GFP_D3K0C6	10	0.843	70.551	17.657	42	120	34.954	28.134	34.495	27.675	0.918	0.918	67	224.549	73.809	48.25	0	392	34.274	28.949	25.183	20.986	18.887	15.608	67	0.795	D3K0C6
31	5.5	_U1GFP_D3K0C6	10	0.843	69.204	11.404	45	94	34.954	28.134	34.495	27.675	0.918	0.918	69	224.549	73.23	47.358	0	404	34.274	28.949	25.183	20.986	18.887	15.608	66	0.779	D3K0C6
32	5.75	_U1GFP_D3K0C6	10	0.843	71.98	10.082	58	96	34.954	28.134	34.495	27.675	0.918	0.918	70	224.549	71.987	47.626	0	383	34.274	28.949	25.183	20.986	18.887	15.608	65	0.858	D3K0C6
33	6	_U1GFP_D3K0C6	10	0.843	68.265	14.433	50	106	34.954	28.134	34.495	27.675	0.918	0.918	65	224.549	73.652	47.735	0	391	34.274	28.949	25.183	20.986	18.887	15.608	67	0.753	D3K0C6
34	6.25	_U1GFP_D3K0C6	10	0.843	71.449	17.111	41	101	34.954	28.134	34.495	27.675	0.918	0.918	70	224.549	74.817	48.493	0	389	34.274	28.949	25.183	20.986	18.887	15.608	68	0.794	D3K0C6
35	6.5	_U1GFP_D3K0C6	10	0.843	67.224	13.245	43	89	34.954	28.134	34.495	27.675	0.918	0.918	66	224.549	73.166	47.434	0	445	34.274	28.949	25.183	20.986	18.887	15.608	66	0.74	D3K0C6
36	6.75	_U1GFP_D3K0C6	10	0.843	65.837	12.07	40	92	34.954	28.134	34.495	27.675	0.918	0.918	65	224.549	73.574	48.16	0	406	34.274	28.949	25.183	20.986	18.887	15.608	67	0.706	D3K0C6
37	7	_U1GFP_D3K0C6	10	0.843	65.429	13.147	47	96	34.954	28.134	34.495	27.675	0.918	0.918	62	224.549	74.556	48.481	0	538	34.274	28.949	25.183	20.986	18.887	15.608	67	0.683	D3K0C6
38	7.25	_U1GFP_D3K0C6	10	0.843	77.449	12.687	54	105	34.954	28.134	34.495	27.675	0.918	0.918	75	224.549	74.019	47.601	0	435	34.274	28.949	25.183	20.986	18.887	15.608	67	0.926	D3K0C6
39	7.5	_U1GFP_D3K0C6	10	0.843	57.837	17.103	33	98	34.954	28.134	34.495	27.675	0.918	0.918	56	224.549	73.033	48.082	0	433	34.274	28.949	25.183	20.986	18.887	15.608	66	0.555	D3K0C6
40	7.75	_U1GFP_D3K0C6	10	0.843	68.959	9.062	51	85	34.954	28.134	34.495	27.675	0.918	0.918	68	224.549	73.446	47.899	0	392	34.274	28.949	25.183	20.986	18.887	15.608	66	0.77	D3K0C6
41	8	_U1GFP_D3K0C6	10	0.843	70.633	16.355	46	102	34.954	28.134	34.495	27.675	0.918	0.918	69	224.549	73.545	48.29	0	447	34.274	28.949	25.183	20.986	18.887	15.608	66	0.801	D3K0C6
42	8.25	_U1GFP_D3K0C6	10	0.843	60.714	8.269	44	78	34.954	28.134	34.495	27.675	0.918	0.918	60	224.549	70.602	48.183	0	489	34.274	28.949	25.183	20.986	18.887	15.608	63	0.65	D3K0C6
43	8.5	_U1GFP_D3K0C6	10	0.843	78.694	15.07	48	107	34.954	28.134	34.495	27.675	0.918	0.918	79	224.549	73.221	48.275	0	444	34.274	28.949	25.183	20.986	18.887	15.608	66	0.967	D3K0C6
44	8.75	_U1GFP_D3K0C6	10	0.843	61.959	11.708	41	83	34.954	28.134	34.495	27.675	0.918	0.918	61	224.549	73.524	48.233	0	410	34.274	28.949	25.183	20.986	18.887	15.608	66	0.63	D3K0C6
45	9	_U1GFP_D3K0C6	10	0.843	72.612	13.785	48	105	34.954	28.134	34.495	27.675	0.918	0.918	71	224.549	73.152	47.924	0	380	34.274	28.949	25.183	20.986	18.887	15.608	66	0.848	D3K0C6
46	9.25	_U1GFP_D3K0C6	10	0.843	60.347	11.339	44	92	34.954	28.134	34.495	27.675	0.918	0.918	57	224.549	71.664	47.223	0	392	34.274	28.949	25.183	20.986	18.887	15.608	65	0.625	D3K0C6
47	9.5	_U1GFP_D3K0C6	10	0.843	58.51	11.212	43	91	34.954	28.134	34.495	27.675	0.918	0.918	56	224.549	76.393	47.128	0	357	34.274	28.949	25.183	20.986	18.887	15.608	69	0.528	D3K0C6
48	9.75	_U1GFP_D3K0C6	10	0.843	75.49	12.899	55	110	34.954	28.134	34.495	27.675	0.918	0.918	72	224.549	74.79	47.374	0	415	34.274	28.949	25.183	20.986	18.887	15.608	68	0.872	D3K0C6
49	10	_U1GFP_D3K0C6	10	0.843	66.367	13.776	41	108	34.954	28.134	34.495	27.675	0.918	0.918	63	224.549	73.341	48.098	0	367	34.274	28.949	25.183	20.986	18.887	15.608	66	0.72	D3K0C6
50	10.25	_U1GFP_D3K0C6	10	0.843	74.122	11.505	55	103	34.954	28.134	34.495	27.675	0.918	0.918	72	224.549	74.307	47.724	0	401	34.274	28.949	25.183	20.986	18.887	15.608	68	0.855	D3K0C6
51	10.5	_U1GFP_D3K0C6	10	0.843	70	18.346	36	104	34.954	28.134	34.495	27.675	0.918	0.918	70	224.549	72.263	47.958	0	398	34.274	28.949	25.183	20.986	18.887	15.608	65	0.813	D3K0C6
52	10.75	_U1GFP_D3K0C6	10	0.843	62.531	13.774	35	86	34.954	28.134	34.495	27.675	0.918	0.918	64	224.549	71.938	47.607	0	391	34.274	28.949	25.183	20.986	18.887	15.608	65	0.666	D3K0C6
53	11	_U1GFP_D3K0C6	10	0.843	85.02	12.502	55	109	34.954	28.134	34.495	27.675	0.918	0.918	87	224.549	75.518	47.364	0	414	34.274	28.949	25.183	20.986	18.887	15.608	69	1.038	D3K0C6
54	11.25	_U1GFP_D3K0C6	10	0.843	64.204	13.595	41	91	34.954	28.134	34.495	27.675	0.918	0.918	61	224.549	74.339	48.299	0	487	34.274	28.949	25.183	20.986	18.887	15.608	67	0.662	D3K0C6
55	11.5	_U1GFP_D3K0C6	10	0.843	77.122	17.232	44	115	34.954	28.134	34.495	27.675	0.918	0.918	77	224.549	73.899	48.113	0	385	34.274	28.949	25.183	20.986	18.887	15.608	67	0.922	D3K0C6
56	11.75	_U1GFP_D3K0C6	10	0.843	77.857	14.455	54	115	34.954	28.134	34.495	27.675	0.918	0.918	74	224.549	72.571	47.517	0	404	34.274	28.949	25.183	20.986	18.887	15.608	65	0.965	D3K0C6
57	12	_U1GFP_D3K0C6	10	0.843	73	17.796	43	103	34.954	28.134	34.495	27.675	0.918	0.918	71	224.549	75.888	48.445	0	396	34.274	28.949	25.183	20.986	18.887	15.608	69	0.805	D3K0C6
58	12.25	_U1GFP_D3K0C6	10	0.843	71.02	12.469	43	98	34.954	28.134	34.495	27.675	0.918	0.918	72	224.549	74.971	47.296	0	387	34.274	28.949	25.183	20.986	18.887	15.608	68	0.783	D3K0C6
59	12.5	_U1GFP_D3K0C6	10	0.843	66.347	16.818	36	99	34.954	28.134	34.495	27.675	0.918	0.918	68	224.549	76.138	47.579	0	368	34.274	28.949	25.183	20.986	18.887	15.608	69	0.676	D3K0C6
60	12.75	_U1GFP_D3K0C6	10	0.843	69.612	13.103	43	90	34.954	28.134	34.495	27.675	0.918	0.918	72	224.549	72.225	47.631	0	484	34.274	28.949	25.183	20.986	18.887	15.608	65	0.805	D3K0C6
61	13	_U1GFP_D3K0C6	10	0.843	79.327	14.456	55	112	34.954	28.134	34.495	27.675	0.918	0.918	79	224.549	72.587	46.732	0	343	34.274	28.949	25.183	20.986	18.887	15.608	66	0.994	D3K0C6
62	13.25	_U1GFP_D3K0C6	10	0.843	75.857	17.042	51	114	34.954	28.134	34.495	27.675	0.918	0.918	73	224.549	72.34	46.956	0	387	34.274	28.949	25.183	20.986	18.887	15.608	65	0.93	D3K0C6
63	13.5	_U1GFP_D3K0C6	10	0.843	65.776	9.971	47	84	34.954	28.134	34.495	27.675	0.918	0.918	66	224.549	72.706	46.347	0	397	34.274	28.949	25.183	20.986	18.887	15.608	66	0.719	D3K0C6
64	13.75	_U1GFP_D3K0C6	10	0.843	72.592	9.002	52	88	34.954	28.134	34.495	27.675	0.918	0.918	73	224.549	72.761	47.162	0	367	34.274	28.949	25.183	20.986	18.887	15.608	67	0.855	D3K0C6
65	14	_U1GFP_D3K0C6	10	0.843	63.265	14.788	43	106	34.954	28.134	34.495	27.675	0.918	0.918	62	224.549	74.512	46.885	0	376	34.274	28.949	25.183	20.986	18.887	15.608	68	0.642	D3K0C6
66	14.25	_U1GFP_D3K0C6	10	0.843	76.306	12.15	59	113	34.954	28.134	34.495	27.675	0.918	0.918	74	224.549	72.306	47.619	0	402	34.274	28.949	25.183	20.986	18.887	15.608	65	0.94	D3K0C6
67	14.5	_U1GFP_D3K0C6	10	0.843	71.408	17.005	35	99	34.954	28.134	34.495	27.675	0.918	0.918	75	224.549	72.325	47.978	0	459	34.274	28.949	25.183	20.986	18.887	15.608	65	0.84	D3K0C6
68	14.75	_U1GFP_D3K0C6	10	0.843	79.429	12.196	54	106	34.954	28.134	34.495	27.675	0.918	0.918	79	224.549	74.645	47.171	0	360	34.274	28.949	25.183	20.986	18.887	15.608	68	0.951	D3K0C6
69	15	_U1GFP_D3K0C6	10	0.843	74.735	12.232	59	103	34.954	28.134	34.495	27.675	0.918	0.918	72	224.549	73.245	47.722	0	403	34.274	28.949	25.183	20.986	18.887	15.608	66	0.888	D3K0C6
70	15.25	_U1GFP_D3K0C6	10	0.843	68.857	15.519	43	103	34.954	28.134	34.495	27.675	0.918	0.918	65	224.549	72.714	47.679	0	352	34.274	28.949	25.183	20.986	18.887	15.608	66	0.781	D3K0C6
71	15.5	_U1GFP_D3K0C6	10	0.843	74.918	9.611	57	93	34.954	28.134	34.495	27.675	0.918	0.918	76	224.549	73.005	47.151	0	353	34.274	28.949	25.183	20.986	18.887	15.608	67	0.897	D3K0C6
72	15.75	_U1GFP_D3K0C6	10	0.843	88.939	21.336	43	140	34.954	28.134	34.495	27.675	0.918	0.918	89	224.549	74.136	47.666	0	383	34.274	28.949	25.183	20.986	18.887	15.608	67	1.147	D3K0C6
73	16	_U1GFP_D3K0C6	10	0.843	83.327	18.224	52	132	34.954	28.134	34.495	27.675	0.918	0.918	84	224.549	73.581	47.034	0	333	34.274	28.949	25.183	20.986	18.887	15.608	67	1.051	D3K0C6
74	16.25	_U1GFP_D3K0C6	10	0.843	93.531	20.074	61	142	34.954	28.134	34.495	27.675	0.918	0.918	89	224.549	74.39	47.42	0	410	34.274	28.949	25.183	20.986	18.887	15.608	68	1.229	D3K0C6
75	16.5	_U1GFP_D3K0C6	10	0.843	92.184	13.3	63	124	34.954	28.134	34.495	27.675	0.918	0.918	89	224.549	74.743	47.352	0	329	34.274	28.949	25.183	20.986	18.887	15.608	68	1.193	D3K0C6
76	16.75	_U1GFP_D3K0C6	10	0.843	86.816	16.402	49	123	34.954	28.134	34.495	27.675	0.918	0.918	90	224.549	72.053	47.251	0	357	34.274	28.949	25.183	20.986	18.887	15.608	65	1.16	D3K0C6
77	17	_U1GFP_D3K0C6	10	0.843	90.612	13.498	61	116	34.954	28.134	34.495	27.675	0.918	0.918	92	224.549	71.944	47.521	0	513	34.274	28.949	25.183	20.986	18.887	15.608	65	1.241	D3K0C6
78	17.25	_U1GFP_D3K0C6	10	0.843	76.592	13.688	53	100	34.954	28.134	34.495	27.675	0.918	0.918	76	224.549	71.952	47.37	0	357	34.274	28.949	25.183	20.986	18.887	15.608	65	0.954	D3K0C6
79	17.5	_U1GFP_D3K0C6	10	0.843	68.49	10.945	47	101	34.954	28.134	34.495	27.675	0.918	0.918	67	224.549	72.818	47.13	0	372	34.274	28.949	25.183	20.986	18.887	15.608	66	0.772	D3K0C6
80	17.75	_U1GFP_D3K0C6	10	0.843	80.735	10.719	55	113	34.954	28.134	34.495	27.675	0.918	0.918	79	224.549	73.662	47.858	0	411	34.274	28.949	25.183	20.986	18.887	15.608	67	0.998	D3K0C6
81	18	_U1GFP_D3K0C6	10	0.843	76.102	12.44	52	98	34.954	28.134	34.495	27.675	0.918	0.918	79	224.549	73.715	47.776	0	385	34.274	28.949	25.183	20.986	18.887	15.608	67	0.905	D3K0C6
82	18.25	_U1GFP_D3K0C6	10	0.843	83.571	18.883	47	117	34.954	28.134	34.495	27.675	0.918	0.918	87	224.549	72.811	47.479	0	431	34.274	28.949	25.183	20.986	18.887	15.608	66	1.074	D3K0C6
83	18.5	_U1GFP_D3K0C6	10	0.843	79.673	16.207	53	116	34.954	28.134	34.495	27.675	0.918	0.918	79	224.549	72.781	47.365	0	411	34.274	28.949	25.183	20.986	18.887	15.608	66	0.997	D3K0C6
84	18.75	_U1GFP_D3K0C6	10	0.843	76.694	17.235	51	116	34.954	28.134	34.495	27.675	0.918	0.918	71	224.549	74.355	47.885	0	418	34.274	28.949	25.183	20.986	18.887	15.608	68	0.904	D3K0C6
85	19	_U1GFP_D3K0C6	10	0.843	74.306	8.83	53	90	34.954	28.134	34.495	27.675	0.918	0.918	75	224.549	75.077	47.887	0	386	34.274	28.949	25.183	20.986	18.887	15.608	68	0.844	D3K0C6
86	19.25	_U1GFP_D3K0C6	10	0.843	76.898	8.893	57	96	34.954	28.134	34.495	27.675	0.918	0.918	76	224.549	71.704	47.186	0	393	34.274	28.949	25.183	20.986	18.887	15.608	64	0.966	D3K0C6
87	19.5	_U1GFP_D3K0C6	10	0.843	88	15.737	65	146	34.954	28.134	34.495	27.675	0.918	0.918	86	224.549	73.426	47.164	0	371	34.274	28.949	25.183	20.986	18.887	15.608	66	1.147	D3K0C6
88	19.75	_U1GFP_D3K0C6	10	0.843	77.959	16.354	52	112	34.954	28.134	34.495	27.675	0.918	0.918	73	224.549	73.207	47.104	0	408	34.274	28.949	25.183	20.986	18.887	15.608	66	0.953	D3K0C6
89	20	_U1GFP_D3K0C6	10	0.843	78.102	12.768	60	106	34.954	28.134	34.495	27.675	0.918	0.918	75	224.549	73.732	46.978	0	348	34.274	28.949	25.183	20.986	18.887	15.608	67	0.944	D3K0C6
90	20.25	_U1GFP_D3K0C6	10	0.843	79.184	18.433	50	121	34.954	28.134	34.495	27.675	0.918	0.918	72	224.549	73.252	47.573	0	386	34.274	28.949	25.183	20.986	18.887	15.608	66	0.976	D3K0C6
91	20.5	_U1GFP_D3K0C6	10	0.843	90.796	13.463	59	112	34.954	28.134	34.495	27.675	0.918	0.918	91	224.549	74.647	47.374	0	386	34.274	28.949	25.183	20.986	18.887	15.608	68	1.169	D3K0C6
92	20.75	_U1GFP_D3K0C6	10	0.843	77.245	14.014	53	115	34.954	28.134	34.495	27.675	0.918	0.918	77	224.549	71.007	47.017	0	376	34.274	28.949	25.183	20.986	18.887	15.608	65	0.989	D3K0C6
93	21	_U1GFP_D3K0C6	10	0.843	82.49	13.551	50	109	34.954	28.134	34.495	27.675	0.918	0.918	82	224.549	73.111	46.624	0	412	34.274	28.949	25.183	20.986	18.887	15.608	67	1.045	D3K0C6
94	21.25	_U1GFP_D3K0C6	10	0.843	69.612	14.736	45	103	34.954	28.134	34.495	27.675	0.918	0.918	68	224.549	74.206	46.913	0	381	34.274	28.949	25.183	20.986	18.887	15.608	68	0.769	D3K0C6
95	21.5	_U1GFP_D3K0C6	10	0.843	67.347	17.774	37	102	34.954	28.134	34.495	27.675	0.918	0.918	68	224.549	71.013	47.109	0	341	34.274	28.949	25.183	20.986	18.887	15.608	64	0.782	D3K0C6
96	21.75	_U1GFP_D3K0C6	10	0.843	75.388	20.015	54	129	34.954	28.134	34.495	27.675	0.918	0.918	68	224.549	73.385	47.542	0	390	34.274	28.949	25.183	20.986	18.887	15.608	66	0.898	D3K0C6
97	22	_U1GFP_D3K0C6	10	0.843	87.245	27.822	49	154	34.954	28.134	34.495	27.675	0.918	0.918	84	224.549	75.104	47.392	0	403	34.274	28.949	25.183	20.986	18.887	15.608	68	1.09	D3K0C6
98	22.25	_U1GFP_D3K0C6	10	0.843	86.51	19.983	56	126	34.954	28.134	34.495	27.675	0.918	0.918	88	224.549	73.753	46.714	0	378	34.274	28.949	25.183	20.986	18.887	15.608	67	1.109	D3K0C6
99	22.5	_U1GFP_D3K0C6	10	0.843	81.755	11.597	57	106	34.954	28.134	34.495	27.675	0.918	0.918	83	224.549	75.021	48.538	0	421	34.274	28.949	25.183	20.986	18.887	15.608	68	0.987	D3K0C6
100	22.75	_U1GFP_D3K0C6	10	0.843	84.347	13.2	54	107	34.954	28.134	34.495	27.675	0.918	0.918	83	224.549	74.744	47.911	0	377	34.274	28.949	25.183	20.986	18.887	15.608	68	1.043	D3K0C6
101	23	_U1GFP_D3K0C6	10	0.843	92.776	16.998	58	129	34.954	28.134	34.495	27.675	0.918	0.918	91	224.549	73.052	48.561	0	376	34.274	28.949	25.183	20.986	18.887	15.608	66	1.252	D3K0C6
102	23.25	_U1GFP_D3K0C6	10	0.843	92.612	11.352	70	120	34.954	28.134	34.495	27.675	0.918	0.918	92	224.549	75.351	47.832	0	384	34.274	28.949	25.183	20.986	18.887	15.608	68	1.185	D3K0C6
103	23.5	_U1GFP_D3K0C6	10	0.843	79.367	16.534	46	112	34.954	28.134	34.495	27.675	0.918	0.918	80	224.549	75.187	47.388	0	432	34.274	28.949	25.183	20.986	18.887	15.608	68	0.938	D3K0C6
104	23.75	_U1GFP_D3K0C6	10	0.843	87.204	12.703	57	110	34.954	28.134	34.495	27.675	0.918	0.918	86	224.549	74.342	47.615	0	474	34.274	28.949	25.183	20.986	18.887	15.608	68	1.108	D3K0C6
105	24	_U1GFP_D3K0C6	10	0.843	77.408	13.377	51	101	34.954	28.134	34.495	27.675	0.918	0.918	79	224.549	72.083	47.15	0	359	34.274	28.949	25.183	20.986	18.887	15.608	65	0.967	D3K0C6
106	24.25	_U1GFP_D3K0C6	10	0.843	77.898	18.204	50	124	34.954	28.134	34.495	27.675	0.918	0.918	77	224.549	71.34	47.1	0	462	34.274	28.949	25.183	20.986	18.887	15.608	64	0.995	D3K0C6
107	24.5	_U1GFP_D3K0C6	10	0.843	79.082	26.479	44	128	34.954	28.134	34.495	27.675	0.918	0.918	73	224.549	72.614	47.53	0	406	34.274	28.949	25.183	20.986	18.887	15.608	66	0.989	D3K0C6
108	24.75	_U1GFP_D3K0C6	10	0.843	72.143	18.947	46	119	34.954	28.134	34.495	27.675	0.918	0.918	69	224.549	71.797	46.914	0	444	34.274	28.949	25.183	20.986	18.887	15.608	65	0.866	D3K0C6
109	25	_U1GFP_D3K0C6	10	0.843	85.673	17.477	57	123	34.954	28.134	34.495	27.675	0.918	0.918	82	224.549	72.537	46.982	0	361	34.274	28.949	25.183	20.986	18.887	15.608	66	1.124	D3K0C6
110	25.25	_U1GFP_D3K0C6	10	0.843	87.633	15.717	57	121	34.954	28.134	34.495	27.675	0.918	0.918	88	224.549	73.115	47.488	0	472	34.274	28.949	25.183	20.986	18.887	15.608	66	1.148	D3K0C6
111	25.5	_U1GFP_D3K0C6	10	0.843	80.551	12.477	54	103	34.954	28.134	34.495	27.675	0.918	0.918	81	224.549	72.195	47.493	0	348	34.274	28.949	25.183	20.986	18.887	15.608	65	1.029	D3K0C6
112	25.75	_U1GFP_D3K0C6	10	0.843	82.449	13.238	46	110	34.954	28.134	34.495	27.675	0.918	0.918	85	224.549	69.007	47.364	0	333	34.274	28.949	25.183	20.986	18.887	15.608	62	1.154	D3K0C6
113	26	_U1GFP_D3K0C6	10	0.843	73.551	10.619	47	92	34.954	28.134	34.495	27.675	0.918	0.918	73	224.549	73.477	47.333	0	367	34.274	28.949	25.183	20.986	18.887	15.608	67	0.86	D3K0C6
114	26.25	_U1GFP_D3K0C6	10	0.843	79.49	11.342	50	98	34.954	28.134	34.495	27.675	0.918	0.918	81	224.549	73.141	46.979	0	373	34.274	28.949	25.183	20.986	18.887	15.608	67	0.985	D3K0C6
115	26.5	_U1GFP_D3K0C6	10	0.843	76.592	19.756	48	119	34.954	28.134	34.495	27.675	0.918	0.918	77	224.549	72.148	47.132	0	329	34.274	28.949	25.183	20.986	18.887	15.608	65	0.949	D3K0C6
116	26.75	_U1GFP_D3K0C6	10	0.843	75.367	14.086	55	116	34.954	28.134	34.495	27.675	0.918	0.918	74	224.549	73.76	48.179	0	486	34.274	28.949	25.183	20.986	18.887	15.608	66	0.89	D3K0C6
117	27	_U1GFP_D3K0C6	10	0.843	87.592	18.351	56	123	34.954	28.134	34.495	27.675	0.918	0.918	89	224.549	73.853	47.173	0	323	34.274	28.949	25.183	20.986	18.887	15.608	67	1.128	D3K0C6
118	27.25	_U1GFP_D3K0C6	10	0.843	77.122	11.092	60	100	34.954	28.134	34.495	27.675	0.918	0.918	76	224.549	75.298	47.52	0	362	34.274	28.949	25.183	20.986	18.887	15.608	68	0.893	D3K0C6
119	27.5	_U1GFP_D3K0C6	10	0.843	76.163	16.171	47	118	34.954	28.134	34.495	27.675	0.918	0.918	77	224.549	71.922	47.366	0	408	34.274	28.949	25.183	20.986	18.887	15.608	65	0.945	D3K0C6
120	27.75	_U1GFP_D3K0C6	10	0.843	78.571	11.655	55	116	34.954	28.134	34.495	27.675	0.918	0.918	76	224.549	75.011	48.332	0	357	34.274	28.949	25.183	20.986	18.887	15.608	67	0.927	D3K0C6
121	28	_U1GFP_D3K0C6	10	0.843	73.898	14.12	47	108	34.954	28.134	34.495	27.675	0.918	0.918	72	224.549	72.175	47.155	0	361	34.274	28.949	25.183	20.986	18.887	15.608	65	0.894	D3K0C6
122	28.25	_U1GFP_D3K0C6	10	0.843	81.347	14.147	45	102	34.954	28.134	34.495	27.675	0.918	0.918	84	224.549	71.147	46.673	0	457	34.274	28.949	25.183	20.986	18.887	15.608	65	1.071	D3K0C6
123	28.5	_U1GFP_D3K0C6	10	0.843	79.694	15.595	54	114	34.954	28.134	34.495	27.675	0.918	0.918	80	224.549	72.289	47.585	0	379	34.274	28.949	25.183	20.986	18.887	15.608	66	1.009	D3K0C6
124	28.75	_U1GFP_D3K0C6	10	0.843	78.796	19.801	44	117	34.954	28.134	34.495	27.675	0.918	0.918	79	224.549	72.675	47.413	0	488	34.274	28.949	25.183	20.986	18.887	15.608	66	0.982	D3K0C6
125	29	_U1GFP_D3K0C6	10	0.843	70.429	25.355	41	130	34.954	28.134	34.495	27.675	0.918	0.918	60	224.549	72.895	47.421	0	376	34.274	28.949	25.183	20.986	18.887	15.608	66	0.809	D3K0C6
126	29.25	_U1GFP_D3K0C6	10	0.843	80.796	14.083	55	114	34.954	28.134	34.495	27.675	0.918	0.918	83	224.549	74.332	46.681	0	323	34.274	28.949	25.183	20.986	18.887	15.608	68	0.984	D3K0C6
127	29.5	_U1GFP_D3K0C6	10	0.843	67.449	16.418	40	94	34.954	28.134	34.495	27.675	0.918	0.918	70	224.549	72.851	46.897	0	343	34.274	28.949	25.183	20.986	18.887	15.608	66	0.75	D3K0C6
128	29.75	_U1GFP_D3K0C6	10	0.843	71.082	18.629	48	126	34.954	28.134	34.495	27.675	0.918	0.918	65	224.549	71.712	46.92	0	344	34.274	28.949	25.183	20.986	18.887	15.608	65	0.846	D3K0C6
129	30	_U1GFP_D3K0C6	10	0.843	76.776	13.428	50	105	34.954	28.134	34.495	27.675	0.918	0.918	77	224.549	72.089	46.398	0	417	34.274	28.949	25.183	20.986	18.887	15.608	66	0.954	D3K0C6
130	30.25	_U1GFP_D3K0C6	10	0.843	79.224	18.563	46	110	34.954	28.134	34.495	27.675	0.918	0.918	83	224.549	71.085	47.009	0	392	34.274	28.949	25.183	20.986	18.887	15.608	64	1.029	D3K0C6
131	30.5	_U1GFP_D3K0C6	10	0.843	78.653	12.294	60	105	34.954	28.134	34.495	27.675	0.918	0.918	78	224.549	72.939	47.285	0	381	34.274	28.949	25.183	20.986	18.887	15.608	66	0.973	D3K0C6
132	30.75	_U1GFP_D3K0C6	10	0.843	68.857	10.77	50	103	34.954	28.134	34.495	27.675	0.918	0.918	67	224.549	73.802	47.26	0	429	34.274	28.949	25.183	20.986	18.887	15.608	67	0.762	D3K0C6
133	31	_U1GFP_D3K0C6	10	0.843	73.959	17.09	41	121	34.954	28.134	34.495	27.675	0.918	0.918	71	224.549	72.127	47.068	0	456	34.274	28.949	25.183	20.986	18.887	15.608	65	0.896	D3K0C6
[truncated: 55,667 more rows]

## Sheet: Supplementary_Figure_6j
Related to Supplementary Figure 6j
[truncated: 231 more rows]

[truncated: 1 more sheets: Supplementary_Figure_6k]
